# Supplementary material for: Quantitative Proteomic Analysis of Human Lung Tumor Xenografts Treated with the Ectopic ATP Synthase Inhibitor Citreoviridin
Source: PLoS One. 2013 Aug 21;8(8):e70642. doi: 10.1371/journal.pone.0070642 (PMC3749231; doi:10.1371/journal.pone.0070642)
Supplement: Table S1 — The proteomic data of the duplicate experiment. S1-1: Information of proteins identified in the duplicate experiment. S1-2: The peptide iTRAQ signals of proteins identified in the duplicate experiment. (XLSX) [file pone.0070642.s006.xlsx]

## Sheet: S1-1
Table S1-1: Information of proteins identified in the duplicate experiment.
Note:	(1) This table includes all proteins matching the same set of peptides. The proteins matching the same set of peptides have the same "No.".
	(2) No. of matches: number of total assigned peptide matches.					(4) Sequence coverage: percentage of protein sequence covered by assigned peptide matches.
	(3) No. of sequences: number of assigned distinct peptide matches.					(5) Unique peptide: peptides uniquely matching to the protein were labeled with "1".
No.	Accession	Description	Protein score	Protein mass	No. of matches	No. of sequences	Sequence coverage (%)	Protein pI	Peptide query	Unique peptide	Peptide score	Peptide sequence	Modifications
1	sp|P07724|ALBU_MOUSE	Serum albumin OS=Mus musculus GN=Alb PE=1 SV=3	1826	68648	52	21	40.3	5.75	101	1	48.47	ALVSSVR	iTRAQ4plex (N-term)
1	sp|P07724|ALBU_MOUSE	Serum albumin OS=Mus musculus GN=Alb PE=1 SV=3	1826	68648	52	21	40.3	5.75	102	1	50.23	ALVSSVR	iTRAQ4plex (N-term)
1	sp|P07724|ALBU_MOUSE	Serum albumin OS=Mus musculus GN=Alb PE=1 SV=3	1826	68648	52	21	40.3	5.75	255	1	50.96	LATDLTK	iTRAQ4plex (K); iTRAQ4plex (N-term)
1	sp|P07724|ALBU_MOUSE	Serum albumin OS=Mus musculus GN=Alb PE=1 SV=3	1826	68648	52	21	40.3	5.75	256	1	51	LATDLTK	iTRAQ4plex (K); iTRAQ4plex (N-term)
1	sp|P07724|ALBU_MOUSE	Serum albumin OS=Mus musculus GN=Alb PE=1 SV=3	1826	68648	52	21	40.3	5.75	454	1	47.54	VCLLHEK	iTRAQ4plex (K); iTRAQ4plex (N-term); Methylthio (C)
1	sp|P07724|ALBU_MOUSE	Serum albumin OS=Mus musculus GN=Alb PE=1 SV=3	1826	68648	52	21	40.3	5.75	624	1	55.17	QTALAELVK	iTRAQ4plex (K); iTRAQ4plex (N-term)
1	sp|P07724|ALBU_MOUSE	Serum albumin OS=Mus musculus GN=Alb PE=1 SV=3	1826	68648	52	21	40.3	5.75	625	1	55.17	QTALAELVK	iTRAQ4plex (K); iTRAQ4plex (N-term)
1	sp|P07724|ALBU_MOUSE	Serum albumin OS=Mus musculus GN=Alb PE=1 SV=3	1826	68648	52	21	40.3	5.75	677	1	40.19	TPVSEHVTK	iTRAQ4plex (K); iTRAQ4plex (N-term)
1	sp|P07724|ALBU_MOUSE	Serum albumin OS=Mus musculus GN=Alb PE=1 SV=3	1826	68648	52	21	40.3	5.75	910	1	47.07	KYEATLEK	2 iTRAQ4plex (K); iTRAQ4plex (N-term)
1	sp|P07724|ALBU_MOUSE	Serum albumin OS=Mus musculus GN=Alb PE=1 SV=3	1826	68648	52	21	40.3	5.75	913	1	49.02	KYEATLEK	2 iTRAQ4plex (K); iTRAQ4plex (N-term)
1	sp|P07724|ALBU_MOUSE	Serum albumin OS=Mus musculus GN=Alb PE=1 SV=3	1826	68648	52	21	40.3	5.75	951	1	72.14	LVQEVTDFAK	iTRAQ4plex (K); iTRAQ4plex (N-term)
1	sp|P07724|ALBU_MOUSE	Serum albumin OS=Mus musculus GN=Alb PE=1 SV=3	1826	68648	52	21	40.3	5.75	952	1	81.84	LVQEVTDFAK	iTRAQ4plex (K); iTRAQ4plex (N-term)
1	sp|P07724|ALBU_MOUSE	Serum albumin OS=Mus musculus GN=Alb PE=1 SV=3	1826	68648	52	21	40.3	5.75	1094	1	55.43	KQTALAELVK	2 iTRAQ4plex (K); iTRAQ4plex (N-term)
1	sp|P07724|ALBU_MOUSE	Serum albumin OS=Mus musculus GN=Alb PE=1 SV=3	1826	68648	52	21	40.3	5.75	1095	1	68.26	KQTALAELVK	2 iTRAQ4plex (K); iTRAQ4plex (N-term)
1	sp|P07724|ALBU_MOUSE	Serum albumin OS=Mus musculus GN=Alb PE=1 SV=3	1826	68648	52	21	40.3	5.75	1096	1	55.06	KQTALAELVK	2 iTRAQ4plex (K); iTRAQ4plex (N-term)
1	sp|P07724|ALBU_MOUSE	Serum albumin OS=Mus musculus GN=Alb PE=1 SV=3	1826	68648	52	21	40.3	5.75	1100	1	56.47	YNDLGEQHFK	iTRAQ4plex (K); iTRAQ4plex (N-term)
1	sp|P07724|ALBU_MOUSE	Serum albumin OS=Mus musculus GN=Alb PE=1 SV=3	1826	68648	52	21	40.3	5.75	1101	1	49.51	YNDLGEQHFK	iTRAQ4plex (K); iTRAQ4plex (N-term)
1	sp|P07724|ALBU_MOUSE	Serum albumin OS=Mus musculus GN=Alb PE=1 SV=3	1826	68648	52	21	40.3	5.75	1189	1	76.33	APQVSTPTLVEAAR	iTRAQ4plex (N-term)
1	sp|P07724|ALBU_MOUSE	Serum albumin OS=Mus musculus GN=Alb PE=1 SV=3	1826	68648	52	21	40.3	5.75	1190	1	71.5	APQVSTPTLVEAAR	iTRAQ4plex (N-term)
1	sp|P07724|ALBU_MOUSE	Serum albumin OS=Mus musculus GN=Alb PE=1 SV=3	1826	68648	52	21	40.3	5.75	1222	1	65.9	RHPDYSVSLLLR	iTRAQ4plex (N-term)
1	sp|P07724|ALBU_MOUSE	Serum albumin OS=Mus musculus GN=Alb PE=1 SV=3	1826	68648	52	21	40.3	5.75	1223	1	65.92	RHPDYSVSLLLR	iTRAQ4plex (N-term)
1	sp|P07724|ALBU_MOUSE	Serum albumin OS=Mus musculus GN=Alb PE=1 SV=3	1826	68648	52	21	40.3	5.75	1260	1	85.69	LGEYGFQNAILVR	iTRAQ4plex (N-term)
1	sp|P07724|ALBU_MOUSE	Serum albumin OS=Mus musculus GN=Alb PE=1 SV=3	1826	68648	52	21	40.3	5.75	1261	1	87.65	LGEYGFQNAILVR	iTRAQ4plex (N-term)
1	sp|P07724|ALBU_MOUSE	Serum albumin OS=Mus musculus GN=Alb PE=1 SV=3	1826	68648	52	21	40.3	5.75	1264	1	66.2	LGEYGFQNAILVR	Deamidated (NQ); iTRAQ4plex (N-term)
1	sp|P07724|ALBU_MOUSE	Serum albumin OS=Mus musculus GN=Alb PE=1 SV=3	1826	68648	52	21	40.3	5.75	1468	1	81.24	DVFLGTFLYEYSR	iTRAQ4plex (N-term)
1	sp|P07724|ALBU_MOUSE	Serum albumin OS=Mus musculus GN=Alb PE=1 SV=3	1826	68648	52	21	40.3	5.75	1469	1	88.2	DVFLGTFLYEYSR	iTRAQ4plex (N-term)
1	sp|P07724|ALBU_MOUSE	Serum albumin OS=Mus musculus GN=Alb PE=1 SV=3	1826	68648	52	21	40.3	5.75	1470	1	75.26	DVFLGTFLYEYSR	iTRAQ4plex (N-term)
1	sp|P07724|ALBU_MOUSE	Serum albumin OS=Mus musculus GN=Alb PE=1 SV=3	1826	68648	52	21	40.3	5.75	1471	1	89.61	DVFLGTFLYEYSR	iTRAQ4plex (N-term)
1	sp|P07724|ALBU_MOUSE	Serum albumin OS=Mus musculus GN=Alb PE=1 SV=3	1826	68648	52	21	40.3	5.75	1504	1	69.79	GLVLIAFSQYLQK	iTRAQ4plex (K); iTRAQ4plex (N-term)
1	sp|P07724|ALBU_MOUSE	Serum albumin OS=Mus musculus GN=Alb PE=1 SV=3	1826	68648	52	21	40.3	5.75	1505	1	102.31	GLVLIAFSQYLQK	iTRAQ4plex (K); iTRAQ4plex (N-term)
1	sp|P07724|ALBU_MOUSE	Serum albumin OS=Mus musculus GN=Alb PE=1 SV=3	1826	68648	52	21	40.3	5.75	1506	1	57.18	GLVLIAFSQYLQK	iTRAQ4plex (K); iTRAQ4plex (N-term)
1	sp|P07724|ALBU_MOUSE	Serum albumin OS=Mus musculus GN=Alb PE=1 SV=3	1826	68648	52	21	40.3	5.75	1507	1	91.06	GLVLIAFSQYLQK	iTRAQ4plex (K); iTRAQ4plex (N-term)
1	sp|P07724|ALBU_MOUSE	Serum albumin OS=Mus musculus GN=Alb PE=1 SV=3	1826	68648	52	21	40.3	5.75	1534	1	44.68	LPCVEDYLSAILNR	iTRAQ4plex (N-term); Methylthio (C)
1	sp|P07724|ALBU_MOUSE	Serum albumin OS=Mus musculus GN=Alb PE=1 SV=3	1826	68648	52	21	40.3	5.75	1535	1	82.87	LPCVEDYLSAILNR	iTRAQ4plex (N-term); Methylthio (C)
1	sp|P07724|ALBU_MOUSE	Serum albumin OS=Mus musculus GN=Alb PE=1 SV=3	1826	68648	52	21	40.3	5.75	1536	1	78.85	LPCVEDYLSAILNR	iTRAQ4plex (N-term); Methylthio (C)
1	sp|P07724|ALBU_MOUSE	Serum albumin OS=Mus musculus GN=Alb PE=1 SV=3	1826	68648	52	21	40.3	5.75	1537	1	61.1	LPCVEDYLSAILNR	iTRAQ4plex (N-term); Methylthio (C)
1	sp|P07724|ALBU_MOUSE	Serum albumin OS=Mus musculus GN=Alb PE=1 SV=3	1826	68648	52	21	40.3	5.75	1823	1	54	LSQTFPNADFAEITK	iTRAQ4plex (K); iTRAQ4plex (N-term)
1	sp|P07724|ALBU_MOUSE	Serum albumin OS=Mus musculus GN=Alb PE=1 SV=3	1826	68648	52	21	40.3	5.75	1824	1	116.04	LSQTFPNADFAEITK	iTRAQ4plex (K); iTRAQ4plex (N-term)
1	sp|P07724|ALBU_MOUSE	Serum albumin OS=Mus musculus GN=Alb PE=1 SV=3	1826	68648	52	21	40.3	5.75	1825	1	107.24	LSQTFPNADFAEITK	iTRAQ4plex (K); iTRAQ4plex (N-term)
1	sp|P07724|ALBU_MOUSE	Serum albumin OS=Mus musculus GN=Alb PE=1 SV=3	1826	68648	52	21	40.3	5.75	1932	1	52.1	ENPTTFMGHYLHEVAR	iTRAQ4plex (N-term)
1	sp|P07724|ALBU_MOUSE	Serum albumin OS=Mus musculus GN=Alb PE=1 SV=3	1826	68648	52	21	40.3	5.75	1933	1	53.61	ENPTTFMGHYLHEVAR	iTRAQ4plex (N-term)
1	sp|P07724|ALBU_MOUSE	Serum albumin OS=Mus musculus GN=Alb PE=1 SV=3	1826	68648	52	21	40.3	5.75	1934	1	102.37	ENPTTFMGHYLHEVAR	iTRAQ4plex (N-term)
1	sp|P07724|ALBU_MOUSE	Serum albumin OS=Mus musculus GN=Alb PE=1 SV=3	1826	68648	52	21	40.3	5.75	1935	1	92.19	ENPTTFMGHYLHEVAR	iTRAQ4plex (N-term)
1	sp|P07724|ALBU_MOUSE	Serum albumin OS=Mus musculus GN=Alb PE=1 SV=3	1826	68648	52	21	40.3	5.75	2017	1	75.91	TVMDDFAQFLDTCCK	iTRAQ4plex (K); iTRAQ4plex (N-term); 2 Methylthio (C)
1	sp|P07724|ALBU_MOUSE	Serum albumin OS=Mus musculus GN=Alb PE=1 SV=3	1826	68648	52	21	40.3	5.75	2018	1	59.75	TVMDDFAQFLDTCCK	iTRAQ4plex (K); iTRAQ4plex (N-term); 2 Methylthio (C)
1	sp|P07724|ALBU_MOUSE	Serum albumin OS=Mus musculus GN=Alb PE=1 SV=3	1826	68648	52	21	40.3	5.75	2076	1	49.44	RPCFSALTVDETYVPK	iTRAQ4plex (K); iTRAQ4plex (N-term); Methylthio (C)
1	sp|P07724|ALBU_MOUSE	Serum albumin OS=Mus musculus GN=Alb PE=1 SV=3	1826	68648	52	21	40.3	5.75	2077	1	47.28	RPCFSALTVDETYVPK	iTRAQ4plex (K); iTRAQ4plex (N-term); Methylthio (C)
1	sp|P07724|ALBU_MOUSE	Serum albumin OS=Mus musculus GN=Alb PE=1 SV=3	1826	68648	52	21	40.3	5.75	2212	1	86.31	AADKDTCFSTEGPNLVTR	iTRAQ4plex (K); iTRAQ4plex (N-term); Methylthio (C)
1	sp|P07724|ALBU_MOUSE	Serum albumin OS=Mus musculus GN=Alb PE=1 SV=3	1826	68648	52	21	40.3	5.75	2213	1	90.55	AADKDTCFSTEGPNLVTR	iTRAQ4plex (K); iTRAQ4plex (N-term); Methylthio (C)
1	sp|P07724|ALBU_MOUSE	Serum albumin OS=Mus musculus GN=Alb PE=1 SV=3	1826	68648	52	21	40.3	5.75	2529	1	51.89	AETFTFHSDICTLPEKEK	2 iTRAQ4plex (K); iTRAQ4plex (N-term); Methylthio (C)
1	sp|P07724|ALBU_MOUSE	Serum albumin OS=Mus musculus GN=Alb PE=1 SV=3	1826	68648	52	21	40.3	5.75	2530	1	80.26	AETFTFHSDICTLPEKEK	2 iTRAQ4plex (K); iTRAQ4plex (N-term); Methylthio (C)
1	sp|P07724|ALBU_MOUSE	Serum albumin OS=Mus musculus GN=Alb PE=1 SV=3	1826	68648	52	21	40.3	5.75	2531	1	53.01	AETFTFHSDICTLPEKEK	2 iTRAQ4plex (K); iTRAQ4plex (N-term); Methylthio (C)
2	sp|P02088|HBB1_MOUSE	Hemoglobin subunit beta-1 OS=Mus musculus GN=Hbb-b1 PE=1 SV=2	1575	15830	34	9	70.7	7.12	259	1	48.18	VHLTDAEK	iTRAQ4plex (K)
2	sp|P02088|HBB1_MOUSE	Hemoglobin subunit beta-1 OS=Mus musculus GN=Hbb-b1 PE=1 SV=2	1575	15830	34	9	70.7	7.12	261	1	45.63	VHLTDAEK	iTRAQ4plex (K)
2	sp|P02088|HBB1_MOUSE	Hemoglobin subunit beta-1 OS=Mus musculus GN=Hbb-b1 PE=1 SV=2	1575	15830	34	9	70.7	7.12	510	1	57.53	VHLTDAEK	iTRAQ4plex (K); iTRAQ4plex (N-term)
2	sp|P02088|HBB1_MOUSE	Hemoglobin subunit beta-1 OS=Mus musculus GN=Hbb-b1 PE=1 SV=2	1575	15830	34	9	70.7	7.12	512	1	49.64	VHLTDAEK	iTRAQ4plex (K); iTRAQ4plex (N-term)
2	sp|P02088|HBB1_MOUSE	Hemoglobin subunit beta-1 OS=Mus musculus GN=Hbb-b1 PE=1 SV=2	1575	15830	34	9	70.7	7.12	642	1	47.17	LHVDPENFR	iTRAQ4plex (N-term)
2	sp|P02088|HBB1_MOUSE	Hemoglobin subunit beta-1 OS=Mus musculus GN=Hbb-b1 PE=1 SV=2	1575	15830	34	9	70.7	7.12	643	1	55.75	LHVDPENFR	iTRAQ4plex (N-term)
2	sp|P02088|HBB1_MOUSE	Hemoglobin subunit beta-1 OS=Mus musculus GN=Hbb-b1 PE=1 SV=2	1575	15830	34	9	70.7	7.12	645	1	55.75	LHVDPENFR	iTRAQ4plex (N-term)
2	sp|P02088|HBB1_MOUSE	Hemoglobin subunit beta-1 OS=Mus musculus GN=Hbb-b1 PE=1 SV=2	1575	15830	34	9	70.7	7.12	916	1	50.4	LLVVYPWTQR	iTRAQ4plex (N-term)
2	sp|P02088|HBB1_MOUSE	Hemoglobin subunit beta-1 OS=Mus musculus GN=Hbb-b1 PE=1 SV=2	1575	15830	34	9	70.7	7.12	917	1	53.56	LLVVYPWTQR	iTRAQ4plex (N-term)
2	sp|P02088|HBB1_MOUSE	Hemoglobin subunit beta-1 OS=Mus musculus GN=Hbb-b1 PE=1 SV=2	1575	15830	34	9	70.7	7.12	1184	1	59.01	DFTPAAQAAFQK	iTRAQ4plex (K); iTRAQ4plex (N-term)
2	sp|P02088|HBB1_MOUSE	Hemoglobin subunit beta-1 OS=Mus musculus GN=Hbb-b1 PE=1 SV=2	1575	15830	34	9	70.7	7.12	1185	1	87.57	DFTPAAQAAFQK	iTRAQ4plex (K); iTRAQ4plex (N-term)
2	sp|P02088|HBB1_MOUSE	Hemoglobin subunit beta-1 OS=Mus musculus GN=Hbb-b1 PE=1 SV=2	1575	15830	34	9	70.7	7.12	1186	1	90.68	DFTPAAQAAFQK	iTRAQ4plex (K); iTRAQ4plex (N-term)
2	sp|P02088|HBB1_MOUSE	Hemoglobin subunit beta-1 OS=Mus musculus GN=Hbb-b1 PE=1 SV=2	1575	15830	34	9	70.7	7.12	1187	1	58.45	DFTPAAQAAFQK	iTRAQ4plex (K); iTRAQ4plex (N-term)
2	sp|P02088|HBB1_MOUSE	Hemoglobin subunit beta-1 OS=Mus musculus GN=Hbb-b1 PE=1 SV=2	1575	15830	34	9	70.7	7.12	1443	1	51.32	GTFASLSELHCDK	iTRAQ4plex (K); iTRAQ4plex (N-term); Methylthio (C)
2	sp|P02088|HBB1_MOUSE	Hemoglobin subunit beta-1 OS=Mus musculus GN=Hbb-b1 PE=1 SV=2	1575	15830	34	9	70.7	7.12	1444	1	62.76	GTFASLSELHCDK	iTRAQ4plex (K); iTRAQ4plex (N-term); Methylthio (C)
2	sp|P02088|HBB1_MOUSE	Hemoglobin subunit beta-1 OS=Mus musculus GN=Hbb-b1 PE=1 SV=2	1575	15830	34	9	70.7	7.12	1868	1	78.82	LLGNMIVIVLGHHLGK	iTRAQ4plex (K); iTRAQ4plex (N-term)
2	sp|P02088|HBB1_MOUSE	Hemoglobin subunit beta-1 OS=Mus musculus GN=Hbb-b1 PE=1 SV=2	1575	15830	34	9	70.7	7.12	1869	1	54.6	LLGNMIVIVLGHHLGK	iTRAQ4plex (K); iTRAQ4plex (N-term)
2	sp|P02088|HBB1_MOUSE	Hemoglobin subunit beta-1 OS=Mus musculus GN=Hbb-b1 PE=1 SV=2	1575	15830	34	9	70.7	7.12	1870	1	82.89	LLGNMIVIVLGHHLGK	iTRAQ4plex (K); iTRAQ4plex (N-term)
2	sp|P02088|HBB1_MOUSE	Hemoglobin subunit beta-1 OS=Mus musculus GN=Hbb-b1 PE=1 SV=2	1575	15830	34	9	70.7	7.12	1871	1	59.23	LLGNMIVIVLGHHLGK	iTRAQ4plex (K); iTRAQ4plex (N-term)
2	sp|P02088|HBB1_MOUSE	Hemoglobin subunit beta-1 OS=Mus musculus GN=Hbb-b1 PE=1 SV=2	1575	15830	34	9	70.7	7.12	1884	1	37.31	LLGNMIVIVLGHHLGK	iTRAQ4plex (K); iTRAQ4plex (N-term); Oxidation (M)
2	sp|P02088|HBB1_MOUSE	Hemoglobin subunit beta-1 OS=Mus musculus GN=Hbb-b1 PE=1 SV=2	1575	15830	34	9	70.7	7.12	1928	1	131.87	VITAFNDGLNHLDSLK	iTRAQ4plex (K); iTRAQ4plex (N-term)
2	sp|P02088|HBB1_MOUSE	Hemoglobin subunit beta-1 OS=Mus musculus GN=Hbb-b1 PE=1 SV=2	1575	15830	34	9	70.7	7.12	1929	1	92.13	VITAFNDGLNHLDSLK	iTRAQ4plex (K); iTRAQ4plex (N-term)
2	sp|P02088|HBB1_MOUSE	Hemoglobin subunit beta-1 OS=Mus musculus GN=Hbb-b1 PE=1 SV=2	1575	15830	34	9	70.7	7.12	1930	1	128.06	VITAFNDGLNHLDSLK	iTRAQ4plex (K); iTRAQ4plex (N-term)
2	sp|P02088|HBB1_MOUSE	Hemoglobin subunit beta-1 OS=Mus musculus GN=Hbb-b1 PE=1 SV=2	1575	15830	34	9	70.7	7.12	1931	1	88.87	VITAFNDGLNHLDSLK	iTRAQ4plex (K); iTRAQ4plex (N-term)
2	sp|P02088|HBB1_MOUSE	Hemoglobin subunit beta-1 OS=Mus musculus GN=Hbb-b1 PE=1 SV=2	1575	15830	34	9	70.7	7.12	1938	1	63.26	VITAFNDGLNHLDSLK	Deamidated (NQ); iTRAQ4plex (K); iTRAQ4plex (N-term)
2	sp|P02088|HBB1_MOUSE	Hemoglobin subunit beta-1 OS=Mus musculus GN=Hbb-b1 PE=1 SV=2	1575	15830	34	9	70.7	7.12	2224	1	154.06	YFDSFGDLSSASAIMGNAK	iTRAQ4plex (K); iTRAQ4plex (N-term)
2	sp|P02088|HBB1_MOUSE	Hemoglobin subunit beta-1 OS=Mus musculus GN=Hbb-b1 PE=1 SV=2	1575	15830	34	9	70.7	7.12	2225	1	125.11	YFDSFGDLSSASAIMGNAK	iTRAQ4plex (K); iTRAQ4plex (N-term)
2	sp|P02088|HBB1_MOUSE	Hemoglobin subunit beta-1 OS=Mus musculus GN=Hbb-b1 PE=1 SV=2	1575	15830	34	9	70.7	7.12	2226	1	154.03	YFDSFGDLSSASAIMGNAK	iTRAQ4plex (K); iTRAQ4plex (N-term)
2	sp|P02088|HBB1_MOUSE	Hemoglobin subunit beta-1 OS=Mus musculus GN=Hbb-b1 PE=1 SV=2	1575	15830	34	9	70.7	7.12	2227	1	120.74	YFDSFGDLSSASAIMGNAK	iTRAQ4plex (K); iTRAQ4plex (N-term)
2	sp|P02088|HBB1_MOUSE	Hemoglobin subunit beta-1 OS=Mus musculus GN=Hbb-b1 PE=1 SV=2	1575	15830	34	9	70.7	7.12	2246	1	73.51	YFDSFGDLSSASAIMGNAK	iTRAQ4plex (K); iTRAQ4plex (N-term); Oxidation (M)
2	sp|P02088|HBB1_MOUSE	Hemoglobin subunit beta-1 OS=Mus musculus GN=Hbb-b1 PE=1 SV=2	1575	15830	34	9	70.7	7.12	2288	1	83.01	KVITAFNDGLNHLDSLK	2 iTRAQ4plex (K); iTRAQ4plex (N-term)
2	sp|P02088|HBB1_MOUSE	Hemoglobin subunit beta-1 OS=Mus musculus GN=Hbb-b1 PE=1 SV=2	1575	15830	34	9	70.7	7.12	2289	1	94.5	KVITAFNDGLNHLDSLK	2 iTRAQ4plex (K); iTRAQ4plex (N-term)
2	sp|P02088|HBB1_MOUSE	Hemoglobin subunit beta-1 OS=Mus musculus GN=Hbb-b1 PE=1 SV=2	1575	15830	34	9	70.7	7.12	2290	1	86.75	KVITAFNDGLNHLDSLK	2 iTRAQ4plex (K); iTRAQ4plex (N-term)
2	sp|P02088|HBB1_MOUSE	Hemoglobin subunit beta-1 OS=Mus musculus GN=Hbb-b1 PE=1 SV=2	1575	15830	34	9	70.7	7.12	2291	1	95.19	KVITAFNDGLNHLDSLK	2 iTRAQ4plex (K); iTRAQ4plex (N-term)
3	sp|P08238|HS90B_HUMAN	Heat shock protein HSP 90-beta OS=Homo sapiens GN=HSP90AB1 PE=1 SV=4	1563	83212	42	21	34.4	4.97	156	1	43.14	VVVITK	iTRAQ4plex (K); iTRAQ4plex (N-term)
3	sp|P08238|HS90B_HUMAN	Heat shock protein HSP 90-beta OS=Homo sapiens GN=HSP90AB1 PE=1 SV=4	1563	83212	42	21	34.4	4.97	157	1	42.65	VVVITK	iTRAQ4plex (K); iTRAQ4plex (N-term)
3	sp|P08238|HS90B_HUMAN	Heat shock protein HSP 90-beta OS=Homo sapiens GN=HSP90AB1 PE=1 SV=4	1563	83212	42	21	34.4	4.97	222	0	52.8	SLVSVTK	iTRAQ4plex (K); iTRAQ4plex (N-term)
3	sp|P08238|HS90B_HUMAN	Heat shock protein HSP 90-beta OS=Homo sapiens GN=HSP90AB1 PE=1 SV=4	1563	83212	42	21	34.4	4.97	223	0	53.11	SLVSVTK	iTRAQ4plex (K); iTRAQ4plex (N-term)
3	sp|P08238|HS90B_HUMAN	Heat shock protein HSP 90-beta OS=Homo sapiens GN=HSP90AB1 PE=1 SV=4	1563	83212	42	21	34.4	4.97	323	1	44.7	ADHGEPIGR	iTRAQ4plex (N-term)
3	sp|P08238|HS90B_HUMAN	Heat shock protein HSP 90-beta OS=Homo sapiens GN=HSP90AB1 PE=1 SV=4	1563	83212	42	21	34.4	4.97	471	1	42.41	FYEAFSK	iTRAQ4plex (K); iTRAQ4plex (N-term)
3	sp|P08238|HS90B_HUMAN	Heat shock protein HSP 90-beta OS=Homo sapiens GN=HSP90AB1 PE=1 SV=4	1563	83212	42	21	34.4	4.97	472	1	42.49	FYEAFSK	iTRAQ4plex (K); iTRAQ4plex (N-term)
3	sp|P08238|HS90B_HUMAN	Heat shock protein HSP 90-beta OS=Homo sapiens GN=HSP90AB1 PE=1 SV=4	1563	83212	42	21	34.4	4.97	674	1	53.57	LGIHEDSTNR	iTRAQ4plex (N-term)
3	sp|P08238|HS90B_HUMAN	Heat shock protein HSP 90-beta OS=Homo sapiens GN=HSP90AB1 PE=1 SV=4	1563	83212	42	21	34.4	4.97	774	1	48.22	IDIIPNPQER	iTRAQ4plex (N-term)
3	sp|P08238|HS90B_HUMAN	Heat shock protein HSP 90-beta OS=Homo sapiens GN=HSP90AB1 PE=1 SV=4	1563	83212	42	21	34.4	4.97	775	1	41.46	IDIIPNPQER	iTRAQ4plex (N-term)
3	sp|P08238|HS90B_HUMAN	Heat shock protein HSP 90-beta OS=Homo sapiens GN=HSP90AB1 PE=1 SV=4	1563	83212	42	21	34.4	4.97	876	1	72.37	EQVANSAFVER	iTRAQ4plex (N-term)
3	sp|P08238|HS90B_HUMAN	Heat shock protein HSP 90-beta OS=Homo sapiens GN=HSP90AB1 PE=1 SV=4	1563	83212	42	21	34.4	4.97	877	1	65.23	EQVANSAFVER	iTRAQ4plex (N-term)
3	sp|P08238|HS90B_HUMAN	Heat shock protein HSP 90-beta OS=Homo sapiens GN=HSP90AB1 PE=1 SV=4	1563	83212	42	21	34.4	4.97	954	0	47.88	YIDQEELNK	iTRAQ4plex (K); iTRAQ4plex (N-term)
3	sp|P08238|HS90B_HUMAN	Heat shock protein HSP 90-beta OS=Homo sapiens GN=HSP90AB1 PE=1 SV=4	1563	83212	42	21	34.4	4.97	956	0	48.51	YIDQEELNK	iTRAQ4plex (K); iTRAQ4plex (N-term)
3	sp|P08238|HS90B_HUMAN	Heat shock protein HSP 90-beta OS=Homo sapiens GN=HSP90AB1 PE=1 SV=4	1563	83212	42	21	34.4	4.97	963	0	47.9	SIYYITGESK	iTRAQ4plex (K); iTRAQ4plex (N-term)
3	sp|P08238|HS90B_HUMAN	Heat shock protein HSP 90-beta OS=Homo sapiens GN=HSP90AB1 PE=1 SV=4	1563	83212	42	21	34.4	4.97	964	0	44.71	SIYYITGESK	iTRAQ4plex (K); iTRAQ4plex (N-term)
3	sp|P08238|HS90B_HUMAN	Heat shock protein HSP 90-beta OS=Homo sapiens GN=HSP90AB1 PE=1 SV=4	1563	83212	42	21	34.4	4.97	1090	0	99.07	ADLINNLGTIAK	iTRAQ4plex (K); iTRAQ4plex (N-term)
3	sp|P08238|HS90B_HUMAN	Heat shock protein HSP 90-beta OS=Homo sapiens GN=HSP90AB1 PE=1 SV=4	1563	83212	42	21	34.4	4.97	1091	0	95.45	ADLINNLGTIAK	iTRAQ4plex (K); iTRAQ4plex (N-term)
3	sp|P08238|HS90B_HUMAN	Heat shock protein HSP 90-beta OS=Homo sapiens GN=HSP90AB1 PE=1 SV=4	1563	83212	42	21	34.4	4.97	1153	0	97.6	ELISNASDALDK	iTRAQ4plex (K); iTRAQ4plex (N-term)
3	sp|P08238|HS90B_HUMAN	Heat shock protein HSP 90-beta OS=Homo sapiens GN=HSP90AB1 PE=1 SV=4	1563	83212	42	21	34.4	4.97	1154	0	93.84	ELISNASDALDK	iTRAQ4plex (K); iTRAQ4plex (N-term)
3	sp|P08238|HS90B_HUMAN	Heat shock protein HSP 90-beta OS=Homo sapiens GN=HSP90AB1 PE=1 SV=4	1563	83212	42	21	34.4	4.97	1296	1	103.2	TLTLVDTGIGMTK	iTRAQ4plex (K); iTRAQ4plex (N-term)
3	sp|P08238|HS90B_HUMAN	Heat shock protein HSP 90-beta OS=Homo sapiens GN=HSP90AB1 PE=1 SV=4	1563	83212	42	21	34.4	4.97	1297	1	103.19	TLTLVDTGIGMTK	iTRAQ4plex (K); iTRAQ4plex (N-term)
3	sp|P08238|HS90B_HUMAN	Heat shock protein HSP 90-beta OS=Homo sapiens GN=HSP90AB1 PE=1 SV=4	1563	83212	42	21	34.4	4.97	1298	1	76.17	TLTLVDTGIGMTK	iTRAQ4plex (K); iTRAQ4plex (N-term)
3	sp|P08238|HS90B_HUMAN	Heat shock protein HSP 90-beta OS=Homo sapiens GN=HSP90AB1 PE=1 SV=4	1563	83212	42	21	34.4	4.97	1299	1	69.18	TLTLVDTGIGMTK	iTRAQ4plex (K); iTRAQ4plex (N-term)
3	sp|P08238|HS90B_HUMAN	Heat shock protein HSP 90-beta OS=Homo sapiens GN=HSP90AB1 PE=1 SV=4	1563	83212	42	21	34.4	4.97	1312	0	105.91	GVVDSEDLPLNISR	iTRAQ4plex (N-term)
3	sp|P08238|HS90B_HUMAN	Heat shock protein HSP 90-beta OS=Homo sapiens GN=HSP90AB1 PE=1 SV=4	1563	83212	42	21	34.4	4.97	1313	0	102.66	GVVDSEDLPLNISR	iTRAQ4plex (N-term)
3	sp|P08238|HS90B_HUMAN	Heat shock protein HSP 90-beta OS=Homo sapiens GN=HSP90AB1 PE=1 SV=4	1563	83212	42	21	34.4	4.97	1567	0	74.03	SLTNDWEDHLAVK	iTRAQ4plex (K); iTRAQ4plex (N-term)
3	sp|P08238|HS90B_HUMAN	Heat shock protein HSP 90-beta OS=Homo sapiens GN=HSP90AB1 PE=1 SV=4	1563	83212	42	21	34.4	4.97	1568	0	77.48	SLTNDWEDHLAVK	iTRAQ4plex (K); iTRAQ4plex (N-term)
3	sp|P08238|HS90B_HUMAN	Heat shock protein HSP 90-beta OS=Homo sapiens GN=HSP90AB1 PE=1 SV=4	1563	83212	42	21	34.4	4.97	1582	0	66.98	ELISNASDALDKIR	iTRAQ4plex (K); iTRAQ4plex (N-term)
3	sp|P08238|HS90B_HUMAN	Heat shock protein HSP 90-beta OS=Homo sapiens GN=HSP90AB1 PE=1 SV=4	1563	83212	42	21	34.4	4.97	1583	0	81.14	ELISNASDALDKIR	iTRAQ4plex (K); iTRAQ4plex (N-term)
3	sp|P08238|HS90B_HUMAN	Heat shock protein HSP 90-beta OS=Homo sapiens GN=HSP90AB1 PE=1 SV=4	1563	83212	42	21	34.4	4.97	1749	1	57.84	HLEINPDHPIVETLR	iTRAQ4plex (N-term)
3	sp|P08238|HS90B_HUMAN	Heat shock protein HSP 90-beta OS=Homo sapiens GN=HSP90AB1 PE=1 SV=4	1563	83212	42	21	34.4	4.97	1827	0	44.69	YESLTDPSKLDSGK	2 iTRAQ4plex (K); iTRAQ4plex (N-term)
3	sp|P08238|HS90B_HUMAN	Heat shock protein HSP 90-beta OS=Homo sapiens GN=HSP90AB1 PE=1 SV=4	1563	83212	42	21	34.4	4.97	1828	0	52.08	YESLTDPSKLDSGK	2 iTRAQ4plex (K); iTRAQ4plex (N-term)
3	sp|P08238|HS90B_HUMAN	Heat shock protein HSP 90-beta OS=Homo sapiens GN=HSP90AB1 PE=1 SV=4	1563	83212	42	21	34.4	4.97	1987	1	61.63	HSQFIGYPITLYLEK	iTRAQ4plex (K); iTRAQ4plex (N-term)
3	sp|P08238|HS90B_HUMAN	Heat shock protein HSP 90-beta OS=Homo sapiens GN=HSP90AB1 PE=1 SV=4	1563	83212	42	21	34.4	4.97	1988	1	67.95	HSQFIGYPITLYLEK	iTRAQ4plex (K); iTRAQ4plex (N-term)
3	sp|P08238|HS90B_HUMAN	Heat shock protein HSP 90-beta OS=Homo sapiens GN=HSP90AB1 PE=1 SV=4	1563	83212	42	21	34.4	4.97	2266	0	56.6	VILHLKEDQTEYLEER	iTRAQ4plex (K); iTRAQ4plex (N-term)
3	sp|P08238|HS90B_HUMAN	Heat shock protein HSP 90-beta OS=Homo sapiens GN=HSP90AB1 PE=1 SV=4	1563	83212	42	21	34.4	4.97	2267	0	55.12	VILHLKEDQTEYLEER	iTRAQ4plex (K); iTRAQ4plex (N-term)
3	sp|P08238|HS90B_HUMAN	Heat shock protein HSP 90-beta OS=Homo sapiens GN=HSP90AB1 PE=1 SV=4	1563	83212	42	21	34.4	4.97	2596	1	60.34	CLELFSELAEDKENYKK	3 iTRAQ4plex (K); iTRAQ4plex (N-term); Methylthio (C)
3	sp|P08238|HS90B_HUMAN	Heat shock protein HSP 90-beta OS=Homo sapiens GN=HSP90AB1 PE=1 SV=4	1563	83212	42	21	34.4	4.97	2800	1	101.05	DLVVLLFETALLSSGFSLEDPQTHSNR	iTRAQ4plex (N-term)
3	sp|P08238|HS90B_HUMAN	Heat shock protein HSP 90-beta OS=Homo sapiens GN=HSP90AB1 PE=1 SV=4	1563	83212	42	21	34.4	4.97	2801	1	86.73	DLVVLLFETALLSSGFSLEDPQTHSNR	iTRAQ4plex (N-term)
3	sp|P08238|HS90B_HUMAN	Heat shock protein HSP 90-beta OS=Homo sapiens GN=HSP90AB1 PE=1 SV=4	1563	83212	42	21	34.4	4.97	2802	1	170.03	DLVVLLFETALLSSGFSLEDPQTHSNR	iTRAQ4plex (N-term)
3	sp|P08238|HS90B_HUMAN	Heat shock protein HSP 90-beta OS=Homo sapiens GN=HSP90AB1 PE=1 SV=4	1563	83212	42	21	34.4	4.97	2803	1	170.53	DLVVLLFETALLSSGFSLEDPQTHSNR	iTRAQ4plex (N-term)
3	sp|P11499|HS90B_MOUSE	Heat shock protein HSP 90-beta OS=Mus musculus GN=Hsp90ab1 PE=1 SV=3	1563	83229	42	21	34.4	4.97	156	1	43.14	VVVITK	iTRAQ4plex (K); iTRAQ4plex (N-term)
3	sp|P11499|HS90B_MOUSE	Heat shock protein HSP 90-beta OS=Mus musculus GN=Hsp90ab1 PE=1 SV=3	1563	83229	42	21	34.4	4.97	157	1	42.65	VVVITK	iTRAQ4plex (K); iTRAQ4plex (N-term)
3	sp|P11499|HS90B_MOUSE	Heat shock protein HSP 90-beta OS=Mus musculus GN=Hsp90ab1 PE=1 SV=3	1563	83229	42	21	34.4	4.97	222	0	52.8	SLVSVTK	iTRAQ4plex (K); iTRAQ4plex (N-term)
3	sp|P11499|HS90B_MOUSE	Heat shock protein HSP 90-beta OS=Mus musculus GN=Hsp90ab1 PE=1 SV=3	1563	83229	42	21	34.4	4.97	223	0	53.11	SLVSVTK	iTRAQ4plex (K); iTRAQ4plex (N-term)
3	sp|P11499|HS90B_MOUSE	Heat shock protein HSP 90-beta OS=Mus musculus GN=Hsp90ab1 PE=1 SV=3	1563	83229	42	21	34.4	4.97	323	1	44.7	ADHGEPIGR	iTRAQ4plex (N-term)
3	sp|P11499|HS90B_MOUSE	Heat shock protein HSP 90-beta OS=Mus musculus GN=Hsp90ab1 PE=1 SV=3	1563	83229	42	21	34.4	4.97	471	1	42.41	FYEAFSK	iTRAQ4plex (K); iTRAQ4plex (N-term)
3	sp|P11499|HS90B_MOUSE	Heat shock protein HSP 90-beta OS=Mus musculus GN=Hsp90ab1 PE=1 SV=3	1563	83229	42	21	34.4	4.97	472	1	42.49	FYEAFSK	iTRAQ4plex (K); iTRAQ4plex (N-term)
3	sp|P11499|HS90B_MOUSE	Heat shock protein HSP 90-beta OS=Mus musculus GN=Hsp90ab1 PE=1 SV=3	1563	83229	42	21	34.4	4.97	674	1	53.57	LGIHEDSTNR	iTRAQ4plex (N-term)
3	sp|P11499|HS90B_MOUSE	Heat shock protein HSP 90-beta OS=Mus musculus GN=Hsp90ab1 PE=1 SV=3	1563	83229	42	21	34.4	4.97	774	1	48.22	IDIIPNPQER	iTRAQ4plex (N-term)
3	sp|P11499|HS90B_MOUSE	Heat shock protein HSP 90-beta OS=Mus musculus GN=Hsp90ab1 PE=1 SV=3	1563	83229	42	21	34.4	4.97	775	1	41.46	IDIIPNPQER	iTRAQ4plex (N-term)
3	sp|P11499|HS90B_MOUSE	Heat shock protein HSP 90-beta OS=Mus musculus GN=Hsp90ab1 PE=1 SV=3	1563	83229	42	21	34.4	4.97	876	1	72.37	EQVANSAFVER	iTRAQ4plex (N-term)
3	sp|P11499|HS90B_MOUSE	Heat shock protein HSP 90-beta OS=Mus musculus GN=Hsp90ab1 PE=1 SV=3	1563	83229	42	21	34.4	4.97	877	1	65.23	EQVANSAFVER	iTRAQ4plex (N-term)
3	sp|P11499|HS90B_MOUSE	Heat shock protein HSP 90-beta OS=Mus musculus GN=Hsp90ab1 PE=1 SV=3	1563	83229	42	21	34.4	4.97	954	0	47.88	YIDQEELNK	iTRAQ4plex (K); iTRAQ4plex (N-term)
3	sp|P11499|HS90B_MOUSE	Heat shock protein HSP 90-beta OS=Mus musculus GN=Hsp90ab1 PE=1 SV=3	1563	83229	42	21	34.4	4.97	956	0	48.51	YIDQEELNK	iTRAQ4plex (K); iTRAQ4plex (N-term)
3	sp|P11499|HS90B_MOUSE	Heat shock protein HSP 90-beta OS=Mus musculus GN=Hsp90ab1 PE=1 SV=3	1563	83229	42	21	34.4	4.97	963	0	47.9	SIYYITGESK	iTRAQ4plex (K); iTRAQ4plex (N-term)
3	sp|P11499|HS90B_MOUSE	Heat shock protein HSP 90-beta OS=Mus musculus GN=Hsp90ab1 PE=1 SV=3	1563	83229	42	21	34.4	4.97	964	0	44.71	SIYYITGESK	iTRAQ4plex (K); iTRAQ4plex (N-term)
3	sp|P11499|HS90B_MOUSE	Heat shock protein HSP 90-beta OS=Mus musculus GN=Hsp90ab1 PE=1 SV=3	1563	83229	42	21	34.4	4.97	1090	0	99.07	ADLINNLGTIAK	iTRAQ4plex (K); iTRAQ4plex (N-term)
3	sp|P11499|HS90B_MOUSE	Heat shock protein HSP 90-beta OS=Mus musculus GN=Hsp90ab1 PE=1 SV=3	1563	83229	42	21	34.4	4.97	1091	0	95.45	ADLINNLGTIAK	iTRAQ4plex (K); iTRAQ4plex (N-term)
3	sp|P11499|HS90B_MOUSE	Heat shock protein HSP 90-beta OS=Mus musculus GN=Hsp90ab1 PE=1 SV=3	1563	83229	42	21	34.4	4.97	1153	0	97.6	ELISNASDALDK	iTRAQ4plex (K); iTRAQ4plex (N-term)
3	sp|P11499|HS90B_MOUSE	Heat shock protein HSP 90-beta OS=Mus musculus GN=Hsp90ab1 PE=1 SV=3	1563	83229	42	21	34.4	4.97	1154	0	93.84	ELISNASDALDK	iTRAQ4plex (K); iTRAQ4plex (N-term)
3	sp|P11499|HS90B_MOUSE	Heat shock protein HSP 90-beta OS=Mus musculus GN=Hsp90ab1 PE=1 SV=3	1563	83229	42	21	34.4	4.97	1296	1	103.2	TLTLVDTGIGMTK	iTRAQ4plex (K); iTRAQ4plex (N-term)
3	sp|P11499|HS90B_MOUSE	Heat shock protein HSP 90-beta OS=Mus musculus GN=Hsp90ab1 PE=1 SV=3	1563	83229	42	21	34.4	4.97	1297	1	103.19	TLTLVDTGIGMTK	iTRAQ4plex (K); iTRAQ4plex (N-term)
3	sp|P11499|HS90B_MOUSE	Heat shock protein HSP 90-beta OS=Mus musculus GN=Hsp90ab1 PE=1 SV=3	1563	83229	42	21	34.4	4.97	1298	1	76.17	TLTLVDTGIGMTK	iTRAQ4plex (K); iTRAQ4plex (N-term)
3	sp|P11499|HS90B_MOUSE	Heat shock protein HSP 90-beta OS=Mus musculus GN=Hsp90ab1 PE=1 SV=3	1563	83229	42	21	34.4	4.97	1299	1	69.18	TLTLVDTGIGMTK	iTRAQ4plex (K); iTRAQ4plex (N-term)
3	sp|P11499|HS90B_MOUSE	Heat shock protein HSP 90-beta OS=Mus musculus GN=Hsp90ab1 PE=1 SV=3	1563	83229	42	21	34.4	4.97	1312	0	105.91	GVVDSEDLPLNISR	iTRAQ4plex (N-term)
3	sp|P11499|HS90B_MOUSE	Heat shock protein HSP 90-beta OS=Mus musculus GN=Hsp90ab1 PE=1 SV=3	1563	83229	42	21	34.4	4.97	1313	0	102.66	GVVDSEDLPLNISR	iTRAQ4plex (N-term)
3	sp|P11499|HS90B_MOUSE	Heat shock protein HSP 90-beta OS=Mus musculus GN=Hsp90ab1 PE=1 SV=3	1563	83229	42	21	34.4	4.97	1567	0	74.03	SLTNDWEDHLAVK	iTRAQ4plex (K); iTRAQ4plex (N-term)
3	sp|P11499|HS90B_MOUSE	Heat shock protein HSP 90-beta OS=Mus musculus GN=Hsp90ab1 PE=1 SV=3	1563	83229	42	21	34.4	4.97	1568	0	77.48	SLTNDWEDHLAVK	iTRAQ4plex (K); iTRAQ4plex (N-term)
3	sp|P11499|HS90B_MOUSE	Heat shock protein HSP 90-beta OS=Mus musculus GN=Hsp90ab1 PE=1 SV=3	1563	83229	42	21	34.4	4.97	1582	0	66.98	ELISNASDALDKIR	iTRAQ4plex (K); iTRAQ4plex (N-term)
3	sp|P11499|HS90B_MOUSE	Heat shock protein HSP 90-beta OS=Mus musculus GN=Hsp90ab1 PE=1 SV=3	1563	83229	42	21	34.4	4.97	1583	0	81.14	ELISNASDALDKIR	iTRAQ4plex (K); iTRAQ4plex (N-term)
3	sp|P11499|HS90B_MOUSE	Heat shock protein HSP 90-beta OS=Mus musculus GN=Hsp90ab1 PE=1 SV=3	1563	83229	42	21	34.4	4.97	1749	1	57.84	HLEINPDHPIVETLR	iTRAQ4plex (N-term)
3	sp|P11499|HS90B_MOUSE	Heat shock protein HSP 90-beta OS=Mus musculus GN=Hsp90ab1 PE=1 SV=3	1563	83229	42	21	34.4	4.97	1827	0	44.69	YESLTDPSKLDSGK	2 iTRAQ4plex (K); iTRAQ4plex (N-term)
3	sp|P11499|HS90B_MOUSE	Heat shock protein HSP 90-beta OS=Mus musculus GN=Hsp90ab1 PE=1 SV=3	1563	83229	42	21	34.4	4.97	1828	0	52.08	YESLTDPSKLDSGK	2 iTRAQ4plex (K); iTRAQ4plex (N-term)
3	sp|P11499|HS90B_MOUSE	Heat shock protein HSP 90-beta OS=Mus musculus GN=Hsp90ab1 PE=1 SV=3	1563	83229	42	21	34.4	4.97	1987	1	61.63	HSQFIGYPITLYLEK	iTRAQ4plex (K); iTRAQ4plex (N-term)
3	sp|P11499|HS90B_MOUSE	Heat shock protein HSP 90-beta OS=Mus musculus GN=Hsp90ab1 PE=1 SV=3	1563	83229	42	21	34.4	4.97	1988	1	67.95	HSQFIGYPITLYLEK	iTRAQ4plex (K); iTRAQ4plex (N-term)
3	sp|P11499|HS90B_MOUSE	Heat shock protein HSP 90-beta OS=Mus musculus GN=Hsp90ab1 PE=1 SV=3	1563	83229	42	21	34.4	4.97	2266	0	56.6	VILHLKEDQTEYLEER	iTRAQ4plex (K); iTRAQ4plex (N-term)
3	sp|P11499|HS90B_MOUSE	Heat shock protein HSP 90-beta OS=Mus musculus GN=Hsp90ab1 PE=1 SV=3	1563	83229	42	21	34.4	4.97	2267	0	55.12	VILHLKEDQTEYLEER	iTRAQ4plex (K); iTRAQ4plex (N-term)
3	sp|P11499|HS90B_MOUSE	Heat shock protein HSP 90-beta OS=Mus musculus GN=Hsp90ab1 PE=1 SV=3	1563	83229	42	21	34.4	4.97	2596	1	60.34	CLELFSELAEDKENYKK	3 iTRAQ4plex (K); iTRAQ4plex (N-term); Methylthio (C)
3	sp|P11499|HS90B_MOUSE	Heat shock protein HSP 90-beta OS=Mus musculus GN=Hsp90ab1 PE=1 SV=3	1563	83229	42	21	34.4	4.97	2800	1	101.05	DLVVLLFETALLSSGFSLEDPQTHSNR	iTRAQ4plex (N-term)
3	sp|P11499|HS90B_MOUSE	Heat shock protein HSP 90-beta OS=Mus musculus GN=Hsp90ab1 PE=1 SV=3	1563	83229	42	21	34.4	4.97	2801	1	86.73	DLVVLLFETALLSSGFSLEDPQTHSNR	iTRAQ4plex (N-term)
3	sp|P11499|HS90B_MOUSE	Heat shock protein HSP 90-beta OS=Mus musculus GN=Hsp90ab1 PE=1 SV=3	1563	83229	42	21	34.4	4.97	2802	1	170.03	DLVVLLFETALLSSGFSLEDPQTHSNR	iTRAQ4plex (N-term)
3	sp|P11499|HS90B_MOUSE	Heat shock protein HSP 90-beta OS=Mus musculus GN=Hsp90ab1 PE=1 SV=3	1563	83229	42	21	34.4	4.97	2803	1	170.53	DLVVLLFETALLSSGFSLEDPQTHSNR	iTRAQ4plex (N-term)
4	sp|P60709|ACTB_HUMAN	Actin, cytoplasmic 1 OS=Homo sapiens GN=ACTB PE=1 SV=1	1481	41710	39	17	58.4	5.29	141	0	39.07	GILTLK	iTRAQ4plex (K); iTRAQ4plex (N-term)
4	sp|P60709|ACTB_HUMAN	Actin, cytoplasmic 1 OS=Homo sapiens GN=ACTB PE=1 SV=1	1481	41710	39	17	58.4	5.29	142	0	42.17	GILTLK	iTRAQ4plex (K); iTRAQ4plex (N-term)
4	sp|P60709|ACTB_HUMAN	Actin, cytoplasmic 1 OS=Homo sapiens GN=ACTB PE=1 SV=1	1481	41710	39	17	58.4	5.29	367	1	70.32	AGFAGDDAPR	iTRAQ4plex (N-term)
4	sp|P60709|ACTB_HUMAN	Actin, cytoplasmic 1 OS=Homo sapiens GN=ACTB PE=1 SV=1	1481	41710	39	17	58.4	5.29	368	1	78.04	AGFAGDDAPR	iTRAQ4plex (N-term)
4	sp|P60709|ACTB_HUMAN	Actin, cytoplasmic 1 OS=Homo sapiens GN=ACTB PE=1 SV=1	1481	41710	39	17	58.4	5.29	537	0	37.01	IIAPPERK	iTRAQ4plex (K); iTRAQ4plex (N-term)
4	sp|P60709|ACTB_HUMAN	Actin, cytoplasmic 1 OS=Homo sapiens GN=ACTB PE=1 SV=1	1481	41710	39	17	58.4	5.29	659	1	61.04	GYSFTTTAER	iTRAQ4plex (N-term)
4	sp|P60709|ACTB_HUMAN	Actin, cytoplasmic 1 OS=Homo sapiens GN=ACTB PE=1 SV=1	1481	41710	39	17	58.4	5.29	660	1	52.9	GYSFTTTAER	iTRAQ4plex (N-term)
4	sp|P60709|ACTB_HUMAN	Actin, cytoplasmic 1 OS=Homo sapiens GN=ACTB PE=1 SV=1	1481	41710	39	17	58.4	5.29	678	0	56.25	DLTDYLMK	iTRAQ4plex (K); iTRAQ4plex (N-term)
4	sp|P60709|ACTB_HUMAN	Actin, cytoplasmic 1 OS=Homo sapiens GN=ACTB PE=1 SV=1	1481	41710	39	17	58.4	5.29	679	0	52.19	DLTDYLMK	iTRAQ4plex (K); iTRAQ4plex (N-term)
4	sp|P60709|ACTB_HUMAN	Actin, cytoplasmic 1 OS=Homo sapiens GN=ACTB PE=1 SV=1	1481	41710	39	17	58.4	5.29	781	1	41.55	AVFPSIVGRPR	iTRAQ4plex (N-term)
4	sp|P60709|ACTB_HUMAN	Actin, cytoplasmic 1 OS=Homo sapiens GN=ACTB PE=1 SV=1	1481	41710	39	17	58.4	5.29	782	1	39.39	AVFPSIVGRPR	iTRAQ4plex (N-term)
4	sp|P60709|ACTB_HUMAN	Actin, cytoplasmic 1 OS=Homo sapiens GN=ACTB PE=1 SV=1	1481	41710	39	17	58.4	5.29	783	1	44.08	AVFPSIVGRPR	iTRAQ4plex (N-term)
4	sp|P60709|ACTB_HUMAN	Actin, cytoplasmic 1 OS=Homo sapiens GN=ACTB PE=1 SV=1	1481	41710	39	17	58.4	5.29	784	1	44.71	AVFPSIVGRPR	iTRAQ4plex (N-term)
4	sp|P60709|ACTB_HUMAN	Actin, cytoplasmic 1 OS=Homo sapiens GN=ACTB PE=1 SV=1	1481	41710	39	17	58.4	5.29	966	1	80.65	EITALAPSTMK	iTRAQ4plex (K); iTRAQ4plex (N-term)
4	sp|P60709|ACTB_HUMAN	Actin, cytoplasmic 1 OS=Homo sapiens GN=ACTB PE=1 SV=1	1481	41710	39	17	58.4	5.29	967	1	49.57	EITALAPSTMK	iTRAQ4plex (K); iTRAQ4plex (N-term)
4	sp|P60709|ACTB_HUMAN	Actin, cytoplasmic 1 OS=Homo sapiens GN=ACTB PE=1 SV=1	1481	41710	39	17	58.4	5.29	968	1	68.74	EITALAPSTMK	iTRAQ4plex (K); iTRAQ4plex (N-term)
4	sp|P60709|ACTB_HUMAN	Actin, cytoplasmic 1 OS=Homo sapiens GN=ACTB PE=1 SV=1	1481	41710	39	17	58.4	5.29	993	0	42.29	HQGVMVGMGQK	iTRAQ4plex (K); iTRAQ4plex (N-term)
4	sp|P60709|ACTB_HUMAN	Actin, cytoplasmic 1 OS=Homo sapiens GN=ACTB PE=1 SV=1	1481	41710	39	17	58.4	5.29	1025	1	80.83	DSYVGDEAQSK	iTRAQ4plex (K); iTRAQ4plex (N-term)
4	sp|P60709|ACTB_HUMAN	Actin, cytoplasmic 1 OS=Homo sapiens GN=ACTB PE=1 SV=1	1481	41710	39	17	58.4	5.29	1026	1	77.39	DSYVGDEAQSK	iTRAQ4plex (K); iTRAQ4plex (N-term)
4	sp|P60709|ACTB_HUMAN	Actin, cytoplasmic 1 OS=Homo sapiens GN=ACTB PE=1 SV=1	1481	41710	39	17	58.4	5.29	1060	1	71.83	IWHHTFYNELR
4	sp|P60709|ACTB_HUMAN	Actin, cytoplasmic 1 OS=Homo sapiens GN=ACTB PE=1 SV=1	1481	41710	39	17	58.4	5.29	1061	1	59.43	IWHHTFYNELR
4	sp|P60709|ACTB_HUMAN	Actin, cytoplasmic 1 OS=Homo sapiens GN=ACTB PE=1 SV=1	1481	41710	39	17	58.4	5.29	1316	1	44.51	IWHHTFYNELR	iTRAQ4plex (N-term)
4	sp|P60709|ACTB_HUMAN	Actin, cytoplasmic 1 OS=Homo sapiens GN=ACTB PE=1 SV=1	1481	41710	39	17	58.4	5.29	1317	1	51.41	IWHHTFYNELR	iTRAQ4plex (N-term)
4	sp|P60709|ACTB_HUMAN	Actin, cytoplasmic 1 OS=Homo sapiens GN=ACTB PE=1 SV=1	1481	41710	39	17	58.4	5.29	1319	1	82.54	QEYDESGPSIVHR	iTRAQ4plex (N-term)
4	sp|P60709|ACTB_HUMAN	Actin, cytoplasmic 1 OS=Homo sapiens GN=ACTB PE=1 SV=1	1481	41710	39	17	58.4	5.29	1321	1	70.62	QEYDESGPSIVHR	iTRAQ4plex (N-term)
4	sp|P60709|ACTB_HUMAN	Actin, cytoplasmic 1 OS=Homo sapiens GN=ACTB PE=1 SV=1	1481	41710	39	17	58.4	5.29	1766	0	90.76	SYELPDGQVITIGNER	iTRAQ4plex (N-term)
4	sp|P60709|ACTB_HUMAN	Actin, cytoplasmic 1 OS=Homo sapiens GN=ACTB PE=1 SV=1	1481	41710	39	17	58.4	5.29	1767	0	96.18	SYELPDGQVITIGNER	iTRAQ4plex (N-term)
4	sp|P60709|ACTB_HUMAN	Actin, cytoplasmic 1 OS=Homo sapiens GN=ACTB PE=1 SV=1	1481	41710	39	17	58.4	5.29	2182	1	78.88	VAPEEHPVLLTEAPLNPK	iTRAQ4plex (K); iTRAQ4plex (N-term)
4	sp|P60709|ACTB_HUMAN	Actin, cytoplasmic 1 OS=Homo sapiens GN=ACTB PE=1 SV=1	1481	41710	39	17	58.4	5.29	2183	1	76.93	VAPEEHPVLLTEAPLNPK	iTRAQ4plex (K); iTRAQ4plex (N-term)
4	sp|P60709|ACTB_HUMAN	Actin, cytoplasmic 1 OS=Homo sapiens GN=ACTB PE=1 SV=1	1481	41710	39	17	58.4	5.29	2331	1	99.15	DLYANTVLSGGTTMYPGIADR	iTRAQ4plex (N-term)
4	sp|P60709|ACTB_HUMAN	Actin, cytoplasmic 1 OS=Homo sapiens GN=ACTB PE=1 SV=1	1481	41710	39	17	58.4	5.29	2332	1	97.79	DLYANTVLSGGTTMYPGIADR	iTRAQ4plex (N-term)
4	sp|P60709|ACTB_HUMAN	Actin, cytoplasmic 1 OS=Homo sapiens GN=ACTB PE=1 SV=1	1481	41710	39	17	58.4	5.29	2581	1	94.8	KDLYANTVLSGGTTMYPGIADR	iTRAQ4plex (K); iTRAQ4plex (N-term)
4	sp|P60709|ACTB_HUMAN	Actin, cytoplasmic 1 OS=Homo sapiens GN=ACTB PE=1 SV=1	1481	41710	39	17	58.4	5.29	2670	1	105.92	LCYVALDFEQEMATAASSSSLEK	iTRAQ4plex (K); iTRAQ4plex (N-term); Methylthio (C)
4	sp|P60709|ACTB_HUMAN	Actin, cytoplasmic 1 OS=Homo sapiens GN=ACTB PE=1 SV=1	1481	41710	39	17	58.4	5.29	2671	1	104.81	LCYVALDFEQEMATAASSSSLEK	iTRAQ4plex (K); iTRAQ4plex (N-term); Methylthio (C)
4	sp|P60709|ACTB_HUMAN	Actin, cytoplasmic 1 OS=Homo sapiens GN=ACTB PE=1 SV=1	1481	41710	39	17	58.4	5.29	2886	0	106.56	TTGIVMDSGDGVTHTVPIYEGYALPHAILR	iTRAQ4plex (N-term)
4	sp|P60709|ACTB_HUMAN	Actin, cytoplasmic 1 OS=Homo sapiens GN=ACTB PE=1 SV=1	1481	41710	39	17	58.4	5.29	2887	0	104.77	TTGIVMDSGDGVTHTVPIYEGYALPHAILR	iTRAQ4plex (N-term)
4	sp|P60709|ACTB_HUMAN	Actin, cytoplasmic 1 OS=Homo sapiens GN=ACTB PE=1 SV=1	1481	41710	39	17	58.4	5.29	2888	0	117.85	TTGIVMDSGDGVTHTVPIYEGYALPHAILR	iTRAQ4plex (N-term)
4	sp|P60709|ACTB_HUMAN	Actin, cytoplasmic 1 OS=Homo sapiens GN=ACTB PE=1 SV=1	1481	41710	39	17	58.4	5.29	2895	0	72.11	TTGIVMDSGDGVTHTVPIYEGYALPHAILR	iTRAQ4plex (N-term); Oxidation (M)
4	sp|P60709|ACTB_HUMAN	Actin, cytoplasmic 1 OS=Homo sapiens GN=ACTB PE=1 SV=1	1481	41710	39	17	58.4	5.29	2896	0	70.91	TTGIVMDSGDGVTHTVPIYEGYALPHAILR	iTRAQ4plex (N-term); Oxidation (M)
4	sp|P60710|ACTB_MOUSE	Actin, cytoplasmic 1 OS=Mus musculus GN=Actb PE=1 SV=1	1481	41710	39	17	58.4	5.29	141	0	39.07	GILTLK	iTRAQ4plex (K); iTRAQ4plex (N-term)
4	sp|P60710|ACTB_MOUSE	Actin, cytoplasmic 1 OS=Mus musculus GN=Actb PE=1 SV=1	1481	41710	39	17	58.4	5.29	142	0	42.17	GILTLK	iTRAQ4plex (K); iTRAQ4plex (N-term)
4	sp|P60710|ACTB_MOUSE	Actin, cytoplasmic 1 OS=Mus musculus GN=Actb PE=1 SV=1	1481	41710	39	17	58.4	5.29	367	1	70.32	AGFAGDDAPR	iTRAQ4plex (N-term)
4	sp|P60710|ACTB_MOUSE	Actin, cytoplasmic 1 OS=Mus musculus GN=Actb PE=1 SV=1	1481	41710	39	17	58.4	5.29	368	1	78.04	AGFAGDDAPR	iTRAQ4plex (N-term)
4	sp|P60710|ACTB_MOUSE	Actin, cytoplasmic 1 OS=Mus musculus GN=Actb PE=1 SV=1	1481	41710	39	17	58.4	5.29	537	0	37.01	IIAPPERK	iTRAQ4plex (K); iTRAQ4plex (N-term)
4	sp|P60710|ACTB_MOUSE	Actin, cytoplasmic 1 OS=Mus musculus GN=Actb PE=1 SV=1	1481	41710	39	17	58.4	5.29	659	1	61.04	GYSFTTTAER	iTRAQ4plex (N-term)
4	sp|P60710|ACTB_MOUSE	Actin, cytoplasmic 1 OS=Mus musculus GN=Actb PE=1 SV=1	1481	41710	39	17	58.4	5.29	660	1	52.9	GYSFTTTAER	iTRAQ4plex (N-term)
4	sp|P60710|ACTB_MOUSE	Actin, cytoplasmic 1 OS=Mus musculus GN=Actb PE=1 SV=1	1481	41710	39	17	58.4	5.29	678	0	56.25	DLTDYLMK	iTRAQ4plex (K); iTRAQ4plex (N-term)
4	sp|P60710|ACTB_MOUSE	Actin, cytoplasmic 1 OS=Mus musculus GN=Actb PE=1 SV=1	1481	41710	39	17	58.4	5.29	679	0	52.19	DLTDYLMK	iTRAQ4plex (K); iTRAQ4plex (N-term)
4	sp|P60710|ACTB_MOUSE	Actin, cytoplasmic 1 OS=Mus musculus GN=Actb PE=1 SV=1	1481	41710	39	17	58.4	5.29	781	1	41.55	AVFPSIVGRPR	iTRAQ4plex (N-term)
4	sp|P60710|ACTB_MOUSE	Actin, cytoplasmic 1 OS=Mus musculus GN=Actb PE=1 SV=1	1481	41710	39	17	58.4	5.29	782	1	39.39	AVFPSIVGRPR	iTRAQ4plex (N-term)
4	sp|P60710|ACTB_MOUSE	Actin, cytoplasmic 1 OS=Mus musculus GN=Actb PE=1 SV=1	1481	41710	39	17	58.4	5.29	783	1	44.08	AVFPSIVGRPR	iTRAQ4plex (N-term)
4	sp|P60710|ACTB_MOUSE	Actin, cytoplasmic 1 OS=Mus musculus GN=Actb PE=1 SV=1	1481	41710	39	17	58.4	5.29	784	1	44.71	AVFPSIVGRPR	iTRAQ4plex (N-term)
4	sp|P60710|ACTB_MOUSE	Actin, cytoplasmic 1 OS=Mus musculus GN=Actb PE=1 SV=1	1481	41710	39	17	58.4	5.29	966	1	80.65	EITALAPSTMK	iTRAQ4plex (K); iTRAQ4plex (N-term)
4	sp|P60710|ACTB_MOUSE	Actin, cytoplasmic 1 OS=Mus musculus GN=Actb PE=1 SV=1	1481	41710	39	17	58.4	5.29	967	1	49.57	EITALAPSTMK	iTRAQ4plex (K); iTRAQ4plex (N-term)
4	sp|P60710|ACTB_MOUSE	Actin, cytoplasmic 1 OS=Mus musculus GN=Actb PE=1 SV=1	1481	41710	39	17	58.4	5.29	968	1	68.74	EITALAPSTMK	iTRAQ4plex (K); iTRAQ4plex (N-term)
4	sp|P60710|ACTB_MOUSE	Actin, cytoplasmic 1 OS=Mus musculus GN=Actb PE=1 SV=1	1481	41710	39	17	58.4	5.29	993	0	42.29	HQGVMVGMGQK	iTRAQ4plex (K); iTRAQ4plex (N-term)
4	sp|P60710|ACTB_MOUSE	Actin, cytoplasmic 1 OS=Mus musculus GN=Actb PE=1 SV=1	1481	41710	39	17	58.4	5.29	1025	1	80.83	DSYVGDEAQSK	iTRAQ4plex (K); iTRAQ4plex (N-term)
4	sp|P60710|ACTB_MOUSE	Actin, cytoplasmic 1 OS=Mus musculus GN=Actb PE=1 SV=1	1481	41710	39	17	58.4	5.29	1026	1	77.39	DSYVGDEAQSK	iTRAQ4plex (K); iTRAQ4plex (N-term)
4	sp|P60710|ACTB_MOUSE	Actin, cytoplasmic 1 OS=Mus musculus GN=Actb PE=1 SV=1	1481	41710	39	17	58.4	5.29	1060	1	71.83	IWHHTFYNELR
4	sp|P60710|ACTB_MOUSE	Actin, cytoplasmic 1 OS=Mus musculus GN=Actb PE=1 SV=1	1481	41710	39	17	58.4	5.29	1061	1	59.43	IWHHTFYNELR
4	sp|P60710|ACTB_MOUSE	Actin, cytoplasmic 1 OS=Mus musculus GN=Actb PE=1 SV=1	1481	41710	39	17	58.4	5.29	1316	1	44.51	IWHHTFYNELR	iTRAQ4plex (N-term)
4	sp|P60710|ACTB_MOUSE	Actin, cytoplasmic 1 OS=Mus musculus GN=Actb PE=1 SV=1	1481	41710	39	17	58.4	5.29	1317	1	51.41	IWHHTFYNELR	iTRAQ4plex (N-term)
4	sp|P60710|ACTB_MOUSE	Actin, cytoplasmic 1 OS=Mus musculus GN=Actb PE=1 SV=1	1481	41710	39	17	58.4	5.29	1319	1	82.54	QEYDESGPSIVHR	iTRAQ4plex (N-term)
4	sp|P60710|ACTB_MOUSE	Actin, cytoplasmic 1 OS=Mus musculus GN=Actb PE=1 SV=1	1481	41710	39	17	58.4	5.29	1321	1	70.62	QEYDESGPSIVHR	iTRAQ4plex (N-term)
4	sp|P60710|ACTB_MOUSE	Actin, cytoplasmic 1 OS=Mus musculus GN=Actb PE=1 SV=1	1481	41710	39	17	58.4	5.29	1766	0	90.76	SYELPDGQVITIGNER	iTRAQ4plex (N-term)
4	sp|P60710|ACTB_MOUSE	Actin, cytoplasmic 1 OS=Mus musculus GN=Actb PE=1 SV=1	1481	41710	39	17	58.4	5.29	1767	0	96.18	SYELPDGQVITIGNER	iTRAQ4plex (N-term)
4	sp|P60710|ACTB_MOUSE	Actin, cytoplasmic 1 OS=Mus musculus GN=Actb PE=1 SV=1	1481	41710	39	17	58.4	5.29	2182	1	78.88	VAPEEHPVLLTEAPLNPK	iTRAQ4plex (K); iTRAQ4plex (N-term)
4	sp|P60710|ACTB_MOUSE	Actin, cytoplasmic 1 OS=Mus musculus GN=Actb PE=1 SV=1	1481	41710	39	17	58.4	5.29	2183	1	76.93	VAPEEHPVLLTEAPLNPK	iTRAQ4plex (K); iTRAQ4plex (N-term)
4	sp|P60710|ACTB_MOUSE	Actin, cytoplasmic 1 OS=Mus musculus GN=Actb PE=1 SV=1	1481	41710	39	17	58.4	5.29	2331	1	99.15	DLYANTVLSGGTTMYPGIADR	iTRAQ4plex (N-term)
4	sp|P60710|ACTB_MOUSE	Actin, cytoplasmic 1 OS=Mus musculus GN=Actb PE=1 SV=1	1481	41710	39	17	58.4	5.29	2332	1	97.79	DLYANTVLSGGTTMYPGIADR	iTRAQ4plex (N-term)
4	sp|P60710|ACTB_MOUSE	Actin, cytoplasmic 1 OS=Mus musculus GN=Actb PE=1 SV=1	1481	41710	39	17	58.4	5.29	2581	1	94.8	KDLYANTVLSGGTTMYPGIADR	iTRAQ4plex (K); iTRAQ4plex (N-term)
4	sp|P60710|ACTB_MOUSE	Actin, cytoplasmic 1 OS=Mus musculus GN=Actb PE=1 SV=1	1481	41710	39	17	58.4	5.29	2670	1	105.92	LCYVALDFEQEMATAASSSSLEK	iTRAQ4plex (K); iTRAQ4plex (N-term); Methylthio (C)
4	sp|P60710|ACTB_MOUSE	Actin, cytoplasmic 1 OS=Mus musculus GN=Actb PE=1 SV=1	1481	41710	39	17	58.4	5.29	2671	1	104.81	LCYVALDFEQEMATAASSSSLEK	iTRAQ4plex (K); iTRAQ4plex (N-term); Methylthio (C)
4	sp|P60710|ACTB_MOUSE	Actin, cytoplasmic 1 OS=Mus musculus GN=Actb PE=1 SV=1	1481	41710	39	17	58.4	5.29	2886	0	106.56	TTGIVMDSGDGVTHTVPIYEGYALPHAILR	iTRAQ4plex (N-term)
4	sp|P60710|ACTB_MOUSE	Actin, cytoplasmic 1 OS=Mus musculus GN=Actb PE=1 SV=1	1481	41710	39	17	58.4	5.29	2887	0	104.77	TTGIVMDSGDGVTHTVPIYEGYALPHAILR	iTRAQ4plex (N-term)
4	sp|P60710|ACTB_MOUSE	Actin, cytoplasmic 1 OS=Mus musculus GN=Actb PE=1 SV=1	1481	41710	39	17	58.4	5.29	2888	0	117.85	TTGIVMDSGDGVTHTVPIYEGYALPHAILR	iTRAQ4plex (N-term)
4	sp|P60710|ACTB_MOUSE	Actin, cytoplasmic 1 OS=Mus musculus GN=Actb PE=1 SV=1	1481	41710	39	17	58.4	5.29	2895	0	72.11	TTGIVMDSGDGVTHTVPIYEGYALPHAILR	iTRAQ4plex (N-term); Oxidation (M)
4	sp|P60710|ACTB_MOUSE	Actin, cytoplasmic 1 OS=Mus musculus GN=Actb PE=1 SV=1	1481	41710	39	17	58.4	5.29	2896	0	70.91	TTGIVMDSGDGVTHTVPIYEGYALPHAILR	iTRAQ4plex (N-term); Oxidation (M)
4	sp|P63260|ACTG_MOUSE	Actin, cytoplasmic 2 OS=Mus musculus GN=Actg1 PE=1 SV=1	1481	41766	39	17	58.4	5.31	141	0	39.07	GILTLK	iTRAQ4plex (K); iTRAQ4plex (N-term)
4	sp|P63260|ACTG_MOUSE	Actin, cytoplasmic 2 OS=Mus musculus GN=Actg1 PE=1 SV=1	1481	41766	39	17	58.4	5.31	142	0	42.17	GILTLK	iTRAQ4plex (K); iTRAQ4plex (N-term)
4	sp|P63260|ACTG_MOUSE	Actin, cytoplasmic 2 OS=Mus musculus GN=Actg1 PE=1 SV=1	1481	41766	39	17	58.4	5.31	367	1	70.32	AGFAGDDAPR	iTRAQ4plex (N-term)
4	sp|P63260|ACTG_MOUSE	Actin, cytoplasmic 2 OS=Mus musculus GN=Actg1 PE=1 SV=1	1481	41766	39	17	58.4	5.31	368	1	78.04	AGFAGDDAPR	iTRAQ4plex (N-term)
4	sp|P63260|ACTG_MOUSE	Actin, cytoplasmic 2 OS=Mus musculus GN=Actg1 PE=1 SV=1	1481	41766	39	17	58.4	5.31	537	0	37.01	IIAPPERK	iTRAQ4plex (K); iTRAQ4plex (N-term)
4	sp|P63260|ACTG_MOUSE	Actin, cytoplasmic 2 OS=Mus musculus GN=Actg1 PE=1 SV=1	1481	41766	39	17	58.4	5.31	659	1	61.04	GYSFTTTAER	iTRAQ4plex (N-term)
4	sp|P63260|ACTG_MOUSE	Actin, cytoplasmic 2 OS=Mus musculus GN=Actg1 PE=1 SV=1	1481	41766	39	17	58.4	5.31	660	1	52.9	GYSFTTTAER	iTRAQ4plex (N-term)
4	sp|P63260|ACTG_MOUSE	Actin, cytoplasmic 2 OS=Mus musculus GN=Actg1 PE=1 SV=1	1481	41766	39	17	58.4	5.31	678	0	56.25	DLTDYLMK	iTRAQ4plex (K); iTRAQ4plex (N-term)
4	sp|P63260|ACTG_MOUSE	Actin, cytoplasmic 2 OS=Mus musculus GN=Actg1 PE=1 SV=1	1481	41766	39	17	58.4	5.31	679	0	52.19	DLTDYLMK	iTRAQ4plex (K); iTRAQ4plex (N-term)
4	sp|P63260|ACTG_MOUSE	Actin, cytoplasmic 2 OS=Mus musculus GN=Actg1 PE=1 SV=1	1481	41766	39	17	58.4	5.31	781	1	41.55	AVFPSIVGRPR	iTRAQ4plex (N-term)
4	sp|P63260|ACTG_MOUSE	Actin, cytoplasmic 2 OS=Mus musculus GN=Actg1 PE=1 SV=1	1481	41766	39	17	58.4	5.31	782	1	39.39	AVFPSIVGRPR	iTRAQ4plex (N-term)
4	sp|P63260|ACTG_MOUSE	Actin, cytoplasmic 2 OS=Mus musculus GN=Actg1 PE=1 SV=1	1481	41766	39	17	58.4	5.31	783	1	44.08	AVFPSIVGRPR	iTRAQ4plex (N-term)
4	sp|P63260|ACTG_MOUSE	Actin, cytoplasmic 2 OS=Mus musculus GN=Actg1 PE=1 SV=1	1481	41766	39	17	58.4	5.31	784	1	44.71	AVFPSIVGRPR	iTRAQ4plex (N-term)
4	sp|P63260|ACTG_MOUSE	Actin, cytoplasmic 2 OS=Mus musculus GN=Actg1 PE=1 SV=1	1481	41766	39	17	58.4	5.31	966	1	80.65	EITALAPSTMK	iTRAQ4plex (K); iTRAQ4plex (N-term)
4	sp|P63260|ACTG_MOUSE	Actin, cytoplasmic 2 OS=Mus musculus GN=Actg1 PE=1 SV=1	1481	41766	39	17	58.4	5.31	967	1	49.57	EITALAPSTMK	iTRAQ4plex (K); iTRAQ4plex (N-term)
4	sp|P63260|ACTG_MOUSE	Actin, cytoplasmic 2 OS=Mus musculus GN=Actg1 PE=1 SV=1	1481	41766	39	17	58.4	5.31	968	1	68.74	EITALAPSTMK	iTRAQ4plex (K); iTRAQ4plex (N-term)
4	sp|P63260|ACTG_MOUSE	Actin, cytoplasmic 2 OS=Mus musculus GN=Actg1 PE=1 SV=1	1481	41766	39	17	58.4	5.31	993	0	42.29	HQGVMVGMGQK	iTRAQ4plex (K); iTRAQ4plex (N-term)
4	sp|P63260|ACTG_MOUSE	Actin, cytoplasmic 2 OS=Mus musculus GN=Actg1 PE=1 SV=1	1481	41766	39	17	58.4	5.31	1025	1	80.83	DSYVGDEAQSK	iTRAQ4plex (K); iTRAQ4plex (N-term)
4	sp|P63260|ACTG_MOUSE	Actin, cytoplasmic 2 OS=Mus musculus GN=Actg1 PE=1 SV=1	1481	41766	39	17	58.4	5.31	1026	1	77.39	DSYVGDEAQSK	iTRAQ4plex (K); iTRAQ4plex (N-term)
4	sp|P63260|ACTG_MOUSE	Actin, cytoplasmic 2 OS=Mus musculus GN=Actg1 PE=1 SV=1	1481	41766	39	17	58.4	5.31	1060	1	71.83	IWHHTFYNELR
4	sp|P63260|ACTG_MOUSE	Actin, cytoplasmic 2 OS=Mus musculus GN=Actg1 PE=1 SV=1	1481	41766	39	17	58.4	5.31	1061	1	59.43	IWHHTFYNELR
4	sp|P63260|ACTG_MOUSE	Actin, cytoplasmic 2 OS=Mus musculus GN=Actg1 PE=1 SV=1	1481	41766	39	17	58.4	5.31	1316	1	44.51	IWHHTFYNELR	iTRAQ4plex (N-term)
4	sp|P63260|ACTG_MOUSE	Actin, cytoplasmic 2 OS=Mus musculus GN=Actg1 PE=1 SV=1	1481	41766	39	17	58.4	5.31	1317	1	51.41	IWHHTFYNELR	iTRAQ4plex (N-term)
4	sp|P63260|ACTG_MOUSE	Actin, cytoplasmic 2 OS=Mus musculus GN=Actg1 PE=1 SV=1	1481	41766	39	17	58.4	5.31	1319	1	82.54	QEYDESGPSIVHR	iTRAQ4plex (N-term)
4	sp|P63260|ACTG_MOUSE	Actin, cytoplasmic 2 OS=Mus musculus GN=Actg1 PE=1 SV=1	1481	41766	39	17	58.4	5.31	1321	1	70.62	QEYDESGPSIVHR	iTRAQ4plex (N-term)
4	sp|P63260|ACTG_MOUSE	Actin, cytoplasmic 2 OS=Mus musculus GN=Actg1 PE=1 SV=1	1481	41766	39	17	58.4	5.31	1766	0	90.76	SYELPDGQVITIGNER	iTRAQ4plex (N-term)
4	sp|P63260|ACTG_MOUSE	Actin, cytoplasmic 2 OS=Mus musculus GN=Actg1 PE=1 SV=1	1481	41766	39	17	58.4	5.31	1767	0	96.18	SYELPDGQVITIGNER	iTRAQ4plex (N-term)
4	sp|P63260|ACTG_MOUSE	Actin, cytoplasmic 2 OS=Mus musculus GN=Actg1 PE=1 SV=1	1481	41766	39	17	58.4	5.31	2182	1	78.88	VAPEEHPVLLTEAPLNPK	iTRAQ4plex (K); iTRAQ4plex (N-term)
4	sp|P63260|ACTG_MOUSE	Actin, cytoplasmic 2 OS=Mus musculus GN=Actg1 PE=1 SV=1	1481	41766	39	17	58.4	5.31	2183	1	76.93	VAPEEHPVLLTEAPLNPK	iTRAQ4plex (K); iTRAQ4plex (N-term)
4	sp|P63260|ACTG_MOUSE	Actin, cytoplasmic 2 OS=Mus musculus GN=Actg1 PE=1 SV=1	1481	41766	39	17	58.4	5.31	2331	1	99.15	DLYANTVLSGGTTMYPGIADR	iTRAQ4plex (N-term)
4	sp|P63260|ACTG_MOUSE	Actin, cytoplasmic 2 OS=Mus musculus GN=Actg1 PE=1 SV=1	1481	41766	39	17	58.4	5.31	2332	1	97.79	DLYANTVLSGGTTMYPGIADR	iTRAQ4plex (N-term)
4	sp|P63260|ACTG_MOUSE	Actin, cytoplasmic 2 OS=Mus musculus GN=Actg1 PE=1 SV=1	1481	41766	39	17	58.4	5.31	2581	1	94.8	KDLYANTVLSGGTTMYPGIADR	iTRAQ4plex (K); iTRAQ4plex (N-term)
4	sp|P63260|ACTG_MOUSE	Actin, cytoplasmic 2 OS=Mus musculus GN=Actg1 PE=1 SV=1	1481	41766	39	17	58.4	5.31	2670	1	105.92	LCYVALDFEQEMATAASSSSLEK	iTRAQ4plex (K); iTRAQ4plex (N-term); Methylthio (C)
4	sp|P63260|ACTG_MOUSE	Actin, cytoplasmic 2 OS=Mus musculus GN=Actg1 PE=1 SV=1	1481	41766	39	17	58.4	5.31	2671	1	104.81	LCYVALDFEQEMATAASSSSLEK	iTRAQ4plex (K); iTRAQ4plex (N-term); Methylthio (C)
4	sp|P63260|ACTG_MOUSE	Actin, cytoplasmic 2 OS=Mus musculus GN=Actg1 PE=1 SV=1	1481	41766	39	17	58.4	5.31	2886	0	106.56	TTGIVMDSGDGVTHTVPIYEGYALPHAILR	iTRAQ4plex (N-term)
4	sp|P63260|ACTG_MOUSE	Actin, cytoplasmic 2 OS=Mus musculus GN=Actg1 PE=1 SV=1	1481	41766	39	17	58.4	5.31	2887	0	104.77	TTGIVMDSGDGVTHTVPIYEGYALPHAILR	iTRAQ4plex (N-term)
4	sp|P63260|ACTG_MOUSE	Actin, cytoplasmic 2 OS=Mus musculus GN=Actg1 PE=1 SV=1	1481	41766	39	17	58.4	5.31	2888	0	117.85	TTGIVMDSGDGVTHTVPIYEGYALPHAILR	iTRAQ4plex (N-term)
4	sp|P63260|ACTG_MOUSE	Actin, cytoplasmic 2 OS=Mus musculus GN=Actg1 PE=1 SV=1	1481	41766	39	17	58.4	5.31	2895	0	72.11	TTGIVMDSGDGVTHTVPIYEGYALPHAILR	iTRAQ4plex (N-term); Oxidation (M)
4	sp|P63260|ACTG_MOUSE	Actin, cytoplasmic 2 OS=Mus musculus GN=Actg1 PE=1 SV=1	1481	41766	39	17	58.4	5.31	2896	0	70.91	TTGIVMDSGDGVTHTVPIYEGYALPHAILR	iTRAQ4plex (N-term); Oxidation (M)
4	sp|P63261|ACTG_HUMAN	Actin, cytoplasmic 2 OS=Homo sapiens GN=ACTG1 PE=1 SV=1	1481	41766	39	17	58.4	5.31	141	0	39.07	GILTLK	iTRAQ4plex (K); iTRAQ4plex (N-term)
4	sp|P63261|ACTG_HUMAN	Actin, cytoplasmic 2 OS=Homo sapiens GN=ACTG1 PE=1 SV=1	1481	41766	39	17	58.4	5.31	142	0	42.17	GILTLK	iTRAQ4plex (K); iTRAQ4plex (N-term)
4	sp|P63261|ACTG_HUMAN	Actin, cytoplasmic 2 OS=Homo sapiens GN=ACTG1 PE=1 SV=1	1481	41766	39	17	58.4	5.31	367	1	70.32	AGFAGDDAPR	iTRAQ4plex (N-term)
4	sp|P63261|ACTG_HUMAN	Actin, cytoplasmic 2 OS=Homo sapiens GN=ACTG1 PE=1 SV=1	1481	41766	39	17	58.4	5.31	368	1	78.04	AGFAGDDAPR	iTRAQ4plex (N-term)
4	sp|P63261|ACTG_HUMAN	Actin, cytoplasmic 2 OS=Homo sapiens GN=ACTG1 PE=1 SV=1	1481	41766	39	17	58.4	5.31	537	0	37.01	IIAPPERK	iTRAQ4plex (K); iTRAQ4plex (N-term)
4	sp|P63261|ACTG_HUMAN	Actin, cytoplasmic 2 OS=Homo sapiens GN=ACTG1 PE=1 SV=1	1481	41766	39	17	58.4	5.31	659	1	61.04	GYSFTTTAER	iTRAQ4plex (N-term)
4	sp|P63261|ACTG_HUMAN	Actin, cytoplasmic 2 OS=Homo sapiens GN=ACTG1 PE=1 SV=1	1481	41766	39	17	58.4	5.31	660	1	52.9	GYSFTTTAER	iTRAQ4plex (N-term)
4	sp|P63261|ACTG_HUMAN	Actin, cytoplasmic 2 OS=Homo sapiens GN=ACTG1 PE=1 SV=1	1481	41766	39	17	58.4	5.31	678	0	56.25	DLTDYLMK	iTRAQ4plex (K); iTRAQ4plex (N-term)
4	sp|P63261|ACTG_HUMAN	Actin, cytoplasmic 2 OS=Homo sapiens GN=ACTG1 PE=1 SV=1	1481	41766	39	17	58.4	5.31	679	0	52.19	DLTDYLMK	iTRAQ4plex (K); iTRAQ4plex (N-term)
4	sp|P63261|ACTG_HUMAN	Actin, cytoplasmic 2 OS=Homo sapiens GN=ACTG1 PE=1 SV=1	1481	41766	39	17	58.4	5.31	781	1	41.55	AVFPSIVGRPR	iTRAQ4plex (N-term)
4	sp|P63261|ACTG_HUMAN	Actin, cytoplasmic 2 OS=Homo sapiens GN=ACTG1 PE=1 SV=1	1481	41766	39	17	58.4	5.31	782	1	39.39	AVFPSIVGRPR	iTRAQ4plex (N-term)
4	sp|P63261|ACTG_HUMAN	Actin, cytoplasmic 2 OS=Homo sapiens GN=ACTG1 PE=1 SV=1	1481	41766	39	17	58.4	5.31	783	1	44.08	AVFPSIVGRPR	iTRAQ4plex (N-term)
4	sp|P63261|ACTG_HUMAN	Actin, cytoplasmic 2 OS=Homo sapiens GN=ACTG1 PE=1 SV=1	1481	41766	39	17	58.4	5.31	784	1	44.71	AVFPSIVGRPR	iTRAQ4plex (N-term)
4	sp|P63261|ACTG_HUMAN	Actin, cytoplasmic 2 OS=Homo sapiens GN=ACTG1 PE=1 SV=1	1481	41766	39	17	58.4	5.31	966	1	80.65	EITALAPSTMK	iTRAQ4plex (K); iTRAQ4plex (N-term)
4	sp|P63261|ACTG_HUMAN	Actin, cytoplasmic 2 OS=Homo sapiens GN=ACTG1 PE=1 SV=1	1481	41766	39	17	58.4	5.31	967	1	49.57	EITALAPSTMK	iTRAQ4plex (K); iTRAQ4plex (N-term)
4	sp|P63261|ACTG_HUMAN	Actin, cytoplasmic 2 OS=Homo sapiens GN=ACTG1 PE=1 SV=1	1481	41766	39	17	58.4	5.31	968	1	68.74	EITALAPSTMK	iTRAQ4plex (K); iTRAQ4plex (N-term)
4	sp|P63261|ACTG_HUMAN	Actin, cytoplasmic 2 OS=Homo sapiens GN=ACTG1 PE=1 SV=1	1481	41766	39	17	58.4	5.31	993	0	42.29	HQGVMVGMGQK	iTRAQ4plex (K); iTRAQ4plex (N-term)
4	sp|P63261|ACTG_HUMAN	Actin, cytoplasmic 2 OS=Homo sapiens GN=ACTG1 PE=1 SV=1	1481	41766	39	17	58.4	5.31	1025	1	80.83	DSYVGDEAQSK	iTRAQ4plex (K); iTRAQ4plex (N-term)
4	sp|P63261|ACTG_HUMAN	Actin, cytoplasmic 2 OS=Homo sapiens GN=ACTG1 PE=1 SV=1	1481	41766	39	17	58.4	5.31	1026	1	77.39	DSYVGDEAQSK	iTRAQ4plex (K); iTRAQ4plex (N-term)
4	sp|P63261|ACTG_HUMAN	Actin, cytoplasmic 2 OS=Homo sapiens GN=ACTG1 PE=1 SV=1	1481	41766	39	17	58.4	5.31	1060	1	71.83	IWHHTFYNELR
4	sp|P63261|ACTG_HUMAN	Actin, cytoplasmic 2 OS=Homo sapiens GN=ACTG1 PE=1 SV=1	1481	41766	39	17	58.4	5.31	1061	1	59.43	IWHHTFYNELR
4	sp|P63261|ACTG_HUMAN	Actin, cytoplasmic 2 OS=Homo sapiens GN=ACTG1 PE=1 SV=1	1481	41766	39	17	58.4	5.31	1316	1	44.51	IWHHTFYNELR	iTRAQ4plex (N-term)
4	sp|P63261|ACTG_HUMAN	Actin, cytoplasmic 2 OS=Homo sapiens GN=ACTG1 PE=1 SV=1	1481	41766	39	17	58.4	5.31	1317	1	51.41	IWHHTFYNELR	iTRAQ4plex (N-term)
4	sp|P63261|ACTG_HUMAN	Actin, cytoplasmic 2 OS=Homo sapiens GN=ACTG1 PE=1 SV=1	1481	41766	39	17	58.4	5.31	1319	1	82.54	QEYDESGPSIVHR	iTRAQ4plex (N-term)
4	sp|P63261|ACTG_HUMAN	Actin, cytoplasmic 2 OS=Homo sapiens GN=ACTG1 PE=1 SV=1	1481	41766	39	17	58.4	5.31	1321	1	70.62	QEYDESGPSIVHR	iTRAQ4plex (N-term)
4	sp|P63261|ACTG_HUMAN	Actin, cytoplasmic 2 OS=Homo sapiens GN=ACTG1 PE=1 SV=1	1481	41766	39	17	58.4	5.31	1766	0	90.76	SYELPDGQVITIGNER	iTRAQ4plex (N-term)
4	sp|P63261|ACTG_HUMAN	Actin, cytoplasmic 2 OS=Homo sapiens GN=ACTG1 PE=1 SV=1	1481	41766	39	17	58.4	5.31	1767	0	96.18	SYELPDGQVITIGNER	iTRAQ4plex (N-term)
4	sp|P63261|ACTG_HUMAN	Actin, cytoplasmic 2 OS=Homo sapiens GN=ACTG1 PE=1 SV=1	1481	41766	39	17	58.4	5.31	2182	1	78.88	VAPEEHPVLLTEAPLNPK	iTRAQ4plex (K); iTRAQ4plex (N-term)
4	sp|P63261|ACTG_HUMAN	Actin, cytoplasmic 2 OS=Homo sapiens GN=ACTG1 PE=1 SV=1	1481	41766	39	17	58.4	5.31	2183	1	76.93	VAPEEHPVLLTEAPLNPK	iTRAQ4plex (K); iTRAQ4plex (N-term)
4	sp|P63261|ACTG_HUMAN	Actin, cytoplasmic 2 OS=Homo sapiens GN=ACTG1 PE=1 SV=1	1481	41766	39	17	58.4	5.31	2331	1	99.15	DLYANTVLSGGTTMYPGIADR	iTRAQ4plex (N-term)
4	sp|P63261|ACTG_HUMAN	Actin, cytoplasmic 2 OS=Homo sapiens GN=ACTG1 PE=1 SV=1	1481	41766	39	17	58.4	5.31	2332	1	97.79	DLYANTVLSGGTTMYPGIADR	iTRAQ4plex (N-term)
4	sp|P63261|ACTG_HUMAN	Actin, cytoplasmic 2 OS=Homo sapiens GN=ACTG1 PE=1 SV=1	1481	41766	39	17	58.4	5.31	2581	1	94.8	KDLYANTVLSGGTTMYPGIADR	iTRAQ4plex (K); iTRAQ4plex (N-term)
4	sp|P63261|ACTG_HUMAN	Actin, cytoplasmic 2 OS=Homo sapiens GN=ACTG1 PE=1 SV=1	1481	41766	39	17	58.4	5.31	2670	1	105.92	LCYVALDFEQEMATAASSSSLEK	iTRAQ4plex (K); iTRAQ4plex (N-term); Methylthio (C)
4	sp|P63261|ACTG_HUMAN	Actin, cytoplasmic 2 OS=Homo sapiens GN=ACTG1 PE=1 SV=1	1481	41766	39	17	58.4	5.31	2671	1	104.81	LCYVALDFEQEMATAASSSSLEK	iTRAQ4plex (K); iTRAQ4plex (N-term); Methylthio (C)
4	sp|P63261|ACTG_HUMAN	Actin, cytoplasmic 2 OS=Homo sapiens GN=ACTG1 PE=1 SV=1	1481	41766	39	17	58.4	5.31	2886	0	106.56	TTGIVMDSGDGVTHTVPIYEGYALPHAILR	iTRAQ4plex (N-term)
4	sp|P63261|ACTG_HUMAN	Actin, cytoplasmic 2 OS=Homo sapiens GN=ACTG1 PE=1 SV=1	1481	41766	39	17	58.4	5.31	2887	0	104.77	TTGIVMDSGDGVTHTVPIYEGYALPHAILR	iTRAQ4plex (N-term)
4	sp|P63261|ACTG_HUMAN	Actin, cytoplasmic 2 OS=Homo sapiens GN=ACTG1 PE=1 SV=1	1481	41766	39	17	58.4	5.31	2888	0	117.85	TTGIVMDSGDGVTHTVPIYEGYALPHAILR	iTRAQ4plex (N-term)
4	sp|P63261|ACTG_HUMAN	Actin, cytoplasmic 2 OS=Homo sapiens GN=ACTG1 PE=1 SV=1	1481	41766	39	17	58.4	5.31	2895	0	72.11	TTGIVMDSGDGVTHTVPIYEGYALPHAILR	iTRAQ4plex (N-term); Oxidation (M)
4	sp|P63261|ACTG_HUMAN	Actin, cytoplasmic 2 OS=Homo sapiens GN=ACTG1 PE=1 SV=1	1481	41766	39	17	58.4	5.31	2896	0	70.91	TTGIVMDSGDGVTHTVPIYEGYALPHAILR	iTRAQ4plex (N-term); Oxidation (M)
5	sp|P06576|ATPB_HUMAN	ATP synthase subunit beta, mitochondrial OS=Homo sapiens GN=ATP5B PE=1 SV=3	1413	56525	25	11	38.8	5.26	1084	1	58.34	IMNVIGEPIDER	iTRAQ4plex (N-term)
5	sp|P06576|ATPB_HUMAN	ATP synthase subunit beta, mitochondrial OS=Homo sapiens GN=ATP5B PE=1 SV=3	1413	56525	25	11	38.8	5.26	1085	1	61.11	IMNVIGEPIDER	iTRAQ4plex (N-term)
5	sp|P06576|ATPB_HUMAN	ATP synthase subunit beta, mitochondrial OS=Homo sapiens GN=ATP5B PE=1 SV=3	1413	56525	25	11	38.8	5.26	1180	1	89.66	FTQAGSEVSALLGR	iTRAQ4plex (N-term)
5	sp|P06576|ATPB_HUMAN	ATP synthase subunit beta, mitochondrial OS=Homo sapiens GN=ATP5B PE=1 SV=3	1413	56525	25	11	38.8	5.26	1181	1	84.08	FTQAGSEVSALLGR	iTRAQ4plex (N-term)
5	sp|P06576|ATPB_HUMAN	ATP synthase subunit beta, mitochondrial OS=Homo sapiens GN=ATP5B PE=1 SV=3	1413	56525	25	11	38.8	5.26	1191	1	90.17	VALTGLTVAEYFR	iTRAQ4plex (N-term)
5	sp|P06576|ATPB_HUMAN	ATP synthase subunit beta, mitochondrial OS=Homo sapiens GN=ATP5B PE=1 SV=3	1413	56525	25	11	38.8	5.26	1192	1	85.64	VALTGLTVAEYFR	iTRAQ4plex (N-term)
5	sp|P06576|ATPB_HUMAN	ATP synthase subunit beta, mitochondrial OS=Homo sapiens GN=ATP5B PE=1 SV=3	1413	56525	25	11	38.8	5.26	1459	1	54.76	TVLIMELINNVAK	iTRAQ4plex (K); iTRAQ4plex (N-term)
5	sp|P06576|ATPB_HUMAN	ATP synthase subunit beta, mitochondrial OS=Homo sapiens GN=ATP5B PE=1 SV=3	1413	56525	25	11	38.8	5.26	1460	1	88.86	TVLIMELINNVAK	iTRAQ4plex (K); iTRAQ4plex (N-term)
5	sp|P06576|ATPB_HUMAN	ATP synthase subunit beta, mitochondrial OS=Homo sapiens GN=ATP5B PE=1 SV=3	1413	56525	25	11	38.8	5.26	1461	1	91.92	TVLIMELINNVAK	iTRAQ4plex (K); iTRAQ4plex (N-term)
5	sp|P06576|ATPB_HUMAN	ATP synthase subunit beta, mitochondrial OS=Homo sapiens GN=ATP5B PE=1 SV=3	1413	56525	25	11	38.8	5.26	1462	1	43.82	TVLIMELINNVAK	iTRAQ4plex (K); iTRAQ4plex (N-term)
5	sp|P06576|ATPB_HUMAN	ATP synthase subunit beta, mitochondrial OS=Homo sapiens GN=ATP5B PE=1 SV=3	1413	56525	25	11	38.8	5.26	1960	1	69.38	DQEGQDVLLFIDNIFR	iTRAQ4plex (N-term)
5	sp|P06576|ATPB_HUMAN	ATP synthase subunit beta, mitochondrial OS=Homo sapiens GN=ATP5B PE=1 SV=3	1413	56525	25	11	38.8	5.26	1961	1	119.99	DQEGQDVLLFIDNIFR	iTRAQ4plex (N-term)
5	sp|P06576|ATPB_HUMAN	ATP synthase subunit beta, mitochondrial OS=Homo sapiens GN=ATP5B PE=1 SV=3	1413	56525	25	11	38.8	5.26	1962	1	64.18	DQEGQDVLLFIDNIFR	iTRAQ4plex (N-term)
5	sp|P06576|ATPB_HUMAN	ATP synthase subunit beta, mitochondrial OS=Homo sapiens GN=ATP5B PE=1 SV=3	1413	56525	25	11	38.8	5.26	1963	1	164.12	DQEGQDVLLFIDNIFR	iTRAQ4plex (N-term)
5	sp|P06576|ATPB_HUMAN	ATP synthase subunit beta, mitochondrial OS=Homo sapiens GN=ATP5B PE=1 SV=3	1413	56525	25	11	38.8	5.26	2038	1	93.26	AIAELGIYPAVDPLDSTSR	iTRAQ4plex (N-term)
5	sp|P06576|ATPB_HUMAN	ATP synthase subunit beta, mitochondrial OS=Homo sapiens GN=ATP5B PE=1 SV=3	1413	56525	25	11	38.8	5.26	2039	1	104.63	AIAELGIYPAVDPLDSTSR	iTRAQ4plex (N-term)
5	sp|P06576|ATPB_HUMAN	ATP synthase subunit beta, mitochondrial OS=Homo sapiens GN=ATP5B PE=1 SV=3	1413	56525	25	11	38.8	5.26	2132	1	68.09	VLDSGAPIKIPVGPETLGR	iTRAQ4plex (K); iTRAQ4plex (N-term)
5	sp|P06576|ATPB_HUMAN	ATP synthase subunit beta, mitochondrial OS=Homo sapiens GN=ATP5B PE=1 SV=3	1413	56525	25	11	38.8	5.26	2280	1	96.49	FLSQPFQVAEVFTGHMGK	iTRAQ4plex (K); iTRAQ4plex (N-term)
5	sp|P06576|ATPB_HUMAN	ATP synthase subunit beta, mitochondrial OS=Homo sapiens GN=ATP5B PE=1 SV=3	1413	56525	25	11	38.8	5.26	2281	1	94.98	FLSQPFQVAEVFTGHMGK	iTRAQ4plex (K); iTRAQ4plex (N-term)
5	sp|P06576|ATPB_HUMAN	ATP synthase subunit beta, mitochondrial OS=Homo sapiens GN=ATP5B PE=1 SV=3	1413	56525	25	11	38.8	5.26	2739	1	46.32	SLQDIIAILGMDELSEEDKLTVSR	iTRAQ4plex (K); iTRAQ4plex (N-term)
5	sp|P06576|ATPB_HUMAN	ATP synthase subunit beta, mitochondrial OS=Homo sapiens GN=ATP5B PE=1 SV=3	1413	56525	25	11	38.8	5.26	2740	1	103.97	SLQDIIAILGMDELSEEDKLTVSR	iTRAQ4plex (K); iTRAQ4plex (N-term)
5	sp|P06576|ATPB_HUMAN	ATP synthase subunit beta, mitochondrial OS=Homo sapiens GN=ATP5B PE=1 SV=3	1413	56525	25	11	38.8	5.26	2741	1	165.15	SLQDIIAILGMDELSEEDKLTVSR	iTRAQ4plex (K); iTRAQ4plex (N-term)
5	sp|P06576|ATPB_HUMAN	ATP synthase subunit beta, mitochondrial OS=Homo sapiens GN=ATP5B PE=1 SV=3	1413	56525	25	11	38.8	5.26	2742	1	159.68	SLQDIIAILGMDELSEEDKLTVSR	iTRAQ4plex (K); iTRAQ4plex (N-term)
5	sp|P06576|ATPB_HUMAN	ATP synthase subunit beta, mitochondrial OS=Homo sapiens GN=ATP5B PE=1 SV=3	1413	56525	25	11	38.8	5.26	2890	1	57.77	QFAPIHAEAPEFMEMSVEQEILVTGIK	iTRAQ4plex (K); iTRAQ4plex (N-term)
5	sp|P06576|ATPB_HUMAN	ATP synthase subunit beta, mitochondrial OS=Homo sapiens GN=ATP5B PE=1 SV=3	1413	56525	25	11	38.8	5.26	2961	1	76	GFQQILAGEYDHLPEQAFYMVGPIEEAVAK	iTRAQ4plex (K); iTRAQ4plex (N-term)
6	sp|P06733|ENOA_HUMAN	Alpha-enolase OS=Homo sapiens GN=ENO1 PE=1 SV=2	1361	47139	30	16	57.1	7.01	332	1	53.06	AVEHINK	iTRAQ4plex (K); iTRAQ4plex (N-term)
6	sp|P06733|ENOA_HUMAN	Alpha-enolase OS=Homo sapiens GN=ENO1 PE=1 SV=2	1361	47139	30	16	57.1	7.01	483	1	65.73	TIAPALVSK	iTRAQ4plex (K); iTRAQ4plex (N-term)
6	sp|P06733|ENOA_HUMAN	Alpha-enolase OS=Homo sapiens GN=ENO1 PE=1 SV=2	1361	47139	30	16	57.1	7.01	484	1	51.1	TIAPALVSK	iTRAQ4plex (K); iTRAQ4plex (N-term)
6	sp|P06733|ENOA_HUMAN	Alpha-enolase OS=Homo sapiens GN=ENO1 PE=1 SV=2	1361	47139	30	16	57.1	7.01	496	1	59.49	IEEELGSK	iTRAQ4plex (K); iTRAQ4plex (N-term)
6	sp|P06733|ENOA_HUMAN	Alpha-enolase OS=Homo sapiens GN=ENO1 PE=1 SV=2	1361	47139	30	16	57.1	7.01	497	1	61.9	IEEELGSK	iTRAQ4plex (K); iTRAQ4plex (N-term)
6	sp|P06733|ENOA_HUMAN	Alpha-enolase OS=Homo sapiens GN=ENO1 PE=1 SV=2	1361	47139	30	16	57.1	7.01	940	1	51.82	IGAEVYHNLK	iTRAQ4plex (K); iTRAQ4plex (N-term)
6	sp|P06733|ENOA_HUMAN	Alpha-enolase OS=Homo sapiens GN=ENO1 PE=1 SV=2	1361	47139	30	16	57.1	7.01	941	1	64.24	IGAEVYHNLK	iTRAQ4plex (K); iTRAQ4plex (N-term)
6	sp|P06733|ENOA_HUMAN	Alpha-enolase OS=Homo sapiens GN=ENO1 PE=1 SV=2	1361	47139	30	16	57.1	7.01	942	1	52.59	IGAEVYHNLK	iTRAQ4plex (K); iTRAQ4plex (N-term)
6	sp|P06733|ENOA_HUMAN	Alpha-enolase OS=Homo sapiens GN=ENO1 PE=1 SV=2	1361	47139	30	16	57.1	7.01	1068	1	48.81	KLNVTEQEK	2 iTRAQ4plex (K); iTRAQ4plex (N-term)
6	sp|P06733|ENOA_HUMAN	Alpha-enolase OS=Homo sapiens GN=ENO1 PE=1 SV=2	1361	47139	30	16	57.1	7.01	1069	1	56.48	KLNVTEQEK	2 iTRAQ4plex (K); iTRAQ4plex (N-term)
6	sp|P06733|ENOA_HUMAN	Alpha-enolase OS=Homo sapiens GN=ENO1 PE=1 SV=2	1361	47139	30	16	57.1	7.01	1169	1	61.82	LMIEMDGTENK	iTRAQ4plex (K); iTRAQ4plex (N-term)
6	sp|P06733|ENOA_HUMAN	Alpha-enolase OS=Homo sapiens GN=ENO1 PE=1 SV=2	1361	47139	30	16	57.1	7.01	1328	1	53.6	LAQANGWGVMVSHR	Deamidated (NQ); iTRAQ4plex (N-term)
6	sp|P06733|ENOA_HUMAN	Alpha-enolase OS=Homo sapiens GN=ENO1 PE=1 SV=2	1361	47139	30	16	57.1	7.01	1341	1	77.93	VVIGMDVAASEFFR	iTRAQ4plex (N-term)
6	sp|P06733|ENOA_HUMAN	Alpha-enolase OS=Homo sapiens GN=ENO1 PE=1 SV=2	1361	47139	30	16	57.1	7.01	1342	1	79.38	VVIGMDVAASEFFR	iTRAQ4plex (N-term)
6	sp|P06733|ENOA_HUMAN	Alpha-enolase OS=Homo sapiens GN=ENO1 PE=1 SV=2	1361	47139	30	16	57.1	7.01	1400	1	95.39	YISPDQLADLYK	iTRAQ4plex (K); iTRAQ4plex (N-term)
6	sp|P06733|ENOA_HUMAN	Alpha-enolase OS=Homo sapiens GN=ENO1 PE=1 SV=2	1361	47139	30	16	57.1	7.01	1401	1	78.78	YISPDQLADLYK	iTRAQ4plex (K); iTRAQ4plex (N-term)
6	sp|P06733|ENOA_HUMAN	Alpha-enolase OS=Homo sapiens GN=ENO1 PE=1 SV=2	1361	47139	30	16	57.1	7.01	1793	1	126.41	AAVPSGASTGIYEALELR	iTRAQ4plex (N-term)
6	sp|P06733|ENOA_HUMAN	Alpha-enolase OS=Homo sapiens GN=ENO1 PE=1 SV=2	1361	47139	30	16	57.1	7.01	1794	1	136.1	AAVPSGASTGIYEALELR	iTRAQ4plex (N-term)
6	sp|P06733|ENOA_HUMAN	Alpha-enolase OS=Homo sapiens GN=ENO1 PE=1 SV=2	1361	47139	30	16	57.1	7.01	1944	1	80.61	LAMQEFMILPVGAANFR	iTRAQ4plex (N-term)
6	sp|P06733|ENOA_HUMAN	Alpha-enolase OS=Homo sapiens GN=ENO1 PE=1 SV=2	1361	47139	30	16	57.1	7.01	1945	1	107.35	LAMQEFMILPVGAANFR	iTRAQ4plex (N-term)
6	sp|P06733|ENOA_HUMAN	Alpha-enolase OS=Homo sapiens GN=ENO1 PE=1 SV=2	1361	47139	30	16	57.1	7.01	1946	1	80.57	LAMQEFMILPVGAANFR	iTRAQ4plex (N-term)
6	sp|P06733|ENOA_HUMAN	Alpha-enolase OS=Homo sapiens GN=ENO1 PE=1 SV=2	1361	47139	30	16	57.1	7.01	1947	1	98.58	LAMQEFMILPVGAANFR	iTRAQ4plex (N-term)
6	sp|P06733|ENOA_HUMAN	Alpha-enolase OS=Homo sapiens GN=ENO1 PE=1 SV=2	1361	47139	30	16	57.1	7.01	2296	1	85.9	FTASAGIQVVGDDLTVTNPK	iTRAQ4plex (K); iTRAQ4plex (N-term)
6	sp|P06733|ENOA_HUMAN	Alpha-enolase OS=Homo sapiens GN=ENO1 PE=1 SV=2	1361	47139	30	16	57.1	7.01	2297	1	59.4	FTASAGIQVVGDDLTVTNPK	iTRAQ4plex (K); iTRAQ4plex (N-term)
6	sp|P06733|ENOA_HUMAN	Alpha-enolase OS=Homo sapiens GN=ENO1 PE=1 SV=2	1361	47139	30	16	57.1	7.01	2579	1	112.26	SGETEDTFIADLVVGLCTGQIK	iTRAQ4plex (K); iTRAQ4plex (N-term); Methylthio (C)
6	sp|P06733|ENOA_HUMAN	Alpha-enolase OS=Homo sapiens GN=ENO1 PE=1 SV=2	1361	47139	30	16	57.1	7.01	2580	1	88.6	SGETEDTFIADLVVGLCTGQIK	iTRAQ4plex (K); iTRAQ4plex (N-term); Methylthio (C)
6	sp|P06733|ENOA_HUMAN	Alpha-enolase OS=Homo sapiens GN=ENO1 PE=1 SV=2	1361	47139	30	16	57.1	7.01	2655	1	112.04	DYPVVSIEDPFDQDDWGAWQK	iTRAQ4plex (K); iTRAQ4plex (N-term)
6	sp|P06733|ENOA_HUMAN	Alpha-enolase OS=Homo sapiens GN=ENO1 PE=1 SV=2	1361	47139	30	16	57.1	7.01	2656	1	119.54	DYPVVSIEDPFDQDDWGAWQK	iTRAQ4plex (K); iTRAQ4plex (N-term)
6	sp|P06733|ENOA_HUMAN	Alpha-enolase OS=Homo sapiens GN=ENO1 PE=1 SV=2	1361	47139	30	16	57.1	7.01	2825	1	76.5	DATNVGDEGGFAPNILENKEGLELLK	2 iTRAQ4plex (K); iTRAQ4plex (N-term)
6	sp|P06733|ENOA_HUMAN	Alpha-enolase OS=Homo sapiens GN=ENO1 PE=1 SV=2	1361	47139	30	16	57.1	7.01	2876	1	112.83	HIADLAGNSEVILPVPAFNVINGGSHAGNK	Deamidated (NQ); iTRAQ4plex (K); iTRAQ4plex (N-term)
7	sp|P04406|G3P_HUMAN	Glyceraldehyde-3-phosphate dehydrogenase OS=Homo sapiens GN=GAPDH PE=1 SV=3	1157	36030	22	9	37.3	8.57	433	1	44.71	VIPELNGK	Deamidated (NQ); iTRAQ4plex (K); iTRAQ4plex (N-term)
7	sp|P04406|G3P_HUMAN	Glyceraldehyde-3-phosphate dehydrogenase OS=Homo sapiens GN=GAPDH PE=1 SV=3	1157	36030	22	9	37.3	8.57	434	1	40.61	VIPELNGK	Deamidated (NQ); iTRAQ4plex (K); iTRAQ4plex (N-term)
7	sp|P04406|G3P_HUMAN	Glyceraldehyde-3-phosphate dehydrogenase OS=Homo sapiens GN=GAPDH PE=1 SV=3	1157	36030	22	9	37.3	8.57	1028	1	49.45	VVDLMAHMASK	iTRAQ4plex (K); iTRAQ4plex (N-term)
7	sp|P04406|G3P_HUMAN	Glyceraldehyde-3-phosphate dehydrogenase OS=Homo sapiens GN=GAPDH PE=1 SV=3	1157	36030	22	9	37.3	8.57	1029	1	51.5	VVDLMAHMASK	iTRAQ4plex (K); iTRAQ4plex (N-term)
7	sp|P04406|G3P_HUMAN	Glyceraldehyde-3-phosphate dehydrogenase OS=Homo sapiens GN=GAPDH PE=1 SV=3	1157	36030	22	9	37.3	8.57	1252	1	54.13	VVDLMAHMASKE	iTRAQ4plex (K); iTRAQ4plex (N-term)
7	sp|P04406|G3P_HUMAN	Glyceraldehyde-3-phosphate dehydrogenase OS=Homo sapiens GN=GAPDH PE=1 SV=3	1157	36030	22	9	37.3	8.57	1253	1	43.59	VVDLMAHMASKE	iTRAQ4plex (K); iTRAQ4plex (N-term)
7	sp|P04406|G3P_HUMAN	Glyceraldehyde-3-phosphate dehydrogenase OS=Homo sapiens GN=GAPDH PE=1 SV=3	1157	36030	22	9	37.3	8.57	1478	1	89.22	LVINGNPITIFQER	Deamidated (NQ); iTRAQ4plex (N-term)
7	sp|P04406|G3P_HUMAN	Glyceraldehyde-3-phosphate dehydrogenase OS=Homo sapiens GN=GAPDH PE=1 SV=3	1157	36030	22	9	37.3	8.57	1479	1	83.18	LVINGNPITIFQER	Deamidated (NQ); iTRAQ4plex (N-term)
7	sp|P04406|G3P_HUMAN	Glyceraldehyde-3-phosphate dehydrogenase OS=Homo sapiens GN=GAPDH PE=1 SV=3	1157	36030	22	9	37.3	8.57	1714	1	101.86	LISWYDNEFGYSNR	iTRAQ4plex (N-term)
7	sp|P04406|G3P_HUMAN	Glyceraldehyde-3-phosphate dehydrogenase OS=Homo sapiens GN=GAPDH PE=1 SV=3	1157	36030	22	9	37.3	8.57	1715	1	87.44	LISWYDNEFGYSNR	iTRAQ4plex (N-term)
7	sp|P04406|G3P_HUMAN	Glyceraldehyde-3-phosphate dehydrogenase OS=Homo sapiens GN=GAPDH PE=1 SV=3	1157	36030	22	9	37.3	8.57	2311	1	83.32	LVINGNPITIFQERDPSK	Deamidated (NQ); iTRAQ4plex (K); iTRAQ4plex (N-term)
7	sp|P04406|G3P_HUMAN	Glyceraldehyde-3-phosphate dehydrogenase OS=Homo sapiens GN=GAPDH PE=1 SV=3	1157	36030	22	9	37.3	8.57	2312	1	89.54	LVINGNPITIFQERDPSK	Deamidated (NQ); iTRAQ4plex (K); iTRAQ4plex (N-term)
7	sp|P04406|G3P_HUMAN	Glyceraldehyde-3-phosphate dehydrogenase OS=Homo sapiens GN=GAPDH PE=1 SV=3	1157	36030	22	9	37.3	8.57	2470	1	109.89	VIISAPSADAPMFVMGVNHEK	iTRAQ4plex (K); iTRAQ4plex (N-term)
7	sp|P04406|G3P_HUMAN	Glyceraldehyde-3-phosphate dehydrogenase OS=Homo sapiens GN=GAPDH PE=1 SV=3	1157	36030	22	9	37.3	8.57	2471	1	117.48	VIISAPSADAPMFVMGVNHEK	iTRAQ4plex (K); iTRAQ4plex (N-term)
7	sp|P04406|G3P_HUMAN	Glyceraldehyde-3-phosphate dehydrogenase OS=Homo sapiens GN=GAPDH PE=1 SV=3	1157	36030	22	9	37.3	8.57	2619	1	100.36	VIHDNFGIVEGLMTTVHAITATQK	iTRAQ4plex (K)
7	sp|P04406|G3P_HUMAN	Glyceraldehyde-3-phosphate dehydrogenase OS=Homo sapiens GN=GAPDH PE=1 SV=3	1157	36030	22	9	37.3	8.57	2620	1	65.22	VIHDNFGIVEGLMTTVHAITATQK	iTRAQ4plex (K)
7	sp|P04406|G3P_HUMAN	Glyceraldehyde-3-phosphate dehydrogenase OS=Homo sapiens GN=GAPDH PE=1 SV=3	1157	36030	22	9	37.3	8.57	2621	1	58.95	VIHDNFGIVEGLMTTVHAITATQK	iTRAQ4plex (K)
7	sp|P04406|G3P_HUMAN	Glyceraldehyde-3-phosphate dehydrogenase OS=Homo sapiens GN=GAPDH PE=1 SV=3	1157	36030	22	9	37.3	8.57	2705	1	132.13	VIHDNFGIVEGLMTTVHAITATQK	iTRAQ4plex (K); iTRAQ4plex (N-term)
7	sp|P04406|G3P_HUMAN	Glyceraldehyde-3-phosphate dehydrogenase OS=Homo sapiens GN=GAPDH PE=1 SV=3	1157	36030	22	9	37.3	8.57	2706	1	90.87	VIHDNFGIVEGLMTTVHAITATQK	iTRAQ4plex (K); iTRAQ4plex (N-term)
7	sp|P04406|G3P_HUMAN	Glyceraldehyde-3-phosphate dehydrogenase OS=Homo sapiens GN=GAPDH PE=1 SV=3	1157	36030	22	9	37.3	8.57	2707	1	94.16	VIHDNFGIVEGLMTTVHAITATQK	iTRAQ4plex (K); iTRAQ4plex (N-term)
7	sp|P04406|G3P_HUMAN	Glyceraldehyde-3-phosphate dehydrogenase OS=Homo sapiens GN=GAPDH PE=1 SV=3	1157	36030	22	9	37.3	8.57	2708	1	143.27	VIHDNFGIVEGLMTTVHAITATQK	iTRAQ4plex (K); iTRAQ4plex (N-term)
7	sp|P04406|G3P_HUMAN	Glyceraldehyde-3-phosphate dehydrogenase OS=Homo sapiens GN=GAPDH PE=1 SV=3	1157	36030	22	9	37.3	8.57	2957	1	88.67	VDIVAINDPFIDLNYMVYMFQYDSTHGK	iTRAQ4plex (K); iTRAQ4plex (N-term)
8	sp|P10809|CH60_HUMAN	60 kDa heat shock protein, mitochondrial OS=Homo sapiens GN=HSPD1 PE=1 SV=2	1062	61016	22	12	25.5	5.7	275	1	45.41	IGIEIIK	iTRAQ4plex (K); iTRAQ4plex (N-term)
8	sp|P10809|CH60_HUMAN	60 kDa heat shock protein, mitochondrial OS=Homo sapiens GN=HSPD1 PE=1 SV=2	1062	61016	22	12	25.5	5.7	276	1	45.27	IGIEIIK	iTRAQ4plex (K); iTRAQ4plex (N-term)
8	sp|P10809|CH60_HUMAN	60 kDa heat shock protein, mitochondrial OS=Homo sapiens GN=HSPD1 PE=1 SV=2	1062	61016	22	12	25.5	5.7	517	1	37.27	VGLQVVAVK	iTRAQ4plex (K); iTRAQ4plex (N-term)
8	sp|P10809|CH60_HUMAN	60 kDa heat shock protein, mitochondrial OS=Homo sapiens GN=HSPD1 PE=1 SV=2	1062	61016	22	12	25.5	5.7	1070	1	86.59	VGGTSDVEVNEK	iTRAQ4plex (K); iTRAQ4plex (N-term)
8	sp|P10809|CH60_HUMAN	60 kDa heat shock protein, mitochondrial OS=Homo sapiens GN=HSPD1 PE=1 SV=2	1062	61016	22	12	25.5	5.7	1410	1	61.51	GVMLAVDAVIAELK	iTRAQ4plex (K); iTRAQ4plex (N-term)
8	sp|P10809|CH60_HUMAN	60 kDa heat shock protein, mitochondrial OS=Homo sapiens GN=HSPD1 PE=1 SV=2	1062	61016	22	12	25.5	5.7	1411	1	55.13	GVMLAVDAVIAELK	iTRAQ4plex (K); iTRAQ4plex (N-term)
8	sp|P10809|CH60_HUMAN	60 kDa heat shock protein, mitochondrial OS=Homo sapiens GN=HSPD1 PE=1 SV=2	1062	61016	22	12	25.5	5.7	1525	1	53.75	TLNDELEIIEGMK	iTRAQ4plex (K); iTRAQ4plex (N-term)
8	sp|P10809|CH60_HUMAN	60 kDa heat shock protein, mitochondrial OS=Homo sapiens GN=HSPD1 PE=1 SV=2	1062	61016	22	12	25.5	5.7	1857	1	86.08	GVMLAVDAVIAELKK	2 iTRAQ4plex (K); iTRAQ4plex (N-term)
8	sp|P10809|CH60_HUMAN	60 kDa heat shock protein, mitochondrial OS=Homo sapiens GN=HSPD1 PE=1 SV=2	1062	61016	22	12	25.5	5.7	1858	1	83	GVMLAVDAVIAELKK	2 iTRAQ4plex (K); iTRAQ4plex (N-term)
8	sp|P10809|CH60_HUMAN	60 kDa heat shock protein, mitochondrial OS=Homo sapiens GN=HSPD1 PE=1 SV=2	1062	61016	22	12	25.5	5.7	2306	1	57.64	IQEIIEQLDVTTSEYEK	iTRAQ4plex (K); iTRAQ4plex (N-term)
8	sp|P10809|CH60_HUMAN	60 kDa heat shock protein, mitochondrial OS=Homo sapiens GN=HSPD1 PE=1 SV=2	1062	61016	22	12	25.5	5.7	2377	1	129.54	ALMLQGVDLLADAVAVTMGPK	iTRAQ4plex (K); iTRAQ4plex (N-term)
8	sp|P10809|CH60_HUMAN	60 kDa heat shock protein, mitochondrial OS=Homo sapiens GN=HSPD1 PE=1 SV=2	1062	61016	22	12	25.5	5.7	2378	1	132.7	ALMLQGVDLLADAVAVTMGPK	iTRAQ4plex (K); iTRAQ4plex (N-term)
8	sp|P10809|CH60_HUMAN	60 kDa heat shock protein, mitochondrial OS=Homo sapiens GN=HSPD1 PE=1 SV=2	1062	61016	22	12	25.5	5.7	2392	1	45.02	ALMLQGVDLLADAVAVTMGPK	iTRAQ4plex (K); iTRAQ4plex (N-term); Oxidation (M)
8	sp|P10809|CH60_HUMAN	60 kDa heat shock protein, mitochondrial OS=Homo sapiens GN=HSPD1 PE=1 SV=2	1062	61016	22	12	25.5	5.7	2393	1	63.49	ALMLQGVDLLADAVAVTMGPK	iTRAQ4plex (K); iTRAQ4plex (N-term); Oxidation (M)
8	sp|P10809|CH60_HUMAN	60 kDa heat shock protein, mitochondrial OS=Homo sapiens GN=HSPD1 PE=1 SV=2	1062	61016	22	12	25.5	5.7	2585	1	129	KPLVIIAEDVDGEALSTLVLNR	iTRAQ4plex (K); iTRAQ4plex (N-term)
8	sp|P10809|CH60_HUMAN	60 kDa heat shock protein, mitochondrial OS=Homo sapiens GN=HSPD1 PE=1 SV=2	1062	61016	22	12	25.5	5.7	2586	1	133.86	KPLVIIAEDVDGEALSTLVLNR	iTRAQ4plex (K); iTRAQ4plex (N-term)
8	sp|P10809|CH60_HUMAN	60 kDa heat shock protein, mitochondrial OS=Homo sapiens GN=HSPD1 PE=1 SV=2	1062	61016	22	12	25.5	5.7	2614	1	67.63	IQEIIEQLDVTTSEYEKEK	2 iTRAQ4plex (K); iTRAQ4plex (N-term)
8	sp|P10809|CH60_HUMAN	60 kDa heat shock protein, mitochondrial OS=Homo sapiens GN=HSPD1 PE=1 SV=2	1062	61016	22	12	25.5	5.7	2615	1	104.26	IQEIIEQLDVTTSEYEKEK	2 iTRAQ4plex (K); iTRAQ4plex (N-term)
8	sp|P10809|CH60_HUMAN	60 kDa heat shock protein, mitochondrial OS=Homo sapiens GN=HSPD1 PE=1 SV=2	1062	61016	22	12	25.5	5.7	2637	1	54.12	TALLDAAGVASLLTTAEVVVTEIPK	iTRAQ4plex (K); iTRAQ4plex (N-term)
8	sp|P10809|CH60_HUMAN	60 kDa heat shock protein, mitochondrial OS=Homo sapiens GN=HSPD1 PE=1 SV=2	1062	61016	22	12	25.5	5.7	2638	1	71.34	TALLDAAGVASLLTTAEVVVTEIPK	iTRAQ4plex (K); iTRAQ4plex (N-term)
8	sp|P10809|CH60_HUMAN	60 kDa heat shock protein, mitochondrial OS=Homo sapiens GN=HSPD1 PE=1 SV=2	1062	61016	22	12	25.5	5.7	2877	1	91.66	TALLDAAGVASLLTTAEVVVTEIPKEEK	2 iTRAQ4plex (K); iTRAQ4plex (N-term)
8	sp|P10809|CH60_HUMAN	60 kDa heat shock protein, mitochondrial OS=Homo sapiens GN=HSPD1 PE=1 SV=2	1062	61016	22	12	25.5	5.7	2878	1	98.92	TALLDAAGVASLLTTAEVVVTEIPKEEK	2 iTRAQ4plex (K); iTRAQ4plex (N-term)
9	sp|Q9BQE3|TBA1C_HUMAN	Tubulin alpha-1C chain OS=Homo sapiens GN=TUBA1C PE=1 SV=1	1026	49863	20	10	34.1	4.96	565	0	46.87	EIIDLVLDR	iTRAQ4plex (N-term)
9	sp|Q9BQE3|TBA1C_HUMAN	Tubulin alpha-1C chain OS=Homo sapiens GN=TUBA1C PE=1 SV=1	1026	49863	20	10	34.1	4.96	566	0	46.88	EIIDLVLDR	iTRAQ4plex (N-term)
9	sp|Q9BQE3|TBA1C_HUMAN	Tubulin alpha-1C chain OS=Homo sapiens GN=TUBA1C PE=1 SV=1	1026	49863	20	10	34.1	4.96	704	0	71.77	DVNAAIATIK	iTRAQ4plex (K); iTRAQ4plex (N-term)
9	sp|Q9BQE3|TBA1C_HUMAN	Tubulin alpha-1C chain OS=Homo sapiens GN=TUBA1C PE=1 SV=1	1026	49863	20	10	34.1	4.96	705	0	73.76	DVNAAIATIK	iTRAQ4plex (K); iTRAQ4plex (N-term)
9	sp|Q9BQE3|TBA1C_HUMAN	Tubulin alpha-1C chain OS=Homo sapiens GN=TUBA1C PE=1 SV=1	1026	49863	20	10	34.1	4.96	1286	0	109.33	LISQIVSSITASLR	iTRAQ4plex (N-term)
9	sp|Q9BQE3|TBA1C_HUMAN	Tubulin alpha-1C chain OS=Homo sapiens GN=TUBA1C PE=1 SV=1	1026	49863	20	10	34.1	4.96	1288	0	97.21	LISQIVSSITASLR	iTRAQ4plex (N-term)
9	sp|Q9BQE3|TBA1C_HUMAN	Tubulin alpha-1C chain OS=Homo sapiens GN=TUBA1C PE=1 SV=1	1026	49863	20	10	34.1	4.96	1382	0	50.51	QLFHPEQLITGK	iTRAQ4plex (K); iTRAQ4plex (N-term)
9	sp|Q9BQE3|TBA1C_HUMAN	Tubulin alpha-1C chain OS=Homo sapiens GN=TUBA1C PE=1 SV=1	1026	49863	20	10	34.1	4.96	1383	0	48	QLFHPEQLITGK	iTRAQ4plex (K); iTRAQ4plex (N-term)
9	sp|Q9BQE3|TBA1C_HUMAN	Tubulin alpha-1C chain OS=Homo sapiens GN=TUBA1C PE=1 SV=1	1026	49863	20	10	34.1	4.96	1621	0	126.56	AVFVDLEPTVIDEVR	iTRAQ4plex (N-term)
9	sp|Q9BQE3|TBA1C_HUMAN	Tubulin alpha-1C chain OS=Homo sapiens GN=TUBA1C PE=1 SV=1	1026	49863	20	10	34.1	4.96	1622	0	52.54	AVFVDLEPTVIDEVR	iTRAQ4plex (N-term)
9	sp|Q9BQE3|TBA1C_HUMAN	Tubulin alpha-1C chain OS=Homo sapiens GN=TUBA1C PE=1 SV=1	1026	49863	20	10	34.1	4.96	1623	0	131.47	AVFVDLEPTVIDEVR	iTRAQ4plex (N-term)
9	sp|Q9BQE3|TBA1C_HUMAN	Tubulin alpha-1C chain OS=Homo sapiens GN=TUBA1C PE=1 SV=1	1026	49863	20	10	34.1	4.96	1644	0	46.76	NLDIERPTYTNLNR	iTRAQ4plex (N-term)
9	sp|Q9BQE3|TBA1C_HUMAN	Tubulin alpha-1C chain OS=Homo sapiens GN=TUBA1C PE=1 SV=1	1026	49863	20	10	34.1	4.96	2012	0	54.43	VGINYQPPTVVPGGDLAK	iTRAQ4plex (K); iTRAQ4plex (N-term)
9	sp|Q9BQE3|TBA1C_HUMAN	Tubulin alpha-1C chain OS=Homo sapiens GN=TUBA1C PE=1 SV=1	1026	49863	20	10	34.1	4.96	2013	0	85.66	VGINYQPPTVVPGGDLAK	iTRAQ4plex (K); iTRAQ4plex (N-term)
9	sp|Q9BQE3|TBA1C_HUMAN	Tubulin alpha-1C chain OS=Homo sapiens GN=TUBA1C PE=1 SV=1	1026	49863	20	10	34.1	4.96	2259	0	95.02	TIGGGDDSFNTFFSETGAGK	iTRAQ4plex (K); iTRAQ4plex (N-term)
9	sp|Q9BQE3|TBA1C_HUMAN	Tubulin alpha-1C chain OS=Homo sapiens GN=TUBA1C PE=1 SV=1	1026	49863	20	10	34.1	4.96	2260	0	100.77	TIGGGDDSFNTFFSETGAGK	iTRAQ4plex (K); iTRAQ4plex (N-term)
9	sp|Q9BQE3|TBA1C_HUMAN	Tubulin alpha-1C chain OS=Homo sapiens GN=TUBA1C PE=1 SV=1	1026	49863	20	10	34.1	4.96	2443	0	110.61	AFVHWYVGEGMEEGEFSEAR	iTRAQ4plex (N-term)
9	sp|Q9BQE3|TBA1C_HUMAN	Tubulin alpha-1C chain OS=Homo sapiens GN=TUBA1C PE=1 SV=1	1026	49863	20	10	34.1	4.96	2444	0	104.2	AFVHWYVGEGMEEGEFSEAR	iTRAQ4plex (N-term)
9	sp|Q9BQE3|TBA1C_HUMAN	Tubulin alpha-1C chain OS=Homo sapiens GN=TUBA1C PE=1 SV=1	1026	49863	20	10	34.1	4.96	2503	0	116	FDGALNVDLTEFQTNLVPYPR	iTRAQ4plex (N-term)
9	sp|Q9BQE3|TBA1C_HUMAN	Tubulin alpha-1C chain OS=Homo sapiens GN=TUBA1C PE=1 SV=1	1026	49863	20	10	34.1	4.96	2504	0	116.02	FDGALNVDLTEFQTNLVPYPR	iTRAQ4plex (N-term)
9	sp|P68373|TBA1C_MOUSE	Tubulin alpha-1C chain OS=Mus musculus GN=Tuba1c PE=1 SV=1	1026	49877	20	10	34.1	4.96	565	0	46.87	EIIDLVLDR	iTRAQ4plex (N-term)
9	sp|P68373|TBA1C_MOUSE	Tubulin alpha-1C chain OS=Mus musculus GN=Tuba1c PE=1 SV=1	1026	49877	20	10	34.1	4.96	566	0	46.88	EIIDLVLDR	iTRAQ4plex (N-term)
9	sp|P68373|TBA1C_MOUSE	Tubulin alpha-1C chain OS=Mus musculus GN=Tuba1c PE=1 SV=1	1026	49877	20	10	34.1	4.96	704	0	71.77	DVNAAIATIK	iTRAQ4plex (K); iTRAQ4plex (N-term)
9	sp|P68373|TBA1C_MOUSE	Tubulin alpha-1C chain OS=Mus musculus GN=Tuba1c PE=1 SV=1	1026	49877	20	10	34.1	4.96	705	0	73.76	DVNAAIATIK	iTRAQ4plex (K); iTRAQ4plex (N-term)
9	sp|P68373|TBA1C_MOUSE	Tubulin alpha-1C chain OS=Mus musculus GN=Tuba1c PE=1 SV=1	1026	49877	20	10	34.1	4.96	1286	0	109.33	LISQIVSSITASLR	iTRAQ4plex (N-term)
9	sp|P68373|TBA1C_MOUSE	Tubulin alpha-1C chain OS=Mus musculus GN=Tuba1c PE=1 SV=1	1026	49877	20	10	34.1	4.96	1288	0	97.21	LISQIVSSITASLR	iTRAQ4plex (N-term)
9	sp|P68373|TBA1C_MOUSE	Tubulin alpha-1C chain OS=Mus musculus GN=Tuba1c PE=1 SV=1	1026	49877	20	10	34.1	4.96	1382	0	50.51	QLFHPEQLITGK	iTRAQ4plex (K); iTRAQ4plex (N-term)
9	sp|P68373|TBA1C_MOUSE	Tubulin alpha-1C chain OS=Mus musculus GN=Tuba1c PE=1 SV=1	1026	49877	20	10	34.1	4.96	1383	0	48	QLFHPEQLITGK	iTRAQ4plex (K); iTRAQ4plex (N-term)
9	sp|P68373|TBA1C_MOUSE	Tubulin alpha-1C chain OS=Mus musculus GN=Tuba1c PE=1 SV=1	1026	49877	20	10	34.1	4.96	1621	0	126.56	AVFVDLEPTVIDEVR	iTRAQ4plex (N-term)
9	sp|P68373|TBA1C_MOUSE	Tubulin alpha-1C chain OS=Mus musculus GN=Tuba1c PE=1 SV=1	1026	49877	20	10	34.1	4.96	1622	0	52.54	AVFVDLEPTVIDEVR	iTRAQ4plex (N-term)
9	sp|P68373|TBA1C_MOUSE	Tubulin alpha-1C chain OS=Mus musculus GN=Tuba1c PE=1 SV=1	1026	49877	20	10	34.1	4.96	1623	0	131.47	AVFVDLEPTVIDEVR	iTRAQ4plex (N-term)
9	sp|P68373|TBA1C_MOUSE	Tubulin alpha-1C chain OS=Mus musculus GN=Tuba1c PE=1 SV=1	1026	49877	20	10	34.1	4.96	1644	0	46.76	NLDIERPTYTNLNR	iTRAQ4plex (N-term)
9	sp|P68373|TBA1C_MOUSE	Tubulin alpha-1C chain OS=Mus musculus GN=Tuba1c PE=1 SV=1	1026	49877	20	10	34.1	4.96	2012	0	54.43	VGINYQPPTVVPGGDLAK	iTRAQ4plex (K); iTRAQ4plex (N-term)
9	sp|P68373|TBA1C_MOUSE	Tubulin alpha-1C chain OS=Mus musculus GN=Tuba1c PE=1 SV=1	1026	49877	20	10	34.1	4.96	2013	0	85.66	VGINYQPPTVVPGGDLAK	iTRAQ4plex (K); iTRAQ4plex (N-term)
9	sp|P68373|TBA1C_MOUSE	Tubulin alpha-1C chain OS=Mus musculus GN=Tuba1c PE=1 SV=1	1026	49877	20	10	34.1	4.96	2259	0	95.02	TIGGGDDSFNTFFSETGAGK	iTRAQ4plex (K); iTRAQ4plex (N-term)
9	sp|P68373|TBA1C_MOUSE	Tubulin alpha-1C chain OS=Mus musculus GN=Tuba1c PE=1 SV=1	1026	49877	20	10	34.1	4.96	2260	0	100.77	TIGGGDDSFNTFFSETGAGK	iTRAQ4plex (K); iTRAQ4plex (N-term)
9	sp|P68373|TBA1C_MOUSE	Tubulin alpha-1C chain OS=Mus musculus GN=Tuba1c PE=1 SV=1	1026	49877	20	10	34.1	4.96	2443	0	110.61	AFVHWYVGEGMEEGEFSEAR	iTRAQ4plex (N-term)
9	sp|P68373|TBA1C_MOUSE	Tubulin alpha-1C chain OS=Mus musculus GN=Tuba1c PE=1 SV=1	1026	49877	20	10	34.1	4.96	2444	0	104.2	AFVHWYVGEGMEEGEFSEAR	iTRAQ4plex (N-term)
9	sp|P68373|TBA1C_MOUSE	Tubulin alpha-1C chain OS=Mus musculus GN=Tuba1c PE=1 SV=1	1026	49877	20	10	34.1	4.96	2503	0	116	FDGALNVDLTEFQTNLVPYPR	iTRAQ4plex (N-term)
9	sp|P68373|TBA1C_MOUSE	Tubulin alpha-1C chain OS=Mus musculus GN=Tuba1c PE=1 SV=1	1026	49877	20	10	34.1	4.96	2504	0	116.02	FDGALNVDLTEFQTNLVPYPR	iTRAQ4plex (N-term)
9	sp|P05213|TBA1B_MOUSE	Tubulin alpha-1B chain OS=Mus musculus GN=Tuba1b PE=1 SV=2	1026	50120	20	10	33.9	4.94	565	0	46.87	EIIDLVLDR	iTRAQ4plex (N-term)
9	sp|P05213|TBA1B_MOUSE	Tubulin alpha-1B chain OS=Mus musculus GN=Tuba1b PE=1 SV=2	1026	50120	20	10	33.9	4.94	566	0	46.88	EIIDLVLDR	iTRAQ4plex (N-term)
9	sp|P05213|TBA1B_MOUSE	Tubulin alpha-1B chain OS=Mus musculus GN=Tuba1b PE=1 SV=2	1026	50120	20	10	33.9	4.94	704	0	71.77	DVNAAIATIK	iTRAQ4plex (K); iTRAQ4plex (N-term)
9	sp|P05213|TBA1B_MOUSE	Tubulin alpha-1B chain OS=Mus musculus GN=Tuba1b PE=1 SV=2	1026	50120	20	10	33.9	4.94	705	0	73.76	DVNAAIATIK	iTRAQ4plex (K); iTRAQ4plex (N-term)
9	sp|P05213|TBA1B_MOUSE	Tubulin alpha-1B chain OS=Mus musculus GN=Tuba1b PE=1 SV=2	1026	50120	20	10	33.9	4.94	1286	0	109.33	LISQIVSSITASLR	iTRAQ4plex (N-term)
9	sp|P05213|TBA1B_MOUSE	Tubulin alpha-1B chain OS=Mus musculus GN=Tuba1b PE=1 SV=2	1026	50120	20	10	33.9	4.94	1288	0	97.21	LISQIVSSITASLR	iTRAQ4plex (N-term)
9	sp|P05213|TBA1B_MOUSE	Tubulin alpha-1B chain OS=Mus musculus GN=Tuba1b PE=1 SV=2	1026	50120	20	10	33.9	4.94	1382	0	50.51	QLFHPEQLITGK	iTRAQ4plex (K); iTRAQ4plex (N-term)
9	sp|P05213|TBA1B_MOUSE	Tubulin alpha-1B chain OS=Mus musculus GN=Tuba1b PE=1 SV=2	1026	50120	20	10	33.9	4.94	1383	0	48	QLFHPEQLITGK	iTRAQ4plex (K); iTRAQ4plex (N-term)
9	sp|P05213|TBA1B_MOUSE	Tubulin alpha-1B chain OS=Mus musculus GN=Tuba1b PE=1 SV=2	1026	50120	20	10	33.9	4.94	1621	0	126.56	AVFVDLEPTVIDEVR	iTRAQ4plex (N-term)
9	sp|P05213|TBA1B_MOUSE	Tubulin alpha-1B chain OS=Mus musculus GN=Tuba1b PE=1 SV=2	1026	50120	20	10	33.9	4.94	1622	0	52.54	AVFVDLEPTVIDEVR	iTRAQ4plex (N-term)
9	sp|P05213|TBA1B_MOUSE	Tubulin alpha-1B chain OS=Mus musculus GN=Tuba1b PE=1 SV=2	1026	50120	20	10	33.9	4.94	1623	0	131.47	AVFVDLEPTVIDEVR	iTRAQ4plex (N-term)
9	sp|P05213|TBA1B_MOUSE	Tubulin alpha-1B chain OS=Mus musculus GN=Tuba1b PE=1 SV=2	1026	50120	20	10	33.9	4.94	1644	0	46.76	NLDIERPTYTNLNR	iTRAQ4plex (N-term)
9	sp|P05213|TBA1B_MOUSE	Tubulin alpha-1B chain OS=Mus musculus GN=Tuba1b PE=1 SV=2	1026	50120	20	10	33.9	4.94	2012	0	54.43	VGINYQPPTVVPGGDLAK	iTRAQ4plex (K); iTRAQ4plex (N-term)
9	sp|P05213|TBA1B_MOUSE	Tubulin alpha-1B chain OS=Mus musculus GN=Tuba1b PE=1 SV=2	1026	50120	20	10	33.9	4.94	2013	0	85.66	VGINYQPPTVVPGGDLAK	iTRAQ4plex (K); iTRAQ4plex (N-term)
9	sp|P05213|TBA1B_MOUSE	Tubulin alpha-1B chain OS=Mus musculus GN=Tuba1b PE=1 SV=2	1026	50120	20	10	33.9	4.94	2259	0	95.02	TIGGGDDSFNTFFSETGAGK	iTRAQ4plex (K); iTRAQ4plex (N-term)
9	sp|P05213|TBA1B_MOUSE	Tubulin alpha-1B chain OS=Mus musculus GN=Tuba1b PE=1 SV=2	1026	50120	20	10	33.9	4.94	2260	0	100.77	TIGGGDDSFNTFFSETGAGK	iTRAQ4plex (K); iTRAQ4plex (N-term)
9	sp|P05213|TBA1B_MOUSE	Tubulin alpha-1B chain OS=Mus musculus GN=Tuba1b PE=1 SV=2	1026	50120	20	10	33.9	4.94	2443	0	110.61	AFVHWYVGEGMEEGEFSEAR	iTRAQ4plex (N-term)
9	sp|P05213|TBA1B_MOUSE	Tubulin alpha-1B chain OS=Mus musculus GN=Tuba1b PE=1 SV=2	1026	50120	20	10	33.9	4.94	2444	0	104.2	AFVHWYVGEGMEEGEFSEAR	iTRAQ4plex (N-term)
9	sp|P05213|TBA1B_MOUSE	Tubulin alpha-1B chain OS=Mus musculus GN=Tuba1b PE=1 SV=2	1026	50120	20	10	33.9	4.94	2503	0	116	FDGALNVDLTEFQTNLVPYPR	iTRAQ4plex (N-term)
9	sp|P05213|TBA1B_MOUSE	Tubulin alpha-1B chain OS=Mus musculus GN=Tuba1b PE=1 SV=2	1026	50120	20	10	33.9	4.94	2504	0	116.02	FDGALNVDLTEFQTNLVPYPR	iTRAQ4plex (N-term)
9	sp|P68363|TBA1B_HUMAN	Tubulin alpha-1B chain OS=Homo sapiens GN=TUBA1B PE=1 SV=1	1026	50120	20	10	33.9	4.94	565	0	46.87	EIIDLVLDR	iTRAQ4plex (N-term)
9	sp|P68363|TBA1B_HUMAN	Tubulin alpha-1B chain OS=Homo sapiens GN=TUBA1B PE=1 SV=1	1026	50120	20	10	33.9	4.94	566	0	46.88	EIIDLVLDR	iTRAQ4plex (N-term)
9	sp|P68363|TBA1B_HUMAN	Tubulin alpha-1B chain OS=Homo sapiens GN=TUBA1B PE=1 SV=1	1026	50120	20	10	33.9	4.94	704	0	71.77	DVNAAIATIK	iTRAQ4plex (K); iTRAQ4plex (N-term)
9	sp|P68363|TBA1B_HUMAN	Tubulin alpha-1B chain OS=Homo sapiens GN=TUBA1B PE=1 SV=1	1026	50120	20	10	33.9	4.94	705	0	73.76	DVNAAIATIK	iTRAQ4plex (K); iTRAQ4plex (N-term)
9	sp|P68363|TBA1B_HUMAN	Tubulin alpha-1B chain OS=Homo sapiens GN=TUBA1B PE=1 SV=1	1026	50120	20	10	33.9	4.94	1286	0	109.33	LISQIVSSITASLR	iTRAQ4plex (N-term)
9	sp|P68363|TBA1B_HUMAN	Tubulin alpha-1B chain OS=Homo sapiens GN=TUBA1B PE=1 SV=1	1026	50120	20	10	33.9	4.94	1288	0	97.21	LISQIVSSITASLR	iTRAQ4plex (N-term)
9	sp|P68363|TBA1B_HUMAN	Tubulin alpha-1B chain OS=Homo sapiens GN=TUBA1B PE=1 SV=1	1026	50120	20	10	33.9	4.94	1382	0	50.51	QLFHPEQLITGK	iTRAQ4plex (K); iTRAQ4plex (N-term)
9	sp|P68363|TBA1B_HUMAN	Tubulin alpha-1B chain OS=Homo sapiens GN=TUBA1B PE=1 SV=1	1026	50120	20	10	33.9	4.94	1383	0	48	QLFHPEQLITGK	iTRAQ4plex (K); iTRAQ4plex (N-term)
9	sp|P68363|TBA1B_HUMAN	Tubulin alpha-1B chain OS=Homo sapiens GN=TUBA1B PE=1 SV=1	1026	50120	20	10	33.9	4.94	1621	0	126.56	AVFVDLEPTVIDEVR	iTRAQ4plex (N-term)
9	sp|P68363|TBA1B_HUMAN	Tubulin alpha-1B chain OS=Homo sapiens GN=TUBA1B PE=1 SV=1	1026	50120	20	10	33.9	4.94	1622	0	52.54	AVFVDLEPTVIDEVR	iTRAQ4plex (N-term)
9	sp|P68363|TBA1B_HUMAN	Tubulin alpha-1B chain OS=Homo sapiens GN=TUBA1B PE=1 SV=1	1026	50120	20	10	33.9	4.94	1623	0	131.47	AVFVDLEPTVIDEVR	iTRAQ4plex (N-term)
9	sp|P68363|TBA1B_HUMAN	Tubulin alpha-1B chain OS=Homo sapiens GN=TUBA1B PE=1 SV=1	1026	50120	20	10	33.9	4.94	1644	0	46.76	NLDIERPTYTNLNR	iTRAQ4plex (N-term)
9	sp|P68363|TBA1B_HUMAN	Tubulin alpha-1B chain OS=Homo sapiens GN=TUBA1B PE=1 SV=1	1026	50120	20	10	33.9	4.94	2012	0	54.43	VGINYQPPTVVPGGDLAK	iTRAQ4plex (K); iTRAQ4plex (N-term)
9	sp|P68363|TBA1B_HUMAN	Tubulin alpha-1B chain OS=Homo sapiens GN=TUBA1B PE=1 SV=1	1026	50120	20	10	33.9	4.94	2013	0	85.66	VGINYQPPTVVPGGDLAK	iTRAQ4plex (K); iTRAQ4plex (N-term)
9	sp|P68363|TBA1B_HUMAN	Tubulin alpha-1B chain OS=Homo sapiens GN=TUBA1B PE=1 SV=1	1026	50120	20	10	33.9	4.94	2259	0	95.02	TIGGGDDSFNTFFSETGAGK	iTRAQ4plex (K); iTRAQ4plex (N-term)
9	sp|P68363|TBA1B_HUMAN	Tubulin alpha-1B chain OS=Homo sapiens GN=TUBA1B PE=1 SV=1	1026	50120	20	10	33.9	4.94	2260	0	100.77	TIGGGDDSFNTFFSETGAGK	iTRAQ4plex (K); iTRAQ4plex (N-term)
9	sp|P68363|TBA1B_HUMAN	Tubulin alpha-1B chain OS=Homo sapiens GN=TUBA1B PE=1 SV=1	1026	50120	20	10	33.9	4.94	2443	0	110.61	AFVHWYVGEGMEEGEFSEAR	iTRAQ4plex (N-term)
9	sp|P68363|TBA1B_HUMAN	Tubulin alpha-1B chain OS=Homo sapiens GN=TUBA1B PE=1 SV=1	1026	50120	20	10	33.9	4.94	2444	0	104.2	AFVHWYVGEGMEEGEFSEAR	iTRAQ4plex (N-term)
9	sp|P68363|TBA1B_HUMAN	Tubulin alpha-1B chain OS=Homo sapiens GN=TUBA1B PE=1 SV=1	1026	50120	20	10	33.9	4.94	2503	0	116	FDGALNVDLTEFQTNLVPYPR	iTRAQ4plex (N-term)
9	sp|P68363|TBA1B_HUMAN	Tubulin alpha-1B chain OS=Homo sapiens GN=TUBA1B PE=1 SV=1	1026	50120	20	10	33.9	4.94	2504	0	116.02	FDGALNVDLTEFQTNLVPYPR	iTRAQ4plex (N-term)
10	sp|Q71U36|TBA1A_HUMAN	Tubulin alpha-1A chain OS=Homo sapiens GN=TUBA1A PE=1 SV=1	989	50104	20	10	33.9	4.94	565	0	46.87	EIIDLVLDR	iTRAQ4plex (N-term)
10	sp|Q71U36|TBA1A_HUMAN	Tubulin alpha-1A chain OS=Homo sapiens GN=TUBA1A PE=1 SV=1	989	50104	20	10	33.9	4.94	566	0	46.88	EIIDLVLDR	iTRAQ4plex (N-term)
10	sp|Q71U36|TBA1A_HUMAN	Tubulin alpha-1A chain OS=Homo sapiens GN=TUBA1A PE=1 SV=1	989	50104	20	10	33.9	4.94	704	0	71.77	DVNAAIATIK	iTRAQ4plex (K); iTRAQ4plex (N-term)
10	sp|Q71U36|TBA1A_HUMAN	Tubulin alpha-1A chain OS=Homo sapiens GN=TUBA1A PE=1 SV=1	989	50104	20	10	33.9	4.94	705	0	73.76	DVNAAIATIK	iTRAQ4plex (K); iTRAQ4plex (N-term)
10	sp|Q71U36|TBA1A_HUMAN	Tubulin alpha-1A chain OS=Homo sapiens GN=TUBA1A PE=1 SV=1	989	50104	20	10	33.9	4.94	1228	1	85.79	LIGQIVSSITASLR	iTRAQ4plex (N-term)
10	sp|Q71U36|TBA1A_HUMAN	Tubulin alpha-1A chain OS=Homo sapiens GN=TUBA1A PE=1 SV=1	989	50104	20	10	33.9	4.94	1229	1	83.37	LIGQIVSSITASLR	iTRAQ4plex (N-term)
10	sp|Q71U36|TBA1A_HUMAN	Tubulin alpha-1A chain OS=Homo sapiens GN=TUBA1A PE=1 SV=1	989	50104	20	10	33.9	4.94	1382	0	50.51	QLFHPEQLITGK	iTRAQ4plex (K); iTRAQ4plex (N-term)
10	sp|Q71U36|TBA1A_HUMAN	Tubulin alpha-1A chain OS=Homo sapiens GN=TUBA1A PE=1 SV=1	989	50104	20	10	33.9	4.94	1383	0	48	QLFHPEQLITGK	iTRAQ4plex (K); iTRAQ4plex (N-term)
10	sp|Q71U36|TBA1A_HUMAN	Tubulin alpha-1A chain OS=Homo sapiens GN=TUBA1A PE=1 SV=1	989	50104	20	10	33.9	4.94	1621	0	126.56	AVFVDLEPTVIDEVR	iTRAQ4plex (N-term)
10	sp|Q71U36|TBA1A_HUMAN	Tubulin alpha-1A chain OS=Homo sapiens GN=TUBA1A PE=1 SV=1	989	50104	20	10	33.9	4.94	1622	0	52.54	AVFVDLEPTVIDEVR	iTRAQ4plex (N-term)
10	sp|Q71U36|TBA1A_HUMAN	Tubulin alpha-1A chain OS=Homo sapiens GN=TUBA1A PE=1 SV=1	989	50104	20	10	33.9	4.94	1623	0	131.47	AVFVDLEPTVIDEVR	iTRAQ4plex (N-term)
10	sp|Q71U36|TBA1A_HUMAN	Tubulin alpha-1A chain OS=Homo sapiens GN=TUBA1A PE=1 SV=1	989	50104	20	10	33.9	4.94	1644	0	46.76	NLDIERPTYTNLNR	iTRAQ4plex (N-term)
10	sp|Q71U36|TBA1A_HUMAN	Tubulin alpha-1A chain OS=Homo sapiens GN=TUBA1A PE=1 SV=1	989	50104	20	10	33.9	4.94	2012	0	54.43	VGINYQPPTVVPGGDLAK	iTRAQ4plex (K); iTRAQ4plex (N-term)
10	sp|Q71U36|TBA1A_HUMAN	Tubulin alpha-1A chain OS=Homo sapiens GN=TUBA1A PE=1 SV=1	989	50104	20	10	33.9	4.94	2013	0	85.66	VGINYQPPTVVPGGDLAK	iTRAQ4plex (K); iTRAQ4plex (N-term)
10	sp|Q71U36|TBA1A_HUMAN	Tubulin alpha-1A chain OS=Homo sapiens GN=TUBA1A PE=1 SV=1	989	50104	20	10	33.9	4.94	2259	0	95.02	TIGGGDDSFNTFFSETGAGK	iTRAQ4plex (K); iTRAQ4plex (N-term)
10	sp|Q71U36|TBA1A_HUMAN	Tubulin alpha-1A chain OS=Homo sapiens GN=TUBA1A PE=1 SV=1	989	50104	20	10	33.9	4.94	2260	0	100.77	TIGGGDDSFNTFFSETGAGK	iTRAQ4plex (K); iTRAQ4plex (N-term)
10	sp|Q71U36|TBA1A_HUMAN	Tubulin alpha-1A chain OS=Homo sapiens GN=TUBA1A PE=1 SV=1	989	50104	20	10	33.9	4.94	2443	0	110.61	AFVHWYVGEGMEEGEFSEAR	iTRAQ4plex (N-term)
10	sp|Q71U36|TBA1A_HUMAN	Tubulin alpha-1A chain OS=Homo sapiens GN=TUBA1A PE=1 SV=1	989	50104	20	10	33.9	4.94	2444	0	104.2	AFVHWYVGEGMEEGEFSEAR	iTRAQ4plex (N-term)
10	sp|Q71U36|TBA1A_HUMAN	Tubulin alpha-1A chain OS=Homo sapiens GN=TUBA1A PE=1 SV=1	989	50104	20	10	33.9	4.94	2503	0	116	FDGALNVDLTEFQTNLVPYPR	iTRAQ4plex (N-term)
10	sp|Q71U36|TBA1A_HUMAN	Tubulin alpha-1A chain OS=Homo sapiens GN=TUBA1A PE=1 SV=1	989	50104	20	10	33.9	4.94	2504	0	116.02	FDGALNVDLTEFQTNLVPYPR	iTRAQ4plex (N-term)
10	sp|P68369|TBA1A_MOUSE	Tubulin alpha-1A chain OS=Mus musculus GN=Tuba1a PE=1 SV=1	989	50104	20	10	33.9	4.94	565	0	46.87	EIIDLVLDR	iTRAQ4plex (N-term)
10	sp|P68369|TBA1A_MOUSE	Tubulin alpha-1A chain OS=Mus musculus GN=Tuba1a PE=1 SV=1	989	50104	20	10	33.9	4.94	566	0	46.88	EIIDLVLDR	iTRAQ4plex (N-term)
10	sp|P68369|TBA1A_MOUSE	Tubulin alpha-1A chain OS=Mus musculus GN=Tuba1a PE=1 SV=1	989	50104	20	10	33.9	4.94	704	0	71.77	DVNAAIATIK	iTRAQ4plex (K); iTRAQ4plex (N-term)
10	sp|P68369|TBA1A_MOUSE	Tubulin alpha-1A chain OS=Mus musculus GN=Tuba1a PE=1 SV=1	989	50104	20	10	33.9	4.94	705	0	73.76	DVNAAIATIK	iTRAQ4plex (K); iTRAQ4plex (N-term)
10	sp|P68369|TBA1A_MOUSE	Tubulin alpha-1A chain OS=Mus musculus GN=Tuba1a PE=1 SV=1	989	50104	20	10	33.9	4.94	1228	1	85.79	LIGQIVSSITASLR	iTRAQ4plex (N-term)
10	sp|P68369|TBA1A_MOUSE	Tubulin alpha-1A chain OS=Mus musculus GN=Tuba1a PE=1 SV=1	989	50104	20	10	33.9	4.94	1229	1	83.37	LIGQIVSSITASLR	iTRAQ4plex (N-term)
10	sp|P68369|TBA1A_MOUSE	Tubulin alpha-1A chain OS=Mus musculus GN=Tuba1a PE=1 SV=1	989	50104	20	10	33.9	4.94	1382	0	50.51	QLFHPEQLITGK	iTRAQ4plex (K); iTRAQ4plex (N-term)
10	sp|P68369|TBA1A_MOUSE	Tubulin alpha-1A chain OS=Mus musculus GN=Tuba1a PE=1 SV=1	989	50104	20	10	33.9	4.94	1383	0	48	QLFHPEQLITGK	iTRAQ4plex (K); iTRAQ4plex (N-term)
10	sp|P68369|TBA1A_MOUSE	Tubulin alpha-1A chain OS=Mus musculus GN=Tuba1a PE=1 SV=1	989	50104	20	10	33.9	4.94	1621	0	126.56	AVFVDLEPTVIDEVR	iTRAQ4plex (N-term)
10	sp|P68369|TBA1A_MOUSE	Tubulin alpha-1A chain OS=Mus musculus GN=Tuba1a PE=1 SV=1	989	50104	20	10	33.9	4.94	1622	0	52.54	AVFVDLEPTVIDEVR	iTRAQ4plex (N-term)
10	sp|P68369|TBA1A_MOUSE	Tubulin alpha-1A chain OS=Mus musculus GN=Tuba1a PE=1 SV=1	989	50104	20	10	33.9	4.94	1623	0	131.47	AVFVDLEPTVIDEVR	iTRAQ4plex (N-term)
10	sp|P68369|TBA1A_MOUSE	Tubulin alpha-1A chain OS=Mus musculus GN=Tuba1a PE=1 SV=1	989	50104	20	10	33.9	4.94	1644	0	46.76	NLDIERPTYTNLNR	iTRAQ4plex (N-term)
10	sp|P68369|TBA1A_MOUSE	Tubulin alpha-1A chain OS=Mus musculus GN=Tuba1a PE=1 SV=1	989	50104	20	10	33.9	4.94	2012	0	54.43	VGINYQPPTVVPGGDLAK	iTRAQ4plex (K); iTRAQ4plex (N-term)
10	sp|P68369|TBA1A_MOUSE	Tubulin alpha-1A chain OS=Mus musculus GN=Tuba1a PE=1 SV=1	989	50104	20	10	33.9	4.94	2013	0	85.66	VGINYQPPTVVPGGDLAK	iTRAQ4plex (K); iTRAQ4plex (N-term)
10	sp|P68369|TBA1A_MOUSE	Tubulin alpha-1A chain OS=Mus musculus GN=Tuba1a PE=1 SV=1	989	50104	20	10	33.9	4.94	2259	0	95.02	TIGGGDDSFNTFFSETGAGK	iTRAQ4plex (K); iTRAQ4plex (N-term)
10	sp|P68369|TBA1A_MOUSE	Tubulin alpha-1A chain OS=Mus musculus GN=Tuba1a PE=1 SV=1	989	50104	20	10	33.9	4.94	2260	0	100.77	TIGGGDDSFNTFFSETGAGK	iTRAQ4plex (K); iTRAQ4plex (N-term)
10	sp|P68369|TBA1A_MOUSE	Tubulin alpha-1A chain OS=Mus musculus GN=Tuba1a PE=1 SV=1	989	50104	20	10	33.9	4.94	2443	0	110.61	AFVHWYVGEGMEEGEFSEAR	iTRAQ4plex (N-term)
10	sp|P68369|TBA1A_MOUSE	Tubulin alpha-1A chain OS=Mus musculus GN=Tuba1a PE=1 SV=1	989	50104	20	10	33.9	4.94	2444	0	104.2	AFVHWYVGEGMEEGEFSEAR	iTRAQ4plex (N-term)
10	sp|P68369|TBA1A_MOUSE	Tubulin alpha-1A chain OS=Mus musculus GN=Tuba1a PE=1 SV=1	989	50104	20	10	33.9	4.94	2503	0	116	FDGALNVDLTEFQTNLVPYPR	iTRAQ4plex (N-term)
10	sp|P68369|TBA1A_MOUSE	Tubulin alpha-1A chain OS=Mus musculus GN=Tuba1a PE=1 SV=1	989	50104	20	10	33.9	4.94	2504	0	116.02	FDGALNVDLTEFQTNLVPYPR	iTRAQ4plex (N-term)
11	sp|P07437|TBB5_HUMAN	Tubulin beta chain OS=Homo sapiens GN=TUBB PE=1 SV=2	983	49639	26	13	41.2	4.78	479	0	64.65	YLTVAAVFR	iTRAQ4plex (N-term)
11	sp|P07437|TBB5_HUMAN	Tubulin beta chain OS=Homo sapiens GN=TUBB PE=1 SV=2	983	49639	26	13	41.2	4.78	480	0	59.36	YLTVAAVFR	iTRAQ4plex (N-term)
11	sp|P07437|TBB5_HUMAN	Tubulin beta chain OS=Homo sapiens GN=TUBB PE=1 SV=2	983	49639	26	13	41.2	4.78	680	0	48.75	LAVNMVPFPR	iTRAQ4plex (N-term)
11	sp|P07437|TBB5_HUMAN	Tubulin beta chain OS=Homo sapiens GN=TUBB PE=1 SV=2	983	49639	26	13	41.2	4.78	681	0	45.5	LAVNMVPFPR	iTRAQ4plex (N-term)
11	sp|P07437|TBB5_HUMAN	Tubulin beta chain OS=Homo sapiens GN=TUBB PE=1 SV=2	983	49639	26	13	41.2	4.78	839	0	56.83	ISEQFTAMFR	iTRAQ4plex (N-term)
11	sp|P07437|TBB5_HUMAN	Tubulin beta chain OS=Homo sapiens GN=TUBB PE=1 SV=2	983	49639	26	13	41.2	4.78	840	0	61.55	ISEQFTAMFR	iTRAQ4plex (N-term)
11	sp|P07437|TBB5_HUMAN	Tubulin beta chain OS=Homo sapiens GN=TUBB PE=1 SV=2	983	49639	26	13	41.2	4.78	1144	0	68.58	KLAVNMVPFPR	iTRAQ4plex (K); iTRAQ4plex (N-term)
11	sp|P07437|TBB5_HUMAN	Tubulin beta chain OS=Homo sapiens GN=TUBB PE=1 SV=2	983	49639	26	13	41.2	4.78	1145	0	43.9	KLAVNMVPFPR	iTRAQ4plex (K); iTRAQ4plex (N-term)
11	sp|P07437|TBB5_HUMAN	Tubulin beta chain OS=Homo sapiens GN=TUBB PE=1 SV=2	983	49639	26	13	41.2	4.78	1202	1	78.3	ISVYYNEATGGK	iTRAQ4plex (K); iTRAQ4plex (N-term)
11	sp|P07437|TBB5_HUMAN	Tubulin beta chain OS=Homo sapiens GN=TUBB PE=1 SV=2	983	49639	26	13	41.2	4.78	1237	0	80.39	IMNTFSVVPSPK	iTRAQ4plex (K); iTRAQ4plex (N-term)
11	sp|P07437|TBB5_HUMAN	Tubulin beta chain OS=Homo sapiens GN=TUBB PE=1 SV=2	983	49639	26	13	41.2	4.78	1238	0	78.34	IMNTFSVVPSPK	iTRAQ4plex (K); iTRAQ4plex (N-term)
11	sp|P07437|TBB5_HUMAN	Tubulin beta chain OS=Homo sapiens GN=TUBB PE=1 SV=2	983	49639	26	13	41.2	4.78	1482	0	119.76	AILVDLEPGTMDSVR	iTRAQ4plex (N-term)
11	sp|P07437|TBB5_HUMAN	Tubulin beta chain OS=Homo sapiens GN=TUBB PE=1 SV=2	983	49639	26	13	41.2	4.78	1483	0	112.75	AILVDLEPGTMDSVR	iTRAQ4plex (N-term)
11	sp|P07437|TBB5_HUMAN	Tubulin beta chain OS=Homo sapiens GN=TUBB PE=1 SV=2	983	49639	26	13	41.2	4.78	1491	0	56.88	LHFFMPGFAPLTSR	iTRAQ4plex (N-term)
11	sp|P07437|TBB5_HUMAN	Tubulin beta chain OS=Homo sapiens GN=TUBB PE=1 SV=2	983	49639	26	13	41.2	4.78	1492	0	57.57	LHFFMPGFAPLTSR	iTRAQ4plex (N-term)
11	sp|P07437|TBB5_HUMAN	Tubulin beta chain OS=Homo sapiens GN=TUBB PE=1 SV=2	983	49639	26	13	41.2	4.78	1493	0	49.01	LHFFMPGFAPLTSR	iTRAQ4plex (N-term)
11	sp|P07437|TBB5_HUMAN	Tubulin beta chain OS=Homo sapiens GN=TUBB PE=1 SV=2	983	49639	26	13	41.2	4.78	1494	0	52.07	LHFFMPGFAPLTSR	iTRAQ4plex (N-term)
11	sp|P07437|TBB5_HUMAN	Tubulin beta chain OS=Homo sapiens GN=TUBB PE=1 SV=2	983	49639	26	13	41.2	4.78	1853	0	44.9	NSSYFVEWIPNNVK	iTRAQ4plex (K); iTRAQ4plex (N-term)
11	sp|P07437|TBB5_HUMAN	Tubulin beta chain OS=Homo sapiens GN=TUBB PE=1 SV=2	983	49639	26	13	41.2	4.78	1994	0	77.85	GHYTEGAELVDSVLDVVR	iTRAQ4plex (N-term)
11	sp|P07437|TBB5_HUMAN	Tubulin beta chain OS=Homo sapiens GN=TUBB PE=1 SV=2	983	49639	26	13	41.2	4.78	1995	0	90.6	GHYTEGAELVDSVLDVVR	iTRAQ4plex (N-term)
11	sp|P07437|TBB5_HUMAN	Tubulin beta chain OS=Homo sapiens GN=TUBB PE=1 SV=2	983	49639	26	13	41.2	4.78	2069	1	75.82	MAVTFIGNSTAIQELFK	iTRAQ4plex (K); iTRAQ4plex (N-term)
11	sp|P07437|TBB5_HUMAN	Tubulin beta chain OS=Homo sapiens GN=TUBB PE=1 SV=2	983	49639	26	13	41.2	4.78	2070	1	86.75	MAVTFIGNSTAIQELFK	iTRAQ4plex (K); iTRAQ4plex (N-term)
11	sp|P07437|TBB5_HUMAN	Tubulin beta chain OS=Homo sapiens GN=TUBB PE=1 SV=2	983	49639	26	13	41.2	4.78	2071	1	92.96	MAVTFIGNSTAIQELFK	iTRAQ4plex (K); iTRAQ4plex (N-term)
11	sp|P07437|TBB5_HUMAN	Tubulin beta chain OS=Homo sapiens GN=TUBB PE=1 SV=2	983	49639	26	13	41.2	4.78	2679	0	60.07	LTTPTYGDLNHLVSATMSGVTTCLR	iTRAQ4plex (N-term); Methylthio (C)
11	sp|P07437|TBB5_HUMAN	Tubulin beta chain OS=Homo sapiens GN=TUBB PE=1 SV=2	983	49639	26	13	41.2	4.78	2789	0	67.61	SGPFGQIFRPDNFVFGQSGAGNNWAK	iTRAQ4plex (K); iTRAQ4plex (N-term)
11	sp|P07437|TBB5_HUMAN	Tubulin beta chain OS=Homo sapiens GN=TUBB PE=1 SV=2	983	49639	26	13	41.2	4.78	2790	0	104.12	SGPFGQIFRPDNFVFGQSGAGNNWAK	iTRAQ4plex (K); iTRAQ4plex (N-term)
11	sp|P99024|TBB5_MOUSE	Tubulin beta-5 chain OS=Mus musculus GN=Tubb5 PE=1 SV=1	983	49639	26	13	41.2	4.78	479	0	64.65	YLTVAAVFR	iTRAQ4plex (N-term)
11	sp|P99024|TBB5_MOUSE	Tubulin beta-5 chain OS=Mus musculus GN=Tubb5 PE=1 SV=1	983	49639	26	13	41.2	4.78	480	0	59.36	YLTVAAVFR	iTRAQ4plex (N-term)
11	sp|P99024|TBB5_MOUSE	Tubulin beta-5 chain OS=Mus musculus GN=Tubb5 PE=1 SV=1	983	49639	26	13	41.2	4.78	680	0	48.75	LAVNMVPFPR	iTRAQ4plex (N-term)
11	sp|P99024|TBB5_MOUSE	Tubulin beta-5 chain OS=Mus musculus GN=Tubb5 PE=1 SV=1	983	49639	26	13	41.2	4.78	681	0	45.5	LAVNMVPFPR	iTRAQ4plex (N-term)
11	sp|P99024|TBB5_MOUSE	Tubulin beta-5 chain OS=Mus musculus GN=Tubb5 PE=1 SV=1	983	49639	26	13	41.2	4.78	839	0	56.83	ISEQFTAMFR	iTRAQ4plex (N-term)
11	sp|P99024|TBB5_MOUSE	Tubulin beta-5 chain OS=Mus musculus GN=Tubb5 PE=1 SV=1	983	49639	26	13	41.2	4.78	840	0	61.55	ISEQFTAMFR	iTRAQ4plex (N-term)
11	sp|P99024|TBB5_MOUSE	Tubulin beta-5 chain OS=Mus musculus GN=Tubb5 PE=1 SV=1	983	49639	26	13	41.2	4.78	1144	0	68.58	KLAVNMVPFPR	iTRAQ4plex (K); iTRAQ4plex (N-term)
11	sp|P99024|TBB5_MOUSE	Tubulin beta-5 chain OS=Mus musculus GN=Tubb5 PE=1 SV=1	983	49639	26	13	41.2	4.78	1145	0	43.9	KLAVNMVPFPR	iTRAQ4plex (K); iTRAQ4plex (N-term)
11	sp|P99024|TBB5_MOUSE	Tubulin beta-5 chain OS=Mus musculus GN=Tubb5 PE=1 SV=1	983	49639	26	13	41.2	4.78	1202	1	78.3	ISVYYNEATGGK	iTRAQ4plex (K); iTRAQ4plex (N-term)
11	sp|P99024|TBB5_MOUSE	Tubulin beta-5 chain OS=Mus musculus GN=Tubb5 PE=1 SV=1	983	49639	26	13	41.2	4.78	1237	0	80.39	IMNTFSVVPSPK	iTRAQ4plex (K); iTRAQ4plex (N-term)
11	sp|P99024|TBB5_MOUSE	Tubulin beta-5 chain OS=Mus musculus GN=Tubb5 PE=1 SV=1	983	49639	26	13	41.2	4.78	1238	0	78.34	IMNTFSVVPSPK	iTRAQ4plex (K); iTRAQ4plex (N-term)
11	sp|P99024|TBB5_MOUSE	Tubulin beta-5 chain OS=Mus musculus GN=Tubb5 PE=1 SV=1	983	49639	26	13	41.2	4.78	1482	0	119.76	AILVDLEPGTMDSVR	iTRAQ4plex (N-term)
11	sp|P99024|TBB5_MOUSE	Tubulin beta-5 chain OS=Mus musculus GN=Tubb5 PE=1 SV=1	983	49639	26	13	41.2	4.78	1483	0	112.75	AILVDLEPGTMDSVR	iTRAQ4plex (N-term)
11	sp|P99024|TBB5_MOUSE	Tubulin beta-5 chain OS=Mus musculus GN=Tubb5 PE=1 SV=1	983	49639	26	13	41.2	4.78	1491	0	56.88	LHFFMPGFAPLTSR	iTRAQ4plex (N-term)
11	sp|P99024|TBB5_MOUSE	Tubulin beta-5 chain OS=Mus musculus GN=Tubb5 PE=1 SV=1	983	49639	26	13	41.2	4.78	1492	0	57.57	LHFFMPGFAPLTSR	iTRAQ4plex (N-term)
11	sp|P99024|TBB5_MOUSE	Tubulin beta-5 chain OS=Mus musculus GN=Tubb5 PE=1 SV=1	983	49639	26	13	41.2	4.78	1493	0	49.01	LHFFMPGFAPLTSR	iTRAQ4plex (N-term)
11	sp|P99024|TBB5_MOUSE	Tubulin beta-5 chain OS=Mus musculus GN=Tubb5 PE=1 SV=1	983	49639	26	13	41.2	4.78	1494	0	52.07	LHFFMPGFAPLTSR	iTRAQ4plex (N-term)
11	sp|P99024|TBB5_MOUSE	Tubulin beta-5 chain OS=Mus musculus GN=Tubb5 PE=1 SV=1	983	49639	26	13	41.2	4.78	1853	0	44.9	NSSYFVEWIPNNVK	iTRAQ4plex (K); iTRAQ4plex (N-term)
11	sp|P99024|TBB5_MOUSE	Tubulin beta-5 chain OS=Mus musculus GN=Tubb5 PE=1 SV=1	983	49639	26	13	41.2	4.78	1994	0	77.85	GHYTEGAELVDSVLDVVR	iTRAQ4plex (N-term)
11	sp|P99024|TBB5_MOUSE	Tubulin beta-5 chain OS=Mus musculus GN=Tubb5 PE=1 SV=1	983	49639	26	13	41.2	4.78	1995	0	90.6	GHYTEGAELVDSVLDVVR	iTRAQ4plex (N-term)
11	sp|P99024|TBB5_MOUSE	Tubulin beta-5 chain OS=Mus musculus GN=Tubb5 PE=1 SV=1	983	49639	26	13	41.2	4.78	2069	1	75.82	MAVTFIGNSTAIQELFK	iTRAQ4plex (K); iTRAQ4plex (N-term)
11	sp|P99024|TBB5_MOUSE	Tubulin beta-5 chain OS=Mus musculus GN=Tubb5 PE=1 SV=1	983	49639	26	13	41.2	4.78	2070	1	86.75	MAVTFIGNSTAIQELFK	iTRAQ4plex (K); iTRAQ4plex (N-term)
11	sp|P99024|TBB5_MOUSE	Tubulin beta-5 chain OS=Mus musculus GN=Tubb5 PE=1 SV=1	983	49639	26	13	41.2	4.78	2071	1	92.96	MAVTFIGNSTAIQELFK	iTRAQ4plex (K); iTRAQ4plex (N-term)
11	sp|P99024|TBB5_MOUSE	Tubulin beta-5 chain OS=Mus musculus GN=Tubb5 PE=1 SV=1	983	49639	26	13	41.2	4.78	2679	0	60.07	LTTPTYGDLNHLVSATMSGVTTCLR	iTRAQ4plex (N-term); Methylthio (C)
11	sp|P99024|TBB5_MOUSE	Tubulin beta-5 chain OS=Mus musculus GN=Tubb5 PE=1 SV=1	983	49639	26	13	41.2	4.78	2789	0	67.61	SGPFGQIFRPDNFVFGQSGAGNNWAK	iTRAQ4plex (K); iTRAQ4plex (N-term)
11	sp|P99024|TBB5_MOUSE	Tubulin beta-5 chain OS=Mus musculus GN=Tubb5 PE=1 SV=1	983	49639	26	13	41.2	4.78	2790	0	104.12	SGPFGQIFRPDNFVFGQSGAGNNWAK	iTRAQ4plex (K); iTRAQ4plex (N-term)
12	sp|Q5VTE0|EF1A3_HUMAN	Putative elongation factor 1-alpha-like 3 OS=Homo sapiens GN=EEF1A1P5 PE=5 SV=1	982	50153	24	11	35.7	9.15	228	1	45.55	EAAEMGK	iTRAQ4plex (K); iTRAQ4plex (N-term)
12	sp|Q5VTE0|EF1A3_HUMAN	Putative elongation factor 1-alpha-like 3 OS=Homo sapiens GN=EEF1A1P5 PE=5 SV=1	982	50153	24	11	35.7	9.15	380	1	46.13	EVSTYIK	iTRAQ4plex (K); iTRAQ4plex (N-term)
12	sp|Q5VTE0|EF1A3_HUMAN	Putative elongation factor 1-alpha-like 3 OS=Homo sapiens GN=EEF1A1P5 PE=5 SV=1	982	50153	24	11	35.7	9.15	381	1	56.49	EVSTYIK	iTRAQ4plex (K); iTRAQ4plex (N-term)
12	sp|Q5VTE0|EF1A3_HUMAN	Putative elongation factor 1-alpha-like 3 OS=Homo sapiens GN=EEF1A1P5 PE=5 SV=1	982	50153	24	11	35.7	9.15	435	1	46.48	QLIVGVNK	iTRAQ4plex (K); iTRAQ4plex (N-term)
12	sp|Q5VTE0|EF1A3_HUMAN	Putative elongation factor 1-alpha-like 3 OS=Homo sapiens GN=EEF1A1P5 PE=5 SV=1	982	50153	24	11	35.7	9.15	436	1	46.53	QLIVGVNK	iTRAQ4plex (K); iTRAQ4plex (N-term)
12	sp|Q5VTE0|EF1A3_HUMAN	Putative elongation factor 1-alpha-like 3 OS=Homo sapiens GN=EEF1A1P5 PE=5 SV=1	982	50153	24	11	35.7	9.15	447	1	65.23	IGGIGTVPVGR	iTRAQ4plex (N-term)
12	sp|Q5VTE0|EF1A3_HUMAN	Putative elongation factor 1-alpha-like 3 OS=Homo sapiens GN=EEF1A1P5 PE=5 SV=1	982	50153	24	11	35.7	9.15	448	1	68.85	IGGIGTVPVGR	iTRAQ4plex (N-term)
12	sp|Q5VTE0|EF1A3_HUMAN	Putative elongation factor 1-alpha-like 3 OS=Homo sapiens GN=EEF1A1P5 PE=5 SV=1	982	50153	24	11	35.7	9.15	628	1	64.78	LPLQDVYK	iTRAQ4plex (K); iTRAQ4plex (N-term)
12	sp|Q5VTE0|EF1A3_HUMAN	Putative elongation factor 1-alpha-like 3 OS=Homo sapiens GN=EEF1A1P5 PE=5 SV=1	982	50153	24	11	35.7	9.15	629	1	64.85	LPLQDVYK	iTRAQ4plex (K); iTRAQ4plex (N-term)
12	sp|Q5VTE0|EF1A3_HUMAN	Putative elongation factor 1-alpha-like 3 OS=Homo sapiens GN=EEF1A1P5 PE=5 SV=1	982	50153	24	11	35.7	9.15	1114	1	82.83	YYVTIIDAPGHR	iTRAQ4plex (N-term)
12	sp|Q5VTE0|EF1A3_HUMAN	Putative elongation factor 1-alpha-like 3 OS=Homo sapiens GN=EEF1A1P5 PE=5 SV=1	982	50153	24	11	35.7	9.15	1115	1	81.59	YYVTIIDAPGHR	iTRAQ4plex (N-term)
12	sp|Q5VTE0|EF1A3_HUMAN	Putative elongation factor 1-alpha-like 3 OS=Homo sapiens GN=EEF1A1P5 PE=5 SV=1	982	50153	24	11	35.7	9.15	1116	1	81.58	YYVTIIDAPGHR	iTRAQ4plex (N-term)
12	sp|Q5VTE0|EF1A3_HUMAN	Putative elongation factor 1-alpha-like 3 OS=Homo sapiens GN=EEF1A1P5 PE=5 SV=1	982	50153	24	11	35.7	9.15	1117	1	85.87	YYVTIIDAPGHR	iTRAQ4plex (N-term)
12	sp|Q5VTE0|EF1A3_HUMAN	Putative elongation factor 1-alpha-like 3 OS=Homo sapiens GN=EEF1A1P5 PE=5 SV=1	982	50153	24	11	35.7	9.15	1230	1	44.35	EHALLAYTLGVK	iTRAQ4plex (K); iTRAQ4plex (N-term)
12	sp|Q5VTE0|EF1A3_HUMAN	Putative elongation factor 1-alpha-like 3 OS=Homo sapiens GN=EEF1A1P5 PE=5 SV=1	982	50153	24	11	35.7	9.15	1231	1	40.2	EHALLAYTLGVK	iTRAQ4plex (K); iTRAQ4plex (N-term)
12	sp|Q5VTE0|EF1A3_HUMAN	Putative elongation factor 1-alpha-like 3 OS=Homo sapiens GN=EEF1A1P5 PE=5 SV=1	982	50153	24	11	35.7	9.15	1435	1	62.92	THINIVVIGHVDSGK	iTRAQ4plex (K)
12	sp|Q5VTE0|EF1A3_HUMAN	Putative elongation factor 1-alpha-like 3 OS=Homo sapiens GN=EEF1A1P5 PE=5 SV=1	982	50153	24	11	35.7	9.15	1662	1	123.69	THINIVVIGHVDSGK	iTRAQ4plex (K); iTRAQ4plex (N-term)
12	sp|Q5VTE0|EF1A3_HUMAN	Putative elongation factor 1-alpha-like 3 OS=Homo sapiens GN=EEF1A1P5 PE=5 SV=1	982	50153	24	11	35.7	9.15	2735	1	68.97	VETGVLKPGMVVTFAPVNVTTEVK	2 iTRAQ4plex (K); iTRAQ4plex (N-term)
12	sp|Q5VTE0|EF1A3_HUMAN	Putative elongation factor 1-alpha-like 3 OS=Homo sapiens GN=EEF1A1P5 PE=5 SV=1	982	50153	24	11	35.7	9.15	2736	1	91.82	VETGVLKPGMVVTFAPVNVTTEVK	2 iTRAQ4plex (K); iTRAQ4plex (N-term)
12	sp|Q5VTE0|EF1A3_HUMAN	Putative elongation factor 1-alpha-like 3 OS=Homo sapiens GN=EEF1A1P5 PE=5 SV=1	982	50153	24	11	35.7	9.15	2737	1	67.07	VETGVLKPGMVVTFAPVNVTTEVK	2 iTRAQ4plex (K); iTRAQ4plex (N-term)
12	sp|Q5VTE0|EF1A3_HUMAN	Putative elongation factor 1-alpha-like 3 OS=Homo sapiens GN=EEF1A1P5 PE=5 SV=1	982	50153	24	11	35.7	9.15	2738	1	96.35	VETGVLKPGMVVTFAPVNVTTEVK	2 iTRAQ4plex (K); iTRAQ4plex (N-term)
12	sp|Q5VTE0|EF1A3_HUMAN	Putative elongation factor 1-alpha-like 3 OS=Homo sapiens GN=EEF1A1P5 PE=5 SV=1	982	50153	24	11	35.7	9.15	2834	1	110.1	NMITGTSQADCAVLIVAAGVGEFEAGISK	iTRAQ4plex (K); iTRAQ4plex (N-term); Methylthio (C)
12	sp|Q5VTE0|EF1A3_HUMAN	Putative elongation factor 1-alpha-like 3 OS=Homo sapiens GN=EEF1A1P5 PE=5 SV=1	982	50153	24	11	35.7	9.15	2835	1	117.84	NMITGTSQADCAVLIVAAGVGEFEAGISK	iTRAQ4plex (K); iTRAQ4plex (N-term); Methylthio (C)
12	sp|Q5VTE0|EF1A3_HUMAN	Putative elongation factor 1-alpha-like 3 OS=Homo sapiens GN=EEF1A1P5 PE=5 SV=1	982	50153	24	11	35.7	9.15	3007	1	111.99	IGYNPDTVAFVPISGWNGDNMLEPSANMPWFK	Deamidated (NQ); iTRAQ4plex (K); iTRAQ4plex (N-term)
12	sp|P10126|EF1A1_MOUSE	Elongation factor 1-alpha 1 OS=Mus musculus GN=Eef1a1 PE=1 SV=3	982	50082	24	11	35.7	9.1	228	1	45.55	EAAEMGK	iTRAQ4plex (K); iTRAQ4plex (N-term)
12	sp|P10126|EF1A1_MOUSE	Elongation factor 1-alpha 1 OS=Mus musculus GN=Eef1a1 PE=1 SV=3	982	50082	24	11	35.7	9.1	380	1	46.13	EVSTYIK	iTRAQ4plex (K); iTRAQ4plex (N-term)
12	sp|P10126|EF1A1_MOUSE	Elongation factor 1-alpha 1 OS=Mus musculus GN=Eef1a1 PE=1 SV=3	982	50082	24	11	35.7	9.1	381	1	56.49	EVSTYIK	iTRAQ4plex (K); iTRAQ4plex (N-term)
12	sp|P10126|EF1A1_MOUSE	Elongation factor 1-alpha 1 OS=Mus musculus GN=Eef1a1 PE=1 SV=3	982	50082	24	11	35.7	9.1	435	1	46.48	QLIVGVNK	iTRAQ4plex (K); iTRAQ4plex (N-term)
12	sp|P10126|EF1A1_MOUSE	Elongation factor 1-alpha 1 OS=Mus musculus GN=Eef1a1 PE=1 SV=3	982	50082	24	11	35.7	9.1	436	1	46.53	QLIVGVNK	iTRAQ4plex (K); iTRAQ4plex (N-term)
12	sp|P10126|EF1A1_MOUSE	Elongation factor 1-alpha 1 OS=Mus musculus GN=Eef1a1 PE=1 SV=3	982	50082	24	11	35.7	9.1	447	1	65.23	IGGIGTVPVGR	iTRAQ4plex (N-term)
12	sp|P10126|EF1A1_MOUSE	Elongation factor 1-alpha 1 OS=Mus musculus GN=Eef1a1 PE=1 SV=3	982	50082	24	11	35.7	9.1	448	1	68.85	IGGIGTVPVGR	iTRAQ4plex (N-term)
12	sp|P10126|EF1A1_MOUSE	Elongation factor 1-alpha 1 OS=Mus musculus GN=Eef1a1 PE=1 SV=3	982	50082	24	11	35.7	9.1	628	1	64.78	LPLQDVYK	iTRAQ4plex (K); iTRAQ4plex (N-term)
12	sp|P10126|EF1A1_MOUSE	Elongation factor 1-alpha 1 OS=Mus musculus GN=Eef1a1 PE=1 SV=3	982	50082	24	11	35.7	9.1	629	1	64.85	LPLQDVYK	iTRAQ4plex (K); iTRAQ4plex (N-term)
12	sp|P10126|EF1A1_MOUSE	Elongation factor 1-alpha 1 OS=Mus musculus GN=Eef1a1 PE=1 SV=3	982	50082	24	11	35.7	9.1	1114	1	82.83	YYVTIIDAPGHR	iTRAQ4plex (N-term)
12	sp|P10126|EF1A1_MOUSE	Elongation factor 1-alpha 1 OS=Mus musculus GN=Eef1a1 PE=1 SV=3	982	50082	24	11	35.7	9.1	1115	1	81.59	YYVTIIDAPGHR	iTRAQ4plex (N-term)
12	sp|P10126|EF1A1_MOUSE	Elongation factor 1-alpha 1 OS=Mus musculus GN=Eef1a1 PE=1 SV=3	982	50082	24	11	35.7	9.1	1116	1	81.58	YYVTIIDAPGHR	iTRAQ4plex (N-term)
12	sp|P10126|EF1A1_MOUSE	Elongation factor 1-alpha 1 OS=Mus musculus GN=Eef1a1 PE=1 SV=3	982	50082	24	11	35.7	9.1	1117	1	85.87	YYVTIIDAPGHR	iTRAQ4plex (N-term)
12	sp|P10126|EF1A1_MOUSE	Elongation factor 1-alpha 1 OS=Mus musculus GN=Eef1a1 PE=1 SV=3	982	50082	24	11	35.7	9.1	1230	1	44.35	EHALLAYTLGVK	iTRAQ4plex (K); iTRAQ4plex (N-term)
12	sp|P10126|EF1A1_MOUSE	Elongation factor 1-alpha 1 OS=Mus musculus GN=Eef1a1 PE=1 SV=3	982	50082	24	11	35.7	9.1	1231	1	40.2	EHALLAYTLGVK	iTRAQ4plex (K); iTRAQ4plex (N-term)
12	sp|P10126|EF1A1_MOUSE	Elongation factor 1-alpha 1 OS=Mus musculus GN=Eef1a1 PE=1 SV=3	982	50082	24	11	35.7	9.1	1435	1	62.92	THINIVVIGHVDSGK	iTRAQ4plex (K)
12	sp|P10126|EF1A1_MOUSE	Elongation factor 1-alpha 1 OS=Mus musculus GN=Eef1a1 PE=1 SV=3	982	50082	24	11	35.7	9.1	1662	1	123.69	THINIVVIGHVDSGK	iTRAQ4plex (K); iTRAQ4plex (N-term)
12	sp|P10126|EF1A1_MOUSE	Elongation factor 1-alpha 1 OS=Mus musculus GN=Eef1a1 PE=1 SV=3	982	50082	24	11	35.7	9.1	2735	1	68.97	VETGVLKPGMVVTFAPVNVTTEVK	2 iTRAQ4plex (K); iTRAQ4plex (N-term)
12	sp|P10126|EF1A1_MOUSE	Elongation factor 1-alpha 1 OS=Mus musculus GN=Eef1a1 PE=1 SV=3	982	50082	24	11	35.7	9.1	2736	1	91.82	VETGVLKPGMVVTFAPVNVTTEVK	2 iTRAQ4plex (K); iTRAQ4plex (N-term)
12	sp|P10126|EF1A1_MOUSE	Elongation factor 1-alpha 1 OS=Mus musculus GN=Eef1a1 PE=1 SV=3	982	50082	24	11	35.7	9.1	2737	1	67.07	VETGVLKPGMVVTFAPVNVTTEVK	2 iTRAQ4plex (K); iTRAQ4plex (N-term)
12	sp|P10126|EF1A1_MOUSE	Elongation factor 1-alpha 1 OS=Mus musculus GN=Eef1a1 PE=1 SV=3	982	50082	24	11	35.7	9.1	2738	1	96.35	VETGVLKPGMVVTFAPVNVTTEVK	2 iTRAQ4plex (K); iTRAQ4plex (N-term)
12	sp|P10126|EF1A1_MOUSE	Elongation factor 1-alpha 1 OS=Mus musculus GN=Eef1a1 PE=1 SV=3	982	50082	24	11	35.7	9.1	2834	1	110.1	NMITGTSQADCAVLIVAAGVGEFEAGISK	iTRAQ4plex (K); iTRAQ4plex (N-term); Methylthio (C)
12	sp|P10126|EF1A1_MOUSE	Elongation factor 1-alpha 1 OS=Mus musculus GN=Eef1a1 PE=1 SV=3	982	50082	24	11	35.7	9.1	2835	1	117.84	NMITGTSQADCAVLIVAAGVGEFEAGISK	iTRAQ4plex (K); iTRAQ4plex (N-term); Methylthio (C)
12	sp|P10126|EF1A1_MOUSE	Elongation factor 1-alpha 1 OS=Mus musculus GN=Eef1a1 PE=1 SV=3	982	50082	24	11	35.7	9.1	3007	1	111.99	IGYNPDTVAFVPISGWNGDNMLEPSANMPWFK	Deamidated (NQ); iTRAQ4plex (K); iTRAQ4plex (N-term)
12	sp|P68104|EF1A1_HUMAN	Elongation factor 1-alpha 1 OS=Homo sapiens GN=EEF1A1 PE=1 SV=1	982	50109	24	11	35.7	9.1	228	1	45.55	EAAEMGK	iTRAQ4plex (K); iTRAQ4plex (N-term)
12	sp|P68104|EF1A1_HUMAN	Elongation factor 1-alpha 1 OS=Homo sapiens GN=EEF1A1 PE=1 SV=1	982	50109	24	11	35.7	9.1	380	1	46.13	EVSTYIK	iTRAQ4plex (K); iTRAQ4plex (N-term)
12	sp|P68104|EF1A1_HUMAN	Elongation factor 1-alpha 1 OS=Homo sapiens GN=EEF1A1 PE=1 SV=1	982	50109	24	11	35.7	9.1	381	1	56.49	EVSTYIK	iTRAQ4plex (K); iTRAQ4plex (N-term)
12	sp|P68104|EF1A1_HUMAN	Elongation factor 1-alpha 1 OS=Homo sapiens GN=EEF1A1 PE=1 SV=1	982	50109	24	11	35.7	9.1	435	1	46.48	QLIVGVNK	iTRAQ4plex (K); iTRAQ4plex (N-term)
12	sp|P68104|EF1A1_HUMAN	Elongation factor 1-alpha 1 OS=Homo sapiens GN=EEF1A1 PE=1 SV=1	982	50109	24	11	35.7	9.1	436	1	46.53	QLIVGVNK	iTRAQ4plex (K); iTRAQ4plex (N-term)
12	sp|P68104|EF1A1_HUMAN	Elongation factor 1-alpha 1 OS=Homo sapiens GN=EEF1A1 PE=1 SV=1	982	50109	24	11	35.7	9.1	447	1	65.23	IGGIGTVPVGR	iTRAQ4plex (N-term)
12	sp|P68104|EF1A1_HUMAN	Elongation factor 1-alpha 1 OS=Homo sapiens GN=EEF1A1 PE=1 SV=1	982	50109	24	11	35.7	9.1	448	1	68.85	IGGIGTVPVGR	iTRAQ4plex (N-term)
12	sp|P68104|EF1A1_HUMAN	Elongation factor 1-alpha 1 OS=Homo sapiens GN=EEF1A1 PE=1 SV=1	982	50109	24	11	35.7	9.1	628	1	64.78	LPLQDVYK	iTRAQ4plex (K); iTRAQ4plex (N-term)
12	sp|P68104|EF1A1_HUMAN	Elongation factor 1-alpha 1 OS=Homo sapiens GN=EEF1A1 PE=1 SV=1	982	50109	24	11	35.7	9.1	629	1	64.85	LPLQDVYK	iTRAQ4plex (K); iTRAQ4plex (N-term)
12	sp|P68104|EF1A1_HUMAN	Elongation factor 1-alpha 1 OS=Homo sapiens GN=EEF1A1 PE=1 SV=1	982	50109	24	11	35.7	9.1	1114	1	82.83	YYVTIIDAPGHR	iTRAQ4plex (N-term)
12	sp|P68104|EF1A1_HUMAN	Elongation factor 1-alpha 1 OS=Homo sapiens GN=EEF1A1 PE=1 SV=1	982	50109	24	11	35.7	9.1	1115	1	81.59	YYVTIIDAPGHR	iTRAQ4plex (N-term)
12	sp|P68104|EF1A1_HUMAN	Elongation factor 1-alpha 1 OS=Homo sapiens GN=EEF1A1 PE=1 SV=1	982	50109	24	11	35.7	9.1	1116	1	81.58	YYVTIIDAPGHR	iTRAQ4plex (N-term)
12	sp|P68104|EF1A1_HUMAN	Elongation factor 1-alpha 1 OS=Homo sapiens GN=EEF1A1 PE=1 SV=1	982	50109	24	11	35.7	9.1	1117	1	85.87	YYVTIIDAPGHR	iTRAQ4plex (N-term)
12	sp|P68104|EF1A1_HUMAN	Elongation factor 1-alpha 1 OS=Homo sapiens GN=EEF1A1 PE=1 SV=1	982	50109	24	11	35.7	9.1	1230	1	44.35	EHALLAYTLGVK	iTRAQ4plex (K); iTRAQ4plex (N-term)
12	sp|P68104|EF1A1_HUMAN	Elongation factor 1-alpha 1 OS=Homo sapiens GN=EEF1A1 PE=1 SV=1	982	50109	24	11	35.7	9.1	1231	1	40.2	EHALLAYTLGVK	iTRAQ4plex (K); iTRAQ4plex (N-term)
12	sp|P68104|EF1A1_HUMAN	Elongation factor 1-alpha 1 OS=Homo sapiens GN=EEF1A1 PE=1 SV=1	982	50109	24	11	35.7	9.1	1435	1	62.92	THINIVVIGHVDSGK	iTRAQ4plex (K)
12	sp|P68104|EF1A1_HUMAN	Elongation factor 1-alpha 1 OS=Homo sapiens GN=EEF1A1 PE=1 SV=1	982	50109	24	11	35.7	9.1	1662	1	123.69	THINIVVIGHVDSGK	iTRAQ4plex (K); iTRAQ4plex (N-term)
12	sp|P68104|EF1A1_HUMAN	Elongation factor 1-alpha 1 OS=Homo sapiens GN=EEF1A1 PE=1 SV=1	982	50109	24	11	35.7	9.1	2735	1	68.97	VETGVLKPGMVVTFAPVNVTTEVK	2 iTRAQ4plex (K); iTRAQ4plex (N-term)
12	sp|P68104|EF1A1_HUMAN	Elongation factor 1-alpha 1 OS=Homo sapiens GN=EEF1A1 PE=1 SV=1	982	50109	24	11	35.7	9.1	2736	1	91.82	VETGVLKPGMVVTFAPVNVTTEVK	2 iTRAQ4plex (K); iTRAQ4plex (N-term)
12	sp|P68104|EF1A1_HUMAN	Elongation factor 1-alpha 1 OS=Homo sapiens GN=EEF1A1 PE=1 SV=1	982	50109	24	11	35.7	9.1	2737	1	67.07	VETGVLKPGMVVTFAPVNVTTEVK	2 iTRAQ4plex (K); iTRAQ4plex (N-term)
12	sp|P68104|EF1A1_HUMAN	Elongation factor 1-alpha 1 OS=Homo sapiens GN=EEF1A1 PE=1 SV=1	982	50109	24	11	35.7	9.1	2738	1	96.35	VETGVLKPGMVVTFAPVNVTTEVK	2 iTRAQ4plex (K); iTRAQ4plex (N-term)
12	sp|P68104|EF1A1_HUMAN	Elongation factor 1-alpha 1 OS=Homo sapiens GN=EEF1A1 PE=1 SV=1	982	50109	24	11	35.7	9.1	2834	1	110.1	NMITGTSQADCAVLIVAAGVGEFEAGISK	iTRAQ4plex (K); iTRAQ4plex (N-term); Methylthio (C)
12	sp|P68104|EF1A1_HUMAN	Elongation factor 1-alpha 1 OS=Homo sapiens GN=EEF1A1 PE=1 SV=1	982	50109	24	11	35.7	9.1	2835	1	117.84	NMITGTSQADCAVLIVAAGVGEFEAGISK	iTRAQ4plex (K); iTRAQ4plex (N-term); Methylthio (C)
12	sp|P68104|EF1A1_HUMAN	Elongation factor 1-alpha 1 OS=Homo sapiens GN=EEF1A1 PE=1 SV=1	982	50109	24	11	35.7	9.1	3007	1	111.99	IGYNPDTVAFVPISGWNGDNMLEPSANMPWFK	Deamidated (NQ); iTRAQ4plex (K); iTRAQ4plex (N-term)
13	sp|P13639|EF2_HUMAN	Elongation factor 2 OS=Homo sapiens GN=EEF2 PE=1 SV=4	937	95277	23	10	17.6	6.41	569	1	42.44	VNFTVDQIR	iTRAQ4plex (N-term)
13	sp|P13639|EF2_HUMAN	Elongation factor 2 OS=Homo sapiens GN=EEF2 PE=1 SV=4	937	95277	23	10	17.6	6.41	751	1	66.42	GPLMMYISK	iTRAQ4plex (K); iTRAQ4plex (N-term)
13	sp|P13639|EF2_HUMAN	Elongation factor 2 OS=Homo sapiens GN=EEF2 PE=1 SV=4	937	95277	23	10	17.6	6.41	752	1	66.29	GPLMMYISK	iTRAQ4plex (K); iTRAQ4plex (N-term)
13	sp|P13639|EF2_HUMAN	Elongation factor 2 OS=Homo sapiens GN=EEF2 PE=1 SV=4	937	95277	23	10	17.6	6.41	837	1	67.21	VFDAIMNFK	iTRAQ4plex (K); iTRAQ4plex (N-term)
13	sp|P13639|EF2_HUMAN	Elongation factor 2 OS=Homo sapiens GN=EEF2 PE=1 SV=4	937	95277	23	10	17.6	6.41	886	1	97.58	VFSGLVSTGLK	iTRAQ4plex (K); iTRAQ4plex (N-term)
13	sp|P13639|EF2_HUMAN	Elongation factor 2 OS=Homo sapiens GN=EEF2 PE=1 SV=4	937	95277	23	10	17.6	6.41	887	1	94.55	VFSGLVSTGLK	iTRAQ4plex (K); iTRAQ4plex (N-term)
13	sp|P13639|EF2_HUMAN	Elongation factor 2 OS=Homo sapiens GN=EEF2 PE=1 SV=4	937	95277	23	10	17.6	6.41	1430	1	69.49	EGIPALDNFLDKL	iTRAQ4plex (K); iTRAQ4plex (N-term)
13	sp|P13639|EF2_HUMAN	Elongation factor 2 OS=Homo sapiens GN=EEF2 PE=1 SV=4	937	95277	23	10	17.6	6.41	1431	1	53.96	EGIPALDNFLDKL	iTRAQ4plex (K); iTRAQ4plex (N-term)
13	sp|P13639|EF2_HUMAN	Elongation factor 2 OS=Homo sapiens GN=EEF2 PE=1 SV=4	937	95277	23	10	17.6	6.41	1433	1	52.8	EGIPALDNFLDKL	iTRAQ4plex (K); iTRAQ4plex (N-term)
13	sp|P13639|EF2_HUMAN	Elongation factor 2 OS=Homo sapiens GN=EEF2 PE=1 SV=4	937	95277	23	10	17.6	6.41	2196	1	53.94	GHVFEESQVAGTPMFVVK	iTRAQ4plex (K); iTRAQ4plex (N-term)
13	sp|P13639|EF2_HUMAN	Elongation factor 2 OS=Homo sapiens GN=EEF2 PE=1 SV=4	937	95277	23	10	17.6	6.41	2335	1	93.61	ALLELQLEPEELYQTFQR	iTRAQ4plex (N-term)
13	sp|P13639|EF2_HUMAN	Elongation factor 2 OS=Homo sapiens GN=EEF2 PE=1 SV=4	937	95277	23	10	17.6	6.41	2336	1	92.09	ALLELQLEPEELYQTFQR	iTRAQ4plex (N-term)
13	sp|P13639|EF2_HUMAN	Elongation factor 2 OS=Homo sapiens GN=EEF2 PE=1 SV=4	937	95277	23	10	17.6	6.41	2337	1	65.22	ALLELQLEPEELYQTFQR	iTRAQ4plex (N-term)
13	sp|P13639|EF2_HUMAN	Elongation factor 2 OS=Homo sapiens GN=EEF2 PE=1 SV=4	937	95277	23	10	17.6	6.41	2455	1	78.77	STAISLFYELSENDLNFIK	iTRAQ4plex (K); iTRAQ4plex (N-term)
13	sp|P13639|EF2_HUMAN	Elongation factor 2 OS=Homo sapiens GN=EEF2 PE=1 SV=4	937	95277	23	10	17.6	6.41	2456	1	79.38	STAISLFYELSENDLNFIK	iTRAQ4plex (K); iTRAQ4plex (N-term)
13	sp|P13639|EF2_HUMAN	Elongation factor 2 OS=Homo sapiens GN=EEF2 PE=1 SV=4	937	95277	23	10	17.6	6.41	2644	1	58.31	GVQYLNEIKDSVVAGFQWATK	2 iTRAQ4plex (K); iTRAQ4plex (N-term)
13	sp|P13639|EF2_HUMAN	Elongation factor 2 OS=Homo sapiens GN=EEF2 PE=1 SV=4	937	95277	23	10	17.6	6.41	2645	1	87.07	GVQYLNEIKDSVVAGFQWATK	2 iTRAQ4plex (K); iTRAQ4plex (N-term)
13	sp|P13639|EF2_HUMAN	Elongation factor 2 OS=Homo sapiens GN=EEF2 PE=1 SV=4	937	95277	23	10	17.6	6.41	2646	1	63.81	GVQYLNEIKDSVVAGFQWATK	2 iTRAQ4plex (K); iTRAQ4plex (N-term)
13	sp|P13639|EF2_HUMAN	Elongation factor 2 OS=Homo sapiens GN=EEF2 PE=1 SV=4	937	95277	23	10	17.6	6.41	2647	1	59.02	GVQYLNEIKDSVVAGFQWATK	Deamidated (NQ); 2 iTRAQ4plex (K); iTRAQ4plex (N-term)
13	sp|P13639|EF2_HUMAN	Elongation factor 2 OS=Homo sapiens GN=EEF2 PE=1 SV=4	937	95277	23	10	17.6	6.41	2709	1	84.9	WLPAGDALLQMITIHLPSPVTAQK	iTRAQ4plex (K); iTRAQ4plex (N-term)
13	sp|P13639|EF2_HUMAN	Elongation factor 2 OS=Homo sapiens GN=EEF2 PE=1 SV=4	937	95277	23	10	17.6	6.41	2710	1	64.32	WLPAGDALLQMITIHLPSPVTAQK	iTRAQ4plex (K); iTRAQ4plex (N-term)
13	sp|P13639|EF2_HUMAN	Elongation factor 2 OS=Homo sapiens GN=EEF2 PE=1 SV=4	937	95277	23	10	17.6	6.41	2711	1	63.12	WLPAGDALLQMITIHLPSPVTAQK	iTRAQ4plex (K); iTRAQ4plex (N-term)
13	sp|P13639|EF2_HUMAN	Elongation factor 2 OS=Homo sapiens GN=EEF2 PE=1 SV=4	937	95277	23	10	17.6	6.41	2712	1	79.92	WLPAGDALLQMITIHLPSPVTAQK	iTRAQ4plex (K); iTRAQ4plex (N-term)
14	sp|Q5QNW6|H2B2F_HUMAN	Histone H2B type 2-F OS=Homo sapiens GN=HIST2H2BF PE=1 SV=3	917	13912	17	5	40.5	10.31	175	0	46.91	EIQTAVR	iTRAQ4plex (N-term)
14	sp|Q5QNW6|H2B2F_HUMAN	Histone H2B type 2-F OS=Homo sapiens GN=HIST2H2BF PE=1 SV=3	917	13912	17	5	40.5	10.31	176	0	49.02	EIQTAVR	iTRAQ4plex (N-term)
14	sp|Q5QNW6|H2B2F_HUMAN	Histone H2B type 2-F OS=Homo sapiens GN=HIST2H2BF PE=1 SV=3	917	13912	17	5	40.5	10.31	578	0	63.36	LLLPGELAK	iTRAQ4plex (K); iTRAQ4plex (N-term)
14	sp|Q5QNW6|H2B2F_HUMAN	Histone H2B type 2-F OS=Homo sapiens GN=HIST2H2BF PE=1 SV=3	917	13912	17	5	40.5	10.31	579	0	65	LLLPGELAK	iTRAQ4plex (K); iTRAQ4plex (N-term)
14	sp|Q5QNW6|H2B2F_HUMAN	Histone H2B type 2-F OS=Homo sapiens GN=HIST2H2BF PE=1 SV=3	917	13912	17	5	40.5	10.31	926	1	68.75	ESYSVYVYK	iTRAQ4plex (K); iTRAQ4plex (N-term)
14	sp|Q5QNW6|H2B2F_HUMAN	Histone H2B type 2-F OS=Homo sapiens GN=HIST2H2BF PE=1 SV=3	917	13912	17	5	40.5	10.31	927	1	56.99	ESYSVYVYK	iTRAQ4plex (K); iTRAQ4plex (N-term)
14	sp|Q5QNW6|H2B2F_HUMAN	Histone H2B type 2-F OS=Homo sapiens GN=HIST2H2BF PE=1 SV=3	917	13912	17	5	40.5	10.31	985	0	52.78	QVHPDTGISSK	iTRAQ4plex (K); iTRAQ4plex (N-term)
14	sp|Q5QNW6|H2B2F_HUMAN	Histone H2B type 2-F OS=Homo sapiens GN=HIST2H2BF PE=1 SV=3	917	13912	17	5	40.5	10.31	1681	0	66.46	AMGIMNSFVNDIFER	iTRAQ4plex (N-term)
14	sp|Q5QNW6|H2B2F_HUMAN	Histone H2B type 2-F OS=Homo sapiens GN=HIST2H2BF PE=1 SV=3	917	13912	17	5	40.5	10.31	1682	0	120.51	AMGIMNSFVNDIFER	iTRAQ4plex (N-term)
14	sp|Q5QNW6|H2B2F_HUMAN	Histone H2B type 2-F OS=Homo sapiens GN=HIST2H2BF PE=1 SV=3	917	13912	17	5	40.5	10.31	1683	0	127.3	AMGIMNSFVNDIFER	iTRAQ4plex (N-term)
14	sp|Q5QNW6|H2B2F_HUMAN	Histone H2B type 2-F OS=Homo sapiens GN=HIST2H2BF PE=1 SV=3	917	13912	17	5	40.5	10.31	1684	0	44.7	AMGIMNSFVNDIFER	iTRAQ4plex (N-term)
14	sp|Q5QNW6|H2B2F_HUMAN	Histone H2B type 2-F OS=Homo sapiens GN=HIST2H2BF PE=1 SV=3	917	13912	17	5	40.5	10.31	1686	0	125.9	AMGIMNSFVNDIFER	Deamidated (NQ); iTRAQ4plex (N-term)
14	sp|Q5QNW6|H2B2F_HUMAN	Histone H2B type 2-F OS=Homo sapiens GN=HIST2H2BF PE=1 SV=3	917	13912	17	5	40.5	10.31	1687	0	127.85	AMGIMNSFVNDIFER	Deamidated (NQ); iTRAQ4plex (N-term)
14	sp|Q5QNW6|H2B2F_HUMAN	Histone H2B type 2-F OS=Homo sapiens GN=HIST2H2BF PE=1 SV=3	917	13912	17	5	40.5	10.31	1688	0	113.92	AMGIMNSFVNDIFER	Deamidated (NQ); iTRAQ4plex (N-term)
14	sp|Q5QNW6|H2B2F_HUMAN	Histone H2B type 2-F OS=Homo sapiens GN=HIST2H2BF PE=1 SV=3	917	13912	17	5	40.5	10.31	1689	0	110.15	AMGIMNSFVNDIFER	Deamidated (NQ); iTRAQ4plex (N-term)
14	sp|Q5QNW6|H2B2F_HUMAN	Histone H2B type 2-F OS=Homo sapiens GN=HIST2H2BF PE=1 SV=3	917	13912	17	5	40.5	10.31	1690	0	120.22	AMGIMNSFVNDIFER	Deamidated (NQ); iTRAQ4plex (N-term)
14	sp|Q5QNW6|H2B2F_HUMAN	Histone H2B type 2-F OS=Homo sapiens GN=HIST2H2BF PE=1 SV=3	917	13912	17	5	40.5	10.31	1691	0	131.29	AMGIMNSFVNDIFER	Deamidated (NQ); iTRAQ4plex (N-term)
14	sp|Q8CGP2|H2B1P_MOUSE	Histone H2B type 1-P OS=Mus musculus GN=Hist1h2bp PE=1 SV=3	917	13984	17	5	40.5	10.31	175	0	46.91	EIQTAVR	iTRAQ4plex (N-term)
14	sp|Q8CGP2|H2B1P_MOUSE	Histone H2B type 1-P OS=Mus musculus GN=Hist1h2bp PE=1 SV=3	917	13984	17	5	40.5	10.31	176	0	49.02	EIQTAVR	iTRAQ4plex (N-term)
14	sp|Q8CGP2|H2B1P_MOUSE	Histone H2B type 1-P OS=Mus musculus GN=Hist1h2bp PE=1 SV=3	917	13984	17	5	40.5	10.31	578	0	63.36	LLLPGELAK	iTRAQ4plex (K); iTRAQ4plex (N-term)
14	sp|Q8CGP2|H2B1P_MOUSE	Histone H2B type 1-P OS=Mus musculus GN=Hist1h2bp PE=1 SV=3	917	13984	17	5	40.5	10.31	579	0	65	LLLPGELAK	iTRAQ4plex (K); iTRAQ4plex (N-term)
14	sp|Q8CGP2|H2B1P_MOUSE	Histone H2B type 1-P OS=Mus musculus GN=Hist1h2bp PE=1 SV=3	917	13984	17	5	40.5	10.31	926	1	68.75	ESYSVYVYK	iTRAQ4plex (K); iTRAQ4plex (N-term)
14	sp|Q8CGP2|H2B1P_MOUSE	Histone H2B type 1-P OS=Mus musculus GN=Hist1h2bp PE=1 SV=3	917	13984	17	5	40.5	10.31	927	1	56.99	ESYSVYVYK	iTRAQ4plex (K); iTRAQ4plex (N-term)
14	sp|Q8CGP2|H2B1P_MOUSE	Histone H2B type 1-P OS=Mus musculus GN=Hist1h2bp PE=1 SV=3	917	13984	17	5	40.5	10.31	985	0	52.78	QVHPDTGISSK	iTRAQ4plex (K); iTRAQ4plex (N-term)
14	sp|Q8CGP2|H2B1P_MOUSE	Histone H2B type 1-P OS=Mus musculus GN=Hist1h2bp PE=1 SV=3	917	13984	17	5	40.5	10.31	1681	0	66.46	AMGIMNSFVNDIFER	iTRAQ4plex (N-term)
14	sp|Q8CGP2|H2B1P_MOUSE	Histone H2B type 1-P OS=Mus musculus GN=Hist1h2bp PE=1 SV=3	917	13984	17	5	40.5	10.31	1682	0	120.51	AMGIMNSFVNDIFER	iTRAQ4plex (N-term)
14	sp|Q8CGP2|H2B1P_MOUSE	Histone H2B type 1-P OS=Mus musculus GN=Hist1h2bp PE=1 SV=3	917	13984	17	5	40.5	10.31	1683	0	127.3	AMGIMNSFVNDIFER	iTRAQ4plex (N-term)
14	sp|Q8CGP2|H2B1P_MOUSE	Histone H2B type 1-P OS=Mus musculus GN=Hist1h2bp PE=1 SV=3	917	13984	17	5	40.5	10.31	1684	0	44.7	AMGIMNSFVNDIFER	iTRAQ4plex (N-term)
14	sp|Q8CGP2|H2B1P_MOUSE	Histone H2B type 1-P OS=Mus musculus GN=Hist1h2bp PE=1 SV=3	917	13984	17	5	40.5	10.31	1686	0	125.9	AMGIMNSFVNDIFER	Deamidated (NQ); iTRAQ4plex (N-term)
14	sp|Q8CGP2|H2B1P_MOUSE	Histone H2B type 1-P OS=Mus musculus GN=Hist1h2bp PE=1 SV=3	917	13984	17	5	40.5	10.31	1687	0	127.85	AMGIMNSFVNDIFER	Deamidated (NQ); iTRAQ4plex (N-term)
14	sp|Q8CGP2|H2B1P_MOUSE	Histone H2B type 1-P OS=Mus musculus GN=Hist1h2bp PE=1 SV=3	917	13984	17	5	40.5	10.31	1688	0	113.92	AMGIMNSFVNDIFER	Deamidated (NQ); iTRAQ4plex (N-term)
14	sp|Q8CGP2|H2B1P_MOUSE	Histone H2B type 1-P OS=Mus musculus GN=Hist1h2bp PE=1 SV=3	917	13984	17	5	40.5	10.31	1689	0	110.15	AMGIMNSFVNDIFER	Deamidated (NQ); iTRAQ4plex (N-term)
14	sp|Q8CGP2|H2B1P_MOUSE	Histone H2B type 1-P OS=Mus musculus GN=Hist1h2bp PE=1 SV=3	917	13984	17	5	40.5	10.31	1690	0	120.22	AMGIMNSFVNDIFER	Deamidated (NQ); iTRAQ4plex (N-term)
14	sp|Q8CGP2|H2B1P_MOUSE	Histone H2B type 1-P OS=Mus musculus GN=Hist1h2bp PE=1 SV=3	917	13984	17	5	40.5	10.31	1691	0	131.29	AMGIMNSFVNDIFER	Deamidated (NQ); iTRAQ4plex (N-term)
14	sp|P10854|H2B1M_MOUSE	Histone H2B type 1-M OS=Mus musculus GN=Hist1h2bm PE=1 SV=2	917	13928	17	5	40.5	10.31	175	0	46.91	EIQTAVR	iTRAQ4plex (N-term)
14	sp|P10854|H2B1M_MOUSE	Histone H2B type 1-M OS=Mus musculus GN=Hist1h2bm PE=1 SV=2	917	13928	17	5	40.5	10.31	176	0	49.02	EIQTAVR	iTRAQ4plex (N-term)
14	sp|P10854|H2B1M_MOUSE	Histone H2B type 1-M OS=Mus musculus GN=Hist1h2bm PE=1 SV=2	917	13928	17	5	40.5	10.31	578	0	63.36	LLLPGELAK	iTRAQ4plex (K); iTRAQ4plex (N-term)
14	sp|P10854|H2B1M_MOUSE	Histone H2B type 1-M OS=Mus musculus GN=Hist1h2bm PE=1 SV=2	917	13928	17	5	40.5	10.31	579	0	65	LLLPGELAK	iTRAQ4plex (K); iTRAQ4plex (N-term)
14	sp|P10854|H2B1M_MOUSE	Histone H2B type 1-M OS=Mus musculus GN=Hist1h2bm PE=1 SV=2	917	13928	17	5	40.5	10.31	926	1	68.75	ESYSVYVYK	iTRAQ4plex (K); iTRAQ4plex (N-term)
14	sp|P10854|H2B1M_MOUSE	Histone H2B type 1-M OS=Mus musculus GN=Hist1h2bm PE=1 SV=2	917	13928	17	5	40.5	10.31	927	1	56.99	ESYSVYVYK	iTRAQ4plex (K); iTRAQ4plex (N-term)
14	sp|P10854|H2B1M_MOUSE	Histone H2B type 1-M OS=Mus musculus GN=Hist1h2bm PE=1 SV=2	917	13928	17	5	40.5	10.31	985	0	52.78	QVHPDTGISSK	iTRAQ4plex (K); iTRAQ4plex (N-term)
14	sp|P10854|H2B1M_MOUSE	Histone H2B type 1-M OS=Mus musculus GN=Hist1h2bm PE=1 SV=2	917	13928	17	5	40.5	10.31	1681	0	66.46	AMGIMNSFVNDIFER	iTRAQ4plex (N-term)
14	sp|P10854|H2B1M_MOUSE	Histone H2B type 1-M OS=Mus musculus GN=Hist1h2bm PE=1 SV=2	917	13928	17	5	40.5	10.31	1682	0	120.51	AMGIMNSFVNDIFER	iTRAQ4plex (N-term)
14	sp|P10854|H2B1M_MOUSE	Histone H2B type 1-M OS=Mus musculus GN=Hist1h2bm PE=1 SV=2	917	13928	17	5	40.5	10.31	1683	0	127.3	AMGIMNSFVNDIFER	iTRAQ4plex (N-term)
14	sp|P10854|H2B1M_MOUSE	Histone H2B type 1-M OS=Mus musculus GN=Hist1h2bm PE=1 SV=2	917	13928	17	5	40.5	10.31	1684	0	44.7	AMGIMNSFVNDIFER	iTRAQ4plex (N-term)
14	sp|P10854|H2B1M_MOUSE	Histone H2B type 1-M OS=Mus musculus GN=Hist1h2bm PE=1 SV=2	917	13928	17	5	40.5	10.31	1686	0	125.9	AMGIMNSFVNDIFER	Deamidated (NQ); iTRAQ4plex (N-term)
14	sp|P10854|H2B1M_MOUSE	Histone H2B type 1-M OS=Mus musculus GN=Hist1h2bm PE=1 SV=2	917	13928	17	5	40.5	10.31	1687	0	127.85	AMGIMNSFVNDIFER	Deamidated (NQ); iTRAQ4plex (N-term)
14	sp|P10854|H2B1M_MOUSE	Histone H2B type 1-M OS=Mus musculus GN=Hist1h2bm PE=1 SV=2	917	13928	17	5	40.5	10.31	1688	0	113.92	AMGIMNSFVNDIFER	Deamidated (NQ); iTRAQ4plex (N-term)
14	sp|P10854|H2B1M_MOUSE	Histone H2B type 1-M OS=Mus musculus GN=Hist1h2bm PE=1 SV=2	917	13928	17	5	40.5	10.31	1689	0	110.15	AMGIMNSFVNDIFER	Deamidated (NQ); iTRAQ4plex (N-term)
14	sp|P10854|H2B1M_MOUSE	Histone H2B type 1-M OS=Mus musculus GN=Hist1h2bm PE=1 SV=2	917	13928	17	5	40.5	10.31	1690	0	120.22	AMGIMNSFVNDIFER	Deamidated (NQ); iTRAQ4plex (N-term)
14	sp|P10854|H2B1M_MOUSE	Histone H2B type 1-M OS=Mus musculus GN=Hist1h2bm PE=1 SV=2	917	13928	17	5	40.5	10.31	1691	0	131.29	AMGIMNSFVNDIFER	Deamidated (NQ); iTRAQ4plex (N-term)
14	sp|P58876|H2B1D_HUMAN	Histone H2B type 1-D OS=Homo sapiens GN=HIST1H2BD PE=1 SV=2	917	13928	17	5	40.5	10.31	175	0	46.91	EIQTAVR	iTRAQ4plex (N-term)
14	sp|P58876|H2B1D_HUMAN	Histone H2B type 1-D OS=Homo sapiens GN=HIST1H2BD PE=1 SV=2	917	13928	17	5	40.5	10.31	176	0	49.02	EIQTAVR	iTRAQ4plex (N-term)
14	sp|P58876|H2B1D_HUMAN	Histone H2B type 1-D OS=Homo sapiens GN=HIST1H2BD PE=1 SV=2	917	13928	17	5	40.5	10.31	578	0	63.36	LLLPGELAK	iTRAQ4plex (K); iTRAQ4plex (N-term)
14	sp|P58876|H2B1D_HUMAN	Histone H2B type 1-D OS=Homo sapiens GN=HIST1H2BD PE=1 SV=2	917	13928	17	5	40.5	10.31	579	0	65	LLLPGELAK	iTRAQ4plex (K); iTRAQ4plex (N-term)
14	sp|P58876|H2B1D_HUMAN	Histone H2B type 1-D OS=Homo sapiens GN=HIST1H2BD PE=1 SV=2	917	13928	17	5	40.5	10.31	926	1	68.75	ESYSVYVYK	iTRAQ4plex (K); iTRAQ4plex (N-term)
14	sp|P58876|H2B1D_HUMAN	Histone H2B type 1-D OS=Homo sapiens GN=HIST1H2BD PE=1 SV=2	917	13928	17	5	40.5	10.31	927	1	56.99	ESYSVYVYK	iTRAQ4plex (K); iTRAQ4plex (N-term)
14	sp|P58876|H2B1D_HUMAN	Histone H2B type 1-D OS=Homo sapiens GN=HIST1H2BD PE=1 SV=2	917	13928	17	5	40.5	10.31	985	0	52.78	QVHPDTGISSK	iTRAQ4plex (K); iTRAQ4plex (N-term)
14	sp|P58876|H2B1D_HUMAN	Histone H2B type 1-D OS=Homo sapiens GN=HIST1H2BD PE=1 SV=2	917	13928	17	5	40.5	10.31	1681	0	66.46	AMGIMNSFVNDIFER	iTRAQ4plex (N-term)
14	sp|P58876|H2B1D_HUMAN	Histone H2B type 1-D OS=Homo sapiens GN=HIST1H2BD PE=1 SV=2	917	13928	17	5	40.5	10.31	1682	0	120.51	AMGIMNSFVNDIFER	iTRAQ4plex (N-term)
14	sp|P58876|H2B1D_HUMAN	Histone H2B type 1-D OS=Homo sapiens GN=HIST1H2BD PE=1 SV=2	917	13928	17	5	40.5	10.31	1683	0	127.3	AMGIMNSFVNDIFER	iTRAQ4plex (N-term)
14	sp|P58876|H2B1D_HUMAN	Histone H2B type 1-D OS=Homo sapiens GN=HIST1H2BD PE=1 SV=2	917	13928	17	5	40.5	10.31	1684	0	44.7	AMGIMNSFVNDIFER	iTRAQ4plex (N-term)
14	sp|P58876|H2B1D_HUMAN	Histone H2B type 1-D OS=Homo sapiens GN=HIST1H2BD PE=1 SV=2	917	13928	17	5	40.5	10.31	1686	0	125.9	AMGIMNSFVNDIFER	Deamidated (NQ); iTRAQ4plex (N-term)
14	sp|P58876|H2B1D_HUMAN	Histone H2B type 1-D OS=Homo sapiens GN=HIST1H2BD PE=1 SV=2	917	13928	17	5	40.5	10.31	1687	0	127.85	AMGIMNSFVNDIFER	Deamidated (NQ); iTRAQ4plex (N-term)
14	sp|P58876|H2B1D_HUMAN	Histone H2B type 1-D OS=Homo sapiens GN=HIST1H2BD PE=1 SV=2	917	13928	17	5	40.5	10.31	1688	0	113.92	AMGIMNSFVNDIFER	Deamidated (NQ); iTRAQ4plex (N-term)
14	sp|P58876|H2B1D_HUMAN	Histone H2B type 1-D OS=Homo sapiens GN=HIST1H2BD PE=1 SV=2	917	13928	17	5	40.5	10.31	1689	0	110.15	AMGIMNSFVNDIFER	Deamidated (NQ); iTRAQ4plex (N-term)
14	sp|P58876|H2B1D_HUMAN	Histone H2B type 1-D OS=Homo sapiens GN=HIST1H2BD PE=1 SV=2	917	13928	17	5	40.5	10.31	1690	0	120.22	AMGIMNSFVNDIFER	Deamidated (NQ); iTRAQ4plex (N-term)
14	sp|P58876|H2B1D_HUMAN	Histone H2B type 1-D OS=Homo sapiens GN=HIST1H2BD PE=1 SV=2	917	13928	17	5	40.5	10.31	1691	0	131.29	AMGIMNSFVNDIFER	Deamidated (NQ); iTRAQ4plex (N-term)
14	sp|Q64475|H2B1B_MOUSE	Histone H2B type 1-B OS=Mus musculus GN=Hist1h2bb PE=1 SV=3	917	13944	17	5	40.5	10.31	175	0	46.91	EIQTAVR	iTRAQ4plex (N-term)
14	sp|Q64475|H2B1B_MOUSE	Histone H2B type 1-B OS=Mus musculus GN=Hist1h2bb PE=1 SV=3	917	13944	17	5	40.5	10.31	176	0	49.02	EIQTAVR	iTRAQ4plex (N-term)
14	sp|Q64475|H2B1B_MOUSE	Histone H2B type 1-B OS=Mus musculus GN=Hist1h2bb PE=1 SV=3	917	13944	17	5	40.5	10.31	578	0	63.36	LLLPGELAK	iTRAQ4plex (K); iTRAQ4plex (N-term)
14	sp|Q64475|H2B1B_MOUSE	Histone H2B type 1-B OS=Mus musculus GN=Hist1h2bb PE=1 SV=3	917	13944	17	5	40.5	10.31	579	0	65	LLLPGELAK	iTRAQ4plex (K); iTRAQ4plex (N-term)
14	sp|Q64475|H2B1B_MOUSE	Histone H2B type 1-B OS=Mus musculus GN=Hist1h2bb PE=1 SV=3	917	13944	17	5	40.5	10.31	926	1	68.75	ESYSVYVYK	iTRAQ4plex (K); iTRAQ4plex (N-term)
14	sp|Q64475|H2B1B_MOUSE	Histone H2B type 1-B OS=Mus musculus GN=Hist1h2bb PE=1 SV=3	917	13944	17	5	40.5	10.31	927	1	56.99	ESYSVYVYK	iTRAQ4plex (K); iTRAQ4plex (N-term)
14	sp|Q64475|H2B1B_MOUSE	Histone H2B type 1-B OS=Mus musculus GN=Hist1h2bb PE=1 SV=3	917	13944	17	5	40.5	10.31	985	0	52.78	QVHPDTGISSK	iTRAQ4plex (K); iTRAQ4plex (N-term)
14	sp|Q64475|H2B1B_MOUSE	Histone H2B type 1-B OS=Mus musculus GN=Hist1h2bb PE=1 SV=3	917	13944	17	5	40.5	10.31	1681	0	66.46	AMGIMNSFVNDIFER	iTRAQ4plex (N-term)
14	sp|Q64475|H2B1B_MOUSE	Histone H2B type 1-B OS=Mus musculus GN=Hist1h2bb PE=1 SV=3	917	13944	17	5	40.5	10.31	1682	0	120.51	AMGIMNSFVNDIFER	iTRAQ4plex (N-term)
14	sp|Q64475|H2B1B_MOUSE	Histone H2B type 1-B OS=Mus musculus GN=Hist1h2bb PE=1 SV=3	917	13944	17	5	40.5	10.31	1683	0	127.3	AMGIMNSFVNDIFER	iTRAQ4plex (N-term)
14	sp|Q64475|H2B1B_MOUSE	Histone H2B type 1-B OS=Mus musculus GN=Hist1h2bb PE=1 SV=3	917	13944	17	5	40.5	10.31	1684	0	44.7	AMGIMNSFVNDIFER	iTRAQ4plex (N-term)
14	sp|Q64475|H2B1B_MOUSE	Histone H2B type 1-B OS=Mus musculus GN=Hist1h2bb PE=1 SV=3	917	13944	17	5	40.5	10.31	1686	0	125.9	AMGIMNSFVNDIFER	Deamidated (NQ); iTRAQ4plex (N-term)
14	sp|Q64475|H2B1B_MOUSE	Histone H2B type 1-B OS=Mus musculus GN=Hist1h2bb PE=1 SV=3	917	13944	17	5	40.5	10.31	1687	0	127.85	AMGIMNSFVNDIFER	Deamidated (NQ); iTRAQ4plex (N-term)
14	sp|Q64475|H2B1B_MOUSE	Histone H2B type 1-B OS=Mus musculus GN=Hist1h2bb PE=1 SV=3	917	13944	17	5	40.5	10.31	1688	0	113.92	AMGIMNSFVNDIFER	Deamidated (NQ); iTRAQ4plex (N-term)
14	sp|Q64475|H2B1B_MOUSE	Histone H2B type 1-B OS=Mus musculus GN=Hist1h2bb PE=1 SV=3	917	13944	17	5	40.5	10.31	1689	0	110.15	AMGIMNSFVNDIFER	Deamidated (NQ); iTRAQ4plex (N-term)
14	sp|Q64475|H2B1B_MOUSE	Histone H2B type 1-B OS=Mus musculus GN=Hist1h2bb PE=1 SV=3	917	13944	17	5	40.5	10.31	1690	0	120.22	AMGIMNSFVNDIFER	Deamidated (NQ); iTRAQ4plex (N-term)
14	sp|Q64475|H2B1B_MOUSE	Histone H2B type 1-B OS=Mus musculus GN=Hist1h2bb PE=1 SV=3	917	13944	17	5	40.5	10.31	1691	0	131.29	AMGIMNSFVNDIFER	Deamidated (NQ); iTRAQ4plex (N-term)
14	sp|Q64525|H2B2B_MOUSE	Histone H2B type 2-B OS=Mus musculus GN=Hist2h2bb PE=1 SV=3	917	13912	17	5	40.5	10.31	175	0	46.91	EIQTAVR	iTRAQ4plex (N-term)
14	sp|Q64525|H2B2B_MOUSE	Histone H2B type 2-B OS=Mus musculus GN=Hist2h2bb PE=1 SV=3	917	13912	17	5	40.5	10.31	176	0	49.02	EIQTAVR	iTRAQ4plex (N-term)
14	sp|Q64525|H2B2B_MOUSE	Histone H2B type 2-B OS=Mus musculus GN=Hist2h2bb PE=1 SV=3	917	13912	17	5	40.5	10.31	578	0	63.36	LLLPGELAK	iTRAQ4plex (K); iTRAQ4plex (N-term)
14	sp|Q64525|H2B2B_MOUSE	Histone H2B type 2-B OS=Mus musculus GN=Hist2h2bb PE=1 SV=3	917	13912	17	5	40.5	10.31	579	0	65	LLLPGELAK	iTRAQ4plex (K); iTRAQ4plex (N-term)
14	sp|Q64525|H2B2B_MOUSE	Histone H2B type 2-B OS=Mus musculus GN=Hist2h2bb PE=1 SV=3	917	13912	17	5	40.5	10.31	926	1	68.75	ESYSVYVYK	iTRAQ4plex (K); iTRAQ4plex (N-term)
14	sp|Q64525|H2B2B_MOUSE	Histone H2B type 2-B OS=Mus musculus GN=Hist2h2bb PE=1 SV=3	917	13912	17	5	40.5	10.31	927	1	56.99	ESYSVYVYK	iTRAQ4plex (K); iTRAQ4plex (N-term)
14	sp|Q64525|H2B2B_MOUSE	Histone H2B type 2-B OS=Mus musculus GN=Hist2h2bb PE=1 SV=3	917	13912	17	5	40.5	10.31	985	0	52.78	QVHPDTGISSK	iTRAQ4plex (K); iTRAQ4plex (N-term)
14	sp|Q64525|H2B2B_MOUSE	Histone H2B type 2-B OS=Mus musculus GN=Hist2h2bb PE=1 SV=3	917	13912	17	5	40.5	10.31	1681	0	66.46	AMGIMNSFVNDIFER	iTRAQ4plex (N-term)
14	sp|Q64525|H2B2B_MOUSE	Histone H2B type 2-B OS=Mus musculus GN=Hist2h2bb PE=1 SV=3	917	13912	17	5	40.5	10.31	1682	0	120.51	AMGIMNSFVNDIFER	iTRAQ4plex (N-term)
14	sp|Q64525|H2B2B_MOUSE	Histone H2B type 2-B OS=Mus musculus GN=Hist2h2bb PE=1 SV=3	917	13912	17	5	40.5	10.31	1683	0	127.3	AMGIMNSFVNDIFER	iTRAQ4plex (N-term)
14	sp|Q64525|H2B2B_MOUSE	Histone H2B type 2-B OS=Mus musculus GN=Hist2h2bb PE=1 SV=3	917	13912	17	5	40.5	10.31	1684	0	44.7	AMGIMNSFVNDIFER	iTRAQ4plex (N-term)
14	sp|Q64525|H2B2B_MOUSE	Histone H2B type 2-B OS=Mus musculus GN=Hist2h2bb PE=1 SV=3	917	13912	17	5	40.5	10.31	1686	0	125.9	AMGIMNSFVNDIFER	Deamidated (NQ); iTRAQ4plex (N-term)
14	sp|Q64525|H2B2B_MOUSE	Histone H2B type 2-B OS=Mus musculus GN=Hist2h2bb PE=1 SV=3	917	13912	17	5	40.5	10.31	1687	0	127.85	AMGIMNSFVNDIFER	Deamidated (NQ); iTRAQ4plex (N-term)
14	sp|Q64525|H2B2B_MOUSE	Histone H2B type 2-B OS=Mus musculus GN=Hist2h2bb PE=1 SV=3	917	13912	17	5	40.5	10.31	1688	0	113.92	AMGIMNSFVNDIFER	Deamidated (NQ); iTRAQ4plex (N-term)
14	sp|Q64525|H2B2B_MOUSE	Histone H2B type 2-B OS=Mus musculus GN=Hist2h2bb PE=1 SV=3	917	13912	17	5	40.5	10.31	1689	0	110.15	AMGIMNSFVNDIFER	Deamidated (NQ); iTRAQ4plex (N-term)
14	sp|Q64525|H2B2B_MOUSE	Histone H2B type 2-B OS=Mus musculus GN=Hist2h2bb PE=1 SV=3	917	13912	17	5	40.5	10.31	1690	0	120.22	AMGIMNSFVNDIFER	Deamidated (NQ); iTRAQ4plex (N-term)
14	sp|Q64525|H2B2B_MOUSE	Histone H2B type 2-B OS=Mus musculus GN=Hist2h2bb PE=1 SV=3	917	13912	17	5	40.5	10.31	1691	0	131.29	AMGIMNSFVNDIFER	Deamidated (NQ); iTRAQ4plex (N-term)
14	sp|Q93079|H2B1H_HUMAN	Histone H2B type 1-H OS=Homo sapiens GN=HIST1H2BH PE=1 SV=3	917	13884	17	5	40.5	10.31	175	0	46.91	EIQTAVR	iTRAQ4plex (N-term)
14	sp|Q93079|H2B1H_HUMAN	Histone H2B type 1-H OS=Homo sapiens GN=HIST1H2BH PE=1 SV=3	917	13884	17	5	40.5	10.31	176	0	49.02	EIQTAVR	iTRAQ4plex (N-term)
14	sp|Q93079|H2B1H_HUMAN	Histone H2B type 1-H OS=Homo sapiens GN=HIST1H2BH PE=1 SV=3	917	13884	17	5	40.5	10.31	578	0	63.36	LLLPGELAK	iTRAQ4plex (K); iTRAQ4plex (N-term)
14	sp|Q93079|H2B1H_HUMAN	Histone H2B type 1-H OS=Homo sapiens GN=HIST1H2BH PE=1 SV=3	917	13884	17	5	40.5	10.31	579	0	65	LLLPGELAK	iTRAQ4plex (K); iTRAQ4plex (N-term)
14	sp|Q93079|H2B1H_HUMAN	Histone H2B type 1-H OS=Homo sapiens GN=HIST1H2BH PE=1 SV=3	917	13884	17	5	40.5	10.31	926	1	68.75	ESYSVYVYK	iTRAQ4plex (K); iTRAQ4plex (N-term)
14	sp|Q93079|H2B1H_HUMAN	Histone H2B type 1-H OS=Homo sapiens GN=HIST1H2BH PE=1 SV=3	917	13884	17	5	40.5	10.31	927	1	56.99	ESYSVYVYK	iTRAQ4plex (K); iTRAQ4plex (N-term)
14	sp|Q93079|H2B1H_HUMAN	Histone H2B type 1-H OS=Homo sapiens GN=HIST1H2BH PE=1 SV=3	917	13884	17	5	40.5	10.31	985	0	52.78	QVHPDTGISSK	iTRAQ4plex (K); iTRAQ4plex (N-term)
14	sp|Q93079|H2B1H_HUMAN	Histone H2B type 1-H OS=Homo sapiens GN=HIST1H2BH PE=1 SV=3	917	13884	17	5	40.5	10.31	1681	0	66.46	AMGIMNSFVNDIFER	iTRAQ4plex (N-term)
14	sp|Q93079|H2B1H_HUMAN	Histone H2B type 1-H OS=Homo sapiens GN=HIST1H2BH PE=1 SV=3	917	13884	17	5	40.5	10.31	1682	0	120.51	AMGIMNSFVNDIFER	iTRAQ4plex (N-term)
14	sp|Q93079|H2B1H_HUMAN	Histone H2B type 1-H OS=Homo sapiens GN=HIST1H2BH PE=1 SV=3	917	13884	17	5	40.5	10.31	1683	0	127.3	AMGIMNSFVNDIFER	iTRAQ4plex (N-term)
14	sp|Q93079|H2B1H_HUMAN	Histone H2B type 1-H OS=Homo sapiens GN=HIST1H2BH PE=1 SV=3	917	13884	17	5	40.5	10.31	1684	0	44.7	AMGIMNSFVNDIFER	iTRAQ4plex (N-term)
14	sp|Q93079|H2B1H_HUMAN	Histone H2B type 1-H OS=Homo sapiens GN=HIST1H2BH PE=1 SV=3	917	13884	17	5	40.5	10.31	1686	0	125.9	AMGIMNSFVNDIFER	Deamidated (NQ); iTRAQ4plex (N-term)
14	sp|Q93079|H2B1H_HUMAN	Histone H2B type 1-H OS=Homo sapiens GN=HIST1H2BH PE=1 SV=3	917	13884	17	5	40.5	10.31	1687	0	127.85	AMGIMNSFVNDIFER	Deamidated (NQ); iTRAQ4plex (N-term)
14	sp|Q93079|H2B1H_HUMAN	Histone H2B type 1-H OS=Homo sapiens GN=HIST1H2BH PE=1 SV=3	917	13884	17	5	40.5	10.31	1688	0	113.92	AMGIMNSFVNDIFER	Deamidated (NQ); iTRAQ4plex (N-term)
14	sp|Q93079|H2B1H_HUMAN	Histone H2B type 1-H OS=Homo sapiens GN=HIST1H2BH PE=1 SV=3	917	13884	17	5	40.5	10.31	1689	0	110.15	AMGIMNSFVNDIFER	Deamidated (NQ); iTRAQ4plex (N-term)
14	sp|Q93079|H2B1H_HUMAN	Histone H2B type 1-H OS=Homo sapiens GN=HIST1H2BH PE=1 SV=3	917	13884	17	5	40.5	10.31	1690	0	120.22	AMGIMNSFVNDIFER	Deamidated (NQ); iTRAQ4plex (N-term)
14	sp|Q93079|H2B1H_HUMAN	Histone H2B type 1-H OS=Homo sapiens GN=HIST1H2BH PE=1 SV=3	917	13884	17	5	40.5	10.31	1691	0	131.29	AMGIMNSFVNDIFER	Deamidated (NQ); iTRAQ4plex (N-term)
14	sp|Q99877|H2B1N_HUMAN	Histone H2B type 1-N OS=Homo sapiens GN=HIST1H2BN PE=1 SV=3	917	13914	17	5	40.5	10.31	175	0	46.91	EIQTAVR	iTRAQ4plex (N-term)
14	sp|Q99877|H2B1N_HUMAN	Histone H2B type 1-N OS=Homo sapiens GN=HIST1H2BN PE=1 SV=3	917	13914	17	5	40.5	10.31	176	0	49.02	EIQTAVR	iTRAQ4plex (N-term)
14	sp|Q99877|H2B1N_HUMAN	Histone H2B type 1-N OS=Homo sapiens GN=HIST1H2BN PE=1 SV=3	917	13914	17	5	40.5	10.31	578	0	63.36	LLLPGELAK	iTRAQ4plex (K); iTRAQ4plex (N-term)
14	sp|Q99877|H2B1N_HUMAN	Histone H2B type 1-N OS=Homo sapiens GN=HIST1H2BN PE=1 SV=3	917	13914	17	5	40.5	10.31	579	0	65	LLLPGELAK	iTRAQ4plex (K); iTRAQ4plex (N-term)
14	sp|Q99877|H2B1N_HUMAN	Histone H2B type 1-N OS=Homo sapiens GN=HIST1H2BN PE=1 SV=3	917	13914	17	5	40.5	10.31	926	1	68.75	ESYSVYVYK	iTRAQ4plex (K); iTRAQ4plex (N-term)
14	sp|Q99877|H2B1N_HUMAN	Histone H2B type 1-N OS=Homo sapiens GN=HIST1H2BN PE=1 SV=3	917	13914	17	5	40.5	10.31	927	1	56.99	ESYSVYVYK	iTRAQ4plex (K); iTRAQ4plex (N-term)
14	sp|Q99877|H2B1N_HUMAN	Histone H2B type 1-N OS=Homo sapiens GN=HIST1H2BN PE=1 SV=3	917	13914	17	5	40.5	10.31	985	0	52.78	QVHPDTGISSK	iTRAQ4plex (K); iTRAQ4plex (N-term)
14	sp|Q99877|H2B1N_HUMAN	Histone H2B type 1-N OS=Homo sapiens GN=HIST1H2BN PE=1 SV=3	917	13914	17	5	40.5	10.31	1681	0	66.46	AMGIMNSFVNDIFER	iTRAQ4plex (N-term)
14	sp|Q99877|H2B1N_HUMAN	Histone H2B type 1-N OS=Homo sapiens GN=HIST1H2BN PE=1 SV=3	917	13914	17	5	40.5	10.31	1682	0	120.51	AMGIMNSFVNDIFER	iTRAQ4plex (N-term)
14	sp|Q99877|H2B1N_HUMAN	Histone H2B type 1-N OS=Homo sapiens GN=HIST1H2BN PE=1 SV=3	917	13914	17	5	40.5	10.31	1683	0	127.3	AMGIMNSFVNDIFER	iTRAQ4plex (N-term)
14	sp|Q99877|H2B1N_HUMAN	Histone H2B type 1-N OS=Homo sapiens GN=HIST1H2BN PE=1 SV=3	917	13914	17	5	40.5	10.31	1684	0	44.7	AMGIMNSFVNDIFER	iTRAQ4plex (N-term)
14	sp|Q99877|H2B1N_HUMAN	Histone H2B type 1-N OS=Homo sapiens GN=HIST1H2BN PE=1 SV=3	917	13914	17	5	40.5	10.31	1686	0	125.9	AMGIMNSFVNDIFER	Deamidated (NQ); iTRAQ4plex (N-term)
14	sp|Q99877|H2B1N_HUMAN	Histone H2B type 1-N OS=Homo sapiens GN=HIST1H2BN PE=1 SV=3	917	13914	17	5	40.5	10.31	1687	0	127.85	AMGIMNSFVNDIFER	Deamidated (NQ); iTRAQ4plex (N-term)
14	sp|Q99877|H2B1N_HUMAN	Histone H2B type 1-N OS=Homo sapiens GN=HIST1H2BN PE=1 SV=3	917	13914	17	5	40.5	10.31	1688	0	113.92	AMGIMNSFVNDIFER	Deamidated (NQ); iTRAQ4plex (N-term)
14	sp|Q99877|H2B1N_HUMAN	Histone H2B type 1-N OS=Homo sapiens GN=HIST1H2BN PE=1 SV=3	917	13914	17	5	40.5	10.31	1689	0	110.15	AMGIMNSFVNDIFER	Deamidated (NQ); iTRAQ4plex (N-term)
14	sp|Q99877|H2B1N_HUMAN	Histone H2B type 1-N OS=Homo sapiens GN=HIST1H2BN PE=1 SV=3	917	13914	17	5	40.5	10.31	1690	0	120.22	AMGIMNSFVNDIFER	Deamidated (NQ); iTRAQ4plex (N-term)
14	sp|Q99877|H2B1N_HUMAN	Histone H2B type 1-N OS=Homo sapiens GN=HIST1H2BN PE=1 SV=3	917	13914	17	5	40.5	10.31	1691	0	131.29	AMGIMNSFVNDIFER	Deamidated (NQ); iTRAQ4plex (N-term)
14	sp|Q99879|H2B1M_HUMAN	Histone H2B type 1-M OS=Homo sapiens GN=HIST1H2BM PE=1 SV=3	917	13981	17	5	40.5	10.31	175	0	46.91	EIQTAVR	iTRAQ4plex (N-term)
14	sp|Q99879|H2B1M_HUMAN	Histone H2B type 1-M OS=Homo sapiens GN=HIST1H2BM PE=1 SV=3	917	13981	17	5	40.5	10.31	176	0	49.02	EIQTAVR	iTRAQ4plex (N-term)
14	sp|Q99879|H2B1M_HUMAN	Histone H2B type 1-M OS=Homo sapiens GN=HIST1H2BM PE=1 SV=3	917	13981	17	5	40.5	10.31	578	0	63.36	LLLPGELAK	iTRAQ4plex (K); iTRAQ4plex (N-term)
14	sp|Q99879|H2B1M_HUMAN	Histone H2B type 1-M OS=Homo sapiens GN=HIST1H2BM PE=1 SV=3	917	13981	17	5	40.5	10.31	579	0	65	LLLPGELAK	iTRAQ4plex (K); iTRAQ4plex (N-term)
14	sp|Q99879|H2B1M_HUMAN	Histone H2B type 1-M OS=Homo sapiens GN=HIST1H2BM PE=1 SV=3	917	13981	17	5	40.5	10.31	926	1	68.75	ESYSVYVYK	iTRAQ4plex (K); iTRAQ4plex (N-term)
14	sp|Q99879|H2B1M_HUMAN	Histone H2B type 1-M OS=Homo sapiens GN=HIST1H2BM PE=1 SV=3	917	13981	17	5	40.5	10.31	927	1	56.99	ESYSVYVYK	iTRAQ4plex (K); iTRAQ4plex (N-term)
14	sp|Q99879|H2B1M_HUMAN	Histone H2B type 1-M OS=Homo sapiens GN=HIST1H2BM PE=1 SV=3	917	13981	17	5	40.5	10.31	985	0	52.78	QVHPDTGISSK	iTRAQ4plex (K); iTRAQ4plex (N-term)
14	sp|Q99879|H2B1M_HUMAN	Histone H2B type 1-M OS=Homo sapiens GN=HIST1H2BM PE=1 SV=3	917	13981	17	5	40.5	10.31	1681	0	66.46	AMGIMNSFVNDIFER	iTRAQ4plex (N-term)
14	sp|Q99879|H2B1M_HUMAN	Histone H2B type 1-M OS=Homo sapiens GN=HIST1H2BM PE=1 SV=3	917	13981	17	5	40.5	10.31	1682	0	120.51	AMGIMNSFVNDIFER	iTRAQ4plex (N-term)
14	sp|Q99879|H2B1M_HUMAN	Histone H2B type 1-M OS=Homo sapiens GN=HIST1H2BM PE=1 SV=3	917	13981	17	5	40.5	10.31	1683	0	127.3	AMGIMNSFVNDIFER	iTRAQ4plex (N-term)
14	sp|Q99879|H2B1M_HUMAN	Histone H2B type 1-M OS=Homo sapiens GN=HIST1H2BM PE=1 SV=3	917	13981	17	5	40.5	10.31	1684	0	44.7	AMGIMNSFVNDIFER	iTRAQ4plex (N-term)
14	sp|Q99879|H2B1M_HUMAN	Histone H2B type 1-M OS=Homo sapiens GN=HIST1H2BM PE=1 SV=3	917	13981	17	5	40.5	10.31	1686	0	125.9	AMGIMNSFVNDIFER	Deamidated (NQ); iTRAQ4plex (N-term)
14	sp|Q99879|H2B1M_HUMAN	Histone H2B type 1-M OS=Homo sapiens GN=HIST1H2BM PE=1 SV=3	917	13981	17	5	40.5	10.31	1687	0	127.85	AMGIMNSFVNDIFER	Deamidated (NQ); iTRAQ4plex (N-term)
14	sp|Q99879|H2B1M_HUMAN	Histone H2B type 1-M OS=Homo sapiens GN=HIST1H2BM PE=1 SV=3	917	13981	17	5	40.5	10.31	1688	0	113.92	AMGIMNSFVNDIFER	Deamidated (NQ); iTRAQ4plex (N-term)
14	sp|Q99879|H2B1M_HUMAN	Histone H2B type 1-M OS=Homo sapiens GN=HIST1H2BM PE=1 SV=3	917	13981	17	5	40.5	10.31	1689	0	110.15	AMGIMNSFVNDIFER	Deamidated (NQ); iTRAQ4plex (N-term)
14	sp|Q99879|H2B1M_HUMAN	Histone H2B type 1-M OS=Homo sapiens GN=HIST1H2BM PE=1 SV=3	917	13981	17	5	40.5	10.31	1690	0	120.22	AMGIMNSFVNDIFER	Deamidated (NQ); iTRAQ4plex (N-term)
14	sp|Q99879|H2B1M_HUMAN	Histone H2B type 1-M OS=Homo sapiens GN=HIST1H2BM PE=1 SV=3	917	13981	17	5	40.5	10.31	1691	0	131.29	AMGIMNSFVNDIFER	Deamidated (NQ); iTRAQ4plex (N-term)
14	sp|Q99880|H2B1L_HUMAN	Histone H2B type 1-L OS=Homo sapiens GN=HIST1H2BL PE=1 SV=3	917	13944	17	5	40.5	10.31	175	0	46.91	EIQTAVR	iTRAQ4plex (N-term)
14	sp|Q99880|H2B1L_HUMAN	Histone H2B type 1-L OS=Homo sapiens GN=HIST1H2BL PE=1 SV=3	917	13944	17	5	40.5	10.31	176	0	49.02	EIQTAVR	iTRAQ4plex (N-term)
14	sp|Q99880|H2B1L_HUMAN	Histone H2B type 1-L OS=Homo sapiens GN=HIST1H2BL PE=1 SV=3	917	13944	17	5	40.5	10.31	578	0	63.36	LLLPGELAK	iTRAQ4plex (K); iTRAQ4plex (N-term)
14	sp|Q99880|H2B1L_HUMAN	Histone H2B type 1-L OS=Homo sapiens GN=HIST1H2BL PE=1 SV=3	917	13944	17	5	40.5	10.31	579	0	65	LLLPGELAK	iTRAQ4plex (K); iTRAQ4plex (N-term)
14	sp|Q99880|H2B1L_HUMAN	Histone H2B type 1-L OS=Homo sapiens GN=HIST1H2BL PE=1 SV=3	917	13944	17	5	40.5	10.31	926	1	68.75	ESYSVYVYK	iTRAQ4plex (K); iTRAQ4plex (N-term)
14	sp|Q99880|H2B1L_HUMAN	Histone H2B type 1-L OS=Homo sapiens GN=HIST1H2BL PE=1 SV=3	917	13944	17	5	40.5	10.31	927	1	56.99	ESYSVYVYK	iTRAQ4plex (K); iTRAQ4plex (N-term)
14	sp|Q99880|H2B1L_HUMAN	Histone H2B type 1-L OS=Homo sapiens GN=HIST1H2BL PE=1 SV=3	917	13944	17	5	40.5	10.31	985	0	52.78	QVHPDTGISSK	iTRAQ4plex (K); iTRAQ4plex (N-term)
14	sp|Q99880|H2B1L_HUMAN	Histone H2B type 1-L OS=Homo sapiens GN=HIST1H2BL PE=1 SV=3	917	13944	17	5	40.5	10.31	1681	0	66.46	AMGIMNSFVNDIFER	iTRAQ4plex (N-term)
14	sp|Q99880|H2B1L_HUMAN	Histone H2B type 1-L OS=Homo sapiens GN=HIST1H2BL PE=1 SV=3	917	13944	17	5	40.5	10.31	1682	0	120.51	AMGIMNSFVNDIFER	iTRAQ4plex (N-term)
14	sp|Q99880|H2B1L_HUMAN	Histone H2B type 1-L OS=Homo sapiens GN=HIST1H2BL PE=1 SV=3	917	13944	17	5	40.5	10.31	1683	0	127.3	AMGIMNSFVNDIFER	iTRAQ4plex (N-term)
14	sp|Q99880|H2B1L_HUMAN	Histone H2B type 1-L OS=Homo sapiens GN=HIST1H2BL PE=1 SV=3	917	13944	17	5	40.5	10.31	1684	0	44.7	AMGIMNSFVNDIFER	iTRAQ4plex (N-term)
14	sp|Q99880|H2B1L_HUMAN	Histone H2B type 1-L OS=Homo sapiens GN=HIST1H2BL PE=1 SV=3	917	13944	17	5	40.5	10.31	1686	0	125.9	AMGIMNSFVNDIFER	Deamidated (NQ); iTRAQ4plex (N-term)
14	sp|Q99880|H2B1L_HUMAN	Histone H2B type 1-L OS=Homo sapiens GN=HIST1H2BL PE=1 SV=3	917	13944	17	5	40.5	10.31	1687	0	127.85	AMGIMNSFVNDIFER	Deamidated (NQ); iTRAQ4plex (N-term)
14	sp|Q99880|H2B1L_HUMAN	Histone H2B type 1-L OS=Homo sapiens GN=HIST1H2BL PE=1 SV=3	917	13944	17	5	40.5	10.31	1688	0	113.92	AMGIMNSFVNDIFER	Deamidated (NQ); iTRAQ4plex (N-term)
14	sp|Q99880|H2B1L_HUMAN	Histone H2B type 1-L OS=Homo sapiens GN=HIST1H2BL PE=1 SV=3	917	13944	17	5	40.5	10.31	1689	0	110.15	AMGIMNSFVNDIFER	Deamidated (NQ); iTRAQ4plex (N-term)
14	sp|Q99880|H2B1L_HUMAN	Histone H2B type 1-L OS=Homo sapiens GN=HIST1H2BL PE=1 SV=3	917	13944	17	5	40.5	10.31	1690	0	120.22	AMGIMNSFVNDIFER	Deamidated (NQ); iTRAQ4plex (N-term)
14	sp|Q99880|H2B1L_HUMAN	Histone H2B type 1-L OS=Homo sapiens GN=HIST1H2BL PE=1 SV=3	917	13944	17	5	40.5	10.31	1691	0	131.29	AMGIMNSFVNDIFER	Deamidated (NQ); iTRAQ4plex (N-term)
14	sp|Q6ZWY9|H2B1C_MOUSE	Histone H2B type 1-C/E/G OS=Mus musculus GN=Hist1h2bc PE=1 SV=3	917	13898	17	5	40.5	10.31	175	0	46.91	EIQTAVR	iTRAQ4plex (N-term)
14	sp|Q6ZWY9|H2B1C_MOUSE	Histone H2B type 1-C/E/G OS=Mus musculus GN=Hist1h2bc PE=1 SV=3	917	13898	17	5	40.5	10.31	176	0	49.02	EIQTAVR	iTRAQ4plex (N-term)
14	sp|Q6ZWY9|H2B1C_MOUSE	Histone H2B type 1-C/E/G OS=Mus musculus GN=Hist1h2bc PE=1 SV=3	917	13898	17	5	40.5	10.31	578	0	63.36	LLLPGELAK	iTRAQ4plex (K); iTRAQ4plex (N-term)
14	sp|Q6ZWY9|H2B1C_MOUSE	Histone H2B type 1-C/E/G OS=Mus musculus GN=Hist1h2bc PE=1 SV=3	917	13898	17	5	40.5	10.31	579	0	65	LLLPGELAK	iTRAQ4plex (K); iTRAQ4plex (N-term)
14	sp|Q6ZWY9|H2B1C_MOUSE	Histone H2B type 1-C/E/G OS=Mus musculus GN=Hist1h2bc PE=1 SV=3	917	13898	17	5	40.5	10.31	926	1	68.75	ESYSVYVYK	iTRAQ4plex (K); iTRAQ4plex (N-term)
14	sp|Q6ZWY9|H2B1C_MOUSE	Histone H2B type 1-C/E/G OS=Mus musculus GN=Hist1h2bc PE=1 SV=3	917	13898	17	5	40.5	10.31	927	1	56.99	ESYSVYVYK	iTRAQ4plex (K); iTRAQ4plex (N-term)
14	sp|Q6ZWY9|H2B1C_MOUSE	Histone H2B type 1-C/E/G OS=Mus musculus GN=Hist1h2bc PE=1 SV=3	917	13898	17	5	40.5	10.31	985	0	52.78	QVHPDTGISSK	iTRAQ4plex (K); iTRAQ4plex (N-term)
14	sp|Q6ZWY9|H2B1C_MOUSE	Histone H2B type 1-C/E/G OS=Mus musculus GN=Hist1h2bc PE=1 SV=3	917	13898	17	5	40.5	10.31	1681	0	66.46	AMGIMNSFVNDIFER	iTRAQ4plex (N-term)
14	sp|Q6ZWY9|H2B1C_MOUSE	Histone H2B type 1-C/E/G OS=Mus musculus GN=Hist1h2bc PE=1 SV=3	917	13898	17	5	40.5	10.31	1682	0	120.51	AMGIMNSFVNDIFER	iTRAQ4plex (N-term)
14	sp|Q6ZWY9|H2B1C_MOUSE	Histone H2B type 1-C/E/G OS=Mus musculus GN=Hist1h2bc PE=1 SV=3	917	13898	17	5	40.5	10.31	1683	0	127.3	AMGIMNSFVNDIFER	iTRAQ4plex (N-term)
14	sp|Q6ZWY9|H2B1C_MOUSE	Histone H2B type 1-C/E/G OS=Mus musculus GN=Hist1h2bc PE=1 SV=3	917	13898	17	5	40.5	10.31	1684	0	44.7	AMGIMNSFVNDIFER	iTRAQ4plex (N-term)
14	sp|Q6ZWY9|H2B1C_MOUSE	Histone H2B type 1-C/E/G OS=Mus musculus GN=Hist1h2bc PE=1 SV=3	917	13898	17	5	40.5	10.31	1686	0	125.9	AMGIMNSFVNDIFER	Deamidated (NQ); iTRAQ4plex (N-term)
14	sp|Q6ZWY9|H2B1C_MOUSE	Histone H2B type 1-C/E/G OS=Mus musculus GN=Hist1h2bc PE=1 SV=3	917	13898	17	5	40.5	10.31	1687	0	127.85	AMGIMNSFVNDIFER	Deamidated (NQ); iTRAQ4plex (N-term)
14	sp|Q6ZWY9|H2B1C_MOUSE	Histone H2B type 1-C/E/G OS=Mus musculus GN=Hist1h2bc PE=1 SV=3	917	13898	17	5	40.5	10.31	1688	0	113.92	AMGIMNSFVNDIFER	Deamidated (NQ); iTRAQ4plex (N-term)
14	sp|Q6ZWY9|H2B1C_MOUSE	Histone H2B type 1-C/E/G OS=Mus musculus GN=Hist1h2bc PE=1 SV=3	917	13898	17	5	40.5	10.31	1689	0	110.15	AMGIMNSFVNDIFER	Deamidated (NQ); iTRAQ4plex (N-term)
14	sp|Q6ZWY9|H2B1C_MOUSE	Histone H2B type 1-C/E/G OS=Mus musculus GN=Hist1h2bc PE=1 SV=3	917	13898	17	5	40.5	10.31	1690	0	120.22	AMGIMNSFVNDIFER	Deamidated (NQ); iTRAQ4plex (N-term)
14	sp|Q6ZWY9|H2B1C_MOUSE	Histone H2B type 1-C/E/G OS=Mus musculus GN=Hist1h2bc PE=1 SV=3	917	13898	17	5	40.5	10.31	1691	0	131.29	AMGIMNSFVNDIFER	Deamidated (NQ); iTRAQ4plex (N-term)
14	sp|Q8CGP1|H2B1K_MOUSE	Histone H2B type 1-K OS=Mus musculus GN=Hist1h2bk PE=1 SV=3	917	13912	17	5	40.5	10.31	175	0	46.91	EIQTAVR	iTRAQ4plex (N-term)
14	sp|Q8CGP1|H2B1K_MOUSE	Histone H2B type 1-K OS=Mus musculus GN=Hist1h2bk PE=1 SV=3	917	13912	17	5	40.5	10.31	176	0	49.02	EIQTAVR	iTRAQ4plex (N-term)
14	sp|Q8CGP1|H2B1K_MOUSE	Histone H2B type 1-K OS=Mus musculus GN=Hist1h2bk PE=1 SV=3	917	13912	17	5	40.5	10.31	578	0	63.36	LLLPGELAK	iTRAQ4plex (K); iTRAQ4plex (N-term)
14	sp|Q8CGP1|H2B1K_MOUSE	Histone H2B type 1-K OS=Mus musculus GN=Hist1h2bk PE=1 SV=3	917	13912	17	5	40.5	10.31	579	0	65	LLLPGELAK	iTRAQ4plex (K); iTRAQ4plex (N-term)
14	sp|Q8CGP1|H2B1K_MOUSE	Histone H2B type 1-K OS=Mus musculus GN=Hist1h2bk PE=1 SV=3	917	13912	17	5	40.5	10.31	926	1	68.75	ESYSVYVYK	iTRAQ4plex (K); iTRAQ4plex (N-term)
14	sp|Q8CGP1|H2B1K_MOUSE	Histone H2B type 1-K OS=Mus musculus GN=Hist1h2bk PE=1 SV=3	917	13912	17	5	40.5	10.31	927	1	56.99	ESYSVYVYK	iTRAQ4plex (K); iTRAQ4plex (N-term)
14	sp|Q8CGP1|H2B1K_MOUSE	Histone H2B type 1-K OS=Mus musculus GN=Hist1h2bk PE=1 SV=3	917	13912	17	5	40.5	10.31	985	0	52.78	QVHPDTGISSK	iTRAQ4plex (K); iTRAQ4plex (N-term)
14	sp|Q8CGP1|H2B1K_MOUSE	Histone H2B type 1-K OS=Mus musculus GN=Hist1h2bk PE=1 SV=3	917	13912	17	5	40.5	10.31	1681	0	66.46	AMGIMNSFVNDIFER	iTRAQ4plex (N-term)
14	sp|Q8CGP1|H2B1K_MOUSE	Histone H2B type 1-K OS=Mus musculus GN=Hist1h2bk PE=1 SV=3	917	13912	17	5	40.5	10.31	1682	0	120.51	AMGIMNSFVNDIFER	iTRAQ4plex (N-term)
14	sp|Q8CGP1|H2B1K_MOUSE	Histone H2B type 1-K OS=Mus musculus GN=Hist1h2bk PE=1 SV=3	917	13912	17	5	40.5	10.31	1683	0	127.3	AMGIMNSFVNDIFER	iTRAQ4plex (N-term)
14	sp|Q8CGP1|H2B1K_MOUSE	Histone H2B type 1-K OS=Mus musculus GN=Hist1h2bk PE=1 SV=3	917	13912	17	5	40.5	10.31	1684	0	44.7	AMGIMNSFVNDIFER	iTRAQ4plex (N-term)
14	sp|Q8CGP1|H2B1K_MOUSE	Histone H2B type 1-K OS=Mus musculus GN=Hist1h2bk PE=1 SV=3	917	13912	17	5	40.5	10.31	1686	0	125.9	AMGIMNSFVNDIFER	Deamidated (NQ); iTRAQ4plex (N-term)
14	sp|Q8CGP1|H2B1K_MOUSE	Histone H2B type 1-K OS=Mus musculus GN=Hist1h2bk PE=1 SV=3	917	13912	17	5	40.5	10.31	1687	0	127.85	AMGIMNSFVNDIFER	Deamidated (NQ); iTRAQ4plex (N-term)
14	sp|Q8CGP1|H2B1K_MOUSE	Histone H2B type 1-K OS=Mus musculus GN=Hist1h2bk PE=1 SV=3	917	13912	17	5	40.5	10.31	1688	0	113.92	AMGIMNSFVNDIFER	Deamidated (NQ); iTRAQ4plex (N-term)
14	sp|Q8CGP1|H2B1K_MOUSE	Histone H2B type 1-K OS=Mus musculus GN=Hist1h2bk PE=1 SV=3	917	13912	17	5	40.5	10.31	1689	0	110.15	AMGIMNSFVNDIFER	Deamidated (NQ); iTRAQ4plex (N-term)
14	sp|Q8CGP1|H2B1K_MOUSE	Histone H2B type 1-K OS=Mus musculus GN=Hist1h2bk PE=1 SV=3	917	13912	17	5	40.5	10.31	1690	0	120.22	AMGIMNSFVNDIFER	Deamidated (NQ); iTRAQ4plex (N-term)
14	sp|Q8CGP1|H2B1K_MOUSE	Histone H2B type 1-K OS=Mus musculus GN=Hist1h2bk PE=1 SV=3	917	13912	17	5	40.5	10.31	1691	0	131.29	AMGIMNSFVNDIFER	Deamidated (NQ); iTRAQ4plex (N-term)
14	sp|P10853|H2B1F_MOUSE	Histone H2B type 1-F/J/L OS=Mus musculus GN=Hist1h2bf PE=1 SV=2	917	13928	17	5	40.5	10.31	175	0	46.91	EIQTAVR	iTRAQ4plex (N-term)
14	sp|P10853|H2B1F_MOUSE	Histone H2B type 1-F/J/L OS=Mus musculus GN=Hist1h2bf PE=1 SV=2	917	13928	17	5	40.5	10.31	176	0	49.02	EIQTAVR	iTRAQ4plex (N-term)
14	sp|P10853|H2B1F_MOUSE	Histone H2B type 1-F/J/L OS=Mus musculus GN=Hist1h2bf PE=1 SV=2	917	13928	17	5	40.5	10.31	578	0	63.36	LLLPGELAK	iTRAQ4plex (K); iTRAQ4plex (N-term)
14	sp|P10853|H2B1F_MOUSE	Histone H2B type 1-F/J/L OS=Mus musculus GN=Hist1h2bf PE=1 SV=2	917	13928	17	5	40.5	10.31	579	0	65	LLLPGELAK	iTRAQ4plex (K); iTRAQ4plex (N-term)
14	sp|P10853|H2B1F_MOUSE	Histone H2B type 1-F/J/L OS=Mus musculus GN=Hist1h2bf PE=1 SV=2	917	13928	17	5	40.5	10.31	926	1	68.75	ESYSVYVYK	iTRAQ4plex (K); iTRAQ4plex (N-term)
14	sp|P10853|H2B1F_MOUSE	Histone H2B type 1-F/J/L OS=Mus musculus GN=Hist1h2bf PE=1 SV=2	917	13928	17	5	40.5	10.31	927	1	56.99	ESYSVYVYK	iTRAQ4plex (K); iTRAQ4plex (N-term)
14	sp|P10853|H2B1F_MOUSE	Histone H2B type 1-F/J/L OS=Mus musculus GN=Hist1h2bf PE=1 SV=2	917	13928	17	5	40.5	10.31	985	0	52.78	QVHPDTGISSK	iTRAQ4plex (K); iTRAQ4plex (N-term)
14	sp|P10853|H2B1F_MOUSE	Histone H2B type 1-F/J/L OS=Mus musculus GN=Hist1h2bf PE=1 SV=2	917	13928	17	5	40.5	10.31	1681	0	66.46	AMGIMNSFVNDIFER	iTRAQ4plex (N-term)
14	sp|P10853|H2B1F_MOUSE	Histone H2B type 1-F/J/L OS=Mus musculus GN=Hist1h2bf PE=1 SV=2	917	13928	17	5	40.5	10.31	1682	0	120.51	AMGIMNSFVNDIFER	iTRAQ4plex (N-term)
14	sp|P10853|H2B1F_MOUSE	Histone H2B type 1-F/J/L OS=Mus musculus GN=Hist1h2bf PE=1 SV=2	917	13928	17	5	40.5	10.31	1683	0	127.3	AMGIMNSFVNDIFER	iTRAQ4plex (N-term)
14	sp|P10853|H2B1F_MOUSE	Histone H2B type 1-F/J/L OS=Mus musculus GN=Hist1h2bf PE=1 SV=2	917	13928	17	5	40.5	10.31	1684	0	44.7	AMGIMNSFVNDIFER	iTRAQ4plex (N-term)
14	sp|P10853|H2B1F_MOUSE	Histone H2B type 1-F/J/L OS=Mus musculus GN=Hist1h2bf PE=1 SV=2	917	13928	17	5	40.5	10.31	1686	0	125.9	AMGIMNSFVNDIFER	Deamidated (NQ); iTRAQ4plex (N-term)
14	sp|P10853|H2B1F_MOUSE	Histone H2B type 1-F/J/L OS=Mus musculus GN=Hist1h2bf PE=1 SV=2	917	13928	17	5	40.5	10.31	1687	0	127.85	AMGIMNSFVNDIFER	Deamidated (NQ); iTRAQ4plex (N-term)
14	sp|P10853|H2B1F_MOUSE	Histone H2B type 1-F/J/L OS=Mus musculus GN=Hist1h2bf PE=1 SV=2	917	13928	17	5	40.5	10.31	1688	0	113.92	AMGIMNSFVNDIFER	Deamidated (NQ); iTRAQ4plex (N-term)
14	sp|P10853|H2B1F_MOUSE	Histone H2B type 1-F/J/L OS=Mus musculus GN=Hist1h2bf PE=1 SV=2	917	13928	17	5	40.5	10.31	1689	0	110.15	AMGIMNSFVNDIFER	Deamidated (NQ); iTRAQ4plex (N-term)
14	sp|P10853|H2B1F_MOUSE	Histone H2B type 1-F/J/L OS=Mus musculus GN=Hist1h2bf PE=1 SV=2	917	13928	17	5	40.5	10.31	1690	0	120.22	AMGIMNSFVNDIFER	Deamidated (NQ); iTRAQ4plex (N-term)
14	sp|P10853|H2B1F_MOUSE	Histone H2B type 1-F/J/L OS=Mus musculus GN=Hist1h2bf PE=1 SV=2	917	13928	17	5	40.5	10.31	1691	0	131.29	AMGIMNSFVNDIFER	Deamidated (NQ); iTRAQ4plex (N-term)
14	sp|O60814|H2B1K_HUMAN	Histone H2B type 1-K OS=Homo sapiens GN=HIST1H2BK PE=1 SV=3	917	13882	17	5	40.5	10.31	175	0	46.91	EIQTAVR	iTRAQ4plex (N-term)
14	sp|O60814|H2B1K_HUMAN	Histone H2B type 1-K OS=Homo sapiens GN=HIST1H2BK PE=1 SV=3	917	13882	17	5	40.5	10.31	176	0	49.02	EIQTAVR	iTRAQ4plex (N-term)
14	sp|O60814|H2B1K_HUMAN	Histone H2B type 1-K OS=Homo sapiens GN=HIST1H2BK PE=1 SV=3	917	13882	17	5	40.5	10.31	578	0	63.36	LLLPGELAK	iTRAQ4plex (K); iTRAQ4plex (N-term)
14	sp|O60814|H2B1K_HUMAN	Histone H2B type 1-K OS=Homo sapiens GN=HIST1H2BK PE=1 SV=3	917	13882	17	5	40.5	10.31	579	0	65	LLLPGELAK	iTRAQ4plex (K); iTRAQ4plex (N-term)
14	sp|O60814|H2B1K_HUMAN	Histone H2B type 1-K OS=Homo sapiens GN=HIST1H2BK PE=1 SV=3	917	13882	17	5	40.5	10.31	926	1	68.75	ESYSVYVYK	iTRAQ4plex (K); iTRAQ4plex (N-term)
14	sp|O60814|H2B1K_HUMAN	Histone H2B type 1-K OS=Homo sapiens GN=HIST1H2BK PE=1 SV=3	917	13882	17	5	40.5	10.31	927	1	56.99	ESYSVYVYK	iTRAQ4plex (K); iTRAQ4plex (N-term)
14	sp|O60814|H2B1K_HUMAN	Histone H2B type 1-K OS=Homo sapiens GN=HIST1H2BK PE=1 SV=3	917	13882	17	5	40.5	10.31	985	0	52.78	QVHPDTGISSK	iTRAQ4plex (K); iTRAQ4plex (N-term)
14	sp|O60814|H2B1K_HUMAN	Histone H2B type 1-K OS=Homo sapiens GN=HIST1H2BK PE=1 SV=3	917	13882	17	5	40.5	10.31	1681	0	66.46	AMGIMNSFVNDIFER	iTRAQ4plex (N-term)
14	sp|O60814|H2B1K_HUMAN	Histone H2B type 1-K OS=Homo sapiens GN=HIST1H2BK PE=1 SV=3	917	13882	17	5	40.5	10.31	1682	0	120.51	AMGIMNSFVNDIFER	iTRAQ4plex (N-term)
14	sp|O60814|H2B1K_HUMAN	Histone H2B type 1-K OS=Homo sapiens GN=HIST1H2BK PE=1 SV=3	917	13882	17	5	40.5	10.31	1683	0	127.3	AMGIMNSFVNDIFER	iTRAQ4plex (N-term)
14	sp|O60814|H2B1K_HUMAN	Histone H2B type 1-K OS=Homo sapiens GN=HIST1H2BK PE=1 SV=3	917	13882	17	5	40.5	10.31	1684	0	44.7	AMGIMNSFVNDIFER	iTRAQ4plex (N-term)
14	sp|O60814|H2B1K_HUMAN	Histone H2B type 1-K OS=Homo sapiens GN=HIST1H2BK PE=1 SV=3	917	13882	17	5	40.5	10.31	1686	0	125.9	AMGIMNSFVNDIFER	Deamidated (NQ); iTRAQ4plex (N-term)
14	sp|O60814|H2B1K_HUMAN	Histone H2B type 1-K OS=Homo sapiens GN=HIST1H2BK PE=1 SV=3	917	13882	17	5	40.5	10.31	1687	0	127.85	AMGIMNSFVNDIFER	Deamidated (NQ); iTRAQ4plex (N-term)
14	sp|O60814|H2B1K_HUMAN	Histone H2B type 1-K OS=Homo sapiens GN=HIST1H2BK PE=1 SV=3	917	13882	17	5	40.5	10.31	1688	0	113.92	AMGIMNSFVNDIFER	Deamidated (NQ); iTRAQ4plex (N-term)
14	sp|O60814|H2B1K_HUMAN	Histone H2B type 1-K OS=Homo sapiens GN=HIST1H2BK PE=1 SV=3	917	13882	17	5	40.5	10.31	1689	0	110.15	AMGIMNSFVNDIFER	Deamidated (NQ); iTRAQ4plex (N-term)
14	sp|O60814|H2B1K_HUMAN	Histone H2B type 1-K OS=Homo sapiens GN=HIST1H2BK PE=1 SV=3	917	13882	17	5	40.5	10.31	1690	0	120.22	AMGIMNSFVNDIFER	Deamidated (NQ); iTRAQ4plex (N-term)
14	sp|O60814|H2B1K_HUMAN	Histone H2B type 1-K OS=Homo sapiens GN=HIST1H2BK PE=1 SV=3	917	13882	17	5	40.5	10.31	1691	0	131.29	AMGIMNSFVNDIFER	Deamidated (NQ); iTRAQ4plex (N-term)
14	sp|P62807|H2B1C_HUMAN	Histone H2B type 1-C/E/F/G/I OS=Homo sapiens GN=HIST1H2BC PE=1 SV=4	917	13898	17	5	40.5	10.31	175	0	46.91	EIQTAVR	iTRAQ4plex (N-term)
14	sp|P62807|H2B1C_HUMAN	Histone H2B type 1-C/E/F/G/I OS=Homo sapiens GN=HIST1H2BC PE=1 SV=4	917	13898	17	5	40.5	10.31	176	0	49.02	EIQTAVR	iTRAQ4plex (N-term)
14	sp|P62807|H2B1C_HUMAN	Histone H2B type 1-C/E/F/G/I OS=Homo sapiens GN=HIST1H2BC PE=1 SV=4	917	13898	17	5	40.5	10.31	578	0	63.36	LLLPGELAK	iTRAQ4plex (K); iTRAQ4plex (N-term)
14	sp|P62807|H2B1C_HUMAN	Histone H2B type 1-C/E/F/G/I OS=Homo sapiens GN=HIST1H2BC PE=1 SV=4	917	13898	17	5	40.5	10.31	579	0	65	LLLPGELAK	iTRAQ4plex (K); iTRAQ4plex (N-term)
14	sp|P62807|H2B1C_HUMAN	Histone H2B type 1-C/E/F/G/I OS=Homo sapiens GN=HIST1H2BC PE=1 SV=4	917	13898	17	5	40.5	10.31	926	1	68.75	ESYSVYVYK	iTRAQ4plex (K); iTRAQ4plex (N-term)
14	sp|P62807|H2B1C_HUMAN	Histone H2B type 1-C/E/F/G/I OS=Homo sapiens GN=HIST1H2BC PE=1 SV=4	917	13898	17	5	40.5	10.31	927	1	56.99	ESYSVYVYK	iTRAQ4plex (K); iTRAQ4plex (N-term)
14	sp|P62807|H2B1C_HUMAN	Histone H2B type 1-C/E/F/G/I OS=Homo sapiens GN=HIST1H2BC PE=1 SV=4	917	13898	17	5	40.5	10.31	985	0	52.78	QVHPDTGISSK	iTRAQ4plex (K); iTRAQ4plex (N-term)
14	sp|P62807|H2B1C_HUMAN	Histone H2B type 1-C/E/F/G/I OS=Homo sapiens GN=HIST1H2BC PE=1 SV=4	917	13898	17	5	40.5	10.31	1681	0	66.46	AMGIMNSFVNDIFER	iTRAQ4plex (N-term)
14	sp|P62807|H2B1C_HUMAN	Histone H2B type 1-C/E/F/G/I OS=Homo sapiens GN=HIST1H2BC PE=1 SV=4	917	13898	17	5	40.5	10.31	1682	0	120.51	AMGIMNSFVNDIFER	iTRAQ4plex (N-term)
14	sp|P62807|H2B1C_HUMAN	Histone H2B type 1-C/E/F/G/I OS=Homo sapiens GN=HIST1H2BC PE=1 SV=4	917	13898	17	5	40.5	10.31	1683	0	127.3	AMGIMNSFVNDIFER	iTRAQ4plex (N-term)
14	sp|P62807|H2B1C_HUMAN	Histone H2B type 1-C/E/F/G/I OS=Homo sapiens GN=HIST1H2BC PE=1 SV=4	917	13898	17	5	40.5	10.31	1684	0	44.7	AMGIMNSFVNDIFER	iTRAQ4plex (N-term)
14	sp|P62807|H2B1C_HUMAN	Histone H2B type 1-C/E/F/G/I OS=Homo sapiens GN=HIST1H2BC PE=1 SV=4	917	13898	17	5	40.5	10.31	1686	0	125.9	AMGIMNSFVNDIFER	Deamidated (NQ); iTRAQ4plex (N-term)
14	sp|P62807|H2B1C_HUMAN	Histone H2B type 1-C/E/F/G/I OS=Homo sapiens GN=HIST1H2BC PE=1 SV=4	917	13898	17	5	40.5	10.31	1687	0	127.85	AMGIMNSFVNDIFER	Deamidated (NQ); iTRAQ4plex (N-term)
14	sp|P62807|H2B1C_HUMAN	Histone H2B type 1-C/E/F/G/I OS=Homo sapiens GN=HIST1H2BC PE=1 SV=4	917	13898	17	5	40.5	10.31	1688	0	113.92	AMGIMNSFVNDIFER	Deamidated (NQ); iTRAQ4plex (N-term)
14	sp|P62807|H2B1C_HUMAN	Histone H2B type 1-C/E/F/G/I OS=Homo sapiens GN=HIST1H2BC PE=1 SV=4	917	13898	17	5	40.5	10.31	1689	0	110.15	AMGIMNSFVNDIFER	Deamidated (NQ); iTRAQ4plex (N-term)
14	sp|P62807|H2B1C_HUMAN	Histone H2B type 1-C/E/F/G/I OS=Homo sapiens GN=HIST1H2BC PE=1 SV=4	917	13898	17	5	40.5	10.31	1690	0	120.22	AMGIMNSFVNDIFER	Deamidated (NQ); iTRAQ4plex (N-term)
14	sp|P62807|H2B1C_HUMAN	Histone H2B type 1-C/E/F/G/I OS=Homo sapiens GN=HIST1H2BC PE=1 SV=4	917	13898	17	5	40.5	10.31	1691	0	131.29	AMGIMNSFVNDIFER	Deamidated (NQ); iTRAQ4plex (N-term)
14	sp|Q64478|H2B1H_MOUSE	Histone H2B type 1-H OS=Mus musculus GN=Hist1h2bh PE=1 SV=3	917	13912	17	5	40.5	10.31	175	0	46.91	EIQTAVR	iTRAQ4plex (N-term)
14	sp|Q64478|H2B1H_MOUSE	Histone H2B type 1-H OS=Mus musculus GN=Hist1h2bh PE=1 SV=3	917	13912	17	5	40.5	10.31	176	0	49.02	EIQTAVR	iTRAQ4plex (N-term)
14	sp|Q64478|H2B1H_MOUSE	Histone H2B type 1-H OS=Mus musculus GN=Hist1h2bh PE=1 SV=3	917	13912	17	5	40.5	10.31	578	0	63.36	LLLPGELAK	iTRAQ4plex (K); iTRAQ4plex (N-term)
14	sp|Q64478|H2B1H_MOUSE	Histone H2B type 1-H OS=Mus musculus GN=Hist1h2bh PE=1 SV=3	917	13912	17	5	40.5	10.31	579	0	65	LLLPGELAK	iTRAQ4plex (K); iTRAQ4plex (N-term)
14	sp|Q64478|H2B1H_MOUSE	Histone H2B type 1-H OS=Mus musculus GN=Hist1h2bh PE=1 SV=3	917	13912	17	5	40.5	10.31	926	1	68.75	ESYSVYVYK	iTRAQ4plex (K); iTRAQ4plex (N-term)
14	sp|Q64478|H2B1H_MOUSE	Histone H2B type 1-H OS=Mus musculus GN=Hist1h2bh PE=1 SV=3	917	13912	17	5	40.5	10.31	927	1	56.99	ESYSVYVYK	iTRAQ4plex (K); iTRAQ4plex (N-term)
14	sp|Q64478|H2B1H_MOUSE	Histone H2B type 1-H OS=Mus musculus GN=Hist1h2bh PE=1 SV=3	917	13912	17	5	40.5	10.31	985	0	52.78	QVHPDTGISSK	iTRAQ4plex (K); iTRAQ4plex (N-term)
14	sp|Q64478|H2B1H_MOUSE	Histone H2B type 1-H OS=Mus musculus GN=Hist1h2bh PE=1 SV=3	917	13912	17	5	40.5	10.31	1681	0	66.46	AMGIMNSFVNDIFER	iTRAQ4plex (N-term)
14	sp|Q64478|H2B1H_MOUSE	Histone H2B type 1-H OS=Mus musculus GN=Hist1h2bh PE=1 SV=3	917	13912	17	5	40.5	10.31	1682	0	120.51	AMGIMNSFVNDIFER	iTRAQ4plex (N-term)
14	sp|Q64478|H2B1H_MOUSE	Histone H2B type 1-H OS=Mus musculus GN=Hist1h2bh PE=1 SV=3	917	13912	17	5	40.5	10.31	1683	0	127.3	AMGIMNSFVNDIFER	iTRAQ4plex (N-term)
14	sp|Q64478|H2B1H_MOUSE	Histone H2B type 1-H OS=Mus musculus GN=Hist1h2bh PE=1 SV=3	917	13912	17	5	40.5	10.31	1684	0	44.7	AMGIMNSFVNDIFER	iTRAQ4plex (N-term)
14	sp|Q64478|H2B1H_MOUSE	Histone H2B type 1-H OS=Mus musculus GN=Hist1h2bh PE=1 SV=3	917	13912	17	5	40.5	10.31	1686	0	125.9	AMGIMNSFVNDIFER	Deamidated (NQ); iTRAQ4plex (N-term)
14	sp|Q64478|H2B1H_MOUSE	Histone H2B type 1-H OS=Mus musculus GN=Hist1h2bh PE=1 SV=3	917	13912	17	5	40.5	10.31	1687	0	127.85	AMGIMNSFVNDIFER	Deamidated (NQ); iTRAQ4plex (N-term)
14	sp|Q64478|H2B1H_MOUSE	Histone H2B type 1-H OS=Mus musculus GN=Hist1h2bh PE=1 SV=3	917	13912	17	5	40.5	10.31	1688	0	113.92	AMGIMNSFVNDIFER	Deamidated (NQ); iTRAQ4plex (N-term)
14	sp|Q64478|H2B1H_MOUSE	Histone H2B type 1-H OS=Mus musculus GN=Hist1h2bh PE=1 SV=3	917	13912	17	5	40.5	10.31	1689	0	110.15	AMGIMNSFVNDIFER	Deamidated (NQ); iTRAQ4plex (N-term)
14	sp|Q64478|H2B1H_MOUSE	Histone H2B type 1-H OS=Mus musculus GN=Hist1h2bh PE=1 SV=3	917	13912	17	5	40.5	10.31	1690	0	120.22	AMGIMNSFVNDIFER	Deamidated (NQ); iTRAQ4plex (N-term)
14	sp|Q64478|H2B1H_MOUSE	Histone H2B type 1-H OS=Mus musculus GN=Hist1h2bh PE=1 SV=3	917	13912	17	5	40.5	10.31	1691	0	131.29	AMGIMNSFVNDIFER	Deamidated (NQ); iTRAQ4plex (N-term)
14	sp|P57053|H2BFS_HUMAN	Histone H2B type F-S OS=Homo sapiens GN=H2BFS PE=1 SV=2	917	13936	17	5	40.5	10.37	175	0	46.91	EIQTAVR	iTRAQ4plex (N-term)
14	sp|P57053|H2BFS_HUMAN	Histone H2B type F-S OS=Homo sapiens GN=H2BFS PE=1 SV=2	917	13936	17	5	40.5	10.37	176	0	49.02	EIQTAVR	iTRAQ4plex (N-term)
14	sp|P57053|H2BFS_HUMAN	Histone H2B type F-S OS=Homo sapiens GN=H2BFS PE=1 SV=2	917	13936	17	5	40.5	10.37	578	0	63.36	LLLPGELAK	iTRAQ4plex (K); iTRAQ4plex (N-term)
14	sp|P57053|H2BFS_HUMAN	Histone H2B type F-S OS=Homo sapiens GN=H2BFS PE=1 SV=2	917	13936	17	5	40.5	10.37	579	0	65	LLLPGELAK	iTRAQ4plex (K); iTRAQ4plex (N-term)
14	sp|P57053|H2BFS_HUMAN	Histone H2B type F-S OS=Homo sapiens GN=H2BFS PE=1 SV=2	917	13936	17	5	40.5	10.37	926	1	68.75	ESYSVYVYK	iTRAQ4plex (K); iTRAQ4plex (N-term)
14	sp|P57053|H2BFS_HUMAN	Histone H2B type F-S OS=Homo sapiens GN=H2BFS PE=1 SV=2	917	13936	17	5	40.5	10.37	927	1	56.99	ESYSVYVYK	iTRAQ4plex (K); iTRAQ4plex (N-term)
14	sp|P57053|H2BFS_HUMAN	Histone H2B type F-S OS=Homo sapiens GN=H2BFS PE=1 SV=2	917	13936	17	5	40.5	10.37	985	0	52.78	QVHPDTGISSK	iTRAQ4plex (K); iTRAQ4plex (N-term)
14	sp|P57053|H2BFS_HUMAN	Histone H2B type F-S OS=Homo sapiens GN=H2BFS PE=1 SV=2	917	13936	17	5	40.5	10.37	1681	0	66.46	AMGIMNSFVNDIFER	iTRAQ4plex (N-term)
14	sp|P57053|H2BFS_HUMAN	Histone H2B type F-S OS=Homo sapiens GN=H2BFS PE=1 SV=2	917	13936	17	5	40.5	10.37	1682	0	120.51	AMGIMNSFVNDIFER	iTRAQ4plex (N-term)
14	sp|P57053|H2BFS_HUMAN	Histone H2B type F-S OS=Homo sapiens GN=H2BFS PE=1 SV=2	917	13936	17	5	40.5	10.37	1683	0	127.3	AMGIMNSFVNDIFER	iTRAQ4plex (N-term)
14	sp|P57053|H2BFS_HUMAN	Histone H2B type F-S OS=Homo sapiens GN=H2BFS PE=1 SV=2	917	13936	17	5	40.5	10.37	1684	0	44.7	AMGIMNSFVNDIFER	iTRAQ4plex (N-term)
14	sp|P57053|H2BFS_HUMAN	Histone H2B type F-S OS=Homo sapiens GN=H2BFS PE=1 SV=2	917	13936	17	5	40.5	10.37	1686	0	125.9	AMGIMNSFVNDIFER	Deamidated (NQ); iTRAQ4plex (N-term)
14	sp|P57053|H2BFS_HUMAN	Histone H2B type F-S OS=Homo sapiens GN=H2BFS PE=1 SV=2	917	13936	17	5	40.5	10.37	1687	0	127.85	AMGIMNSFVNDIFER	Deamidated (NQ); iTRAQ4plex (N-term)
14	sp|P57053|H2BFS_HUMAN	Histone H2B type F-S OS=Homo sapiens GN=H2BFS PE=1 SV=2	917	13936	17	5	40.5	10.37	1688	0	113.92	AMGIMNSFVNDIFER	Deamidated (NQ); iTRAQ4plex (N-term)
14	sp|P57053|H2BFS_HUMAN	Histone H2B type F-S OS=Homo sapiens GN=H2BFS PE=1 SV=2	917	13936	17	5	40.5	10.37	1689	0	110.15	AMGIMNSFVNDIFER	Deamidated (NQ); iTRAQ4plex (N-term)
14	sp|P57053|H2BFS_HUMAN	Histone H2B type F-S OS=Homo sapiens GN=H2BFS PE=1 SV=2	917	13936	17	5	40.5	10.37	1690	0	120.22	AMGIMNSFVNDIFER	Deamidated (NQ); iTRAQ4plex (N-term)
14	sp|P57053|H2BFS_HUMAN	Histone H2B type F-S OS=Homo sapiens GN=H2BFS PE=1 SV=2	917	13936	17	5	40.5	10.37	1691	0	131.29	AMGIMNSFVNDIFER	Deamidated (NQ); iTRAQ4plex (N-term)
15	sp|P23527|H2B1O_HUMAN	Histone H2B type 1-O OS=Homo sapiens GN=HIST1H2BO PE=1 SV=3	898	13898	16	5	40.5	10.31	175	0	46.91	EIQTAVR	iTRAQ4plex (N-term)
15	sp|P23527|H2B1O_HUMAN	Histone H2B type 1-O OS=Homo sapiens GN=HIST1H2BO PE=1 SV=3	898	13898	16	5	40.5	10.31	176	0	49.02	EIQTAVR	iTRAQ4plex (N-term)
15	sp|P23527|H2B1O_HUMAN	Histone H2B type 1-O OS=Homo sapiens GN=HIST1H2BO PE=1 SV=3	898	13898	16	5	40.5	10.31	578	0	63.36	LLLPGELAK	iTRAQ4plex (K); iTRAQ4plex (N-term)
15	sp|P23527|H2B1O_HUMAN	Histone H2B type 1-O OS=Homo sapiens GN=HIST1H2BO PE=1 SV=3	898	13898	16	5	40.5	10.31	579	0	65	LLLPGELAK	iTRAQ4plex (K); iTRAQ4plex (N-term)
15	sp|P23527|H2B1O_HUMAN	Histone H2B type 1-O OS=Homo sapiens GN=HIST1H2BO PE=1 SV=3	898	13898	16	5	40.5	10.31	955	1	62.19	ESYSIYVYK	iTRAQ4plex (K); iTRAQ4plex (N-term)
15	sp|P23527|H2B1O_HUMAN	Histone H2B type 1-O OS=Homo sapiens GN=HIST1H2BO PE=1 SV=3	898	13898	16	5	40.5	10.31	985	0	52.78	QVHPDTGISSK	iTRAQ4plex (K); iTRAQ4plex (N-term)
15	sp|P23527|H2B1O_HUMAN	Histone H2B type 1-O OS=Homo sapiens GN=HIST1H2BO PE=1 SV=3	898	13898	16	5	40.5	10.31	1681	0	66.46	AMGIMNSFVNDIFER	iTRAQ4plex (N-term)
15	sp|P23527|H2B1O_HUMAN	Histone H2B type 1-O OS=Homo sapiens GN=HIST1H2BO PE=1 SV=3	898	13898	16	5	40.5	10.31	1682	0	120.51	AMGIMNSFVNDIFER	iTRAQ4plex (N-term)
15	sp|P23527|H2B1O_HUMAN	Histone H2B type 1-O OS=Homo sapiens GN=HIST1H2BO PE=1 SV=3	898	13898	16	5	40.5	10.31	1683	0	127.3	AMGIMNSFVNDIFER	iTRAQ4plex (N-term)
15	sp|P23527|H2B1O_HUMAN	Histone H2B type 1-O OS=Homo sapiens GN=HIST1H2BO PE=1 SV=3	898	13898	16	5	40.5	10.31	1684	0	44.7	AMGIMNSFVNDIFER	iTRAQ4plex (N-term)
15	sp|P23527|H2B1O_HUMAN	Histone H2B type 1-O OS=Homo sapiens GN=HIST1H2BO PE=1 SV=3	898	13898	16	5	40.5	10.31	1686	0	125.9	AMGIMNSFVNDIFER	Deamidated (NQ); iTRAQ4plex (N-term)
15	sp|P23527|H2B1O_HUMAN	Histone H2B type 1-O OS=Homo sapiens GN=HIST1H2BO PE=1 SV=3	898	13898	16	5	40.5	10.31	1687	0	127.85	AMGIMNSFVNDIFER	Deamidated (NQ); iTRAQ4plex (N-term)
15	sp|P23527|H2B1O_HUMAN	Histone H2B type 1-O OS=Homo sapiens GN=HIST1H2BO PE=1 SV=3	898	13898	16	5	40.5	10.31	1688	0	113.92	AMGIMNSFVNDIFER	Deamidated (NQ); iTRAQ4plex (N-term)
15	sp|P23527|H2B1O_HUMAN	Histone H2B type 1-O OS=Homo sapiens GN=HIST1H2BO PE=1 SV=3	898	13898	16	5	40.5	10.31	1689	0	110.15	AMGIMNSFVNDIFER	Deamidated (NQ); iTRAQ4plex (N-term)
15	sp|P23527|H2B1O_HUMAN	Histone H2B type 1-O OS=Homo sapiens GN=HIST1H2BO PE=1 SV=3	898	13898	16	5	40.5	10.31	1690	0	120.22	AMGIMNSFVNDIFER	Deamidated (NQ); iTRAQ4plex (N-term)
15	sp|P23527|H2B1O_HUMAN	Histone H2B type 1-O OS=Homo sapiens GN=HIST1H2BO PE=1 SV=3	898	13898	16	5	40.5	10.31	1691	0	131.29	AMGIMNSFVNDIFER	Deamidated (NQ); iTRAQ4plex (N-term)
15	sp|P33778|H2B1B_HUMAN	Histone H2B type 1-B OS=Homo sapiens GN=HIST1H2BB PE=1 SV=2	898	13942	16	5	40.5	10.31	175	0	46.91	EIQTAVR	iTRAQ4plex (N-term)
15	sp|P33778|H2B1B_HUMAN	Histone H2B type 1-B OS=Homo sapiens GN=HIST1H2BB PE=1 SV=2	898	13942	16	5	40.5	10.31	176	0	49.02	EIQTAVR	iTRAQ4plex (N-term)
15	sp|P33778|H2B1B_HUMAN	Histone H2B type 1-B OS=Homo sapiens GN=HIST1H2BB PE=1 SV=2	898	13942	16	5	40.5	10.31	578	0	63.36	LLLPGELAK	iTRAQ4plex (K); iTRAQ4plex (N-term)
15	sp|P33778|H2B1B_HUMAN	Histone H2B type 1-B OS=Homo sapiens GN=HIST1H2BB PE=1 SV=2	898	13942	16	5	40.5	10.31	579	0	65	LLLPGELAK	iTRAQ4plex (K); iTRAQ4plex (N-term)
15	sp|P33778|H2B1B_HUMAN	Histone H2B type 1-B OS=Homo sapiens GN=HIST1H2BB PE=1 SV=2	898	13942	16	5	40.5	10.31	955	1	62.19	ESYSIYVYK	iTRAQ4plex (K); iTRAQ4plex (N-term)
15	sp|P33778|H2B1B_HUMAN	Histone H2B type 1-B OS=Homo sapiens GN=HIST1H2BB PE=1 SV=2	898	13942	16	5	40.5	10.31	985	0	52.78	QVHPDTGISSK	iTRAQ4plex (K); iTRAQ4plex (N-term)
15	sp|P33778|H2B1B_HUMAN	Histone H2B type 1-B OS=Homo sapiens GN=HIST1H2BB PE=1 SV=2	898	13942	16	5	40.5	10.31	1681	0	66.46	AMGIMNSFVNDIFER	iTRAQ4plex (N-term)
15	sp|P33778|H2B1B_HUMAN	Histone H2B type 1-B OS=Homo sapiens GN=HIST1H2BB PE=1 SV=2	898	13942	16	5	40.5	10.31	1682	0	120.51	AMGIMNSFVNDIFER	iTRAQ4plex (N-term)
15	sp|P33778|H2B1B_HUMAN	Histone H2B type 1-B OS=Homo sapiens GN=HIST1H2BB PE=1 SV=2	898	13942	16	5	40.5	10.31	1683	0	127.3	AMGIMNSFVNDIFER	iTRAQ4plex (N-term)
15	sp|P33778|H2B1B_HUMAN	Histone H2B type 1-B OS=Homo sapiens GN=HIST1H2BB PE=1 SV=2	898	13942	16	5	40.5	10.31	1684	0	44.7	AMGIMNSFVNDIFER	iTRAQ4plex (N-term)
15	sp|P33778|H2B1B_HUMAN	Histone H2B type 1-B OS=Homo sapiens GN=HIST1H2BB PE=1 SV=2	898	13942	16	5	40.5	10.31	1686	0	125.9	AMGIMNSFVNDIFER	Deamidated (NQ); iTRAQ4plex (N-term)
15	sp|P33778|H2B1B_HUMAN	Histone H2B type 1-B OS=Homo sapiens GN=HIST1H2BB PE=1 SV=2	898	13942	16	5	40.5	10.31	1687	0	127.85	AMGIMNSFVNDIFER	Deamidated (NQ); iTRAQ4plex (N-term)
15	sp|P33778|H2B1B_HUMAN	Histone H2B type 1-B OS=Homo sapiens GN=HIST1H2BB PE=1 SV=2	898	13942	16	5	40.5	10.31	1688	0	113.92	AMGIMNSFVNDIFER	Deamidated (NQ); iTRAQ4plex (N-term)
15	sp|P33778|H2B1B_HUMAN	Histone H2B type 1-B OS=Homo sapiens GN=HIST1H2BB PE=1 SV=2	898	13942	16	5	40.5	10.31	1689	0	110.15	AMGIMNSFVNDIFER	Deamidated (NQ); iTRAQ4plex (N-term)
15	sp|P33778|H2B1B_HUMAN	Histone H2B type 1-B OS=Homo sapiens GN=HIST1H2BB PE=1 SV=2	898	13942	16	5	40.5	10.31	1690	0	120.22	AMGIMNSFVNDIFER	Deamidated (NQ); iTRAQ4plex (N-term)
15	sp|P33778|H2B1B_HUMAN	Histone H2B type 1-B OS=Homo sapiens GN=HIST1H2BB PE=1 SV=2	898	13942	16	5	40.5	10.31	1691	0	131.29	AMGIMNSFVNDIFER	Deamidated (NQ); iTRAQ4plex (N-term)
15	sp|P06899|H2B1J_HUMAN	Histone H2B type 1-J OS=Homo sapiens GN=HIST1H2BJ PE=1 SV=3	898	13896	16	5	40.5	10.31	175	0	46.91	EIQTAVR	iTRAQ4plex (N-term)
15	sp|P06899|H2B1J_HUMAN	Histone H2B type 1-J OS=Homo sapiens GN=HIST1H2BJ PE=1 SV=3	898	13896	16	5	40.5	10.31	176	0	49.02	EIQTAVR	iTRAQ4plex (N-term)
15	sp|P06899|H2B1J_HUMAN	Histone H2B type 1-J OS=Homo sapiens GN=HIST1H2BJ PE=1 SV=3	898	13896	16	5	40.5	10.31	578	0	63.36	LLLPGELAK	iTRAQ4plex (K); iTRAQ4plex (N-term)
15	sp|P06899|H2B1J_HUMAN	Histone H2B type 1-J OS=Homo sapiens GN=HIST1H2BJ PE=1 SV=3	898	13896	16	5	40.5	10.31	579	0	65	LLLPGELAK	iTRAQ4plex (K); iTRAQ4plex (N-term)
15	sp|P06899|H2B1J_HUMAN	Histone H2B type 1-J OS=Homo sapiens GN=HIST1H2BJ PE=1 SV=3	898	13896	16	5	40.5	10.31	955	1	62.19	ESYSIYVYK	iTRAQ4plex (K); iTRAQ4plex (N-term)
15	sp|P06899|H2B1J_HUMAN	Histone H2B type 1-J OS=Homo sapiens GN=HIST1H2BJ PE=1 SV=3	898	13896	16	5	40.5	10.31	985	0	52.78	QVHPDTGISSK	iTRAQ4plex (K); iTRAQ4plex (N-term)
15	sp|P06899|H2B1J_HUMAN	Histone H2B type 1-J OS=Homo sapiens GN=HIST1H2BJ PE=1 SV=3	898	13896	16	5	40.5	10.31	1681	0	66.46	AMGIMNSFVNDIFER	iTRAQ4plex (N-term)
15	sp|P06899|H2B1J_HUMAN	Histone H2B type 1-J OS=Homo sapiens GN=HIST1H2BJ PE=1 SV=3	898	13896	16	5	40.5	10.31	1682	0	120.51	AMGIMNSFVNDIFER	iTRAQ4plex (N-term)
15	sp|P06899|H2B1J_HUMAN	Histone H2B type 1-J OS=Homo sapiens GN=HIST1H2BJ PE=1 SV=3	898	13896	16	5	40.5	10.31	1683	0	127.3	AMGIMNSFVNDIFER	iTRAQ4plex (N-term)
15	sp|P06899|H2B1J_HUMAN	Histone H2B type 1-J OS=Homo sapiens GN=HIST1H2BJ PE=1 SV=3	898	13896	16	5	40.5	10.31	1684	0	44.7	AMGIMNSFVNDIFER	iTRAQ4plex (N-term)
15	sp|P06899|H2B1J_HUMAN	Histone H2B type 1-J OS=Homo sapiens GN=HIST1H2BJ PE=1 SV=3	898	13896	16	5	40.5	10.31	1686	0	125.9	AMGIMNSFVNDIFER	Deamidated (NQ); iTRAQ4plex (N-term)
15	sp|P06899|H2B1J_HUMAN	Histone H2B type 1-J OS=Homo sapiens GN=HIST1H2BJ PE=1 SV=3	898	13896	16	5	40.5	10.31	1687	0	127.85	AMGIMNSFVNDIFER	Deamidated (NQ); iTRAQ4plex (N-term)
15	sp|P06899|H2B1J_HUMAN	Histone H2B type 1-J OS=Homo sapiens GN=HIST1H2BJ PE=1 SV=3	898	13896	16	5	40.5	10.31	1688	0	113.92	AMGIMNSFVNDIFER	Deamidated (NQ); iTRAQ4plex (N-term)
15	sp|P06899|H2B1J_HUMAN	Histone H2B type 1-J OS=Homo sapiens GN=HIST1H2BJ PE=1 SV=3	898	13896	16	5	40.5	10.31	1689	0	110.15	AMGIMNSFVNDIFER	Deamidated (NQ); iTRAQ4plex (N-term)
15	sp|P06899|H2B1J_HUMAN	Histone H2B type 1-J OS=Homo sapiens GN=HIST1H2BJ PE=1 SV=3	898	13896	16	5	40.5	10.31	1690	0	120.22	AMGIMNSFVNDIFER	Deamidated (NQ); iTRAQ4plex (N-term)
15	sp|P06899|H2B1J_HUMAN	Histone H2B type 1-J OS=Homo sapiens GN=HIST1H2BJ PE=1 SV=3	898	13896	16	5	40.5	10.31	1691	0	131.29	AMGIMNSFVNDIFER	Deamidated (NQ); iTRAQ4plex (N-term)
15	sp|Q16778|H2B2E_HUMAN	Histone H2B type 2-E OS=Homo sapiens GN=HIST2H2BE PE=1 SV=3	898	13912	16	5	40.5	10.31	175	0	46.91	EIQTAVR	iTRAQ4plex (N-term)
15	sp|Q16778|H2B2E_HUMAN	Histone H2B type 2-E OS=Homo sapiens GN=HIST2H2BE PE=1 SV=3	898	13912	16	5	40.5	10.31	176	0	49.02	EIQTAVR	iTRAQ4plex (N-term)
15	sp|Q16778|H2B2E_HUMAN	Histone H2B type 2-E OS=Homo sapiens GN=HIST2H2BE PE=1 SV=3	898	13912	16	5	40.5	10.31	578	0	63.36	LLLPGELAK	iTRAQ4plex (K); iTRAQ4plex (N-term)
15	sp|Q16778|H2B2E_HUMAN	Histone H2B type 2-E OS=Homo sapiens GN=HIST2H2BE PE=1 SV=3	898	13912	16	5	40.5	10.31	579	0	65	LLLPGELAK	iTRAQ4plex (K); iTRAQ4plex (N-term)
15	sp|Q16778|H2B2E_HUMAN	Histone H2B type 2-E OS=Homo sapiens GN=HIST2H2BE PE=1 SV=3	898	13912	16	5	40.5	10.31	955	1	62.19	ESYSIYVYK	iTRAQ4plex (K); iTRAQ4plex (N-term)
15	sp|Q16778|H2B2E_HUMAN	Histone H2B type 2-E OS=Homo sapiens GN=HIST2H2BE PE=1 SV=3	898	13912	16	5	40.5	10.31	985	0	52.78	QVHPDTGISSK	iTRAQ4plex (K); iTRAQ4plex (N-term)
15	sp|Q16778|H2B2E_HUMAN	Histone H2B type 2-E OS=Homo sapiens GN=HIST2H2BE PE=1 SV=3	898	13912	16	5	40.5	10.31	1681	0	66.46	AMGIMNSFVNDIFER	iTRAQ4plex (N-term)
15	sp|Q16778|H2B2E_HUMAN	Histone H2B type 2-E OS=Homo sapiens GN=HIST2H2BE PE=1 SV=3	898	13912	16	5	40.5	10.31	1682	0	120.51	AMGIMNSFVNDIFER	iTRAQ4plex (N-term)
15	sp|Q16778|H2B2E_HUMAN	Histone H2B type 2-E OS=Homo sapiens GN=HIST2H2BE PE=1 SV=3	898	13912	16	5	40.5	10.31	1683	0	127.3	AMGIMNSFVNDIFER	iTRAQ4plex (N-term)
15	sp|Q16778|H2B2E_HUMAN	Histone H2B type 2-E OS=Homo sapiens GN=HIST2H2BE PE=1 SV=3	898	13912	16	5	40.5	10.31	1684	0	44.7	AMGIMNSFVNDIFER	iTRAQ4plex (N-term)
15	sp|Q16778|H2B2E_HUMAN	Histone H2B type 2-E OS=Homo sapiens GN=HIST2H2BE PE=1 SV=3	898	13912	16	5	40.5	10.31	1686	0	125.9	AMGIMNSFVNDIFER	Deamidated (NQ); iTRAQ4plex (N-term)
15	sp|Q16778|H2B2E_HUMAN	Histone H2B type 2-E OS=Homo sapiens GN=HIST2H2BE PE=1 SV=3	898	13912	16	5	40.5	10.31	1687	0	127.85	AMGIMNSFVNDIFER	Deamidated (NQ); iTRAQ4plex (N-term)
15	sp|Q16778|H2B2E_HUMAN	Histone H2B type 2-E OS=Homo sapiens GN=HIST2H2BE PE=1 SV=3	898	13912	16	5	40.5	10.31	1688	0	113.92	AMGIMNSFVNDIFER	Deamidated (NQ); iTRAQ4plex (N-term)
15	sp|Q16778|H2B2E_HUMAN	Histone H2B type 2-E OS=Homo sapiens GN=HIST2H2BE PE=1 SV=3	898	13912	16	5	40.5	10.31	1689	0	110.15	AMGIMNSFVNDIFER	Deamidated (NQ); iTRAQ4plex (N-term)
15	sp|Q16778|H2B2E_HUMAN	Histone H2B type 2-E OS=Homo sapiens GN=HIST2H2BE PE=1 SV=3	898	13912	16	5	40.5	10.31	1690	0	120.22	AMGIMNSFVNDIFER	Deamidated (NQ); iTRAQ4plex (N-term)
15	sp|Q16778|H2B2E_HUMAN	Histone H2B type 2-E OS=Homo sapiens GN=HIST2H2BE PE=1 SV=3	898	13912	16	5	40.5	10.31	1691	0	131.29	AMGIMNSFVNDIFER	Deamidated (NQ); iTRAQ4plex (N-term)
16	sp|P22314|UBA1_HUMAN	Ubiquitin-like modifier-activating enzyme 1 OS=Homo sapiens GN=UBA1 PE=1 SV=3	822	117774	15	8	12.3	5.49	650	1	46.06	DEFEGLFK	iTRAQ4plex (K); iTRAQ4plex (N-term)
16	sp|P22314|UBA1_HUMAN	Ubiquitin-like modifier-activating enzyme 1 OS=Homo sapiens GN=UBA1 PE=1 SV=3	822	117774	15	8	12.3	5.49	1502	1	101.36	LAGTQPLEVLEAVQR	iTRAQ4plex (N-term)
16	sp|P22314|UBA1_HUMAN	Ubiquitin-like modifier-activating enzyme 1 OS=Homo sapiens GN=UBA1 PE=1 SV=3	822	117774	15	8	12.3	5.49	1503	1	62.2	LAGTQPLEVLEAVQR	iTRAQ4plex (N-term)
16	sp|P22314|UBA1_HUMAN	Ubiquitin-like modifier-activating enzyme 1 OS=Homo sapiens GN=UBA1 PE=1 SV=3	822	117774	15	8	12.3	5.49	2120	1	68.39	SLVASLAEPDFVVTDFAK	iTRAQ4plex (K); iTRAQ4plex (N-term)
16	sp|P22314|UBA1_HUMAN	Ubiquitin-like modifier-activating enzyme 1 OS=Homo sapiens GN=UBA1 PE=1 SV=3	822	117774	15	8	12.3	5.49	2150	1	60.32	AAVATFLQSVQVPEFTPK	iTRAQ4plex (K); iTRAQ4plex (N-term)
16	sp|P22314|UBA1_HUMAN	Ubiquitin-like modifier-activating enzyme 1 OS=Homo sapiens GN=UBA1 PE=1 SV=3	822	117774	15	8	12.3	5.49	2151	1	92.25	AAVATFLQSVQVPEFTPK	iTRAQ4plex (K); iTRAQ4plex (N-term)
16	sp|P22314|UBA1_HUMAN	Ubiquitin-like modifier-activating enzyme 1 OS=Homo sapiens GN=UBA1 PE=1 SV=3	822	117774	15	8	12.3	5.49	2398	1	87.18	NGFLNLALPFFGFSEPLAAPR	iTRAQ4plex (N-term)
16	sp|P22314|UBA1_HUMAN	Ubiquitin-like modifier-activating enzyme 1 OS=Homo sapiens GN=UBA1 PE=1 SV=3	822	117774	15	8	12.3	5.49	2399	1	89.98	NGFLNLALPFFGFSEPLAAPR	iTRAQ4plex (N-term)
16	sp|P22314|UBA1_HUMAN	Ubiquitin-like modifier-activating enzyme 1 OS=Homo sapiens GN=UBA1 PE=1 SV=3	822	117774	15	8	12.3	5.49	2403	1	88.8	NGFLNLALPFFGFSEPLAAPR	Deamidated (NQ); iTRAQ4plex (N-term)
16	sp|P22314|UBA1_HUMAN	Ubiquitin-like modifier-activating enzyme 1 OS=Homo sapiens GN=UBA1 PE=1 SV=3	822	117774	15	8	12.3	5.49	2404	1	72.39	NGFLNLALPFFGFSEPLAAPR	Deamidated (NQ); iTRAQ4plex (N-term)
16	sp|P22314|UBA1_HUMAN	Ubiquitin-like modifier-activating enzyme 1 OS=Homo sapiens GN=UBA1 PE=1 SV=3	822	117774	15	8	12.3	5.49	2624	1	112.27	IYDDDFFQNLDGVANALDNVDAR	iTRAQ4plex (N-term)
16	sp|P22314|UBA1_HUMAN	Ubiquitin-like modifier-activating enzyme 1 OS=Homo sapiens GN=UBA1 PE=1 SV=3	822	117774	15	8	12.3	5.49	2625	1	117.65	IYDDDFFQNLDGVANALDNVDAR	iTRAQ4plex (N-term)
16	sp|P22314|UBA1_HUMAN	Ubiquitin-like modifier-activating enzyme 1 OS=Homo sapiens GN=UBA1 PE=1 SV=3	822	117774	15	8	12.3	5.49	2713	1	100.2	LAYVAAGDLAPINAFIGGLAAQEVMK	iTRAQ4plex (K); iTRAQ4plex (N-term)
16	sp|P22314|UBA1_HUMAN	Ubiquitin-like modifier-activating enzyme 1 OS=Homo sapiens GN=UBA1 PE=1 SV=3	822	117774	15	8	12.3	5.49	2714	1	97.14	LAYVAAGDLAPINAFIGGLAAQEVMK	iTRAQ4plex (K); iTRAQ4plex (N-term)
16	sp|P22314|UBA1_HUMAN	Ubiquitin-like modifier-activating enzyme 1 OS=Homo sapiens GN=UBA1 PE=1 SV=3	822	117774	15	8	12.3	5.49	2820	1	89.31	KLAYVAAGDLAPINAFIGGLAAQEVMK	2 iTRAQ4plex (K); iTRAQ4plex (N-term)
17	sp|P07900|HS90A_HUMAN	Heat shock protein HSP 90-alpha OS=Homo sapiens GN=HSP90AA1 PE=1 SV=5	809	84607	19	9	17.5	4.94	900	1	48.3	RAPFDLFENR	iTRAQ4plex (N-term)
17	sp|P07900|HS90A_HUMAN	Heat shock protein HSP 90-alpha OS=Homo sapiens GN=HSP90AA1 PE=1 SV=5	809	84607	19	9	17.5	4.94	901	1	54.33	RAPFDLFENR	iTRAQ4plex (N-term)
17	sp|P07900|HS90A_HUMAN	Heat shock protein HSP 90-alpha OS=Homo sapiens GN=HSP90AA1 PE=1 SV=5	809	84607	19	9	17.5	4.94	954	0	47.88	YIDQEELNK	iTRAQ4plex (K); iTRAQ4plex (N-term)
17	sp|P07900|HS90A_HUMAN	Heat shock protein HSP 90-alpha OS=Homo sapiens GN=HSP90AA1 PE=1 SV=5	809	84607	19	9	17.5	4.94	956	0	48.51	YIDQEELNK	iTRAQ4plex (K); iTRAQ4plex (N-term)
17	sp|P07900|HS90A_HUMAN	Heat shock protein HSP 90-alpha OS=Homo sapiens GN=HSP90AA1 PE=1 SV=5	809	84607	19	9	17.5	4.94	1090	0	99.07	ADLINNLGTIAK	iTRAQ4plex (K); iTRAQ4plex (N-term)
17	sp|P07900|HS90A_HUMAN	Heat shock protein HSP 90-alpha OS=Homo sapiens GN=HSP90AA1 PE=1 SV=5	809	84607	19	9	17.5	4.94	1091	0	95.45	ADLINNLGTIAK	iTRAQ4plex (K); iTRAQ4plex (N-term)
17	sp|P07900|HS90A_HUMAN	Heat shock protein HSP 90-alpha OS=Homo sapiens GN=HSP90AA1 PE=1 SV=5	809	84607	19	9	17.5	4.94	1296	1	103.2	TLTIVDTGIGMTK	iTRAQ4plex (K); iTRAQ4plex (N-term)
17	sp|P07900|HS90A_HUMAN	Heat shock protein HSP 90-alpha OS=Homo sapiens GN=HSP90AA1 PE=1 SV=5	809	84607	19	9	17.5	4.94	1297	1	103.19	TLTIVDTGIGMTK	iTRAQ4plex (K); iTRAQ4plex (N-term)
17	sp|P07900|HS90A_HUMAN	Heat shock protein HSP 90-alpha OS=Homo sapiens GN=HSP90AA1 PE=1 SV=5	809	84607	19	9	17.5	4.94	1298	1	76.17	TLTIVDTGIGMTK	iTRAQ4plex (K); iTRAQ4plex (N-term)
17	sp|P07900|HS90A_HUMAN	Heat shock protein HSP 90-alpha OS=Homo sapiens GN=HSP90AA1 PE=1 SV=5	809	84607	19	9	17.5	4.94	1299	1	69.18	TLTIVDTGIGMTK	iTRAQ4plex (K); iTRAQ4plex (N-term)
17	sp|P07900|HS90A_HUMAN	Heat shock protein HSP 90-alpha OS=Homo sapiens GN=HSP90AA1 PE=1 SV=5	809	84607	19	9	17.5	4.94	1312	0	105.91	GVVDSEDLPLNISR	iTRAQ4plex (N-term)
17	sp|P07900|HS90A_HUMAN	Heat shock protein HSP 90-alpha OS=Homo sapiens GN=HSP90AA1 PE=1 SV=5	809	84607	19	9	17.5	4.94	1313	0	102.66	GVVDSEDLPLNISR	iTRAQ4plex (N-term)
17	sp|P07900|HS90A_HUMAN	Heat shock protein HSP 90-alpha OS=Homo sapiens GN=HSP90AA1 PE=1 SV=5	809	84607	19	9	17.5	4.94	1567	0	74.03	SLTNDWEDHLAVK	iTRAQ4plex (K); iTRAQ4plex (N-term)
17	sp|P07900|HS90A_HUMAN	Heat shock protein HSP 90-alpha OS=Homo sapiens GN=HSP90AA1 PE=1 SV=5	809	84607	19	9	17.5	4.94	1568	0	77.48	SLTNDWEDHLAVK	iTRAQ4plex (K); iTRAQ4plex (N-term)
17	sp|P07900|HS90A_HUMAN	Heat shock protein HSP 90-alpha OS=Homo sapiens GN=HSP90AA1 PE=1 SV=5	809	84607	19	9	17.5	4.94	1827	0	44.69	YESLTDPSKLDSGK	2 iTRAQ4plex (K); iTRAQ4plex (N-term)
17	sp|P07900|HS90A_HUMAN	Heat shock protein HSP 90-alpha OS=Homo sapiens GN=HSP90AA1 PE=1 SV=5	809	84607	19	9	17.5	4.94	1828	0	52.08	YESLTDPSKLDSGK	2 iTRAQ4plex (K); iTRAQ4plex (N-term)
17	sp|P07900|HS90A_HUMAN	Heat shock protein HSP 90-alpha OS=Homo sapiens GN=HSP90AA1 PE=1 SV=5	809	84607	19	9	17.5	4.94	2266	0	56.6	VILHLKEDQTEYLEER	iTRAQ4plex (K); iTRAQ4plex (N-term)
17	sp|P07900|HS90A_HUMAN	Heat shock protein HSP 90-alpha OS=Homo sapiens GN=HSP90AA1 PE=1 SV=5	809	84607	19	9	17.5	4.94	2267	0	55.12	VILHLKEDQTEYLEER	iTRAQ4plex (K); iTRAQ4plex (N-term)
17	sp|P07900|HS90A_HUMAN	Heat shock protein HSP 90-alpha OS=Homo sapiens GN=HSP90AA1 PE=1 SV=5	809	84607	19	9	17.5	4.94	2810	1	137.94	DLVILLYETALLSSGFSLEDPQTHANR	iTRAQ4plex (N-term)
18	sp|P68371|TBB4B_HUMAN	Tubulin beta-4B chain OS=Homo sapiens GN=TUBB4B PE=1 SV=1	781	49799	24	12	38.4	4.79	479	0	64.65	YLTVAAVFR	iTRAQ4plex (N-term)
18	sp|P68371|TBB4B_HUMAN	Tubulin beta-4B chain OS=Homo sapiens GN=TUBB4B PE=1 SV=1	781	49799	24	12	38.4	4.79	480	0	59.36	YLTVAAVFR	iTRAQ4plex (N-term)
18	sp|P68371|TBB4B_HUMAN	Tubulin beta-4B chain OS=Homo sapiens GN=TUBB4B PE=1 SV=1	781	49799	24	12	38.4	4.79	680	0	48.75	LAVNMVPFPR	iTRAQ4plex (N-term)
18	sp|P68371|TBB4B_HUMAN	Tubulin beta-4B chain OS=Homo sapiens GN=TUBB4B PE=1 SV=1	781	49799	24	12	38.4	4.79	681	0	45.5	LAVNMVPFPR	iTRAQ4plex (N-term)
18	sp|P68371|TBB4B_HUMAN	Tubulin beta-4B chain OS=Homo sapiens GN=TUBB4B PE=1 SV=1	781	49799	24	12	38.4	4.79	839	0	56.83	ISEQFTAMFR	iTRAQ4plex (N-term)
18	sp|P68371|TBB4B_HUMAN	Tubulin beta-4B chain OS=Homo sapiens GN=TUBB4B PE=1 SV=1	781	49799	24	12	38.4	4.79	840	0	61.55	ISEQFTAMFR	iTRAQ4plex (N-term)
18	sp|P68371|TBB4B_HUMAN	Tubulin beta-4B chain OS=Homo sapiens GN=TUBB4B PE=1 SV=1	781	49799	24	12	38.4	4.79	1144	0	68.58	KLAVNMVPFPR	iTRAQ4plex (K); iTRAQ4plex (N-term)
18	sp|P68371|TBB4B_HUMAN	Tubulin beta-4B chain OS=Homo sapiens GN=TUBB4B PE=1 SV=1	781	49799	24	12	38.4	4.79	1145	0	43.9	KLAVNMVPFPR	iTRAQ4plex (K); iTRAQ4plex (N-term)
18	sp|P68371|TBB4B_HUMAN	Tubulin beta-4B chain OS=Homo sapiens GN=TUBB4B PE=1 SV=1	781	49799	24	12	38.4	4.79	1237	0	80.39	IMNTFSVVPSPK	iTRAQ4plex (K); iTRAQ4plex (N-term)
18	sp|P68371|TBB4B_HUMAN	Tubulin beta-4B chain OS=Homo sapiens GN=TUBB4B PE=1 SV=1	781	49799	24	12	38.4	4.79	1238	0	78.34	IMNTFSVVPSPK	iTRAQ4plex (K); iTRAQ4plex (N-term)
18	sp|P68371|TBB4B_HUMAN	Tubulin beta-4B chain OS=Homo sapiens GN=TUBB4B PE=1 SV=1	781	49799	24	12	38.4	4.79	1456	0	81.2	AVLVDLEPGTMDSVR	iTRAQ4plex (N-term)
18	sp|P68371|TBB4B_HUMAN	Tubulin beta-4B chain OS=Homo sapiens GN=TUBB4B PE=1 SV=1	781	49799	24	12	38.4	4.79	1457	0	66.35	AVLVDLEPGTMDSVR	iTRAQ4plex (N-term)
18	sp|P68371|TBB4B_HUMAN	Tubulin beta-4B chain OS=Homo sapiens GN=TUBB4B PE=1 SV=1	781	49799	24	12	38.4	4.79	1491	0	56.88	LHFFMPGFAPLTSR	iTRAQ4plex (N-term)
18	sp|P68371|TBB4B_HUMAN	Tubulin beta-4B chain OS=Homo sapiens GN=TUBB4B PE=1 SV=1	781	49799	24	12	38.4	4.79	1492	0	57.57	LHFFMPGFAPLTSR	iTRAQ4plex (N-term)
18	sp|P68371|TBB4B_HUMAN	Tubulin beta-4B chain OS=Homo sapiens GN=TUBB4B PE=1 SV=1	781	49799	24	12	38.4	4.79	1493	0	49.01	LHFFMPGFAPLTSR	iTRAQ4plex (N-term)
18	sp|P68371|TBB4B_HUMAN	Tubulin beta-4B chain OS=Homo sapiens GN=TUBB4B PE=1 SV=1	781	49799	24	12	38.4	4.79	1494	0	52.07	LHFFMPGFAPLTSR	iTRAQ4plex (N-term)
18	sp|P68371|TBB4B_HUMAN	Tubulin beta-4B chain OS=Homo sapiens GN=TUBB4B PE=1 SV=1	781	49799	24	12	38.4	4.79	1853	0	44.9	NSSYFVEWIPNNVK	iTRAQ4plex (K); iTRAQ4plex (N-term)
18	sp|P68371|TBB4B_HUMAN	Tubulin beta-4B chain OS=Homo sapiens GN=TUBB4B PE=1 SV=1	781	49799	24	12	38.4	4.79	1994	0	77.85	GHYTEGAELVDSVLDVVR	iTRAQ4plex (N-term)
18	sp|P68371|TBB4B_HUMAN	Tubulin beta-4B chain OS=Homo sapiens GN=TUBB4B PE=1 SV=1	781	49799	24	12	38.4	4.79	1995	0	90.6	GHYTEGAELVDSVLDVVR	iTRAQ4plex (N-term)
18	sp|P68371|TBB4B_HUMAN	Tubulin beta-4B chain OS=Homo sapiens GN=TUBB4B PE=1 SV=1	781	49799	24	12	38.4	4.79	2061	0	72.09	MSATFIGNSTAIQELFK	iTRAQ4plex (K); iTRAQ4plex (N-term)
18	sp|P68371|TBB4B_HUMAN	Tubulin beta-4B chain OS=Homo sapiens GN=TUBB4B PE=1 SV=1	781	49799	24	12	38.4	4.79	2062	0	71.02	MSATFIGNSTAIQELFK	iTRAQ4plex (K); iTRAQ4plex (N-term)
18	sp|P68371|TBB4B_HUMAN	Tubulin beta-4B chain OS=Homo sapiens GN=TUBB4B PE=1 SV=1	781	49799	24	12	38.4	4.79	2679	0	60.07	LTTPTYGDLNHLVSATMSGVTTCLR	iTRAQ4plex (N-term); Methylthio (C)
18	sp|P68371|TBB4B_HUMAN	Tubulin beta-4B chain OS=Homo sapiens GN=TUBB4B PE=1 SV=1	781	49799	24	12	38.4	4.79	2789	0	67.61	SGPFGQIFRPDNFVFGQSGAGNNWAK	iTRAQ4plex (K); iTRAQ4plex (N-term)
18	sp|P68371|TBB4B_HUMAN	Tubulin beta-4B chain OS=Homo sapiens GN=TUBB4B PE=1 SV=1	781	49799	24	12	38.4	4.79	2790	0	104.12	SGPFGQIFRPDNFVFGQSGAGNNWAK	iTRAQ4plex (K); iTRAQ4plex (N-term)
18	sp|P68372|TBB4B_MOUSE	Tubulin beta-4B chain OS=Mus musculus GN=Tubb4b PE=1 SV=1	781	49799	24	12	38.4	4.79	479	0	64.65	YLTVAAVFR	iTRAQ4plex (N-term)
18	sp|P68372|TBB4B_MOUSE	Tubulin beta-4B chain OS=Mus musculus GN=Tubb4b PE=1 SV=1	781	49799	24	12	38.4	4.79	480	0	59.36	YLTVAAVFR	iTRAQ4plex (N-term)
18	sp|P68372|TBB4B_MOUSE	Tubulin beta-4B chain OS=Mus musculus GN=Tubb4b PE=1 SV=1	781	49799	24	12	38.4	4.79	680	0	48.75	LAVNMVPFPR	iTRAQ4plex (N-term)
18	sp|P68372|TBB4B_MOUSE	Tubulin beta-4B chain OS=Mus musculus GN=Tubb4b PE=1 SV=1	781	49799	24	12	38.4	4.79	681	0	45.5	LAVNMVPFPR	iTRAQ4plex (N-term)
18	sp|P68372|TBB4B_MOUSE	Tubulin beta-4B chain OS=Mus musculus GN=Tubb4b PE=1 SV=1	781	49799	24	12	38.4	4.79	839	0	56.83	ISEQFTAMFR	iTRAQ4plex (N-term)
18	sp|P68372|TBB4B_MOUSE	Tubulin beta-4B chain OS=Mus musculus GN=Tubb4b PE=1 SV=1	781	49799	24	12	38.4	4.79	840	0	61.55	ISEQFTAMFR	iTRAQ4plex (N-term)
18	sp|P68372|TBB4B_MOUSE	Tubulin beta-4B chain OS=Mus musculus GN=Tubb4b PE=1 SV=1	781	49799	24	12	38.4	4.79	1144	0	68.58	KLAVNMVPFPR	iTRAQ4plex (K); iTRAQ4plex (N-term)
18	sp|P68372|TBB4B_MOUSE	Tubulin beta-4B chain OS=Mus musculus GN=Tubb4b PE=1 SV=1	781	49799	24	12	38.4	4.79	1145	0	43.9	KLAVNMVPFPR	iTRAQ4plex (K); iTRAQ4plex (N-term)
18	sp|P68372|TBB4B_MOUSE	Tubulin beta-4B chain OS=Mus musculus GN=Tubb4b PE=1 SV=1	781	49799	24	12	38.4	4.79	1237	0	80.39	IMNTFSVVPSPK	iTRAQ4plex (K); iTRAQ4plex (N-term)
18	sp|P68372|TBB4B_MOUSE	Tubulin beta-4B chain OS=Mus musculus GN=Tubb4b PE=1 SV=1	781	49799	24	12	38.4	4.79	1238	0	78.34	IMNTFSVVPSPK	iTRAQ4plex (K); iTRAQ4plex (N-term)
18	sp|P68372|TBB4B_MOUSE	Tubulin beta-4B chain OS=Mus musculus GN=Tubb4b PE=1 SV=1	781	49799	24	12	38.4	4.79	1456	0	81.2	AVLVDLEPGTMDSVR	iTRAQ4plex (N-term)
18	sp|P68372|TBB4B_MOUSE	Tubulin beta-4B chain OS=Mus musculus GN=Tubb4b PE=1 SV=1	781	49799	24	12	38.4	4.79	1457	0	66.35	AVLVDLEPGTMDSVR	iTRAQ4plex (N-term)
18	sp|P68372|TBB4B_MOUSE	Tubulin beta-4B chain OS=Mus musculus GN=Tubb4b PE=1 SV=1	781	49799	24	12	38.4	4.79	1491	0	56.88	LHFFMPGFAPLTSR	iTRAQ4plex (N-term)
18	sp|P68372|TBB4B_MOUSE	Tubulin beta-4B chain OS=Mus musculus GN=Tubb4b PE=1 SV=1	781	49799	24	12	38.4	4.79	1492	0	57.57	LHFFMPGFAPLTSR	iTRAQ4plex (N-term)
18	sp|P68372|TBB4B_MOUSE	Tubulin beta-4B chain OS=Mus musculus GN=Tubb4b PE=1 SV=1	781	49799	24	12	38.4	4.79	1493	0	49.01	LHFFMPGFAPLTSR	iTRAQ4plex (N-term)
18	sp|P68372|TBB4B_MOUSE	Tubulin beta-4B chain OS=Mus musculus GN=Tubb4b PE=1 SV=1	781	49799	24	12	38.4	4.79	1494	0	52.07	LHFFMPGFAPLTSR	iTRAQ4plex (N-term)
18	sp|P68372|TBB4B_MOUSE	Tubulin beta-4B chain OS=Mus musculus GN=Tubb4b PE=1 SV=1	781	49799	24	12	38.4	4.79	1853	0	44.9	NSSYFVEWIPNNVK	iTRAQ4plex (K); iTRAQ4plex (N-term)
18	sp|P68372|TBB4B_MOUSE	Tubulin beta-4B chain OS=Mus musculus GN=Tubb4b PE=1 SV=1	781	49799	24	12	38.4	4.79	1994	0	77.85	GHYTEGAELVDSVLDVVR	iTRAQ4plex (N-term)
18	sp|P68372|TBB4B_MOUSE	Tubulin beta-4B chain OS=Mus musculus GN=Tubb4b PE=1 SV=1	781	49799	24	12	38.4	4.79	1995	0	90.6	GHYTEGAELVDSVLDVVR	iTRAQ4plex (N-term)
18	sp|P68372|TBB4B_MOUSE	Tubulin beta-4B chain OS=Mus musculus GN=Tubb4b PE=1 SV=1	781	49799	24	12	38.4	4.79	2061	0	72.09	MSATFIGNSTAIQELFK	iTRAQ4plex (K); iTRAQ4plex (N-term)
18	sp|P68372|TBB4B_MOUSE	Tubulin beta-4B chain OS=Mus musculus GN=Tubb4b PE=1 SV=1	781	49799	24	12	38.4	4.79	2062	0	71.02	MSATFIGNSTAIQELFK	iTRAQ4plex (K); iTRAQ4plex (N-term)
18	sp|P68372|TBB4B_MOUSE	Tubulin beta-4B chain OS=Mus musculus GN=Tubb4b PE=1 SV=1	781	49799	24	12	38.4	4.79	2679	0	60.07	LTTPTYGDLNHLVSATMSGVTTCLR	iTRAQ4plex (N-term); Methylthio (C)
18	sp|P68372|TBB4B_MOUSE	Tubulin beta-4B chain OS=Mus musculus GN=Tubb4b PE=1 SV=1	781	49799	24	12	38.4	4.79	2789	0	67.61	SGPFGQIFRPDNFVFGQSGAGNNWAK	iTRAQ4plex (K); iTRAQ4plex (N-term)
18	sp|P68372|TBB4B_MOUSE	Tubulin beta-4B chain OS=Mus musculus GN=Tubb4b PE=1 SV=1	781	49799	24	12	38.4	4.79	2790	0	104.12	SGPFGQIFRPDNFVFGQSGAGNNWAK	iTRAQ4plex (K); iTRAQ4plex (N-term)
19	sp|Q7TMM9|TBB2A_MOUSE	Tubulin beta-2A chain OS=Mus musculus GN=Tubb2a PE=1 SV=1	756	49875	21	11	35.7	4.78	507	1	54.48	YLTVAAIFR	iTRAQ4plex (N-term)
19	sp|Q7TMM9|TBB2A_MOUSE	Tubulin beta-2A chain OS=Mus musculus GN=Tubb2a PE=1 SV=1	756	49875	21	11	35.7	4.78	680	0	48.75	LAVNMVPFPR	iTRAQ4plex (N-term)
19	sp|Q7TMM9|TBB2A_MOUSE	Tubulin beta-2A chain OS=Mus musculus GN=Tubb2a PE=1 SV=1	756	49875	21	11	35.7	4.78	681	0	45.5	LAVNMVPFPR	iTRAQ4plex (N-term)
19	sp|Q7TMM9|TBB2A_MOUSE	Tubulin beta-2A chain OS=Mus musculus GN=Tubb2a PE=1 SV=1	756	49875	21	11	35.7	4.78	839	0	56.83	ISEQFTAMFR	iTRAQ4plex (N-term)
19	sp|Q7TMM9|TBB2A_MOUSE	Tubulin beta-2A chain OS=Mus musculus GN=Tubb2a PE=1 SV=1	756	49875	21	11	35.7	4.78	840	0	61.55	ISEQFTAMFR	iTRAQ4plex (N-term)
19	sp|Q7TMM9|TBB2A_MOUSE	Tubulin beta-2A chain OS=Mus musculus GN=Tubb2a PE=1 SV=1	756	49875	21	11	35.7	4.78	1144	0	68.58	KLAVNMVPFPR	iTRAQ4plex (K); iTRAQ4plex (N-term)
19	sp|Q7TMM9|TBB2A_MOUSE	Tubulin beta-2A chain OS=Mus musculus GN=Tubb2a PE=1 SV=1	756	49875	21	11	35.7	4.78	1145	0	43.9	KLAVNMVPFPR	iTRAQ4plex (K); iTRAQ4plex (N-term)
19	sp|Q7TMM9|TBB2A_MOUSE	Tubulin beta-2A chain OS=Mus musculus GN=Tubb2a PE=1 SV=1	756	49875	21	11	35.7	4.78	1482	0	119.76	AILVDLEPGTMDSVR	iTRAQ4plex (N-term)
19	sp|Q7TMM9|TBB2A_MOUSE	Tubulin beta-2A chain OS=Mus musculus GN=Tubb2a PE=1 SV=1	756	49875	21	11	35.7	4.78	1483	0	112.75	AILVDLEPGTMDSVR	iTRAQ4plex (N-term)
19	sp|Q7TMM9|TBB2A_MOUSE	Tubulin beta-2A chain OS=Mus musculus GN=Tubb2a PE=1 SV=1	756	49875	21	11	35.7	4.78	1491	0	56.88	LHFFMPGFAPLTSR	iTRAQ4plex (N-term)
19	sp|Q7TMM9|TBB2A_MOUSE	Tubulin beta-2A chain OS=Mus musculus GN=Tubb2a PE=1 SV=1	756	49875	21	11	35.7	4.78	1492	0	57.57	LHFFMPGFAPLTSR	iTRAQ4plex (N-term)
19	sp|Q7TMM9|TBB2A_MOUSE	Tubulin beta-2A chain OS=Mus musculus GN=Tubb2a PE=1 SV=1	756	49875	21	11	35.7	4.78	1493	0	49.01	LHFFMPGFAPLTSR	iTRAQ4plex (N-term)
19	sp|Q7TMM9|TBB2A_MOUSE	Tubulin beta-2A chain OS=Mus musculus GN=Tubb2a PE=1 SV=1	756	49875	21	11	35.7	4.78	1494	0	52.07	LHFFMPGFAPLTSR	iTRAQ4plex (N-term)
19	sp|Q7TMM9|TBB2A_MOUSE	Tubulin beta-2A chain OS=Mus musculus GN=Tubb2a PE=1 SV=1	756	49875	21	11	35.7	4.78	1853	0	44.9	NSSYFVEWIPNNVK	iTRAQ4plex (K); iTRAQ4plex (N-term)
19	sp|Q7TMM9|TBB2A_MOUSE	Tubulin beta-2A chain OS=Mus musculus GN=Tubb2a PE=1 SV=1	756	49875	21	11	35.7	4.78	1994	0	77.85	GHYTEGAELVDSVLDVVR	iTRAQ4plex (N-term)
19	sp|Q7TMM9|TBB2A_MOUSE	Tubulin beta-2A chain OS=Mus musculus GN=Tubb2a PE=1 SV=1	756	49875	21	11	35.7	4.78	1995	0	90.6	GHYTEGAELVDSVLDVVR	iTRAQ4plex (N-term)
19	sp|Q7TMM9|TBB2A_MOUSE	Tubulin beta-2A chain OS=Mus musculus GN=Tubb2a PE=1 SV=1	756	49875	21	11	35.7	4.78	2061	0	72.09	MSATFIGNSTAIQELFK	iTRAQ4plex (K); iTRAQ4plex (N-term)
19	sp|Q7TMM9|TBB2A_MOUSE	Tubulin beta-2A chain OS=Mus musculus GN=Tubb2a PE=1 SV=1	756	49875	21	11	35.7	4.78	2062	0	71.02	MSATFIGNSTAIQELFK	iTRAQ4plex (K); iTRAQ4plex (N-term)
19	sp|Q7TMM9|TBB2A_MOUSE	Tubulin beta-2A chain OS=Mus musculus GN=Tubb2a PE=1 SV=1	756	49875	21	11	35.7	4.78	2679	0	60.07	LTTPTYGDLNHLVSATMSGVTTCLR	iTRAQ4plex (N-term); Methylthio (C)
19	sp|Q7TMM9|TBB2A_MOUSE	Tubulin beta-2A chain OS=Mus musculus GN=Tubb2a PE=1 SV=1	756	49875	21	11	35.7	4.78	2789	0	67.61	SGPFGQIFRPDNFVFGQSGAGNNWAK	iTRAQ4plex (K); iTRAQ4plex (N-term)
19	sp|Q7TMM9|TBB2A_MOUSE	Tubulin beta-2A chain OS=Mus musculus GN=Tubb2a PE=1 SV=1	756	49875	21	11	35.7	4.78	2790	0	104.12	SGPFGQIFRPDNFVFGQSGAGNNWAK	iTRAQ4plex (K); iTRAQ4plex (N-term)
19	sp|Q9BVA1|TBB2B_HUMAN	Tubulin beta-2B chain OS=Homo sapiens GN=TUBB2B PE=1 SV=1	756	49921	21	11	35.7	4.78	507	1	54.48	YLTVAAIFR	iTRAQ4plex (N-term)
19	sp|Q9BVA1|TBB2B_HUMAN	Tubulin beta-2B chain OS=Homo sapiens GN=TUBB2B PE=1 SV=1	756	49921	21	11	35.7	4.78	680	0	48.75	LAVNMVPFPR	iTRAQ4plex (N-term)
19	sp|Q9BVA1|TBB2B_HUMAN	Tubulin beta-2B chain OS=Homo sapiens GN=TUBB2B PE=1 SV=1	756	49921	21	11	35.7	4.78	681	0	45.5	LAVNMVPFPR	iTRAQ4plex (N-term)
19	sp|Q9BVA1|TBB2B_HUMAN	Tubulin beta-2B chain OS=Homo sapiens GN=TUBB2B PE=1 SV=1	756	49921	21	11	35.7	4.78	839	0	56.83	ISEQFTAMFR	iTRAQ4plex (N-term)
19	sp|Q9BVA1|TBB2B_HUMAN	Tubulin beta-2B chain OS=Homo sapiens GN=TUBB2B PE=1 SV=1	756	49921	21	11	35.7	4.78	840	0	61.55	ISEQFTAMFR	iTRAQ4plex (N-term)
19	sp|Q9BVA1|TBB2B_HUMAN	Tubulin beta-2B chain OS=Homo sapiens GN=TUBB2B PE=1 SV=1	756	49921	21	11	35.7	4.78	1144	0	68.58	KLAVNMVPFPR	iTRAQ4plex (K); iTRAQ4plex (N-term)
19	sp|Q9BVA1|TBB2B_HUMAN	Tubulin beta-2B chain OS=Homo sapiens GN=TUBB2B PE=1 SV=1	756	49921	21	11	35.7	4.78	1145	0	43.9	KLAVNMVPFPR	iTRAQ4plex (K); iTRAQ4plex (N-term)
19	sp|Q9BVA1|TBB2B_HUMAN	Tubulin beta-2B chain OS=Homo sapiens GN=TUBB2B PE=1 SV=1	756	49921	21	11	35.7	4.78	1482	0	119.76	AILVDLEPGTMDSVR	iTRAQ4plex (N-term)
19	sp|Q9BVA1|TBB2B_HUMAN	Tubulin beta-2B chain OS=Homo sapiens GN=TUBB2B PE=1 SV=1	756	49921	21	11	35.7	4.78	1483	0	112.75	AILVDLEPGTMDSVR	iTRAQ4plex (N-term)
19	sp|Q9BVA1|TBB2B_HUMAN	Tubulin beta-2B chain OS=Homo sapiens GN=TUBB2B PE=1 SV=1	756	49921	21	11	35.7	4.78	1491	0	56.88	LHFFMPGFAPLTSR	iTRAQ4plex (N-term)
19	sp|Q9BVA1|TBB2B_HUMAN	Tubulin beta-2B chain OS=Homo sapiens GN=TUBB2B PE=1 SV=1	756	49921	21	11	35.7	4.78	1492	0	57.57	LHFFMPGFAPLTSR	iTRAQ4plex (N-term)
19	sp|Q9BVA1|TBB2B_HUMAN	Tubulin beta-2B chain OS=Homo sapiens GN=TUBB2B PE=1 SV=1	756	49921	21	11	35.7	4.78	1493	0	49.01	LHFFMPGFAPLTSR	iTRAQ4plex (N-term)
19	sp|Q9BVA1|TBB2B_HUMAN	Tubulin beta-2B chain OS=Homo sapiens GN=TUBB2B PE=1 SV=1	756	49921	21	11	35.7	4.78	1494	0	52.07	LHFFMPGFAPLTSR	iTRAQ4plex (N-term)
19	sp|Q9BVA1|TBB2B_HUMAN	Tubulin beta-2B chain OS=Homo sapiens GN=TUBB2B PE=1 SV=1	756	49921	21	11	35.7	4.78	1853	0	44.9	NSSYFVEWIPNNVK	iTRAQ4plex (K); iTRAQ4plex (N-term)
19	sp|Q9BVA1|TBB2B_HUMAN	Tubulin beta-2B chain OS=Homo sapiens GN=TUBB2B PE=1 SV=1	756	49921	21	11	35.7	4.78	1994	0	77.85	GHYTEGAELVDSVLDVVR	iTRAQ4plex (N-term)
19	sp|Q9BVA1|TBB2B_HUMAN	Tubulin beta-2B chain OS=Homo sapiens GN=TUBB2B PE=1 SV=1	756	49921	21	11	35.7	4.78	1995	0	90.6	GHYTEGAELVDSVLDVVR	iTRAQ4plex (N-term)
19	sp|Q9BVA1|TBB2B_HUMAN	Tubulin beta-2B chain OS=Homo sapiens GN=TUBB2B PE=1 SV=1	756	49921	21	11	35.7	4.78	2061	0	72.09	MSATFIGNSTAIQELFK	iTRAQ4plex (K); iTRAQ4plex (N-term)
19	sp|Q9BVA1|TBB2B_HUMAN	Tubulin beta-2B chain OS=Homo sapiens GN=TUBB2B PE=1 SV=1	756	49921	21	11	35.7	4.78	2062	0	71.02	MSATFIGNSTAIQELFK	iTRAQ4plex (K); iTRAQ4plex (N-term)
19	sp|Q9BVA1|TBB2B_HUMAN	Tubulin beta-2B chain OS=Homo sapiens GN=TUBB2B PE=1 SV=1	756	49921	21	11	35.7	4.78	2679	0	60.07	LTTPTYGDLNHLVSATMSGVTTCLR	iTRAQ4plex (N-term); Methylthio (C)
19	sp|Q9BVA1|TBB2B_HUMAN	Tubulin beta-2B chain OS=Homo sapiens GN=TUBB2B PE=1 SV=1	756	49921	21	11	35.7	4.78	2789	0	67.61	SGPFGQIFRPDNFVFGQSGAGNNWAK	iTRAQ4plex (K); iTRAQ4plex (N-term)
19	sp|Q9BVA1|TBB2B_HUMAN	Tubulin beta-2B chain OS=Homo sapiens GN=TUBB2B PE=1 SV=1	756	49921	21	11	35.7	4.78	2790	0	104.12	SGPFGQIFRPDNFVFGQSGAGNNWAK	iTRAQ4plex (K); iTRAQ4plex (N-term)
19	sp|Q9CWF2|TBB2B_MOUSE	Tubulin beta-2B chain OS=Mus musculus GN=Tubb2b PE=1 SV=1	756	49921	21	11	35.7	4.78	507	1	54.48	YLTVAAIFR	iTRAQ4plex (N-term)
19	sp|Q9CWF2|TBB2B_MOUSE	Tubulin beta-2B chain OS=Mus musculus GN=Tubb2b PE=1 SV=1	756	49921	21	11	35.7	4.78	680	0	48.75	LAVNMVPFPR	iTRAQ4plex (N-term)
19	sp|Q9CWF2|TBB2B_MOUSE	Tubulin beta-2B chain OS=Mus musculus GN=Tubb2b PE=1 SV=1	756	49921	21	11	35.7	4.78	681	0	45.5	LAVNMVPFPR	iTRAQ4plex (N-term)
19	sp|Q9CWF2|TBB2B_MOUSE	Tubulin beta-2B chain OS=Mus musculus GN=Tubb2b PE=1 SV=1	756	49921	21	11	35.7	4.78	839	0	56.83	ISEQFTAMFR	iTRAQ4plex (N-term)
19	sp|Q9CWF2|TBB2B_MOUSE	Tubulin beta-2B chain OS=Mus musculus GN=Tubb2b PE=1 SV=1	756	49921	21	11	35.7	4.78	840	0	61.55	ISEQFTAMFR	iTRAQ4plex (N-term)
19	sp|Q9CWF2|TBB2B_MOUSE	Tubulin beta-2B chain OS=Mus musculus GN=Tubb2b PE=1 SV=1	756	49921	21	11	35.7	4.78	1144	0	68.58	KLAVNMVPFPR	iTRAQ4plex (K); iTRAQ4plex (N-term)
19	sp|Q9CWF2|TBB2B_MOUSE	Tubulin beta-2B chain OS=Mus musculus GN=Tubb2b PE=1 SV=1	756	49921	21	11	35.7	4.78	1145	0	43.9	KLAVNMVPFPR	iTRAQ4plex (K); iTRAQ4plex (N-term)
19	sp|Q9CWF2|TBB2B_MOUSE	Tubulin beta-2B chain OS=Mus musculus GN=Tubb2b PE=1 SV=1	756	49921	21	11	35.7	4.78	1482	0	119.76	AILVDLEPGTMDSVR	iTRAQ4plex (N-term)
19	sp|Q9CWF2|TBB2B_MOUSE	Tubulin beta-2B chain OS=Mus musculus GN=Tubb2b PE=1 SV=1	756	49921	21	11	35.7	4.78	1483	0	112.75	AILVDLEPGTMDSVR	iTRAQ4plex (N-term)
19	sp|Q9CWF2|TBB2B_MOUSE	Tubulin beta-2B chain OS=Mus musculus GN=Tubb2b PE=1 SV=1	756	49921	21	11	35.7	4.78	1491	0	56.88	LHFFMPGFAPLTSR	iTRAQ4plex (N-term)
19	sp|Q9CWF2|TBB2B_MOUSE	Tubulin beta-2B chain OS=Mus musculus GN=Tubb2b PE=1 SV=1	756	49921	21	11	35.7	4.78	1492	0	57.57	LHFFMPGFAPLTSR	iTRAQ4plex (N-term)
19	sp|Q9CWF2|TBB2B_MOUSE	Tubulin beta-2B chain OS=Mus musculus GN=Tubb2b PE=1 SV=1	756	49921	21	11	35.7	4.78	1493	0	49.01	LHFFMPGFAPLTSR	iTRAQ4plex (N-term)
19	sp|Q9CWF2|TBB2B_MOUSE	Tubulin beta-2B chain OS=Mus musculus GN=Tubb2b PE=1 SV=1	756	49921	21	11	35.7	4.78	1494	0	52.07	LHFFMPGFAPLTSR	iTRAQ4plex (N-term)
19	sp|Q9CWF2|TBB2B_MOUSE	Tubulin beta-2B chain OS=Mus musculus GN=Tubb2b PE=1 SV=1	756	49921	21	11	35.7	4.78	1853	0	44.9	NSSYFVEWIPNNVK	iTRAQ4plex (K); iTRAQ4plex (N-term)
19	sp|Q9CWF2|TBB2B_MOUSE	Tubulin beta-2B chain OS=Mus musculus GN=Tubb2b PE=1 SV=1	756	49921	21	11	35.7	4.78	1994	0	77.85	GHYTEGAELVDSVLDVVR	iTRAQ4plex (N-term)
19	sp|Q9CWF2|TBB2B_MOUSE	Tubulin beta-2B chain OS=Mus musculus GN=Tubb2b PE=1 SV=1	756	49921	21	11	35.7	4.78	1995	0	90.6	GHYTEGAELVDSVLDVVR	iTRAQ4plex (N-term)
19	sp|Q9CWF2|TBB2B_MOUSE	Tubulin beta-2B chain OS=Mus musculus GN=Tubb2b PE=1 SV=1	756	49921	21	11	35.7	4.78	2061	0	72.09	MSATFIGNSTAIQELFK	iTRAQ4plex (K); iTRAQ4plex (N-term)
19	sp|Q9CWF2|TBB2B_MOUSE	Tubulin beta-2B chain OS=Mus musculus GN=Tubb2b PE=1 SV=1	756	49921	21	11	35.7	4.78	2062	0	71.02	MSATFIGNSTAIQELFK	iTRAQ4plex (K); iTRAQ4plex (N-term)
19	sp|Q9CWF2|TBB2B_MOUSE	Tubulin beta-2B chain OS=Mus musculus GN=Tubb2b PE=1 SV=1	756	49921	21	11	35.7	4.78	2679	0	60.07	LTTPTYGDLNHLVSATMSGVTTCLR	iTRAQ4plex (N-term); Methylthio (C)
19	sp|Q9CWF2|TBB2B_MOUSE	Tubulin beta-2B chain OS=Mus musculus GN=Tubb2b PE=1 SV=1	756	49921	21	11	35.7	4.78	2789	0	67.61	SGPFGQIFRPDNFVFGQSGAGNNWAK	iTRAQ4plex (K); iTRAQ4plex (N-term)
19	sp|Q9CWF2|TBB2B_MOUSE	Tubulin beta-2B chain OS=Mus musculus GN=Tubb2b PE=1 SV=1	756	49921	21	11	35.7	4.78	2790	0	104.12	SGPFGQIFRPDNFVFGQSGAGNNWAK	iTRAQ4plex (K); iTRAQ4plex (N-term)
19	sp|Q13885|TBB2A_HUMAN	Tubulin beta-2A chain OS=Homo sapiens GN=TUBB2A PE=1 SV=1	756	49875	21	11	35.7	4.78	507	1	54.48	YLTVAAIFR	iTRAQ4plex (N-term)
19	sp|Q13885|TBB2A_HUMAN	Tubulin beta-2A chain OS=Homo sapiens GN=TUBB2A PE=1 SV=1	756	49875	21	11	35.7	4.78	680	0	48.75	LAVNMVPFPR	iTRAQ4plex (N-term)
19	sp|Q13885|TBB2A_HUMAN	Tubulin beta-2A chain OS=Homo sapiens GN=TUBB2A PE=1 SV=1	756	49875	21	11	35.7	4.78	681	0	45.5	LAVNMVPFPR	iTRAQ4plex (N-term)
19	sp|Q13885|TBB2A_HUMAN	Tubulin beta-2A chain OS=Homo sapiens GN=TUBB2A PE=1 SV=1	756	49875	21	11	35.7	4.78	839	0	56.83	ISEQFTAMFR	iTRAQ4plex (N-term)
19	sp|Q13885|TBB2A_HUMAN	Tubulin beta-2A chain OS=Homo sapiens GN=TUBB2A PE=1 SV=1	756	49875	21	11	35.7	4.78	840	0	61.55	ISEQFTAMFR	iTRAQ4plex (N-term)
19	sp|Q13885|TBB2A_HUMAN	Tubulin beta-2A chain OS=Homo sapiens GN=TUBB2A PE=1 SV=1	756	49875	21	11	35.7	4.78	1144	0	68.58	KLAVNMVPFPR	iTRAQ4plex (K); iTRAQ4plex (N-term)
19	sp|Q13885|TBB2A_HUMAN	Tubulin beta-2A chain OS=Homo sapiens GN=TUBB2A PE=1 SV=1	756	49875	21	11	35.7	4.78	1145	0	43.9	KLAVNMVPFPR	iTRAQ4plex (K); iTRAQ4plex (N-term)
19	sp|Q13885|TBB2A_HUMAN	Tubulin beta-2A chain OS=Homo sapiens GN=TUBB2A PE=1 SV=1	756	49875	21	11	35.7	4.78	1482	0	119.76	AILVDLEPGTMDSVR	iTRAQ4plex (N-term)
19	sp|Q13885|TBB2A_HUMAN	Tubulin beta-2A chain OS=Homo sapiens GN=TUBB2A PE=1 SV=1	756	49875	21	11	35.7	4.78	1483	0	112.75	AILVDLEPGTMDSVR	iTRAQ4plex (N-term)
19	sp|Q13885|TBB2A_HUMAN	Tubulin beta-2A chain OS=Homo sapiens GN=TUBB2A PE=1 SV=1	756	49875	21	11	35.7	4.78	1491	0	56.88	LHFFMPGFAPLTSR	iTRAQ4plex (N-term)
19	sp|Q13885|TBB2A_HUMAN	Tubulin beta-2A chain OS=Homo sapiens GN=TUBB2A PE=1 SV=1	756	49875	21	11	35.7	4.78	1492	0	57.57	LHFFMPGFAPLTSR	iTRAQ4plex (N-term)
19	sp|Q13885|TBB2A_HUMAN	Tubulin beta-2A chain OS=Homo sapiens GN=TUBB2A PE=1 SV=1	756	49875	21	11	35.7	4.78	1493	0	49.01	LHFFMPGFAPLTSR	iTRAQ4plex (N-term)
19	sp|Q13885|TBB2A_HUMAN	Tubulin beta-2A chain OS=Homo sapiens GN=TUBB2A PE=1 SV=1	756	49875	21	11	35.7	4.78	1494	0	52.07	LHFFMPGFAPLTSR	iTRAQ4plex (N-term)
19	sp|Q13885|TBB2A_HUMAN	Tubulin beta-2A chain OS=Homo sapiens GN=TUBB2A PE=1 SV=1	756	49875	21	11	35.7	4.78	1853	0	44.9	NSSYFVEWIPNNVK	iTRAQ4plex (K); iTRAQ4plex (N-term)
19	sp|Q13885|TBB2A_HUMAN	Tubulin beta-2A chain OS=Homo sapiens GN=TUBB2A PE=1 SV=1	756	49875	21	11	35.7	4.78	1994	0	77.85	GHYTEGAELVDSVLDVVR	iTRAQ4plex (N-term)
19	sp|Q13885|TBB2A_HUMAN	Tubulin beta-2A chain OS=Homo sapiens GN=TUBB2A PE=1 SV=1	756	49875	21	11	35.7	4.78	1995	0	90.6	GHYTEGAELVDSVLDVVR	iTRAQ4plex (N-term)
19	sp|Q13885|TBB2A_HUMAN	Tubulin beta-2A chain OS=Homo sapiens GN=TUBB2A PE=1 SV=1	756	49875	21	11	35.7	4.78	2061	0	72.09	MSATFIGNSTAIQELFK	iTRAQ4plex (K); iTRAQ4plex (N-term)
19	sp|Q13885|TBB2A_HUMAN	Tubulin beta-2A chain OS=Homo sapiens GN=TUBB2A PE=1 SV=1	756	49875	21	11	35.7	4.78	2062	0	71.02	MSATFIGNSTAIQELFK	iTRAQ4plex (K); iTRAQ4plex (N-term)
19	sp|Q13885|TBB2A_HUMAN	Tubulin beta-2A chain OS=Homo sapiens GN=TUBB2A PE=1 SV=1	756	49875	21	11	35.7	4.78	2679	0	60.07	LTTPTYGDLNHLVSATMSGVTTCLR	iTRAQ4plex (N-term); Methylthio (C)
19	sp|Q13885|TBB2A_HUMAN	Tubulin beta-2A chain OS=Homo sapiens GN=TUBB2A PE=1 SV=1	756	49875	21	11	35.7	4.78	2789	0	67.61	SGPFGQIFRPDNFVFGQSGAGNNWAK	iTRAQ4plex (K); iTRAQ4plex (N-term)
19	sp|Q13885|TBB2A_HUMAN	Tubulin beta-2A chain OS=Homo sapiens GN=TUBB2A PE=1 SV=1	756	49875	21	11	35.7	4.78	2790	0	104.12	SGPFGQIFRPDNFVFGQSGAGNNWAK	iTRAQ4plex (K); iTRAQ4plex (N-term)
20	sp|Q6FI13|H2A2A_HUMAN	Histone H2A type 2-A OS=Homo sapiens GN=HIST2H2AA3 PE=1 SV=3	698	14087	10	3	43.8	10.9	294	0	58.63	AGLQFPVGR	iTRAQ4plex (N-term)
20	sp|Q6FI13|H2A2A_HUMAN	Histone H2A type 2-A OS=Homo sapiens GN=HIST2H2AA3 PE=1 SV=3	698	14087	10	3	43.8	10.9	295	0	58.77	AGLQFPVGR	iTRAQ4plex (N-term)
20	sp|Q6FI13|H2A2A_HUMAN	Histone H2A type 2-A OS=Homo sapiens GN=HIST2H2AA3 PE=1 SV=3	698	14087	10	3	43.8	10.9	2142	0	121.3	VTIAQGGVLPNIQAVLLPK	iTRAQ4plex (K); iTRAQ4plex (N-term)
20	sp|Q6FI13|H2A2A_HUMAN	Histone H2A type 2-A OS=Homo sapiens GN=HIST2H2AA3 PE=1 SV=3	698	14087	10	3	43.8	10.9	2143	0	79.57	VTIAQGGVLPNIQAVLLPK	iTRAQ4plex (K); iTRAQ4plex (N-term)
20	sp|Q6FI13|H2A2A_HUMAN	Histone H2A type 2-A OS=Homo sapiens GN=HIST2H2AA3 PE=1 SV=3	698	14087	10	3	43.8	10.9	2144	0	74.51	VTIAQGGVLPNIQAVLLPK	iTRAQ4plex (K); iTRAQ4plex (N-term)
20	sp|Q6FI13|H2A2A_HUMAN	Histone H2A type 2-A OS=Homo sapiens GN=HIST2H2AA3 PE=1 SV=3	698	14087	10	3	43.8	10.9	2145	0	78.81	VTIAQGGVLPNIQAVLLPK	iTRAQ4plex (K); iTRAQ4plex (N-term)
20	sp|Q6FI13|H2A2A_HUMAN	Histone H2A type 2-A OS=Homo sapiens GN=HIST2H2AA3 PE=1 SV=3	698	14087	10	3	43.8	10.9	2782	0	121.5	VGAGAPVYMAAVLEYLTAEILELAGNAAR	iTRAQ4plex (N-term)
20	sp|Q6FI13|H2A2A_HUMAN	Histone H2A type 2-A OS=Homo sapiens GN=HIST2H2AA3 PE=1 SV=3	698	14087	10	3	43.8	10.9	2783	0	144.4	VGAGAPVYMAAVLEYLTAEILELAGNAAR	iTRAQ4plex (N-term)
20	sp|Q6FI13|H2A2A_HUMAN	Histone H2A type 2-A OS=Homo sapiens GN=HIST2H2AA3 PE=1 SV=3	698	14087	10	3	43.8	10.9	2793	0	120.97	VGAGAPVYMAAVLEYLTAEILELAGNAAR	iTRAQ4plex (N-term); Oxidation (M)
20	sp|Q6FI13|H2A2A_HUMAN	Histone H2A type 2-A OS=Homo sapiens GN=HIST2H2AA3 PE=1 SV=3	698	14087	10	3	43.8	10.9	2794	0	112.89	VGAGAPVYMAAVLEYLTAEILELAGNAAR	iTRAQ4plex (N-term); Oxidation (M)
20	sp|Q6GSS7|H2A2A_MOUSE	Histone H2A type 2-A OS=Mus musculus GN=Hist2h2aa1 PE=1 SV=3	698	14087	10	3	43.8	10.9	294	0	58.63	AGLQFPVGR	iTRAQ4plex (N-term)
20	sp|Q6GSS7|H2A2A_MOUSE	Histone H2A type 2-A OS=Mus musculus GN=Hist2h2aa1 PE=1 SV=3	698	14087	10	3	43.8	10.9	295	0	58.77	AGLQFPVGR	iTRAQ4plex (N-term)
20	sp|Q6GSS7|H2A2A_MOUSE	Histone H2A type 2-A OS=Mus musculus GN=Hist2h2aa1 PE=1 SV=3	698	14087	10	3	43.8	10.9	2142	0	121.3	VTIAQGGVLPNIQAVLLPK	iTRAQ4plex (K); iTRAQ4plex (N-term)
20	sp|Q6GSS7|H2A2A_MOUSE	Histone H2A type 2-A OS=Mus musculus GN=Hist2h2aa1 PE=1 SV=3	698	14087	10	3	43.8	10.9	2143	0	79.57	VTIAQGGVLPNIQAVLLPK	iTRAQ4plex (K); iTRAQ4plex (N-term)
20	sp|Q6GSS7|H2A2A_MOUSE	Histone H2A type 2-A OS=Mus musculus GN=Hist2h2aa1 PE=1 SV=3	698	14087	10	3	43.8	10.9	2144	0	74.51	VTIAQGGVLPNIQAVLLPK	iTRAQ4plex (K); iTRAQ4plex (N-term)
20	sp|Q6GSS7|H2A2A_MOUSE	Histone H2A type 2-A OS=Mus musculus GN=Hist2h2aa1 PE=1 SV=3	698	14087	10	3	43.8	10.9	2145	0	78.81	VTIAQGGVLPNIQAVLLPK	iTRAQ4plex (K); iTRAQ4plex (N-term)
20	sp|Q6GSS7|H2A2A_MOUSE	Histone H2A type 2-A OS=Mus musculus GN=Hist2h2aa1 PE=1 SV=3	698	14087	10	3	43.8	10.9	2782	0	121.5	VGAGAPVYMAAVLEYLTAEILELAGNAAR	iTRAQ4plex (N-term)
20	sp|Q6GSS7|H2A2A_MOUSE	Histone H2A type 2-A OS=Mus musculus GN=Hist2h2aa1 PE=1 SV=3	698	14087	10	3	43.8	10.9	2783	0	144.4	VGAGAPVYMAAVLEYLTAEILELAGNAAR	iTRAQ4plex (N-term)
20	sp|Q6GSS7|H2A2A_MOUSE	Histone H2A type 2-A OS=Mus musculus GN=Hist2h2aa1 PE=1 SV=3	698	14087	10	3	43.8	10.9	2793	0	120.97	VGAGAPVYMAAVLEYLTAEILELAGNAAR	iTRAQ4plex (N-term); Oxidation (M)
20	sp|Q6GSS7|H2A2A_MOUSE	Histone H2A type 2-A OS=Mus musculus GN=Hist2h2aa1 PE=1 SV=3	698	14087	10	3	43.8	10.9	2794	0	112.89	VGAGAPVYMAAVLEYLTAEILELAGNAAR	iTRAQ4plex (N-term); Oxidation (M)
20	sp|Q16777|H2A2C_HUMAN	Histone H2A type 2-C OS=Homo sapiens GN=HIST2H2AC PE=1 SV=4	698	13980	10	3	44.2	10.9	294	0	58.63	AGLQFPVGR	iTRAQ4plex (N-term)
20	sp|Q16777|H2A2C_HUMAN	Histone H2A type 2-C OS=Homo sapiens GN=HIST2H2AC PE=1 SV=4	698	13980	10	3	44.2	10.9	295	0	58.77	AGLQFPVGR	iTRAQ4plex (N-term)
20	sp|Q16777|H2A2C_HUMAN	Histone H2A type 2-C OS=Homo sapiens GN=HIST2H2AC PE=1 SV=4	698	13980	10	3	44.2	10.9	2142	0	121.3	VTIAQGGVLPNIQAVLLPK	iTRAQ4plex (K); iTRAQ4plex (N-term)
20	sp|Q16777|H2A2C_HUMAN	Histone H2A type 2-C OS=Homo sapiens GN=HIST2H2AC PE=1 SV=4	698	13980	10	3	44.2	10.9	2143	0	79.57	VTIAQGGVLPNIQAVLLPK	iTRAQ4plex (K); iTRAQ4plex (N-term)
20	sp|Q16777|H2A2C_HUMAN	Histone H2A type 2-C OS=Homo sapiens GN=HIST2H2AC PE=1 SV=4	698	13980	10	3	44.2	10.9	2144	0	74.51	VTIAQGGVLPNIQAVLLPK	iTRAQ4plex (K); iTRAQ4plex (N-term)
20	sp|Q16777|H2A2C_HUMAN	Histone H2A type 2-C OS=Homo sapiens GN=HIST2H2AC PE=1 SV=4	698	13980	10	3	44.2	10.9	2145	0	78.81	VTIAQGGVLPNIQAVLLPK	iTRAQ4plex (K); iTRAQ4plex (N-term)
20	sp|Q16777|H2A2C_HUMAN	Histone H2A type 2-C OS=Homo sapiens GN=HIST2H2AC PE=1 SV=4	698	13980	10	3	44.2	10.9	2782	0	121.5	VGAGAPVYMAAVLEYLTAEILELAGNAAR	iTRAQ4plex (N-term)
20	sp|Q16777|H2A2C_HUMAN	Histone H2A type 2-C OS=Homo sapiens GN=HIST2H2AC PE=1 SV=4	698	13980	10	3	44.2	10.9	2783	0	144.4	VGAGAPVYMAAVLEYLTAEILELAGNAAR	iTRAQ4plex (N-term)
20	sp|Q16777|H2A2C_HUMAN	Histone H2A type 2-C OS=Homo sapiens GN=HIST2H2AC PE=1 SV=4	698	13980	10	3	44.2	10.9	2793	0	120.97	VGAGAPVYMAAVLEYLTAEILELAGNAAR	iTRAQ4plex (N-term); Oxidation (M)
20	sp|Q16777|H2A2C_HUMAN	Histone H2A type 2-C OS=Homo sapiens GN=HIST2H2AC PE=1 SV=4	698	13980	10	3	44.2	10.9	2794	0	112.89	VGAGAPVYMAAVLEYLTAEILELAGNAAR	iTRAQ4plex (N-term); Oxidation (M)
20	sp|Q64523|H2A2C_MOUSE	Histone H2A type 2-C OS=Mus musculus GN=Hist2h2ac PE=1 SV=3	698	13980	10	3	44.2	10.9	294	0	58.63	AGLQFPVGR	iTRAQ4plex (N-term)
20	sp|Q64523|H2A2C_MOUSE	Histone H2A type 2-C OS=Mus musculus GN=Hist2h2ac PE=1 SV=3	698	13980	10	3	44.2	10.9	295	0	58.77	AGLQFPVGR	iTRAQ4plex (N-term)
20	sp|Q64523|H2A2C_MOUSE	Histone H2A type 2-C OS=Mus musculus GN=Hist2h2ac PE=1 SV=3	698	13980	10	3	44.2	10.9	2142	0	121.3	VTIAQGGVLPNIQAVLLPK	iTRAQ4plex (K); iTRAQ4plex (N-term)
20	sp|Q64523|H2A2C_MOUSE	Histone H2A type 2-C OS=Mus musculus GN=Hist2h2ac PE=1 SV=3	698	13980	10	3	44.2	10.9	2143	0	79.57	VTIAQGGVLPNIQAVLLPK	iTRAQ4plex (K); iTRAQ4plex (N-term)
20	sp|Q64523|H2A2C_MOUSE	Histone H2A type 2-C OS=Mus musculus GN=Hist2h2ac PE=1 SV=3	698	13980	10	3	44.2	10.9	2144	0	74.51	VTIAQGGVLPNIQAVLLPK	iTRAQ4plex (K); iTRAQ4plex (N-term)
20	sp|Q64523|H2A2C_MOUSE	Histone H2A type 2-C OS=Mus musculus GN=Hist2h2ac PE=1 SV=3	698	13980	10	3	44.2	10.9	2145	0	78.81	VTIAQGGVLPNIQAVLLPK	iTRAQ4plex (K); iTRAQ4plex (N-term)
20	sp|Q64523|H2A2C_MOUSE	Histone H2A type 2-C OS=Mus musculus GN=Hist2h2ac PE=1 SV=3	698	13980	10	3	44.2	10.9	2782	0	121.5	VGAGAPVYMAAVLEYLTAEILELAGNAAR	iTRAQ4plex (N-term)
20	sp|Q64523|H2A2C_MOUSE	Histone H2A type 2-C OS=Mus musculus GN=Hist2h2ac PE=1 SV=3	698	13980	10	3	44.2	10.9	2783	0	144.4	VGAGAPVYMAAVLEYLTAEILELAGNAAR	iTRAQ4plex (N-term)
20	sp|Q64523|H2A2C_MOUSE	Histone H2A type 2-C OS=Mus musculus GN=Hist2h2ac PE=1 SV=3	698	13980	10	3	44.2	10.9	2793	0	120.97	VGAGAPVYMAAVLEYLTAEILELAGNAAR	iTRAQ4plex (N-term); Oxidation (M)
20	sp|Q64523|H2A2C_MOUSE	Histone H2A type 2-C OS=Mus musculus GN=Hist2h2ac PE=1 SV=3	698	13980	10	3	44.2	10.9	2794	0	112.89	VGAGAPVYMAAVLEYLTAEILELAGNAAR	iTRAQ4plex (N-term); Oxidation (M)
21	sp|P13010|XRCC5_HUMAN	X-ray repair cross-complementing protein 5 OS=Homo sapiens GN=XRCC5 PE=1 SV=3	663	82652	11	4	13	5.55	2498	1	65.61	QLNHFWEIVVQDGITLITK	iTRAQ4plex (K); iTRAQ4plex (N-term)
21	sp|P13010|XRCC5_HUMAN	X-ray repair cross-complementing protein 5 OS=Homo sapiens GN=XRCC5 PE=1 SV=3	663	82652	11	4	13	5.55	2564	1	60.29	YAPTEAQLNAVDALIDSMSLAK	iTRAQ4plex (K); iTRAQ4plex (N-term)
21	sp|P13010|XRCC5_HUMAN	X-ray repair cross-complementing protein 5 OS=Homo sapiens GN=XRCC5 PE=1 SV=3	663	82652	11	4	13	5.55	2565	1	48.13	YAPTEAQLNAVDALIDSMSLAK	iTRAQ4plex (K); iTRAQ4plex (N-term)
21	sp|P13010|XRCC5_HUMAN	X-ray repair cross-complementing protein 5 OS=Homo sapiens GN=XRCC5 PE=1 SV=3	663	82652	11	4	13	5.55	2692	1	140.37	DDEAAAVALSSLIHALDDLDMVAIVR	iTRAQ4plex (N-term)
21	sp|P13010|XRCC5_HUMAN	X-ray repair cross-complementing protein 5 OS=Homo sapiens GN=XRCC5 PE=1 SV=3	663	82652	11	4	13	5.55	2693	1	138.4	DDEAAAVALSSLIHALDDLDMVAIVR	iTRAQ4plex (N-term)
21	sp|P13010|XRCC5_HUMAN	X-ray repair cross-complementing protein 5 OS=Homo sapiens GN=XRCC5 PE=1 SV=3	663	82652	11	4	13	5.55	2694	1	59.27	DDEAAAVALSSLIHALDDLDMVAIVR	iTRAQ4plex (N-term)
21	sp|P13010|XRCC5_HUMAN	X-ray repair cross-complementing protein 5 OS=Homo sapiens GN=XRCC5 PE=1 SV=3	663	82652	11	4	13	5.55	2695	1	74.05	DDEAAAVALSSLIHALDDLDMVAIVR	iTRAQ4plex (N-term)
21	sp|P13010|XRCC5_HUMAN	X-ray repair cross-complementing protein 5 OS=Homo sapiens GN=XRCC5 PE=1 SV=3	663	82652	11	4	13	5.55	2891	1	101.09	IQPGSQQADFLDALIVSMDVIQHETIGK	iTRAQ4plex (K); iTRAQ4plex (N-term)
21	sp|P13010|XRCC5_HUMAN	X-ray repair cross-complementing protein 5 OS=Homo sapiens GN=XRCC5 PE=1 SV=3	663	82652	11	4	13	5.55	2892	1	103.44	IQPGSQQADFLDALIVSMDVIQHETIGK	iTRAQ4plex (K); iTRAQ4plex (N-term)
21	sp|P13010|XRCC5_HUMAN	X-ray repair cross-complementing protein 5 OS=Homo sapiens GN=XRCC5 PE=1 SV=3	663	82652	11	4	13	5.55	2893	1	65.26	IQPGSQQADFLDALIVSMDVIQHETIGK	iTRAQ4plex (K); iTRAQ4plex (N-term)
21	sp|P13010|XRCC5_HUMAN	X-ray repair cross-complementing protein 5 OS=Homo sapiens GN=XRCC5 PE=1 SV=3	663	82652	11	4	13	5.55	2894	1	115.48	IQPGSQQADFLDALIVSMDVIQHETIGK	iTRAQ4plex (K); iTRAQ4plex (N-term)
22	sp|P08670|VIME_HUMAN	Vimentin OS=Homo sapiens GN=VIM PE=1 SV=4	602	53619	21	12	30	5.06	432	1	43.68	FANYIDK	iTRAQ4plex (K); iTRAQ4plex (N-term)
22	sp|P08670|VIME_HUMAN	Vimentin OS=Homo sapiens GN=VIM PE=1 SV=4	602	53619	21	12	30	5.06	571	1	49.19	FADLSEAANR	iTRAQ4plex (N-term)
22	sp|P08670|VIME_HUMAN	Vimentin OS=Homo sapiens GN=VIM PE=1 SV=4	602	53619	21	12	30	5.06	572	1	48.03	FADLSEAANR	iTRAQ4plex (N-term)
22	sp|P08670|VIME_HUMAN	Vimentin OS=Homo sapiens GN=VIM PE=1 SV=4	602	53619	21	12	30	5.06	904	1	57.56	EYQDLLNVK	iTRAQ4plex (K); iTRAQ4plex (N-term)
22	sp|P08670|VIME_HUMAN	Vimentin OS=Homo sapiens GN=VIM PE=1 SV=4	602	53619	21	12	30	5.06	905	1	51.38	EYQDLLNVK	iTRAQ4plex (K); iTRAQ4plex (N-term)
22	sp|P08670|VIME_HUMAN	Vimentin OS=Homo sapiens GN=VIM PE=1 SV=4	602	53619	21	12	30	5.06	957	1	60.68	MALDIEIATYR	iTRAQ4plex (N-term)
22	sp|P08670|VIME_HUMAN	Vimentin OS=Homo sapiens GN=VIM PE=1 SV=4	602	53619	21	12	30	5.06	958	1	60.67	MALDIEIATYR	iTRAQ4plex (N-term)
22	sp|P08670|VIME_HUMAN	Vimentin OS=Homo sapiens GN=VIM PE=1 SV=4	602	53619	21	12	30	5.06	986	1	78.92	ILLAELEQLK	iTRAQ4plex (K); iTRAQ4plex (N-term)
22	sp|P08670|VIME_HUMAN	Vimentin OS=Homo sapiens GN=VIM PE=1 SV=4	602	53619	21	12	30	5.06	987	1	68.11	ILLAELEQLK	iTRAQ4plex (K); iTRAQ4plex (N-term)
22	sp|P08670|VIME_HUMAN	Vimentin OS=Homo sapiens GN=VIM PE=1 SV=4	602	53619	21	12	30	5.06	1404	1	77.3	ISLPLPNFSSLNLR	iTRAQ4plex (N-term)
22	sp|P08670|VIME_HUMAN	Vimentin OS=Homo sapiens GN=VIM PE=1 SV=4	602	53619	21	12	30	5.06	1405	1	73.47	ISLPLPNFSSLNLR	iTRAQ4plex (N-term)
22	sp|P08670|VIME_HUMAN	Vimentin OS=Homo sapiens GN=VIM PE=1 SV=4	602	53619	21	12	30	5.06	1581	1	59.63	VEVERDNLAEDIMR	iTRAQ4plex (N-term)
22	sp|P08670|VIME_HUMAN	Vimentin OS=Homo sapiens GN=VIM PE=1 SV=4	602	53619	21	12	30	5.06	1660	1	45.44	TNEKVELQELNDR	iTRAQ4plex (K); iTRAQ4plex (N-term)
22	sp|P08670|VIME_HUMAN	Vimentin OS=Homo sapiens GN=VIM PE=1 SV=4	602	53619	21	12	30	5.06	1798	1	63.45	ETNLDSLPLVDTHSK	iTRAQ4plex (K); iTRAQ4plex (N-term)
22	sp|P08670|VIME_HUMAN	Vimentin OS=Homo sapiens GN=VIM PE=1 SV=4	602	53619	21	12	30	5.06	1799	1	68.55	ETNLDSLPLVDTHSK	iTRAQ4plex (K); iTRAQ4plex (N-term)
22	sp|P08670|VIME_HUMAN	Vimentin OS=Homo sapiens GN=VIM PE=1 SV=4	602	53619	21	12	30	5.06	1831	1	63.27	ILLAELEQLKGQGK	2 iTRAQ4plex (K); iTRAQ4plex (N-term)
22	sp|P08670|VIME_HUMAN	Vimentin OS=Homo sapiens GN=VIM PE=1 SV=4	602	53619	21	12	30	5.06	1832	1	44.82	ILLAELEQLKGQGK	2 iTRAQ4plex (K); iTRAQ4plex (N-term)
22	sp|P08670|VIME_HUMAN	Vimentin OS=Homo sapiens GN=VIM PE=1 SV=4	602	53619	21	12	30	5.06	1909	1	66.69	LQDEIQNMKEEMAR	iTRAQ4plex (K); iTRAQ4plex (N-term)
22	sp|P08670|VIME_HUMAN	Vimentin OS=Homo sapiens GN=VIM PE=1 SV=4	602	53619	21	12	30	5.06	1910	1	59.38	LQDEIQNMKEEMAR	iTRAQ4plex (K); iTRAQ4plex (N-term)
22	sp|P08670|VIME_HUMAN	Vimentin OS=Homo sapiens GN=VIM PE=1 SV=4	602	53619	21	12	30	5.06	2388	1	72.94	LLQDSVDFSLADAINTEFK	iTRAQ4plex (K); iTRAQ4plex (N-term)
22	sp|P08670|VIME_HUMAN	Vimentin OS=Homo sapiens GN=VIM PE=1 SV=4	602	53619	21	12	30	5.06	2389	1	83.5	LLQDSVDFSLADAINTEFK	iTRAQ4plex (K); iTRAQ4plex (N-term)
23	sp|P04083|ANXA1_HUMAN	Annexin A1 OS=Homo sapiens GN=ANXA1 PE=1 SV=2	595	38690	11	5	19.9	6.57	815	1	43.78	DITSDTSGDFR	iTRAQ4plex (N-term)
23	sp|P04083|ANXA1_HUMAN	Annexin A1 OS=Homo sapiens GN=ANXA1 PE=1 SV=2	595	38690	11	5	19.9	6.57	1335	1	104.67	GVDEATIIDILTK	iTRAQ4plex (K); iTRAQ4plex (N-term)
23	sp|P04083|ANXA1_HUMAN	Annexin A1 OS=Homo sapiens GN=ANXA1 PE=1 SV=2	595	38690	11	5	19.9	6.57	1336	1	53.52	GVDEATIIDILTK	iTRAQ4plex (K); iTRAQ4plex (N-term)
23	sp|P04083|ANXA1_HUMAN	Annexin A1 OS=Homo sapiens GN=ANXA1 PE=1 SV=2	595	38690	11	5	19.9	6.57	1337	1	118.61	GVDEATIIDILTK	iTRAQ4plex (K); iTRAQ4plex (N-term)
23	sp|P04083|ANXA1_HUMAN	Annexin A1 OS=Homo sapiens GN=ANXA1 PE=1 SV=2	595	38690	11	5	19.9	6.57	1338	1	54.16	GVDEATIIDILTK	iTRAQ4plex (K); iTRAQ4plex (N-term)
23	sp|P04083|ANXA1_HUMAN	Annexin A1 OS=Homo sapiens GN=ANXA1 PE=1 SV=2	595	38690	11	5	19.9	6.57	1369	1	116.96	GTDVNVFNTILTTR	iTRAQ4plex (N-term)
23	sp|P04083|ANXA1_HUMAN	Annexin A1 OS=Homo sapiens GN=ANXA1 PE=1 SV=2	595	38690	11	5	19.9	6.57	1624	1	125.06	GLGTDEDTLIEILASR	iTRAQ4plex (N-term)
23	sp|P04083|ANXA1_HUMAN	Annexin A1 OS=Homo sapiens GN=ANXA1 PE=1 SV=2	595	38690	11	5	19.9	6.57	1625	1	132.36	GLGTDEDTLIEILASR	iTRAQ4plex (N-term)
23	sp|P04083|ANXA1_HUMAN	Annexin A1 OS=Homo sapiens GN=ANXA1 PE=1 SV=2	595	38690	11	5	19.9	6.57	1692	1	56.83	ALTGHLEEVVLALLK	iTRAQ4plex (K); iTRAQ4plex (N-term)
23	sp|P04083|ANXA1_HUMAN	Annexin A1 OS=Homo sapiens GN=ANXA1 PE=1 SV=2	595	38690	11	5	19.9	6.57	1693	1	60.44	ALTGHLEEVVLALLK	iTRAQ4plex (K); iTRAQ4plex (N-term)
23	sp|P04083|ANXA1_HUMAN	Annexin A1 OS=Homo sapiens GN=ANXA1 PE=1 SV=2	595	38690	11	5	19.9	6.57	1694	1	56.19	ALTGHLEEVVLALLK	iTRAQ4plex (K); iTRAQ4plex (N-term)
24	sp|P11142|HSP7C_HUMAN	Heat shock cognate 71 kDa protein OS=Homo sapiens GN=HSPA8 PE=1 SV=1	595	70854	19	11	22.1	5.37	194	0	46.86	LIGDAAK	iTRAQ4plex (K); iTRAQ4plex (N-term)
24	sp|P11142|HSP7C_HUMAN	Heat shock cognate 71 kDa protein OS=Homo sapiens GN=HSPA8 PE=1 SV=1	595	70854	19	11	22.1	5.37	787	1	76.88	DAGTIAGLNVLR	iTRAQ4plex (N-term)
24	sp|P11142|HSP7C_HUMAN	Heat shock cognate 71 kDa protein OS=Homo sapiens GN=HSPA8 PE=1 SV=1	595	70854	19	11	22.1	5.37	788	1	73.44	DAGTIAGLNVLR	iTRAQ4plex (N-term)
24	sp|P11142|HSP7C_HUMAN	Heat shock cognate 71 kDa protein OS=Homo sapiens GN=HSPA8 PE=1 SV=1	595	70854	19	11	22.1	5.37	830	0	61.78	LLQDFFNGK	iTRAQ4plex (K); iTRAQ4plex (N-term)
24	sp|P11142|HSP7C_HUMAN	Heat shock cognate 71 kDa protein OS=Homo sapiens GN=HSPA8 PE=1 SV=1	595	70854	19	11	22.1	5.37	831	0	61.17	LLQDFFNGK	iTRAQ4plex (K); iTRAQ4plex (N-term)
24	sp|P11142|HSP7C_HUMAN	Heat shock cognate 71 kDa protein OS=Homo sapiens GN=HSPA8 PE=1 SV=1	595	70854	19	11	22.1	5.37	832	0	55.92	LLQDFFNGK	Deamidated (NQ); iTRAQ4plex (K); iTRAQ4plex (N-term)
24	sp|P11142|HSP7C_HUMAN	Heat shock cognate 71 kDa protein OS=Homo sapiens GN=HSPA8 PE=1 SV=1	595	70854	19	11	22.1	5.37	833	0	50.43	LLQDFFNGK	Deamidated (NQ); iTRAQ4plex (K); iTRAQ4plex (N-term)
24	sp|P11142|HSP7C_HUMAN	Heat shock cognate 71 kDa protein OS=Homo sapiens GN=HSPA8 PE=1 SV=1	595	70854	19	11	22.1	5.37	834	0	58.15	VEIIANDQGNR	iTRAQ4plex (N-term)
24	sp|P11142|HSP7C_HUMAN	Heat shock cognate 71 kDa protein OS=Homo sapiens GN=HSPA8 PE=1 SV=1	595	70854	19	11	22.1	5.37	835	0	61.02	VEIIANDQGNR	iTRAQ4plex (N-term)
24	sp|P11142|HSP7C_HUMAN	Heat shock cognate 71 kDa protein OS=Homo sapiens GN=HSPA8 PE=1 SV=1	595	70854	19	11	22.1	5.37	888	1	62.3	FEELNADLFR	iTRAQ4plex (N-term)
24	sp|P11142|HSP7C_HUMAN	Heat shock cognate 71 kDa protein OS=Homo sapiens GN=HSPA8 PE=1 SV=1	595	70854	19	11	22.1	5.37	889	1	48.06	FEELNADLFR	iTRAQ4plex (N-term)
24	sp|P11142|HSP7C_HUMAN	Heat shock cognate 71 kDa protein OS=Homo sapiens GN=HSPA8 PE=1 SV=1	595	70854	19	11	22.1	5.37	1246	1	40.31	VQVEYKGETK	2 iTRAQ4plex (K); iTRAQ4plex (N-term)
24	sp|P11142|HSP7C_HUMAN	Heat shock cognate 71 kDa protein OS=Homo sapiens GN=HSPA8 PE=1 SV=1	595	70854	19	11	22.1	5.37	1247	1	41.79	VQVEYKGETK	2 iTRAQ4plex (K); iTRAQ4plex (N-term)
24	sp|P11142|HSP7C_HUMAN	Heat shock cognate 71 kDa protein OS=Homo sapiens GN=HSPA8 PE=1 SV=1	595	70854	19	11	22.1	5.37	1285	0	60.22	TTPSYVAFTDTER	iTRAQ4plex (N-term)
24	sp|P11142|HSP7C_HUMAN	Heat shock cognate 71 kDa protein OS=Homo sapiens GN=HSPA8 PE=1 SV=1	595	70854	19	11	22.1	5.37	1344	1	45.05	MKEIAEAYLGK	2 iTRAQ4plex (K); iTRAQ4plex (N-term)
24	sp|P11142|HSP7C_HUMAN	Heat shock cognate 71 kDa protein OS=Homo sapiens GN=HSPA8 PE=1 SV=1	595	70854	19	11	22.1	5.37	1590	1	61.72	STAGDTHLGGEDFDNR	iTRAQ4plex (N-term)
24	sp|P11142|HSP7C_HUMAN	Heat shock cognate 71 kDa protein OS=Homo sapiens GN=HSPA8 PE=1 SV=1	595	70854	19	11	22.1	5.37	2148	1	118.69	IINEPTAAAIAYGLDKK	2 iTRAQ4plex (K); iTRAQ4plex (N-term)
24	sp|P11142|HSP7C_HUMAN	Heat shock cognate 71 kDa protein OS=Homo sapiens GN=HSPA8 PE=1 SV=1	595	70854	19	11	22.1	5.37	2149	1	109.57	IINEPTAAAIAYGLDKK	2 iTRAQ4plex (K); iTRAQ4plex (N-term)
24	sp|P11142|HSP7C_HUMAN	Heat shock cognate 71 kDa protein OS=Homo sapiens GN=HSPA8 PE=1 SV=1	595	70854	19	11	22.1	5.37	2839	1	116.9	NVLIFDLGGGTFDVSILTIEDGIFEVK	iTRAQ4plex (K); iTRAQ4plex (N-term)
24	sp|P63017|HSP7C_MOUSE	Heat shock cognate 71 kDa protein OS=Mus musculus GN=Hspa8 PE=1 SV=1	595	70827	19	11	22.1	5.37	194	0	46.86	LIGDAAK	iTRAQ4plex (K); iTRAQ4plex (N-term)
24	sp|P63017|HSP7C_MOUSE	Heat shock cognate 71 kDa protein OS=Mus musculus GN=Hspa8 PE=1 SV=1	595	70827	19	11	22.1	5.37	787	1	76.88	DAGTIAGLNVLR	iTRAQ4plex (N-term)
24	sp|P63017|HSP7C_MOUSE	Heat shock cognate 71 kDa protein OS=Mus musculus GN=Hspa8 PE=1 SV=1	595	70827	19	11	22.1	5.37	788	1	73.44	DAGTIAGLNVLR	iTRAQ4plex (N-term)
24	sp|P63017|HSP7C_MOUSE	Heat shock cognate 71 kDa protein OS=Mus musculus GN=Hspa8 PE=1 SV=1	595	70827	19	11	22.1	5.37	830	0	61.78	LLQDFFNGK	iTRAQ4plex (K); iTRAQ4plex (N-term)
24	sp|P63017|HSP7C_MOUSE	Heat shock cognate 71 kDa protein OS=Mus musculus GN=Hspa8 PE=1 SV=1	595	70827	19	11	22.1	5.37	831	0	61.17	LLQDFFNGK	iTRAQ4plex (K); iTRAQ4plex (N-term)
24	sp|P63017|HSP7C_MOUSE	Heat shock cognate 71 kDa protein OS=Mus musculus GN=Hspa8 PE=1 SV=1	595	70827	19	11	22.1	5.37	832	0	55.92	LLQDFFNGK	Deamidated (NQ); iTRAQ4plex (K); iTRAQ4plex (N-term)
24	sp|P63017|HSP7C_MOUSE	Heat shock cognate 71 kDa protein OS=Mus musculus GN=Hspa8 PE=1 SV=1	595	70827	19	11	22.1	5.37	833	0	50.43	LLQDFFNGK	Deamidated (NQ); iTRAQ4plex (K); iTRAQ4plex (N-term)
24	sp|P63017|HSP7C_MOUSE	Heat shock cognate 71 kDa protein OS=Mus musculus GN=Hspa8 PE=1 SV=1	595	70827	19	11	22.1	5.37	834	0	58.15	VEIIANDQGNR	iTRAQ4plex (N-term)
24	sp|P63017|HSP7C_MOUSE	Heat shock cognate 71 kDa protein OS=Mus musculus GN=Hspa8 PE=1 SV=1	595	70827	19	11	22.1	5.37	835	0	61.02	VEIIANDQGNR	iTRAQ4plex (N-term)
24	sp|P63017|HSP7C_MOUSE	Heat shock cognate 71 kDa protein OS=Mus musculus GN=Hspa8 PE=1 SV=1	595	70827	19	11	22.1	5.37	888	1	62.3	FEELNADLFR	iTRAQ4plex (N-term)
24	sp|P63017|HSP7C_MOUSE	Heat shock cognate 71 kDa protein OS=Mus musculus GN=Hspa8 PE=1 SV=1	595	70827	19	11	22.1	5.37	889	1	48.06	FEELNADLFR	iTRAQ4plex (N-term)
24	sp|P63017|HSP7C_MOUSE	Heat shock cognate 71 kDa protein OS=Mus musculus GN=Hspa8 PE=1 SV=1	595	70827	19	11	22.1	5.37	1246	1	40.31	VQVEYKGETK	2 iTRAQ4plex (K); iTRAQ4plex (N-term)
24	sp|P63017|HSP7C_MOUSE	Heat shock cognate 71 kDa protein OS=Mus musculus GN=Hspa8 PE=1 SV=1	595	70827	19	11	22.1	5.37	1247	1	41.79	VQVEYKGETK	2 iTRAQ4plex (K); iTRAQ4plex (N-term)
24	sp|P63017|HSP7C_MOUSE	Heat shock cognate 71 kDa protein OS=Mus musculus GN=Hspa8 PE=1 SV=1	595	70827	19	11	22.1	5.37	1285	0	60.22	TTPSYVAFTDTER	iTRAQ4plex (N-term)
24	sp|P63017|HSP7C_MOUSE	Heat shock cognate 71 kDa protein OS=Mus musculus GN=Hspa8 PE=1 SV=1	595	70827	19	11	22.1	5.37	1344	1	45.05	MKEIAEAYLGK	2 iTRAQ4plex (K); iTRAQ4plex (N-term)
24	sp|P63017|HSP7C_MOUSE	Heat shock cognate 71 kDa protein OS=Mus musculus GN=Hspa8 PE=1 SV=1	595	70827	19	11	22.1	5.37	1590	1	61.72	STAGDTHLGGEDFDNR	iTRAQ4plex (N-term)
24	sp|P63017|HSP7C_MOUSE	Heat shock cognate 71 kDa protein OS=Mus musculus GN=Hspa8 PE=1 SV=1	595	70827	19	11	22.1	5.37	2148	1	118.69	IINEPTAAAIAYGLDKK	2 iTRAQ4plex (K); iTRAQ4plex (N-term)
24	sp|P63017|HSP7C_MOUSE	Heat shock cognate 71 kDa protein OS=Mus musculus GN=Hspa8 PE=1 SV=1	595	70827	19	11	22.1	5.37	2149	1	109.57	IINEPTAAAIAYGLDKK	2 iTRAQ4plex (K); iTRAQ4plex (N-term)
24	sp|P63017|HSP7C_MOUSE	Heat shock cognate 71 kDa protein OS=Mus musculus GN=Hspa8 PE=1 SV=1	595	70827	19	11	22.1	5.37	2839	1	116.9	NVLIFDLGGGTFDVSILTIEDGIFEVK	iTRAQ4plex (K); iTRAQ4plex (N-term)
25	sp|P63101|1433Z_MOUSE	14-3-3 protein zeta/delta OS=Mus musculus GN=Ywhaz PE=1 SV=1	591	27754	11	6	24.9	4.73	502	0	53.28	NLLSVAYK	iTRAQ4plex (K); iTRAQ4plex (N-term)
25	sp|P63101|1433Z_MOUSE	14-3-3 protein zeta/delta OS=Mus musculus GN=Ywhaz PE=1 SV=1	591	27754	11	6	24.9	4.73	759	0	60.59	DSTLIMQLLR	iTRAQ4plex (N-term)
25	sp|P63101|1433Z_MOUSE	14-3-3 protein zeta/delta OS=Mus musculus GN=Ywhaz PE=1 SV=1	591	27754	11	6	24.9	4.73	762	0	69.3	DSTLIMQLLR	iTRAQ4plex (N-term)
25	sp|P63101|1433Z_MOUSE	14-3-3 protein zeta/delta OS=Mus musculus GN=Ywhaz PE=1 SV=1	591	27754	11	6	24.9	4.73	1373	1	85.7	DICNDVLSLLEK	iTRAQ4plex (K); iTRAQ4plex (N-term); Methylthio (C)
25	sp|P63101|1433Z_MOUSE	14-3-3 protein zeta/delta OS=Mus musculus GN=Ywhaz PE=1 SV=1	591	27754	11	6	24.9	4.73	1374	1	51.59	DICNDVLSLLEK	iTRAQ4plex (K); iTRAQ4plex (N-term); Methylthio (C)
25	sp|P63101|1433Z_MOUSE	14-3-3 protein zeta/delta OS=Mus musculus GN=Ywhaz PE=1 SV=1	591	27754	11	6	24.9	4.73	1397	1	61.17	YLAEVAAGDDKK	2 iTRAQ4plex (K); iTRAQ4plex (N-term)
25	sp|P63101|1433Z_MOUSE	14-3-3 protein zeta/delta OS=Mus musculus GN=Ywhaz PE=1 SV=1	591	27754	11	6	24.9	4.73	2396	1	84.2	TAFDEAIAELDTLSEESYK	iTRAQ4plex (K); iTRAQ4plex (N-term)
25	sp|P63101|1433Z_MOUSE	14-3-3 protein zeta/delta OS=Mus musculus GN=Ywhaz PE=1 SV=1	591	27754	11	6	24.9	4.73	2397	1	95.77	TAFDEAIAELDTLSEESYK	iTRAQ4plex (K); iTRAQ4plex (N-term)
25	sp|P63101|1433Z_MOUSE	14-3-3 protein zeta/delta OS=Mus musculus GN=Ywhaz PE=1 SV=1	591	27754	11	6	24.9	4.73	2952	1	105.4	TAFDEAIAELDTLSEESYKDSTLIMQLLR	iTRAQ4plex (K); iTRAQ4plex (N-term)
25	sp|P63101|1433Z_MOUSE	14-3-3 protein zeta/delta OS=Mus musculus GN=Ywhaz PE=1 SV=1	591	27754	11	6	24.9	4.73	2953	1	166.29	TAFDEAIAELDTLSEESYKDSTLIMQLLR	iTRAQ4plex (K); iTRAQ4plex (N-term)
25	sp|P63101|1433Z_MOUSE	14-3-3 protein zeta/delta OS=Mus musculus GN=Ywhaz PE=1 SV=1	591	27754	11	6	24.9	4.73	2954	1	117.64	TAFDEAIAELDTLSEESYKDSTLIMQLLR	iTRAQ4plex (K); iTRAQ4plex (N-term)
25	sp|P63104|1433Z_HUMAN	14-3-3 protein zeta/delta OS=Homo sapiens GN=YWHAZ PE=1 SV=1	591	27728	11	6	24.9	4.73	502	0	53.28	NLLSVAYK	iTRAQ4plex (K); iTRAQ4plex (N-term)
25	sp|P63104|1433Z_HUMAN	14-3-3 protein zeta/delta OS=Homo sapiens GN=YWHAZ PE=1 SV=1	591	27728	11	6	24.9	4.73	759	0	60.59	DSTLIMQLLR	iTRAQ4plex (N-term)
25	sp|P63104|1433Z_HUMAN	14-3-3 protein zeta/delta OS=Homo sapiens GN=YWHAZ PE=1 SV=1	591	27728	11	6	24.9	4.73	762	0	69.3	DSTLIMQLLR	iTRAQ4plex (N-term)
25	sp|P63104|1433Z_HUMAN	14-3-3 protein zeta/delta OS=Homo sapiens GN=YWHAZ PE=1 SV=1	591	27728	11	6	24.9	4.73	1373	1	85.7	DICNDVLSLLEK	iTRAQ4plex (K); iTRAQ4plex (N-term); Methylthio (C)
25	sp|P63104|1433Z_HUMAN	14-3-3 protein zeta/delta OS=Homo sapiens GN=YWHAZ PE=1 SV=1	591	27728	11	6	24.9	4.73	1374	1	51.59	DICNDVLSLLEK	iTRAQ4plex (K); iTRAQ4plex (N-term); Methylthio (C)
25	sp|P63104|1433Z_HUMAN	14-3-3 protein zeta/delta OS=Homo sapiens GN=YWHAZ PE=1 SV=1	591	27728	11	6	24.9	4.73	1397	1	61.17	YLAEVAAGDDKK	2 iTRAQ4plex (K); iTRAQ4plex (N-term)
25	sp|P63104|1433Z_HUMAN	14-3-3 protein zeta/delta OS=Homo sapiens GN=YWHAZ PE=1 SV=1	591	27728	11	6	24.9	4.73	2396	1	84.2	TAFDEAIAELDTLSEESYK	iTRAQ4plex (K); iTRAQ4plex (N-term)
25	sp|P63104|1433Z_HUMAN	14-3-3 protein zeta/delta OS=Homo sapiens GN=YWHAZ PE=1 SV=1	591	27728	11	6	24.9	4.73	2397	1	95.77	TAFDEAIAELDTLSEESYK	iTRAQ4plex (K); iTRAQ4plex (N-term)
25	sp|P63104|1433Z_HUMAN	14-3-3 protein zeta/delta OS=Homo sapiens GN=YWHAZ PE=1 SV=1	591	27728	11	6	24.9	4.73	2952	1	105.4	TAFDEAIAELDTLSEESYKDSTLIMQLLR	iTRAQ4plex (K); iTRAQ4plex (N-term)
25	sp|P63104|1433Z_HUMAN	14-3-3 protein zeta/delta OS=Homo sapiens GN=YWHAZ PE=1 SV=1	591	27728	11	6	24.9	4.73	2953	1	166.29	TAFDEAIAELDTLSEESYKDSTLIMQLLR	iTRAQ4plex (K); iTRAQ4plex (N-term)
25	sp|P63104|1433Z_HUMAN	14-3-3 protein zeta/delta OS=Homo sapiens GN=YWHAZ PE=1 SV=1	591	27728	11	6	24.9	4.73	2954	1	117.64	TAFDEAIAELDTLSEESYKDSTLIMQLLR	iTRAQ4plex (K); iTRAQ4plex (N-term)
26	sp|Q64522|H2A2B_MOUSE	Histone H2A type 2-B OS=Mus musculus GN=Hist2h2ab PE=1 SV=3	580	14005	8	3	46.9	10.88	294	0	58.63	AGLQFPVGR	iTRAQ4plex (N-term)
26	sp|Q64522|H2A2B_MOUSE	Histone H2A type 2-B OS=Mus musculus GN=Hist2h2ab PE=1 SV=3	580	14005	8	3	46.9	10.88	295	0	58.77	AGLQFPVGR	iTRAQ4plex (N-term)
26	sp|Q64522|H2A2B_MOUSE	Histone H2A type 2-B OS=Mus musculus GN=Hist2h2ab PE=1 SV=3	580	14005	8	3	46.9	10.88	2506	0	95.58	LLGGVTIAQGGVLPNIQAVLLPK	iTRAQ4plex (K); iTRAQ4plex (N-term)
26	sp|Q64522|H2A2B_MOUSE	Histone H2A type 2-B OS=Mus musculus GN=Hist2h2ab PE=1 SV=3	580	14005	8	3	46.9	10.88	2507	0	95.57	LLGGVTIAQGGVLPNIQAVLLPK	iTRAQ4plex (K); iTRAQ4plex (N-term)
26	sp|Q64522|H2A2B_MOUSE	Histone H2A type 2-B OS=Mus musculus GN=Hist2h2ab PE=1 SV=3	580	14005	8	3	46.9	10.88	2782	0	121.5	VGAGAPVYMAAVLEYLTAEILELAGNAAR	iTRAQ4plex (N-term)
26	sp|Q64522|H2A2B_MOUSE	Histone H2A type 2-B OS=Mus musculus GN=Hist2h2ab PE=1 SV=3	580	14005	8	3	46.9	10.88	2783	0	144.4	VGAGAPVYMAAVLEYLTAEILELAGNAAR	iTRAQ4plex (N-term)
26	sp|Q64522|H2A2B_MOUSE	Histone H2A type 2-B OS=Mus musculus GN=Hist2h2ab PE=1 SV=3	580	14005	8	3	46.9	10.88	2793	0	120.97	VGAGAPVYMAAVLEYLTAEILELAGNAAR	iTRAQ4plex (N-term); Oxidation (M)
26	sp|Q64522|H2A2B_MOUSE	Histone H2A type 2-B OS=Mus musculus GN=Hist2h2ab PE=1 SV=3	580	14005	8	3	46.9	10.88	2794	0	112.89	VGAGAPVYMAAVLEYLTAEILELAGNAAR	iTRAQ4plex (N-term); Oxidation (M)
27	sp|P25705|ATPA_HUMAN	ATP synthase subunit alpha, mitochondrial OS=Homo sapiens GN=ATP5A1 PE=1 SV=1	567	59714	8	4	10.3	9.16	975	1	44.55	EIVTNFLAGFEA	iTRAQ4plex (N-term)
27	sp|P25705|ATPA_HUMAN	ATP synthase subunit alpha, mitochondrial OS=Homo sapiens GN=ATP5A1 PE=1 SV=1	567	59714	8	4	10.3	9.16	1601	1	55.86	LKEIVTNFLAGFEA	iTRAQ4plex (K); iTRAQ4plex (N-term)
27	sp|P25705|ATPA_HUMAN	ATP synthase subunit alpha, mitochondrial OS=Homo sapiens GN=ATP5A1 PE=1 SV=1	567	59714	8	4	10.3	9.16	1603	1	59.01	LKEIVTNFLAGFEA	iTRAQ4plex (K); iTRAQ4plex (N-term)
27	sp|P25705|ATPA_HUMAN	ATP synthase subunit alpha, mitochondrial OS=Homo sapiens GN=ATP5A1 PE=1 SV=1	567	59714	8	4	10.3	9.16	2448	1	171.41	EVAAFAQFGSDLDAATQQLLSR	iTRAQ4plex (N-term)
27	sp|P25705|ATPA_HUMAN	ATP synthase subunit alpha, mitochondrial OS=Homo sapiens GN=ATP5A1 PE=1 SV=1	567	59714	8	4	10.3	9.16	2449	1	170.97	EVAAFAQFGSDLDAATQQLLSR	iTRAQ4plex (N-term)
27	sp|P25705|ATPA_HUMAN	ATP synthase subunit alpha, mitochondrial OS=Homo sapiens GN=ATP5A1 PE=1 SV=1	567	59714	8	4	10.3	9.16	2473	1	109.54	FENAFLSHVVSQHQALLGTIR	iTRAQ4plex (N-term)
27	sp|P25705|ATPA_HUMAN	ATP synthase subunit alpha, mitochondrial OS=Homo sapiens GN=ATP5A1 PE=1 SV=1	567	59714	8	4	10.3	9.16	2474	1	87.47	FENAFLSHVVSQHQALLGTIR	iTRAQ4plex (N-term)
27	sp|P25705|ATPA_HUMAN	ATP synthase subunit alpha, mitochondrial OS=Homo sapiens GN=ATP5A1 PE=1 SV=1	567	59714	8	4	10.3	9.16	2475	1	70.75	FENAFLSHVVSQHQALLGTIR	iTRAQ4plex (N-term)
28	sp|P62258|1433E_HUMAN	14-3-3 protein epsilon OS=Homo sapiens GN=YWHAE PE=1 SV=1	564	29155	7	3	14.5	4.63	502	0	53.28	NLLSVAYK	iTRAQ4plex (K); iTRAQ4plex (N-term)
28	sp|P62258|1433E_HUMAN	14-3-3 protein epsilon OS=Homo sapiens GN=YWHAE PE=1 SV=1	564	29155	7	3	14.5	4.63	759	0	60.59	DSTLIMQLLR	iTRAQ4plex (N-term)
28	sp|P62258|1433E_HUMAN	14-3-3 protein epsilon OS=Homo sapiens GN=YWHAE PE=1 SV=1	564	29155	7	3	14.5	4.63	762	0	69.3	DSTLIMQLLR	iTRAQ4plex (N-term)
28	sp|P62258|1433E_HUMAN	14-3-3 protein epsilon OS=Homo sapiens GN=YWHAE PE=1 SV=1	564	29155	7	3	14.5	4.63	2934	1	188.22	AAFDDAIAELDTLSEESYKDSTLIMQLLR	iTRAQ4plex (K); iTRAQ4plex (N-term)
28	sp|P62258|1433E_HUMAN	14-3-3 protein epsilon OS=Homo sapiens GN=YWHAE PE=1 SV=1	564	29155	7	3	14.5	4.63	2935	1	123.12	AAFDDAIAELDTLSEESYKDSTLIMQLLR	iTRAQ4plex (K); iTRAQ4plex (N-term)
28	sp|P62258|1433E_HUMAN	14-3-3 protein epsilon OS=Homo sapiens GN=YWHAE PE=1 SV=1	564	29155	7	3	14.5	4.63	2936	1	124.99	AAFDDAIAELDTLSEESYKDSTLIMQLLR	iTRAQ4plex (K); iTRAQ4plex (N-term)
28	sp|P62258|1433E_HUMAN	14-3-3 protein epsilon OS=Homo sapiens GN=YWHAE PE=1 SV=1	564	29155	7	3	14.5	4.63	2937	1	155.05	AAFDDAIAELDTLSEESYKDSTLIMQLLR	iTRAQ4plex (K); iTRAQ4plex (N-term)
28	sp|P62259|1433E_MOUSE	14-3-3 protein epsilon OS=Mus musculus GN=Ywhae PE=1 SV=1	564	29155	7	3	14.5	4.63	502	0	53.28	NLLSVAYK	iTRAQ4plex (K); iTRAQ4plex (N-term)
28	sp|P62259|1433E_MOUSE	14-3-3 protein epsilon OS=Mus musculus GN=Ywhae PE=1 SV=1	564	29155	7	3	14.5	4.63	759	0	60.59	DSTLIMQLLR	iTRAQ4plex (N-term)
28	sp|P62259|1433E_MOUSE	14-3-3 protein epsilon OS=Mus musculus GN=Ywhae PE=1 SV=1	564	29155	7	3	14.5	4.63	762	0	69.3	DSTLIMQLLR	iTRAQ4plex (N-term)
28	sp|P62259|1433E_MOUSE	14-3-3 protein epsilon OS=Mus musculus GN=Ywhae PE=1 SV=1	564	29155	7	3	14.5	4.63	2934	1	188.22	AAFDDAIAELDTLSEESYKDSTLIMQLLR	iTRAQ4plex (K); iTRAQ4plex (N-term)
28	sp|P62259|1433E_MOUSE	14-3-3 protein epsilon OS=Mus musculus GN=Ywhae PE=1 SV=1	564	29155	7	3	14.5	4.63	2935	1	123.12	AAFDDAIAELDTLSEESYKDSTLIMQLLR	iTRAQ4plex (K); iTRAQ4plex (N-term)
28	sp|P62259|1433E_MOUSE	14-3-3 protein epsilon OS=Mus musculus GN=Ywhae PE=1 SV=1	564	29155	7	3	14.5	4.63	2936	1	124.99	AAFDDAIAELDTLSEESYKDSTLIMQLLR	iTRAQ4plex (K); iTRAQ4plex (N-term)
28	sp|P62259|1433E_MOUSE	14-3-3 protein epsilon OS=Mus musculus GN=Ywhae PE=1 SV=1	564	29155	7	3	14.5	4.63	2937	1	155.05	AAFDDAIAELDTLSEESYKDSTLIMQLLR	iTRAQ4plex (K); iTRAQ4plex (N-term)
29	sp|Q8K0E8|FIBB_MOUSE	Fibrinogen beta chain OS=Mus musculus GN=Fgb PE=2 SV=1	558	54718	12	6	17	6.68	207	1	49.66	SILEDLR	iTRAQ4plex (N-term)
29	sp|Q8K0E8|FIBB_MOUSE	Fibrinogen beta chain OS=Mus musculus GN=Fgb PE=2 SV=1	558	54718	12	6	17	6.68	208	1	46.36	SILEDLR	iTRAQ4plex (N-term)
29	sp|Q8K0E8|FIBB_MOUSE	Fibrinogen beta chain OS=Mus musculus GN=Fgb PE=2 SV=1	558	54718	12	6	17	6.68	1538	1	61.27	AHYGGFTVQNEASK	iTRAQ4plex (K); iTRAQ4plex (N-term)
29	sp|Q8K0E8|FIBB_MOUSE	Fibrinogen beta chain OS=Mus musculus GN=Fgb PE=2 SV=1	558	54718	12	6	17	6.68	1539	1	53.46	AHYGGFTVQNEASK	iTRAQ4plex (K); iTRAQ4plex (N-term)
29	sp|Q8K0E8|FIBB_MOUSE	Fibrinogen beta chain OS=Mus musculus GN=Fgb PE=2 SV=1	558	54718	12	6	17	6.68	1840	0	50.69	MGPTELLIEMEDWK	iTRAQ4plex (K); iTRAQ4plex (N-term)
29	sp|Q8K0E8|FIBB_MOUSE	Fibrinogen beta chain OS=Mus musculus GN=Fgb PE=2 SV=1	558	54718	12	6	17	6.68	1841	0	61.54	MGPTELLIEMEDWK	iTRAQ4plex (K); iTRAQ4plex (N-term)
29	sp|Q8K0E8|FIBB_MOUSE	Fibrinogen beta chain OS=Mus musculus GN=Fgb PE=2 SV=1	558	54718	12	6	17	6.68	1936	1	103.19	LYIDETVNDNIPLNLR	iTRAQ4plex (N-term)
29	sp|Q8K0E8|FIBB_MOUSE	Fibrinogen beta chain OS=Mus musculus GN=Fgb PE=2 SV=1	558	54718	12	6	17	6.68	1937	1	113.72	LYIDETVNDNIPLNLR	iTRAQ4plex (N-term)
29	sp|Q8K0E8|FIBB_MOUSE	Fibrinogen beta chain OS=Mus musculus GN=Fgb PE=2 SV=1	558	54718	12	6	17	6.68	2405	0	70.99	MGPTELLIEMEDWKGDK	2 iTRAQ4plex (K); iTRAQ4plex (N-term)
29	sp|Q8K0E8|FIBB_MOUSE	Fibrinogen beta chain OS=Mus musculus GN=Fgb PE=2 SV=1	558	54718	12	6	17	6.68	2406	0	71.38	MGPTELLIEMEDWKGDK	2 iTRAQ4plex (K); iTRAQ4plex (N-term)
29	sp|Q8K0E8|FIBB_MOUSE	Fibrinogen beta chain OS=Mus musculus GN=Fgb PE=2 SV=1	558	54718	12	6	17	6.68	2898	1	130.61	SSIAELNNNIQSVSDTSSVTFQYLTLLK	iTRAQ4plex (K); iTRAQ4plex (N-term)
29	sp|Q8K0E8|FIBB_MOUSE	Fibrinogen beta chain OS=Mus musculus GN=Fgb PE=2 SV=1	558	54718	12	6	17	6.68	2899	1	131.84	SSIAELNNNIQSVSDTSSVTFQYLTLLK	iTRAQ4plex (K); iTRAQ4plex (N-term)
30	sp|Q9ERD7|TBB3_MOUSE	Tubulin beta-3 chain OS=Mus musculus GN=Tubb3 PE=1 SV=1	535	50386	15	9	26.4	4.82	680	0	48.75	LAVNMVPFPR	iTRAQ4plex (N-term)
30	sp|Q9ERD7|TBB3_MOUSE	Tubulin beta-3 chain OS=Mus musculus GN=Tubb3 PE=1 SV=1	535	50386	15	9	26.4	4.82	681	0	45.5	LAVNMVPFPR	iTRAQ4plex (N-term)
30	sp|Q9ERD7|TBB3_MOUSE	Tubulin beta-3 chain OS=Mus musculus GN=Tubb3 PE=1 SV=1	535	50386	15	9	26.4	4.82	839	0	56.83	ISEQFTAMFR	iTRAQ4plex (N-term)
30	sp|Q9ERD7|TBB3_MOUSE	Tubulin beta-3 chain OS=Mus musculus GN=Tubb3 PE=1 SV=1	535	50386	15	9	26.4	4.82	840	0	61.55	ISEQFTAMFR	iTRAQ4plex (N-term)
30	sp|Q9ERD7|TBB3_MOUSE	Tubulin beta-3 chain OS=Mus musculus GN=Tubb3 PE=1 SV=1	535	50386	15	9	26.4	4.82	1144	0	68.58	KLAVNMVPFPR	iTRAQ4plex (K); iTRAQ4plex (N-term)
30	sp|Q9ERD7|TBB3_MOUSE	Tubulin beta-3 chain OS=Mus musculus GN=Tubb3 PE=1 SV=1	535	50386	15	9	26.4	4.82	1145	0	43.9	KLAVNMVPFPR	iTRAQ4plex (K); iTRAQ4plex (N-term)
30	sp|Q9ERD7|TBB3_MOUSE	Tubulin beta-3 chain OS=Mus musculus GN=Tubb3 PE=1 SV=1	535	50386	15	9	26.4	4.82	1237	0	80.39	IMNTFSVVPSPK	iTRAQ4plex (K); iTRAQ4plex (N-term)
30	sp|Q9ERD7|TBB3_MOUSE	Tubulin beta-3 chain OS=Mus musculus GN=Tubb3 PE=1 SV=1	535	50386	15	9	26.4	4.82	1238	0	78.34	IMNTFSVVPSPK	iTRAQ4plex (K); iTRAQ4plex (N-term)
30	sp|Q9ERD7|TBB3_MOUSE	Tubulin beta-3 chain OS=Mus musculus GN=Tubb3 PE=1 SV=1	535	50386	15	9	26.4	4.82	1465	0	49.39	LHFFMPGFAPLTAR	iTRAQ4plex (N-term)
30	sp|Q9ERD7|TBB3_MOUSE	Tubulin beta-3 chain OS=Mus musculus GN=Tubb3 PE=1 SV=1	535	50386	15	9	26.4	4.82	1482	0	119.76	AILVDLEPGTMDSVR	iTRAQ4plex (N-term)
30	sp|Q9ERD7|TBB3_MOUSE	Tubulin beta-3 chain OS=Mus musculus GN=Tubb3 PE=1 SV=1	535	50386	15	9	26.4	4.82	1483	0	112.75	AILVDLEPGTMDSVR	iTRAQ4plex (N-term)
30	sp|Q9ERD7|TBB3_MOUSE	Tubulin beta-3 chain OS=Mus musculus GN=Tubb3 PE=1 SV=1	535	50386	15	9	26.4	4.82	1853	0	44.9	NSSYFVEWIPNNVK	iTRAQ4plex (K); iTRAQ4plex (N-term)
30	sp|Q9ERD7|TBB3_MOUSE	Tubulin beta-3 chain OS=Mus musculus GN=Tubb3 PE=1 SV=1	535	50386	15	9	26.4	4.82	1994	0	77.85	GHYTEGAELVDSVLDVVR	iTRAQ4plex (N-term)
30	sp|Q9ERD7|TBB3_MOUSE	Tubulin beta-3 chain OS=Mus musculus GN=Tubb3 PE=1 SV=1	535	50386	15	9	26.4	4.82	1995	0	90.6	GHYTEGAELVDSVLDVVR	iTRAQ4plex (N-term)
30	sp|Q9ERD7|TBB3_MOUSE	Tubulin beta-3 chain OS=Mus musculus GN=Tubb3 PE=1 SV=1	535	50386	15	9	26.4	4.82	2628	1	64.05	LATPTYGDLNHLVSATMSGVTTSLR	iTRAQ4plex (N-term)
30	sp|Q13509|TBB3_HUMAN	Tubulin beta-3 chain OS=Homo sapiens GN=TUBB3 PE=1 SV=2	535	50400	15	9	26.4	4.83	680	0	48.75	LAVNMVPFPR	iTRAQ4plex (N-term)
30	sp|Q13509|TBB3_HUMAN	Tubulin beta-3 chain OS=Homo sapiens GN=TUBB3 PE=1 SV=2	535	50400	15	9	26.4	4.83	681	0	45.5	LAVNMVPFPR	iTRAQ4plex (N-term)
30	sp|Q13509|TBB3_HUMAN	Tubulin beta-3 chain OS=Homo sapiens GN=TUBB3 PE=1 SV=2	535	50400	15	9	26.4	4.83	839	0	56.83	ISEQFTAMFR	iTRAQ4plex (N-term)
30	sp|Q13509|TBB3_HUMAN	Tubulin beta-3 chain OS=Homo sapiens GN=TUBB3 PE=1 SV=2	535	50400	15	9	26.4	4.83	840	0	61.55	ISEQFTAMFR	iTRAQ4plex (N-term)
30	sp|Q13509|TBB3_HUMAN	Tubulin beta-3 chain OS=Homo sapiens GN=TUBB3 PE=1 SV=2	535	50400	15	9	26.4	4.83	1144	0	68.58	KLAVNMVPFPR	iTRAQ4plex (K); iTRAQ4plex (N-term)
30	sp|Q13509|TBB3_HUMAN	Tubulin beta-3 chain OS=Homo sapiens GN=TUBB3 PE=1 SV=2	535	50400	15	9	26.4	4.83	1145	0	43.9	KLAVNMVPFPR	iTRAQ4plex (K); iTRAQ4plex (N-term)
30	sp|Q13509|TBB3_HUMAN	Tubulin beta-3 chain OS=Homo sapiens GN=TUBB3 PE=1 SV=2	535	50400	15	9	26.4	4.83	1237	0	80.39	IMNTFSVVPSPK	iTRAQ4plex (K); iTRAQ4plex (N-term)
30	sp|Q13509|TBB3_HUMAN	Tubulin beta-3 chain OS=Homo sapiens GN=TUBB3 PE=1 SV=2	535	50400	15	9	26.4	4.83	1238	0	78.34	IMNTFSVVPSPK	iTRAQ4plex (K); iTRAQ4plex (N-term)
30	sp|Q13509|TBB3_HUMAN	Tubulin beta-3 chain OS=Homo sapiens GN=TUBB3 PE=1 SV=2	535	50400	15	9	26.4	4.83	1465	0	49.39	LHFFMPGFAPLTAR	iTRAQ4plex (N-term)
30	sp|Q13509|TBB3_HUMAN	Tubulin beta-3 chain OS=Homo sapiens GN=TUBB3 PE=1 SV=2	535	50400	15	9	26.4	4.83	1482	0	119.76	AILVDLEPGTMDSVR	iTRAQ4plex (N-term)
30	sp|Q13509|TBB3_HUMAN	Tubulin beta-3 chain OS=Homo sapiens GN=TUBB3 PE=1 SV=2	535	50400	15	9	26.4	4.83	1483	0	112.75	AILVDLEPGTMDSVR	iTRAQ4plex (N-term)
30	sp|Q13509|TBB3_HUMAN	Tubulin beta-3 chain OS=Homo sapiens GN=TUBB3 PE=1 SV=2	535	50400	15	9	26.4	4.83	1853	0	44.9	NSSYFVEWIPNNVK	iTRAQ4plex (K); iTRAQ4plex (N-term)
30	sp|Q13509|TBB3_HUMAN	Tubulin beta-3 chain OS=Homo sapiens GN=TUBB3 PE=1 SV=2	535	50400	15	9	26.4	4.83	1994	0	77.85	GHYTEGAELVDSVLDVVR	iTRAQ4plex (N-term)
30	sp|Q13509|TBB3_HUMAN	Tubulin beta-3 chain OS=Homo sapiens GN=TUBB3 PE=1 SV=2	535	50400	15	9	26.4	4.83	1995	0	90.6	GHYTEGAELVDSVLDVVR	iTRAQ4plex (N-term)
30	sp|Q13509|TBB3_HUMAN	Tubulin beta-3 chain OS=Homo sapiens GN=TUBB3 PE=1 SV=2	535	50400	15	9	26.4	4.83	2628	1	64.05	LATPTYGDLNHLVSATMSGVTTSLR	iTRAQ4plex (N-term)
31	sp|P01942|HBA_MOUSE	Hemoglobin subunit alpha OS=Mus musculus GN=Hba PE=1 SV=2	491	15076	14	6	38	7.96	238	1	48.23	VLSGEDK	iTRAQ4plex (K); iTRAQ4plex (N-term)
31	sp|P01942|HBA_MOUSE	Hemoglobin subunit alpha OS=Mus musculus GN=Hba PE=1 SV=2	491	15076	14	6	38	7.96	239	1	48.32	VLSGEDK	iTRAQ4plex (K); iTRAQ4plex (N-term)
31	sp|P01942|HBA_MOUSE	Hemoglobin subunit alpha OS=Mus musculus GN=Hba PE=1 SV=2	491	15076	14	6	38	7.96	343	0	59.75	VDPVNFK	iTRAQ4plex (K); iTRAQ4plex (N-term)
31	sp|P01942|HBA_MOUSE	Hemoglobin subunit alpha OS=Mus musculus GN=Hba PE=1 SV=2	491	15076	14	6	38	7.96	344	0	59.53	VDPVNFK	iTRAQ4plex (K); iTRAQ4plex (N-term)
31	sp|P01942|HBA_MOUSE	Hemoglobin subunit alpha OS=Mus musculus GN=Hba PE=1 SV=2	491	15076	14	6	38	7.96	737	1	51.76	MFASFPTTK	iTRAQ4plex (K); iTRAQ4plex (N-term)
31	sp|P01942|HBA_MOUSE	Hemoglobin subunit alpha OS=Mus musculus GN=Hba PE=1 SV=2	491	15076	14	6	38	7.96	738	1	53.66	MFASFPTTK	iTRAQ4plex (K); iTRAQ4plex (N-term)
31	sp|P01942|HBA_MOUSE	Hemoglobin subunit alpha OS=Mus musculus GN=Hba PE=1 SV=2	491	15076	14	6	38	7.96	1102	0	61.11	FLASVSTVLTSK	iTRAQ4plex (K); iTRAQ4plex (N-term)
31	sp|P01942|HBA_MOUSE	Hemoglobin subunit alpha OS=Mus musculus GN=Hba PE=1 SV=2	491	15076	14	6	38	7.96	1103	0	57.75	FLASVSTVLTSK	iTRAQ4plex (K); iTRAQ4plex (N-term)
31	sp|P01942|HBA_MOUSE	Hemoglobin subunit alpha OS=Mus musculus GN=Hba PE=1 SV=2	491	15076	14	6	38	7.96	1104	0	114.1	FLASVSTVLTSK	iTRAQ4plex (K); iTRAQ4plex (N-term)
31	sp|P01942|HBA_MOUSE	Hemoglobin subunit alpha OS=Mus musculus GN=Hba PE=1 SV=2	491	15076	14	6	38	7.96	1105	0	114.22	FLASVSTVLTSK	iTRAQ4plex (K); iTRAQ4plex (N-term)
31	sp|P01942|HBA_MOUSE	Hemoglobin subunit alpha OS=Mus musculus GN=Hba PE=1 SV=2	491	15076	14	6	38	7.96	1257	1	43.04	VLSGEDKSNIK	2 iTRAQ4plex (K); iTRAQ4plex (N-term)
31	sp|P01942|HBA_MOUSE	Hemoglobin subunit alpha OS=Mus musculus GN=Hba PE=1 SV=2	491	15076	14	6	38	7.96	1330	1	113.29	IGGHGAEYGAEALER	iTRAQ4plex (N-term)
31	sp|P01942|HBA_MOUSE	Hemoglobin subunit alpha OS=Mus musculus GN=Hba PE=1 SV=2	491	15076	14	6	38	7.96	1331	1	84.8	IGGHGAEYGAEALER	iTRAQ4plex (N-term)
31	sp|P01942|HBA_MOUSE	Hemoglobin subunit alpha OS=Mus musculus GN=Hba PE=1 SV=2	491	15076	14	6	38	7.96	1332	1	73.47	IGGHGAEYGAEALER	iTRAQ4plex (N-term)
32	sp|P07737|PROF1_HUMAN	Profilin-1 OS=Homo sapiens GN=PFN1 PE=1 SV=2	474	15045	8	4	37.1	8.44	442	1	70.31	TLVLLMGK	iTRAQ4plex (K); iTRAQ4plex (N-term)
32	sp|P07737|PROF1_HUMAN	Profilin-1 OS=Homo sapiens GN=PFN1 PE=1 SV=2	474	15045	8	4	37.1	8.44	443	1	70.34	TLVLLMGK	iTRAQ4plex (K); iTRAQ4plex (N-term)
32	sp|P07737|PROF1_HUMAN	Profilin-1 OS=Homo sapiens GN=PFN1 PE=1 SV=2	474	15045	8	4	37.1	8.44	1324	1	110.48	STGGAPTFNVTVTK	iTRAQ4plex (K); iTRAQ4plex (N-term)
32	sp|P07737|PROF1_HUMAN	Profilin-1 OS=Homo sapiens GN=PFN1 PE=1 SV=2	474	15045	8	4	37.1	8.44	1325	1	111.31	STGGAPTFNVTVTK	iTRAQ4plex (K); iTRAQ4plex (N-term)
32	sp|P07737|PROF1_HUMAN	Profilin-1 OS=Homo sapiens GN=PFN1 PE=1 SV=2	474	15045	8	4	37.1	8.44	1510	1	68.17	DSLLQDGEFSMDLR	iTRAQ4plex (N-term)
32	sp|P07737|PROF1_HUMAN	Profilin-1 OS=Homo sapiens GN=PFN1 PE=1 SV=2	474	15045	8	4	37.1	8.44	1758	1	81.15	TFVNITPAEVGVLVGK	iTRAQ4plex (K); iTRAQ4plex (N-term)
32	sp|P07737|PROF1_HUMAN	Profilin-1 OS=Homo sapiens GN=PFN1 PE=1 SV=2	474	15045	8	4	37.1	8.44	1759	1	86.57	TFVNITPAEVGVLVGK	iTRAQ4plex (K); iTRAQ4plex (N-term)
32	sp|P07737|PROF1_HUMAN	Profilin-1 OS=Homo sapiens GN=PFN1 PE=1 SV=2	474	15045	8	4	37.1	8.44	1760	1	114.06	TFVNITPAEVGVLVGK	iTRAQ4plex (K); iTRAQ4plex (N-term)
33	sp|P08758|ANXA5_HUMAN	Annexin A5 OS=Homo sapiens GN=ANXA5 PE=1 SV=2	463	35914	8	5	34.1	4.94	1632	1	98.93	GLGTDEESILTLLTSR	iTRAQ4plex (N-term)
33	sp|P08758|ANXA5_HUMAN	Annexin A5 OS=Homo sapiens GN=ANXA5 PE=1 SV=2	463	35914	8	5	34.1	4.94	1633	1	120.15	GLGTDEESILTLLTSR	iTRAQ4plex (N-term)
33	sp|P08758|ANXA5_HUMAN	Annexin A5 OS=Homo sapiens GN=ANXA5 PE=1 SV=2	463	35914	8	5	34.1	4.94	1665	1	40.54	DLLDDLKSELTGK	2 iTRAQ4plex (K); iTRAQ4plex (N-term)
33	sp|P08758|ANXA5_HUMAN	Annexin A5 OS=Homo sapiens GN=ANXA5 PE=1 SV=2	463	35914	8	5	34.1	4.94	1666	1	42.72	DLLDDLKSELTGK	2 iTRAQ4plex (K); iTRAQ4plex (N-term)
33	sp|P08758|ANXA5_HUMAN	Annexin A5 OS=Homo sapiens GN=ANXA5 PE=1 SV=2	463	35914	8	5	34.1	4.94	1891	0	46.15	SIPAYLAETLYYAMK	iTRAQ4plex (K); iTRAQ4plex (N-term)
33	sp|P08758|ANXA5_HUMAN	Annexin A5 OS=Homo sapiens GN=ANXA5 PE=1 SV=2	463	35914	8	5	34.1	4.94	2969	0	93.83	YMTISGFQIEETIDRETSGNLEQLLLAVVK	iTRAQ4plex (K); iTRAQ4plex (N-term)
33	sp|P08758|ANXA5_HUMAN	Annexin A5 OS=Homo sapiens GN=ANXA5 PE=1 SV=2	463	35914	8	5	34.1	4.94	2970	0	87.9	YMTISGFQIEETIDRETSGNLEQLLLAVVK	iTRAQ4plex (K); iTRAQ4plex (N-term)
33	sp|P08758|ANXA5_HUMAN	Annexin A5 OS=Homo sapiens GN=ANXA5 PE=1 SV=2	463	35914	8	5	34.1	4.94	3019	1	143.01	MLVVLLQANRDPDAGIDEAQVEQDAQALFQAGELK	iTRAQ4plex (K); iTRAQ4plex (N-term)
34	sp|P0C0S5|H2AZ_HUMAN	Histone H2A.Z OS=Homo sapiens GN=H2AFZ PE=1 SV=2	452	13545	6	2	29.7	10.58	294	0	58.63	AGLQFPVGR	iTRAQ4plex (N-term)
34	sp|P0C0S5|H2AZ_HUMAN	Histone H2A.Z OS=Homo sapiens GN=H2AFZ PE=1 SV=2	452	13545	6	2	29.7	10.58	295	0	58.77	AGLQFPVGR	iTRAQ4plex (N-term)
34	sp|P0C0S5|H2AZ_HUMAN	Histone H2A.Z OS=Homo sapiens GN=H2AFZ PE=1 SV=2	452	13545	6	2	29.7	10.58	2830	1	147.94	VGATAAVYSAAILEYLTAEVLELAGNASK	iTRAQ4plex (K); iTRAQ4plex (N-term)
34	sp|P0C0S5|H2AZ_HUMAN	Histone H2A.Z OS=Homo sapiens GN=H2AFZ PE=1 SV=2	452	13545	6	2	29.7	10.58	2831	1	119.13	VGATAAVYSAAILEYLTAEVLELAGNASK	iTRAQ4plex (K); iTRAQ4plex (N-term)
34	sp|P0C0S5|H2AZ_HUMAN	Histone H2A.Z OS=Homo sapiens GN=H2AFZ PE=1 SV=2	452	13545	6	2	29.7	10.58	2832	1	108.42	VGATAAVYSAAILEYLTAEVLELAGNASK	iTRAQ4plex (K); iTRAQ4plex (N-term)
34	sp|P0C0S5|H2AZ_HUMAN	Histone H2A.Z OS=Homo sapiens GN=H2AFZ PE=1 SV=2	452	13545	6	2	29.7	10.58	2833	1	131.83	VGATAAVYSAAILEYLTAEVLELAGNASK	iTRAQ4plex (K); iTRAQ4plex (N-term)
34	sp|P0C0S6|H2AZ_MOUSE	Histone H2A.Z OS=Mus musculus GN=H2afz PE=1 SV=2	452	13545	6	2	29.7	10.58	294	0	58.63	AGLQFPVGR	iTRAQ4plex (N-term)
34	sp|P0C0S6|H2AZ_MOUSE	Histone H2A.Z OS=Mus musculus GN=H2afz PE=1 SV=2	452	13545	6	2	29.7	10.58	295	0	58.77	AGLQFPVGR	iTRAQ4plex (N-term)
34	sp|P0C0S6|H2AZ_MOUSE	Histone H2A.Z OS=Mus musculus GN=H2afz PE=1 SV=2	452	13545	6	2	29.7	10.58	2830	1	147.94	VGATAAVYSAAILEYLTAEVLELAGNASK	iTRAQ4plex (K); iTRAQ4plex (N-term)
34	sp|P0C0S6|H2AZ_MOUSE	Histone H2A.Z OS=Mus musculus GN=H2afz PE=1 SV=2	452	13545	6	2	29.7	10.58	2831	1	119.13	VGATAAVYSAAILEYLTAEVLELAGNASK	iTRAQ4plex (K); iTRAQ4plex (N-term)
34	sp|P0C0S6|H2AZ_MOUSE	Histone H2A.Z OS=Mus musculus GN=H2afz PE=1 SV=2	452	13545	6	2	29.7	10.58	2832	1	108.42	VGATAAVYSAAILEYLTAEVLELAGNASK	iTRAQ4plex (K); iTRAQ4plex (N-term)
34	sp|P0C0S6|H2AZ_MOUSE	Histone H2A.Z OS=Mus musculus GN=H2afz PE=1 SV=2	452	13545	6	2	29.7	10.58	2833	1	131.83	VGATAAVYSAAILEYLTAEVLELAGNASK	iTRAQ4plex (K); iTRAQ4plex (N-term)
34	sp|Q3THW5|H2AV_MOUSE	Histone H2A.V OS=Mus musculus GN=H2afv PE=1 SV=3	452	13501	6	2	29.7	10.58	294	0	58.63	AGLQFPVGR	iTRAQ4plex (N-term)
34	sp|Q3THW5|H2AV_MOUSE	Histone H2A.V OS=Mus musculus GN=H2afv PE=1 SV=3	452	13501	6	2	29.7	10.58	295	0	58.77	AGLQFPVGR	iTRAQ4plex (N-term)
34	sp|Q3THW5|H2AV_MOUSE	Histone H2A.V OS=Mus musculus GN=H2afv PE=1 SV=3	452	13501	6	2	29.7	10.58	2830	1	147.94	VGATAAVYSAAILEYLTAEVLELAGNASK	iTRAQ4plex (K); iTRAQ4plex (N-term)
34	sp|Q3THW5|H2AV_MOUSE	Histone H2A.V OS=Mus musculus GN=H2afv PE=1 SV=3	452	13501	6	2	29.7	10.58	2831	1	119.13	VGATAAVYSAAILEYLTAEVLELAGNASK	iTRAQ4plex (K); iTRAQ4plex (N-term)
34	sp|Q3THW5|H2AV_MOUSE	Histone H2A.V OS=Mus musculus GN=H2afv PE=1 SV=3	452	13501	6	2	29.7	10.58	2832	1	108.42	VGATAAVYSAAILEYLTAEVLELAGNASK	iTRAQ4plex (K); iTRAQ4plex (N-term)
34	sp|Q3THW5|H2AV_MOUSE	Histone H2A.V OS=Mus musculus GN=H2afv PE=1 SV=3	452	13501	6	2	29.7	10.58	2833	1	131.83	VGATAAVYSAAILEYLTAEVLELAGNASK	iTRAQ4plex (K); iTRAQ4plex (N-term)
34	sp|Q71UI9|H2AV_HUMAN	Histone H2A.V OS=Homo sapiens GN=H2AFV PE=1 SV=3	452	13501	6	2	29.7	10.58	294	0	58.63	AGLQFPVGR	iTRAQ4plex (N-term)
34	sp|Q71UI9|H2AV_HUMAN	Histone H2A.V OS=Homo sapiens GN=H2AFV PE=1 SV=3	452	13501	6	2	29.7	10.58	295	0	58.77	AGLQFPVGR	iTRAQ4plex (N-term)
34	sp|Q71UI9|H2AV_HUMAN	Histone H2A.V OS=Homo sapiens GN=H2AFV PE=1 SV=3	452	13501	6	2	29.7	10.58	2830	1	147.94	VGATAAVYSAAILEYLTAEVLELAGNASK	iTRAQ4plex (K); iTRAQ4plex (N-term)
34	sp|Q71UI9|H2AV_HUMAN	Histone H2A.V OS=Homo sapiens GN=H2AFV PE=1 SV=3	452	13501	6	2	29.7	10.58	2831	1	119.13	VGATAAVYSAAILEYLTAEVLELAGNASK	iTRAQ4plex (K); iTRAQ4plex (N-term)
34	sp|Q71UI9|H2AV_HUMAN	Histone H2A.V OS=Homo sapiens GN=H2AFV PE=1 SV=3	452	13501	6	2	29.7	10.58	2832	1	108.42	VGATAAVYSAAILEYLTAEVLELAGNASK	iTRAQ4plex (K); iTRAQ4plex (N-term)
34	sp|Q71UI9|H2AV_HUMAN	Histone H2A.V OS=Homo sapiens GN=H2AFV PE=1 SV=3	452	13501	6	2	29.7	10.58	2833	1	131.83	VGATAAVYSAAILEYLTAEVLELAGNASK	iTRAQ4plex (K); iTRAQ4plex (N-term)
35	sp|P48643|TCPE_HUMAN	T-complex protein 1 subunit epsilon OS=Homo sapiens GN=CCT5 PE=1 SV=1	448	59633	5	3	12	5.45	1670	1	78.33	WVGGPEIELIAIATGGR	iTRAQ4plex (N-term)
35	sp|P48643|TCPE_HUMAN	T-complex protein 1 subunit epsilon OS=Homo sapiens GN=CCT5 PE=1 SV=1	448	59633	5	3	12	5.45	1998	1	98.7	QMAEIAVNAVLTVADMER	iTRAQ4plex (N-term)
35	sp|P48643|TCPE_HUMAN	T-complex protein 1 subunit epsilon OS=Homo sapiens GN=CCT5 PE=1 SV=1	448	59633	5	3	12	5.45	1999	1	80.91	QMAEIAVNAVLTVADMER	iTRAQ4plex (N-term)
35	sp|P48643|TCPE_HUMAN	T-complex protein 1 subunit epsilon OS=Homo sapiens GN=CCT5 PE=1 SV=1	448	59633	5	3	12	5.45	2852	1	153	SQDDEIGDGTTGVVVLAGALLEEAEQLLDR	iTRAQ4plex (N-term)
35	sp|P48643|TCPE_HUMAN	T-complex protein 1 subunit epsilon OS=Homo sapiens GN=CCT5 PE=1 SV=1	448	59633	5	3	12	5.45	2853	1	163.47	SQDDEIGDGTTGVVVLAGALLEEAEQLLDR	iTRAQ4plex (N-term)
35	sp|P80316|TCPE_MOUSE	T-complex protein 1 subunit epsilon OS=Mus musculus GN=Cct5 PE=1 SV=1	448	59586	5	3	12	5.72	1670	1	78.33	WVGGPEIELIAIATGGR	iTRAQ4plex (N-term)
35	sp|P80316|TCPE_MOUSE	T-complex protein 1 subunit epsilon OS=Mus musculus GN=Cct5 PE=1 SV=1	448	59586	5	3	12	5.72	1998	1	98.7	QMAEIAVNAVLTVADMER	iTRAQ4plex (N-term)
35	sp|P80316|TCPE_MOUSE	T-complex protein 1 subunit epsilon OS=Mus musculus GN=Cct5 PE=1 SV=1	448	59586	5	3	12	5.72	1999	1	80.91	QMAEIAVNAVLTVADMER	iTRAQ4plex (N-term)
35	sp|P80316|TCPE_MOUSE	T-complex protein 1 subunit epsilon OS=Mus musculus GN=Cct5 PE=1 SV=1	448	59586	5	3	12	5.72	2852	1	153	SQDDEIGDGTTGVVVLAGALLEEAEQLLDR	iTRAQ4plex (N-term)
35	sp|P80316|TCPE_MOUSE	T-complex protein 1 subunit epsilon OS=Mus musculus GN=Cct5 PE=1 SV=1	448	59586	5	3	12	5.72	2853	1	163.47	SQDDEIGDGTTGVVVLAGALLEEAEQLLDR	iTRAQ4plex (N-term)
36	sp|P62805|H4_HUMAN	Histone H4 OS=Homo sapiens GN=HIST1H4A PE=1 SV=2	446	11360	15	6	51.5	11.36	399	1	52.16	VFLENVIR	iTRAQ4plex (N-term)
36	sp|P62805|H4_HUMAN	Histone H4 OS=Homo sapiens GN=HIST1H4A PE=1 SV=2	446	11360	15	6	51.5	11.36	400	1	52.23	VFLENVIR	iTRAQ4plex (N-term)
36	sp|P62805|H4_HUMAN	Histone H4 OS=Homo sapiens GN=HIST1H4A PE=1 SV=2	446	11360	15	6	51.5	11.36	746	1	61.96	ISGLIYEETR	iTRAQ4plex (N-term)
36	sp|P62805|H4_HUMAN	Histone H4 OS=Homo sapiens GN=HIST1H4A PE=1 SV=2	446	11360	15	6	51.5	11.36	747	1	70.54	ISGLIYEETR	iTRAQ4plex (N-term)
36	sp|P62805|H4_HUMAN	Histone H4 OS=Homo sapiens GN=HIST1H4A PE=1 SV=2	446	11360	15	6	51.5	11.36	923	1	67.72	DAVTYTEHAK	iTRAQ4plex (K); iTRAQ4plex (N-term)
36	sp|P62805|H4_HUMAN	Histone H4 OS=Homo sapiens GN=HIST1H4A PE=1 SV=2	446	11360	15	6	51.5	11.36	924	1	84.12	DAVTYTEHAK	iTRAQ4plex (K); iTRAQ4plex (N-term)
36	sp|P62805|H4_HUMAN	Histone H4 OS=Homo sapiens GN=HIST1H4A PE=1 SV=2	446	11360	15	6	51.5	11.36	925	1	62.88	DAVTYTEHAK	iTRAQ4plex (K); iTRAQ4plex (N-term)
36	sp|P62805|H4_HUMAN	Histone H4 OS=Homo sapiens GN=HIST1H4A PE=1 SV=2	446	11360	15	6	51.5	11.36	1217	1	107.55	TVTAMDVVYALK	iTRAQ4plex (K); iTRAQ4plex (N-term)
36	sp|P62805|H4_HUMAN	Histone H4 OS=Homo sapiens GN=HIST1H4A PE=1 SV=2	446	11360	15	6	51.5	11.36	1218	1	63.6	TVTAMDVVYALK	iTRAQ4plex (K); iTRAQ4plex (N-term)
36	sp|P62805|H4_HUMAN	Histone H4 OS=Homo sapiens GN=HIST1H4A PE=1 SV=2	446	11360	15	6	51.5	11.36	1219	1	97.1	TVTAMDVVYALK	iTRAQ4plex (K); iTRAQ4plex (N-term)
36	sp|P62805|H4_HUMAN	Histone H4 OS=Homo sapiens GN=HIST1H4A PE=1 SV=2	446	11360	15	6	51.5	11.36	1220	1	61.31	TVTAMDVVYALK	iTRAQ4plex (K); iTRAQ4plex (N-term)
36	sp|P62805|H4_HUMAN	Histone H4 OS=Homo sapiens GN=HIST1H4A PE=1 SV=2	446	11360	15	6	51.5	11.36	1248	1	46.22	DNIQGITKPAIR	iTRAQ4plex (K); iTRAQ4plex (N-term)
36	sp|P62805|H4_HUMAN	Histone H4 OS=Homo sapiens GN=HIST1H4A PE=1 SV=2	446	11360	15	6	51.5	11.36	1249	1	47.24	DNIQGITKPAIR	iTRAQ4plex (K); iTRAQ4plex (N-term)
36	sp|P62805|H4_HUMAN	Histone H4 OS=Homo sapiens GN=HIST1H4A PE=1 SV=2	446	11360	15	6	51.5	11.36	1656	1	45.21	KTVTAMDVVYALK	2 iTRAQ4plex (K); iTRAQ4plex (N-term)
36	sp|P62805|H4_HUMAN	Histone H4 OS=Homo sapiens GN=HIST1H4A PE=1 SV=2	446	11360	15	6	51.5	11.36	1657	1	44.99	KTVTAMDVVYALK	2 iTRAQ4plex (K); iTRAQ4plex (N-term)
36	sp|P62806|H4_MOUSE	Histone H4 OS=Mus musculus GN=Hist1h4a PE=1 SV=2	446	11360	15	6	51.5	11.36	399	1	52.16	VFLENVIR	iTRAQ4plex (N-term)
36	sp|P62806|H4_MOUSE	Histone H4 OS=Mus musculus GN=Hist1h4a PE=1 SV=2	446	11360	15	6	51.5	11.36	400	1	52.23	VFLENVIR	iTRAQ4plex (N-term)
36	sp|P62806|H4_MOUSE	Histone H4 OS=Mus musculus GN=Hist1h4a PE=1 SV=2	446	11360	15	6	51.5	11.36	746	1	61.96	ISGLIYEETR	iTRAQ4plex (N-term)
36	sp|P62806|H4_MOUSE	Histone H4 OS=Mus musculus GN=Hist1h4a PE=1 SV=2	446	11360	15	6	51.5	11.36	747	1	70.54	ISGLIYEETR	iTRAQ4plex (N-term)
36	sp|P62806|H4_MOUSE	Histone H4 OS=Mus musculus GN=Hist1h4a PE=1 SV=2	446	11360	15	6	51.5	11.36	923	1	67.72	DAVTYTEHAK	iTRAQ4plex (K); iTRAQ4plex (N-term)
36	sp|P62806|H4_MOUSE	Histone H4 OS=Mus musculus GN=Hist1h4a PE=1 SV=2	446	11360	15	6	51.5	11.36	924	1	84.12	DAVTYTEHAK	iTRAQ4plex (K); iTRAQ4plex (N-term)
36	sp|P62806|H4_MOUSE	Histone H4 OS=Mus musculus GN=Hist1h4a PE=1 SV=2	446	11360	15	6	51.5	11.36	925	1	62.88	DAVTYTEHAK	iTRAQ4plex (K); iTRAQ4plex (N-term)
36	sp|P62806|H4_MOUSE	Histone H4 OS=Mus musculus GN=Hist1h4a PE=1 SV=2	446	11360	15	6	51.5	11.36	1217	1	107.55	TVTAMDVVYALK	iTRAQ4plex (K); iTRAQ4plex (N-term)
36	sp|P62806|H4_MOUSE	Histone H4 OS=Mus musculus GN=Hist1h4a PE=1 SV=2	446	11360	15	6	51.5	11.36	1218	1	63.6	TVTAMDVVYALK	iTRAQ4plex (K); iTRAQ4plex (N-term)
36	sp|P62806|H4_MOUSE	Histone H4 OS=Mus musculus GN=Hist1h4a PE=1 SV=2	446	11360	15	6	51.5	11.36	1219	1	97.1	TVTAMDVVYALK	iTRAQ4plex (K); iTRAQ4plex (N-term)
36	sp|P62806|H4_MOUSE	Histone H4 OS=Mus musculus GN=Hist1h4a PE=1 SV=2	446	11360	15	6	51.5	11.36	1220	1	61.31	TVTAMDVVYALK	iTRAQ4plex (K); iTRAQ4plex (N-term)
36	sp|P62806|H4_MOUSE	Histone H4 OS=Mus musculus GN=Hist1h4a PE=1 SV=2	446	11360	15	6	51.5	11.36	1248	1	46.22	DNIQGITKPAIR	iTRAQ4plex (K); iTRAQ4plex (N-term)
36	sp|P62806|H4_MOUSE	Histone H4 OS=Mus musculus GN=Hist1h4a PE=1 SV=2	446	11360	15	6	51.5	11.36	1249	1	47.24	DNIQGITKPAIR	iTRAQ4plex (K); iTRAQ4plex (N-term)
36	sp|P62806|H4_MOUSE	Histone H4 OS=Mus musculus GN=Hist1h4a PE=1 SV=2	446	11360	15	6	51.5	11.36	1656	1	45.21	KTVTAMDVVYALK	2 iTRAQ4plex (K); iTRAQ4plex (N-term)
36	sp|P62806|H4_MOUSE	Histone H4 OS=Mus musculus GN=Hist1h4a PE=1 SV=2	446	11360	15	6	51.5	11.36	1657	1	44.99	KTVTAMDVVYALK	2 iTRAQ4plex (K); iTRAQ4plex (N-term)
37	sp|P26599|PTBP1_HUMAN	Polypyrimidine tract-binding protein 1 OS=Homo sapiens GN=PTBP1 PE=1 SV=1	444	57186	7	4	15.4	9.22	2101	1	69.14	VTPQSLFILFGVYGDVQR	iTRAQ4plex (N-term)
37	sp|P26599|PTBP1_HUMAN	Polypyrimidine tract-binding protein 1 OS=Homo sapiens GN=PTBP1 PE=1 SV=1	444	57186	7	4	15.4	9.22	2102	1	63.7	VTPQSLFILFGVYGDVQR	iTRAQ4plex (N-term)
37	sp|P26599|PTBP1_HUMAN	Polypyrimidine tract-binding protein 1 OS=Homo sapiens GN=PTBP1 PE=1 SV=1	444	57186	7	4	15.4	9.22	2394	1	88.55	IAIPGLAGAGNSVLLVSNLNPER	iTRAQ4plex (N-term)
37	sp|P26599|PTBP1_HUMAN	Polypyrimidine tract-binding protein 1 OS=Homo sapiens GN=PTBP1 PE=1 SV=1	444	57186	7	4	15.4	9.22	2395	1	99.55	IAIPGLAGAGNSVLLVSNLNPER	iTRAQ4plex (N-term)
37	sp|P26599|PTBP1_HUMAN	Polypyrimidine tract-binding protein 1 OS=Homo sapiens GN=PTBP1 PE=1 SV=1	444	57186	7	4	15.4	9.22	2501	1	44.31	KLPIDVTEGEVISLGLPFGK	2 iTRAQ4plex (K); iTRAQ4plex (N-term)
37	sp|P26599|PTBP1_HUMAN	Polypyrimidine tract-binding protein 1 OS=Homo sapiens GN=PTBP1 PE=1 SV=1	444	57186	7	4	15.4	9.22	2640	1	119.84	IIVENLFYPVTLDVLHQIFSK	iTRAQ4plex (K); iTRAQ4plex (N-term)
37	sp|P26599|PTBP1_HUMAN	Polypyrimidine tract-binding protein 1 OS=Homo sapiens GN=PTBP1 PE=1 SV=1	444	57186	7	4	15.4	9.22	2641	1	114.84	IIVENLFYPVTLDVLHQIFSK	iTRAQ4plex (K); iTRAQ4plex (N-term)
38	sp|P0C0S8|H2A1_HUMAN	Histone H2A type 1 OS=Homo sapiens GN=HIST1H2AG PE=1 SV=2	438	14083	7	3	43.8	10.9	294	0	58.63	AGLQFPVGR	iTRAQ4plex (N-term)
38	sp|P0C0S8|H2A1_HUMAN	Histone H2A type 1 OS=Homo sapiens GN=HIST1H2AG PE=1 SV=2	438	14083	7	3	43.8	10.9	295	0	58.77	AGLQFPVGR	iTRAQ4plex (N-term)
38	sp|P0C0S8|H2A1_HUMAN	Histone H2A type 1 OS=Homo sapiens GN=HIST1H2AG PE=1 SV=2	438	14083	7	3	43.8	10.9	2142	0	121.3	VTIAQGGVLPNIQAVLLPK	iTRAQ4plex (K); iTRAQ4plex (N-term)
38	sp|P0C0S8|H2A1_HUMAN	Histone H2A type 1 OS=Homo sapiens GN=HIST1H2AG PE=1 SV=2	438	14083	7	3	43.8	10.9	2143	0	79.57	VTIAQGGVLPNIQAVLLPK	iTRAQ4plex (K); iTRAQ4plex (N-term)
38	sp|P0C0S8|H2A1_HUMAN	Histone H2A type 1 OS=Homo sapiens GN=HIST1H2AG PE=1 SV=2	438	14083	7	3	43.8	10.9	2144	0	74.51	VTIAQGGVLPNIQAVLLPK	iTRAQ4plex (K); iTRAQ4plex (N-term)
38	sp|P0C0S8|H2A1_HUMAN	Histone H2A type 1 OS=Homo sapiens GN=HIST1H2AG PE=1 SV=2	438	14083	7	3	43.8	10.9	2145	0	78.81	VTIAQGGVLPNIQAVLLPK	iTRAQ4plex (K); iTRAQ4plex (N-term)
38	sp|P0C0S8|H2A1_HUMAN	Histone H2A type 1 OS=Homo sapiens GN=HIST1H2AG PE=1 SV=2	438	14083	7	3	43.8	10.9	2773	0	143.43	VGAGAPVYLAAVLEYLTAEILELAGNAAR	iTRAQ4plex (N-term)
38	sp|Q7L7L0|H2A3_HUMAN	Histone H2A type 3 OS=Homo sapiens GN=HIST3H2A PE=1 SV=3	438	14113	7	3	43.8	11.05	294	0	58.63	AGLQFPVGR	iTRAQ4plex (N-term)
38	sp|Q7L7L0|H2A3_HUMAN	Histone H2A type 3 OS=Homo sapiens GN=HIST3H2A PE=1 SV=3	438	14113	7	3	43.8	11.05	295	0	58.77	AGLQFPVGR	iTRAQ4plex (N-term)
38	sp|Q7L7L0|H2A3_HUMAN	Histone H2A type 3 OS=Homo sapiens GN=HIST3H2A PE=1 SV=3	438	14113	7	3	43.8	11.05	2142	0	121.3	VTIAQGGVLPNIQAVLLPK	iTRAQ4plex (K); iTRAQ4plex (N-term)
38	sp|Q7L7L0|H2A3_HUMAN	Histone H2A type 3 OS=Homo sapiens GN=HIST3H2A PE=1 SV=3	438	14113	7	3	43.8	11.05	2143	0	79.57	VTIAQGGVLPNIQAVLLPK	iTRAQ4plex (K); iTRAQ4plex (N-term)
38	sp|Q7L7L0|H2A3_HUMAN	Histone H2A type 3 OS=Homo sapiens GN=HIST3H2A PE=1 SV=3	438	14113	7	3	43.8	11.05	2144	0	74.51	VTIAQGGVLPNIQAVLLPK	iTRAQ4plex (K); iTRAQ4plex (N-term)
38	sp|Q7L7L0|H2A3_HUMAN	Histone H2A type 3 OS=Homo sapiens GN=HIST3H2A PE=1 SV=3	438	14113	7	3	43.8	11.05	2145	0	78.81	VTIAQGGVLPNIQAVLLPK	iTRAQ4plex (K); iTRAQ4plex (N-term)
38	sp|Q7L7L0|H2A3_HUMAN	Histone H2A type 3 OS=Homo sapiens GN=HIST3H2A PE=1 SV=3	438	14113	7	3	43.8	11.05	2773	0	143.43	VGAGAPVYLAAVLEYLTAEILELAGNAAR	iTRAQ4plex (N-term)
38	sp|Q8BFU2|H2A3_MOUSE	Histone H2A type 3 OS=Mus musculus GN=Hist3h2a PE=1 SV=3	438	14113	7	3	43.8	11.05	294	0	58.63	AGLQFPVGR	iTRAQ4plex (N-term)
38	sp|Q8BFU2|H2A3_MOUSE	Histone H2A type 3 OS=Mus musculus GN=Hist3h2a PE=1 SV=3	438	14113	7	3	43.8	11.05	295	0	58.77	AGLQFPVGR	iTRAQ4plex (N-term)
38	sp|Q8BFU2|H2A3_MOUSE	Histone H2A type 3 OS=Mus musculus GN=Hist3h2a PE=1 SV=3	438	14113	7	3	43.8	11.05	2142	0	121.3	VTIAQGGVLPNIQAVLLPK	iTRAQ4plex (K); iTRAQ4plex (N-term)
38	sp|Q8BFU2|H2A3_MOUSE	Histone H2A type 3 OS=Mus musculus GN=Hist3h2a PE=1 SV=3	438	14113	7	3	43.8	11.05	2143	0	79.57	VTIAQGGVLPNIQAVLLPK	iTRAQ4plex (K); iTRAQ4plex (N-term)
38	sp|Q8BFU2|H2A3_MOUSE	Histone H2A type 3 OS=Mus musculus GN=Hist3h2a PE=1 SV=3	438	14113	7	3	43.8	11.05	2144	0	74.51	VTIAQGGVLPNIQAVLLPK	iTRAQ4plex (K); iTRAQ4plex (N-term)
38	sp|Q8BFU2|H2A3_MOUSE	Histone H2A type 3 OS=Mus musculus GN=Hist3h2a PE=1 SV=3	438	14113	7	3	43.8	11.05	2145	0	78.81	VTIAQGGVLPNIQAVLLPK	iTRAQ4plex (K); iTRAQ4plex (N-term)
38	sp|Q8BFU2|H2A3_MOUSE	Histone H2A type 3 OS=Mus musculus GN=Hist3h2a PE=1 SV=3	438	14113	7	3	43.8	11.05	2773	0	143.43	VGAGAPVYLAAVLEYLTAEILELAGNAAR	iTRAQ4plex (N-term)
38	sp|Q8CGP5|H2A1F_MOUSE	Histone H2A type 1-F OS=Mus musculus GN=Hist1h2af PE=1 SV=3	438	14153	7	3	43.8	11.05	294	0	58.63	AGLQFPVGR	iTRAQ4plex (N-term)
38	sp|Q8CGP5|H2A1F_MOUSE	Histone H2A type 1-F OS=Mus musculus GN=Hist1h2af PE=1 SV=3	438	14153	7	3	43.8	11.05	295	0	58.77	AGLQFPVGR	iTRAQ4plex (N-term)
38	sp|Q8CGP5|H2A1F_MOUSE	Histone H2A type 1-F OS=Mus musculus GN=Hist1h2af PE=1 SV=3	438	14153	7	3	43.8	11.05	2142	0	121.3	VTIAQGGVLPNIQAVLLPK	iTRAQ4plex (K); iTRAQ4plex (N-term)
38	sp|Q8CGP5|H2A1F_MOUSE	Histone H2A type 1-F OS=Mus musculus GN=Hist1h2af PE=1 SV=3	438	14153	7	3	43.8	11.05	2143	0	79.57	VTIAQGGVLPNIQAVLLPK	iTRAQ4plex (K); iTRAQ4plex (N-term)
38	sp|Q8CGP5|H2A1F_MOUSE	Histone H2A type 1-F OS=Mus musculus GN=Hist1h2af PE=1 SV=3	438	14153	7	3	43.8	11.05	2144	0	74.51	VTIAQGGVLPNIQAVLLPK	iTRAQ4plex (K); iTRAQ4plex (N-term)
38	sp|Q8CGP5|H2A1F_MOUSE	Histone H2A type 1-F OS=Mus musculus GN=Hist1h2af PE=1 SV=3	438	14153	7	3	43.8	11.05	2145	0	78.81	VTIAQGGVLPNIQAVLLPK	iTRAQ4plex (K); iTRAQ4plex (N-term)
38	sp|Q8CGP5|H2A1F_MOUSE	Histone H2A type 1-F OS=Mus musculus GN=Hist1h2af PE=1 SV=3	438	14153	7	3	43.8	11.05	2773	0	143.43	VGAGAPVYLAAVLEYLTAEILELAGNAAR	iTRAQ4plex (N-term)
38	sp|Q8CGP6|H2A1H_MOUSE	Histone H2A type 1-H OS=Mus musculus GN=Hist1h2ah PE=1 SV=3	438	13942	7	3	44.5	11.03	294	0	58.63	AGLQFPVGR	iTRAQ4plex (N-term)
38	sp|Q8CGP6|H2A1H_MOUSE	Histone H2A type 1-H OS=Mus musculus GN=Hist1h2ah PE=1 SV=3	438	13942	7	3	44.5	11.03	295	0	58.77	AGLQFPVGR	iTRAQ4plex (N-term)
38	sp|Q8CGP6|H2A1H_MOUSE	Histone H2A type 1-H OS=Mus musculus GN=Hist1h2ah PE=1 SV=3	438	13942	7	3	44.5	11.03	2142	0	121.3	VTIAQGGVLPNIQAVLLPK	iTRAQ4plex (K); iTRAQ4plex (N-term)
38	sp|Q8CGP6|H2A1H_MOUSE	Histone H2A type 1-H OS=Mus musculus GN=Hist1h2ah PE=1 SV=3	438	13942	7	3	44.5	11.03	2143	0	79.57	VTIAQGGVLPNIQAVLLPK	iTRAQ4plex (K); iTRAQ4plex (N-term)
38	sp|Q8CGP6|H2A1H_MOUSE	Histone H2A type 1-H OS=Mus musculus GN=Hist1h2ah PE=1 SV=3	438	13942	7	3	44.5	11.03	2144	0	74.51	VTIAQGGVLPNIQAVLLPK	iTRAQ4plex (K); iTRAQ4plex (N-term)
38	sp|Q8CGP6|H2A1H_MOUSE	Histone H2A type 1-H OS=Mus musculus GN=Hist1h2ah PE=1 SV=3	438	13942	7	3	44.5	11.03	2145	0	78.81	VTIAQGGVLPNIQAVLLPK	iTRAQ4plex (K); iTRAQ4plex (N-term)
38	sp|Q8CGP6|H2A1H_MOUSE	Histone H2A type 1-H OS=Mus musculus GN=Hist1h2ah PE=1 SV=3	438	13942	7	3	44.5	11.03	2773	0	143.43	VGAGAPVYLAAVLEYLTAEILELAGNAAR	iTRAQ4plex (N-term)
38	sp|Q8CGP7|H2A1K_MOUSE	Histone H2A type 1-K OS=Mus musculus GN=Hist1h2ak PE=1 SV=3	438	14141	7	3	43.8	11.05	294	0	58.63	AGLQFPVGR	iTRAQ4plex (N-term)
38	sp|Q8CGP7|H2A1K_MOUSE	Histone H2A type 1-K OS=Mus musculus GN=Hist1h2ak PE=1 SV=3	438	14141	7	3	43.8	11.05	295	0	58.77	AGLQFPVGR	iTRAQ4plex (N-term)
38	sp|Q8CGP7|H2A1K_MOUSE	Histone H2A type 1-K OS=Mus musculus GN=Hist1h2ak PE=1 SV=3	438	14141	7	3	43.8	11.05	2142	0	121.3	VTIAQGGVLPNIQAVLLPK	iTRAQ4plex (K); iTRAQ4plex (N-term)
38	sp|Q8CGP7|H2A1K_MOUSE	Histone H2A type 1-K OS=Mus musculus GN=Hist1h2ak PE=1 SV=3	438	14141	7	3	43.8	11.05	2143	0	79.57	VTIAQGGVLPNIQAVLLPK	iTRAQ4plex (K); iTRAQ4plex (N-term)
38	sp|Q8CGP7|H2A1K_MOUSE	Histone H2A type 1-K OS=Mus musculus GN=Hist1h2ak PE=1 SV=3	438	14141	7	3	43.8	11.05	2144	0	74.51	VTIAQGGVLPNIQAVLLPK	iTRAQ4plex (K); iTRAQ4plex (N-term)
38	sp|Q8CGP7|H2A1K_MOUSE	Histone H2A type 1-K OS=Mus musculus GN=Hist1h2ak PE=1 SV=3	438	14141	7	3	43.8	11.05	2145	0	78.81	VTIAQGGVLPNIQAVLLPK	iTRAQ4plex (K); iTRAQ4plex (N-term)
38	sp|Q8CGP7|H2A1K_MOUSE	Histone H2A type 1-K OS=Mus musculus GN=Hist1h2ak PE=1 SV=3	438	14141	7	3	43.8	11.05	2773	0	143.43	VGAGAPVYLAAVLEYLTAEILELAGNAAR	iTRAQ4plex (N-term)
38	sp|Q8R1M2|H2AJ_MOUSE	Histone H2A.J OS=Mus musculus GN=H2afj PE=2 SV=1	438	14037	7	3	44.2	11.05	294	0	58.63	AGLQFPVGR	iTRAQ4plex (N-term)
38	sp|Q8R1M2|H2AJ_MOUSE	Histone H2A.J OS=Mus musculus GN=H2afj PE=2 SV=1	438	14037	7	3	44.2	11.05	295	0	58.77	AGLQFPVGR	iTRAQ4plex (N-term)
38	sp|Q8R1M2|H2AJ_MOUSE	Histone H2A.J OS=Mus musculus GN=H2afj PE=2 SV=1	438	14037	7	3	44.2	11.05	2142	0	121.3	VTIAQGGVLPNIQAVLLPK	iTRAQ4plex (K); iTRAQ4plex (N-term)
38	sp|Q8R1M2|H2AJ_MOUSE	Histone H2A.J OS=Mus musculus GN=H2afj PE=2 SV=1	438	14037	7	3	44.2	11.05	2143	0	79.57	VTIAQGGVLPNIQAVLLPK	iTRAQ4plex (K); iTRAQ4plex (N-term)
38	sp|Q8R1M2|H2AJ_MOUSE	Histone H2A.J OS=Mus musculus GN=H2afj PE=2 SV=1	438	14037	7	3	44.2	11.05	2144	0	74.51	VTIAQGGVLPNIQAVLLPK	iTRAQ4plex (K); iTRAQ4plex (N-term)
38	sp|Q8R1M2|H2AJ_MOUSE	Histone H2A.J OS=Mus musculus GN=H2afj PE=2 SV=1	438	14037	7	3	44.2	11.05	2145	0	78.81	VTIAQGGVLPNIQAVLLPK	iTRAQ4plex (K); iTRAQ4plex (N-term)
38	sp|Q8R1M2|H2AJ_MOUSE	Histone H2A.J OS=Mus musculus GN=H2afj PE=2 SV=1	438	14037	7	3	44.2	11.05	2773	0	143.43	VGAGAPVYLAAVLEYLTAEILELAGNAAR	iTRAQ4plex (N-term)
38	sp|Q9BTM1|H2AJ_HUMAN	Histone H2A.J OS=Homo sapiens GN=H2AFJ PE=1 SV=1	438	14011	7	3	44.2	10.9	294	0	58.63	AGLQFPVGR	iTRAQ4plex (N-term)
38	sp|Q9BTM1|H2AJ_HUMAN	Histone H2A.J OS=Homo sapiens GN=H2AFJ PE=1 SV=1	438	14011	7	3	44.2	10.9	295	0	58.77	AGLQFPVGR	iTRAQ4plex (N-term)
38	sp|Q9BTM1|H2AJ_HUMAN	Histone H2A.J OS=Homo sapiens GN=H2AFJ PE=1 SV=1	438	14011	7	3	44.2	10.9	2142	0	121.3	VTIAQGGVLPNIQAVLLPK	iTRAQ4plex (K); iTRAQ4plex (N-term)
38	sp|Q9BTM1|H2AJ_HUMAN	Histone H2A.J OS=Homo sapiens GN=H2AFJ PE=1 SV=1	438	14011	7	3	44.2	10.9	2143	0	79.57	VTIAQGGVLPNIQAVLLPK	iTRAQ4plex (K); iTRAQ4plex (N-term)
38	sp|Q9BTM1|H2AJ_HUMAN	Histone H2A.J OS=Homo sapiens GN=H2AFJ PE=1 SV=1	438	14011	7	3	44.2	10.9	2144	0	74.51	VTIAQGGVLPNIQAVLLPK	iTRAQ4plex (K); iTRAQ4plex (N-term)
38	sp|Q9BTM1|H2AJ_HUMAN	Histone H2A.J OS=Homo sapiens GN=H2AFJ PE=1 SV=1	438	14011	7	3	44.2	10.9	2145	0	78.81	VTIAQGGVLPNIQAVLLPK	iTRAQ4plex (K); iTRAQ4plex (N-term)
38	sp|Q9BTM1|H2AJ_HUMAN	Histone H2A.J OS=Homo sapiens GN=H2AFJ PE=1 SV=1	438	14011	7	3	44.2	10.9	2773	0	143.43	VGAGAPVYLAAVLEYLTAEILELAGNAAR	iTRAQ4plex (N-term)
38	sp|Q96KK5|H2A1H_HUMAN	Histone H2A type 1-H OS=Homo sapiens GN=HIST1H2AH PE=1 SV=3	438	13898	7	3	44.5	10.88	294	0	58.63	AGLQFPVGR	iTRAQ4plex (N-term)
38	sp|Q96KK5|H2A1H_HUMAN	Histone H2A type 1-H OS=Homo sapiens GN=HIST1H2AH PE=1 SV=3	438	13898	7	3	44.5	10.88	295	0	58.77	AGLQFPVGR	iTRAQ4plex (N-term)
38	sp|Q96KK5|H2A1H_HUMAN	Histone H2A type 1-H OS=Homo sapiens GN=HIST1H2AH PE=1 SV=3	438	13898	7	3	44.5	10.88	2142	0	121.3	VTIAQGGVLPNIQAVLLPK	iTRAQ4plex (K); iTRAQ4plex (N-term)
38	sp|Q96KK5|H2A1H_HUMAN	Histone H2A type 1-H OS=Homo sapiens GN=HIST1H2AH PE=1 SV=3	438	13898	7	3	44.5	10.88	2143	0	79.57	VTIAQGGVLPNIQAVLLPK	iTRAQ4plex (K); iTRAQ4plex (N-term)
38	sp|Q96KK5|H2A1H_HUMAN	Histone H2A type 1-H OS=Homo sapiens GN=HIST1H2AH PE=1 SV=3	438	13898	7	3	44.5	10.88	2144	0	74.51	VTIAQGGVLPNIQAVLLPK	iTRAQ4plex (K); iTRAQ4plex (N-term)
38	sp|Q96KK5|H2A1H_HUMAN	Histone H2A type 1-H OS=Homo sapiens GN=HIST1H2AH PE=1 SV=3	438	13898	7	3	44.5	10.88	2145	0	78.81	VTIAQGGVLPNIQAVLLPK	iTRAQ4plex (K); iTRAQ4plex (N-term)
38	sp|Q96KK5|H2A1H_HUMAN	Histone H2A type 1-H OS=Homo sapiens GN=HIST1H2AH PE=1 SV=3	438	13898	7	3	44.5	10.88	2773	0	143.43	VGAGAPVYLAAVLEYLTAEILELAGNAAR	iTRAQ4plex (N-term)
38	sp|P04908|H2A1B_HUMAN	Histone H2A type 1-B/E OS=Homo sapiens GN=HIST1H2AB PE=1 SV=2	438	14127	7	3	43.8	11.05	294	0	58.63	AGLQFPVGR	iTRAQ4plex (N-term)
38	sp|P04908|H2A1B_HUMAN	Histone H2A type 1-B/E OS=Homo sapiens GN=HIST1H2AB PE=1 SV=2	438	14127	7	3	43.8	11.05	295	0	58.77	AGLQFPVGR	iTRAQ4plex (N-term)
38	sp|P04908|H2A1B_HUMAN	Histone H2A type 1-B/E OS=Homo sapiens GN=HIST1H2AB PE=1 SV=2	438	14127	7	3	43.8	11.05	2142	0	121.3	VTIAQGGVLPNIQAVLLPK	iTRAQ4plex (K); iTRAQ4plex (N-term)
38	sp|P04908|H2A1B_HUMAN	Histone H2A type 1-B/E OS=Homo sapiens GN=HIST1H2AB PE=1 SV=2	438	14127	7	3	43.8	11.05	2143	0	79.57	VTIAQGGVLPNIQAVLLPK	iTRAQ4plex (K); iTRAQ4plex (N-term)
38	sp|P04908|H2A1B_HUMAN	Histone H2A type 1-B/E OS=Homo sapiens GN=HIST1H2AB PE=1 SV=2	438	14127	7	3	43.8	11.05	2144	0	74.51	VTIAQGGVLPNIQAVLLPK	iTRAQ4plex (K); iTRAQ4plex (N-term)
38	sp|P04908|H2A1B_HUMAN	Histone H2A type 1-B/E OS=Homo sapiens GN=HIST1H2AB PE=1 SV=2	438	14127	7	3	43.8	11.05	2145	0	78.81	VTIAQGGVLPNIQAVLLPK	iTRAQ4plex (K); iTRAQ4plex (N-term)
38	sp|P04908|H2A1B_HUMAN	Histone H2A type 1-B/E OS=Homo sapiens GN=HIST1H2AB PE=1 SV=2	438	14127	7	3	43.8	11.05	2773	0	143.43	VGAGAPVYLAAVLEYLTAEILELAGNAAR	iTRAQ4plex (N-term)
38	sp|P20671|H2A1D_HUMAN	Histone H2A type 1-D OS=Homo sapiens GN=HIST1H2AD PE=1 SV=2	438	14099	7	3	43.8	10.9	294	0	58.63	AGLQFPVGR	iTRAQ4plex (N-term)
38	sp|P20671|H2A1D_HUMAN	Histone H2A type 1-D OS=Homo sapiens GN=HIST1H2AD PE=1 SV=2	438	14099	7	3	43.8	10.9	295	0	58.77	AGLQFPVGR	iTRAQ4plex (N-term)
38	sp|P20671|H2A1D_HUMAN	Histone H2A type 1-D OS=Homo sapiens GN=HIST1H2AD PE=1 SV=2	438	14099	7	3	43.8	10.9	2142	0	121.3	VTIAQGGVLPNIQAVLLPK	iTRAQ4plex (K); iTRAQ4plex (N-term)
38	sp|P20671|H2A1D_HUMAN	Histone H2A type 1-D OS=Homo sapiens GN=HIST1H2AD PE=1 SV=2	438	14099	7	3	43.8	10.9	2143	0	79.57	VTIAQGGVLPNIQAVLLPK	iTRAQ4plex (K); iTRAQ4plex (N-term)
38	sp|P20671|H2A1D_HUMAN	Histone H2A type 1-D OS=Homo sapiens GN=HIST1H2AD PE=1 SV=2	438	14099	7	3	43.8	10.9	2144	0	74.51	VTIAQGGVLPNIQAVLLPK	iTRAQ4plex (K); iTRAQ4plex (N-term)
38	sp|P20671|H2A1D_HUMAN	Histone H2A type 1-D OS=Homo sapiens GN=HIST1H2AD PE=1 SV=2	438	14099	7	3	43.8	10.9	2145	0	78.81	VTIAQGGVLPNIQAVLLPK	iTRAQ4plex (K); iTRAQ4plex (N-term)
38	sp|P20671|H2A1D_HUMAN	Histone H2A type 1-D OS=Homo sapiens GN=HIST1H2AD PE=1 SV=2	438	14099	7	3	43.8	10.9	2773	0	143.43	VGAGAPVYLAAVLEYLTAEILELAGNAAR	iTRAQ4plex (N-term)
38	sp|P22752|H2A1_MOUSE	Histone H2A type 1 OS=Mus musculus GN=Hist1h2ab PE=1 SV=3	438	14127	7	3	43.8	11.05	294	0	58.63	AGLQFPVGR	iTRAQ4plex (N-term)
38	sp|P22752|H2A1_MOUSE	Histone H2A type 1 OS=Mus musculus GN=Hist1h2ab PE=1 SV=3	438	14127	7	3	43.8	11.05	295	0	58.77	AGLQFPVGR	iTRAQ4plex (N-term)
38	sp|P22752|H2A1_MOUSE	Histone H2A type 1 OS=Mus musculus GN=Hist1h2ab PE=1 SV=3	438	14127	7	3	43.8	11.05	2142	0	121.3	VTIAQGGVLPNIQAVLLPK	iTRAQ4plex (K); iTRAQ4plex (N-term)
38	sp|P22752|H2A1_MOUSE	Histone H2A type 1 OS=Mus musculus GN=Hist1h2ab PE=1 SV=3	438	14127	7	3	43.8	11.05	2143	0	79.57	VTIAQGGVLPNIQAVLLPK	iTRAQ4plex (K); iTRAQ4plex (N-term)
38	sp|P22752|H2A1_MOUSE	Histone H2A type 1 OS=Mus musculus GN=Hist1h2ab PE=1 SV=3	438	14127	7	3	43.8	11.05	2144	0	74.51	VTIAQGGVLPNIQAVLLPK	iTRAQ4plex (K); iTRAQ4plex (N-term)
38	sp|P22752|H2A1_MOUSE	Histone H2A type 1 OS=Mus musculus GN=Hist1h2ab PE=1 SV=3	438	14127	7	3	43.8	11.05	2145	0	78.81	VTIAQGGVLPNIQAVLLPK	iTRAQ4plex (K); iTRAQ4plex (N-term)
38	sp|P22752|H2A1_MOUSE	Histone H2A type 1 OS=Mus musculus GN=Hist1h2ab PE=1 SV=3	438	14127	7	3	43.8	11.05	2773	0	143.43	VGAGAPVYLAAVLEYLTAEILELAGNAAR	iTRAQ4plex (N-term)
38	sp|Q93077|H2A1C_HUMAN	Histone H2A type 1-C OS=Homo sapiens GN=HIST1H2AC PE=1 SV=3	438	14097	7	3	43.8	11.05	294	0	58.63	AGLQFPVGR	iTRAQ4plex (N-term)
38	sp|Q93077|H2A1C_HUMAN	Histone H2A type 1-C OS=Homo sapiens GN=HIST1H2AC PE=1 SV=3	438	14097	7	3	43.8	11.05	295	0	58.77	AGLQFPVGR	iTRAQ4plex (N-term)
38	sp|Q93077|H2A1C_HUMAN	Histone H2A type 1-C OS=Homo sapiens GN=HIST1H2AC PE=1 SV=3	438	14097	7	3	43.8	11.05	2142	0	121.3	VTIAQGGVLPNIQAVLLPK	iTRAQ4plex (K); iTRAQ4plex (N-term)
38	sp|Q93077|H2A1C_HUMAN	Histone H2A type 1-C OS=Homo sapiens GN=HIST1H2AC PE=1 SV=3	438	14097	7	3	43.8	11.05	2143	0	79.57	VTIAQGGVLPNIQAVLLPK	iTRAQ4plex (K); iTRAQ4plex (N-term)
38	sp|Q93077|H2A1C_HUMAN	Histone H2A type 1-C OS=Homo sapiens GN=HIST1H2AC PE=1 SV=3	438	14097	7	3	43.8	11.05	2144	0	74.51	VTIAQGGVLPNIQAVLLPK	iTRAQ4plex (K); iTRAQ4plex (N-term)
38	sp|Q93077|H2A1C_HUMAN	Histone H2A type 1-C OS=Homo sapiens GN=HIST1H2AC PE=1 SV=3	438	14097	7	3	43.8	11.05	2145	0	78.81	VTIAQGGVLPNIQAVLLPK	iTRAQ4plex (K); iTRAQ4plex (N-term)
38	sp|Q93077|H2A1C_HUMAN	Histone H2A type 1-C OS=Homo sapiens GN=HIST1H2AC PE=1 SV=3	438	14097	7	3	43.8	11.05	2773	0	143.43	VGAGAPVYLAAVLEYLTAEILELAGNAAR	iTRAQ4plex (N-term)
38	sp|Q99878|H2A1J_HUMAN	Histone H2A type 1-J OS=Homo sapiens GN=HIST1H2AJ PE=1 SV=3	438	13928	7	3	44.5	10.88	294	0	58.63	AGLQFPVGR	iTRAQ4plex (N-term)
38	sp|Q99878|H2A1J_HUMAN	Histone H2A type 1-J OS=Homo sapiens GN=HIST1H2AJ PE=1 SV=3	438	13928	7	3	44.5	10.88	295	0	58.77	AGLQFPVGR	iTRAQ4plex (N-term)
38	sp|Q99878|H2A1J_HUMAN	Histone H2A type 1-J OS=Homo sapiens GN=HIST1H2AJ PE=1 SV=3	438	13928	7	3	44.5	10.88	2142	0	121.3	VTIAQGGVLPNIQAVLLPK	iTRAQ4plex (K); iTRAQ4plex (N-term)
38	sp|Q99878|H2A1J_HUMAN	Histone H2A type 1-J OS=Homo sapiens GN=HIST1H2AJ PE=1 SV=3	438	13928	7	3	44.5	10.88	2143	0	79.57	VTIAQGGVLPNIQAVLLPK	iTRAQ4plex (K); iTRAQ4plex (N-term)
38	sp|Q99878|H2A1J_HUMAN	Histone H2A type 1-J OS=Homo sapiens GN=HIST1H2AJ PE=1 SV=3	438	13928	7	3	44.5	10.88	2144	0	74.51	VTIAQGGVLPNIQAVLLPK	iTRAQ4plex (K); iTRAQ4plex (N-term)
38	sp|Q99878|H2A1J_HUMAN	Histone H2A type 1-J OS=Homo sapiens GN=HIST1H2AJ PE=1 SV=3	438	13928	7	3	44.5	10.88	2145	0	78.81	VTIAQGGVLPNIQAVLLPK	iTRAQ4plex (K); iTRAQ4plex (N-term)
38	sp|Q99878|H2A1J_HUMAN	Histone H2A type 1-J OS=Homo sapiens GN=HIST1H2AJ PE=1 SV=3	438	13928	7	3	44.5	10.88	2773	0	143.43	VGAGAPVYLAAVLEYLTAEILELAGNAAR	iTRAQ4plex (N-term)
39	sp|P14625|ENPL_HUMAN	Endoplasmin OS=Homo sapiens GN=HSP90B1 PE=1 SV=1	425	92411	9	5	9.1	4.76	1153	0	97.6	ELISNASDALDK	iTRAQ4plex (K); iTRAQ4plex (N-term)
39	sp|P14625|ENPL_HUMAN	Endoplasmin OS=Homo sapiens GN=HSP90B1 PE=1 SV=1	425	92411	9	5	9.1	4.76	1154	0	93.84	ELISNASDALDK	iTRAQ4plex (K); iTRAQ4plex (N-term)
39	sp|P14625|ENPL_HUMAN	Endoplasmin OS=Homo sapiens GN=HSP90B1 PE=1 SV=1	425	92411	9	5	9.1	4.76	1582	0	66.98	ELISNASDALDKIR	iTRAQ4plex (K); iTRAQ4plex (N-term)
39	sp|P14625|ENPL_HUMAN	Endoplasmin OS=Homo sapiens GN=HSP90B1 PE=1 SV=1	425	92411	9	5	9.1	4.76	1583	0	81.14	ELISNASDALDKIR	iTRAQ4plex (K); iTRAQ4plex (N-term)
39	sp|P14625|ENPL_HUMAN	Endoplasmin OS=Homo sapiens GN=HSP90B1 PE=1 SV=1	425	92411	9	5	9.1	4.76	2256	1	59.04	EAVEKEFEPLLNWMK	2 iTRAQ4plex (K); iTRAQ4plex (N-term)
39	sp|P14625|ENPL_HUMAN	Endoplasmin OS=Homo sapiens GN=HSP90B1 PE=1 SV=1	425	92411	9	5	9.1	4.76	2750	0	65.08	TVWDWELMNDIKPIWQRPSK	2 iTRAQ4plex (K); iTRAQ4plex (N-term)
39	sp|P14625|ENPL_HUMAN	Endoplasmin OS=Homo sapiens GN=HSP90B1 PE=1 SV=1	425	92411	9	5	9.1	4.76	2751	0	92	TVWDWELMNDIKPIWQRPSK	2 iTRAQ4plex (K); iTRAQ4plex (N-term)
39	sp|P14625|ENPL_HUMAN	Endoplasmin OS=Homo sapiens GN=HSP90B1 PE=1 SV=1	425	92411	9	5	9.1	4.76	2821	1	54.2	IKEDEDDKTVLDLAVVLFETATLR	2 iTRAQ4plex (K); iTRAQ4plex (N-term)
39	sp|P14625|ENPL_HUMAN	Endoplasmin OS=Homo sapiens GN=HSP90B1 PE=1 SV=1	425	92411	9	5	9.1	4.76	2822	1	64.47	IKEDEDDKTVLDLAVVLFETATLR	2 iTRAQ4plex (K); iTRAQ4plex (N-term)
40	sp|P40227|TCPZ_HUMAN	T-complex protein 1 subunit zeta OS=Homo sapiens GN=CCT6A PE=1 SV=3	423	57988	11	4	12.1	6.23	826	1	50.28	ALQFLEEVK	iTRAQ4plex (K); iTRAQ4plex (N-term)
40	sp|P40227|TCPZ_HUMAN	T-complex protein 1 subunit zeta OS=Homo sapiens GN=CCT6A PE=1 SV=3	423	57988	11	4	12.1	6.23	827	1	48.8	ALQFLEEVK	iTRAQ4plex (K); iTRAQ4plex (N-term)
40	sp|P40227|TCPZ_HUMAN	T-complex protein 1 subunit zeta OS=Homo sapiens GN=CCT6A PE=1 SV=3	423	57988	11	4	12.1	6.23	1953	0	69.31	AQLGVQAFADALLIIPK	iTRAQ4plex (K); iTRAQ4plex (N-term)
40	sp|P40227|TCPZ_HUMAN	T-complex protein 1 subunit zeta OS=Homo sapiens GN=CCT6A PE=1 SV=3	423	57988	11	4	12.1	6.23	1954	0	63.85	AQLGVQAFADALLIIPK	iTRAQ4plex (K); iTRAQ4plex (N-term)
40	sp|P40227|TCPZ_HUMAN	T-complex protein 1 subunit zeta OS=Homo sapiens GN=CCT6A PE=1 SV=3	423	57988	11	4	12.1	6.23	2328	1	63.67	VHAELADVLTEAVVDSILAIK	iTRAQ4plex (K)
40	sp|P40227|TCPZ_HUMAN	T-complex protein 1 subunit zeta OS=Homo sapiens GN=CCT6A PE=1 SV=3	423	57988	11	4	12.1	6.23	2329	1	56.71	VHAELADVLTEAVVDSILAIK	iTRAQ4plex (K)
40	sp|P40227|TCPZ_HUMAN	T-complex protein 1 subunit zeta OS=Homo sapiens GN=CCT6A PE=1 SV=3	423	57988	11	4	12.1	6.23	2458	1	46.03	VHAELADVLTEAVVDSILAIK	iTRAQ4plex (K); iTRAQ4plex (N-term)
40	sp|P40227|TCPZ_HUMAN	T-complex protein 1 subunit zeta OS=Homo sapiens GN=CCT6A PE=1 SV=3	423	57988	11	4	12.1	6.23	2459	1	103.37	VHAELADVLTEAVVDSILAIK	iTRAQ4plex (K); iTRAQ4plex (N-term)
40	sp|P40227|TCPZ_HUMAN	T-complex protein 1 subunit zeta OS=Homo sapiens GN=CCT6A PE=1 SV=3	423	57988	11	4	12.1	6.23	2460	1	103.13	VHAELADVLTEAVVDSILAIK	iTRAQ4plex (K); iTRAQ4plex (N-term)
40	sp|P40227|TCPZ_HUMAN	T-complex protein 1 subunit zeta OS=Homo sapiens GN=CCT6A PE=1 SV=3	423	57988	11	4	12.1	6.23	2496	1	44.48	KQDEPIDLFMIEIMEMK	2 iTRAQ4plex (K); iTRAQ4plex (N-term)
40	sp|P40227|TCPZ_HUMAN	T-complex protein 1 subunit zeta OS=Homo sapiens GN=CCT6A PE=1 SV=3	423	57988	11	4	12.1	6.23	2497	1	70.1	KQDEPIDLFMIEIMEMK	2 iTRAQ4plex (K); iTRAQ4plex (N-term)
41	sp|P07195|LDHB_HUMAN	L-lactate dehydrogenase B chain OS=Homo sapiens GN=LDHB PE=1 SV=2	417	36615	9	6	20.4	5.71	586	1	41.12	FIIPQIVK	iTRAQ4plex (K); iTRAQ4plex (N-term)
41	sp|P07195|LDHB_HUMAN	L-lactate dehydrogenase B chain OS=Homo sapiens GN=LDHB PE=1 SV=2	417	36615	9	6	20.4	5.71	593	1	46.67	GLTSVINQK	iTRAQ4plex (K); iTRAQ4plex (N-term)
41	sp|P07195|LDHB_HUMAN	L-lactate dehydrogenase B chain OS=Homo sapiens GN=LDHB PE=1 SV=2	417	36615	9	6	20.4	5.71	1740	1	86.03	SLADELALVDVLEDK	iTRAQ4plex (K); iTRAQ4plex (N-term)
41	sp|P07195|LDHB_HUMAN	L-lactate dehydrogenase B chain OS=Homo sapiens GN=LDHB PE=1 SV=2	417	36615	9	6	20.4	5.71	1781	1	53.62	IVADKDYSVTANSK	2 iTRAQ4plex (K); iTRAQ4plex (N-term)
41	sp|P07195|LDHB_HUMAN	L-lactate dehydrogenase B chain OS=Homo sapiens GN=LDHB PE=1 SV=2	417	36615	9	6	20.4	5.71	1782	1	55.28	IVADKDYSVTANSK	2 iTRAQ4plex (K); iTRAQ4plex (N-term)
41	sp|P07195|LDHB_HUMAN	L-lactate dehydrogenase B chain OS=Homo sapiens GN=LDHB PE=1 SV=2	417	36615	9	6	20.4	5.71	2268	1	104.28	SLADELALVDVLEDKLK	2 iTRAQ4plex (K); iTRAQ4plex (N-term)
41	sp|P07195|LDHB_HUMAN	L-lactate dehydrogenase B chain OS=Homo sapiens GN=LDHB PE=1 SV=2	417	36615	9	6	20.4	5.71	2269	1	112.31	SLADELALVDVLEDKLK	2 iTRAQ4plex (K); iTRAQ4plex (N-term)
41	sp|P07195|LDHB_HUMAN	L-lactate dehydrogenase B chain OS=Homo sapiens GN=LDHB PE=1 SV=2	417	36615	9	6	20.4	5.71	2437	1	99.96	GYTNWAIGLSVADLIESMLK	iTRAQ4plex (K); iTRAQ4plex (N-term)
41	sp|P07195|LDHB_HUMAN	L-lactate dehydrogenase B chain OS=Homo sapiens GN=LDHB PE=1 SV=2	417	36615	9	6	20.4	5.71	2438	1	82.82	GYTNWAIGLSVADLIESMLK	iTRAQ4plex (K); iTRAQ4plex (N-term)
41	sp|P16125|LDHB_MOUSE	L-lactate dehydrogenase B chain OS=Mus musculus GN=Ldhb PE=1 SV=2	417	36549	9	6	20.4	5.7	586	1	41.12	FIIPQIVK	iTRAQ4plex (K); iTRAQ4plex (N-term)
41	sp|P16125|LDHB_MOUSE	L-lactate dehydrogenase B chain OS=Mus musculus GN=Ldhb PE=1 SV=2	417	36549	9	6	20.4	5.7	593	1	46.67	GLTSVINQK	iTRAQ4plex (K); iTRAQ4plex (N-term)
41	sp|P16125|LDHB_MOUSE	L-lactate dehydrogenase B chain OS=Mus musculus GN=Ldhb PE=1 SV=2	417	36549	9	6	20.4	5.7	1740	1	86.03	SLADELALVDVLEDK	iTRAQ4plex (K); iTRAQ4plex (N-term)
41	sp|P16125|LDHB_MOUSE	L-lactate dehydrogenase B chain OS=Mus musculus GN=Ldhb PE=1 SV=2	417	36549	9	6	20.4	5.7	1781	1	53.62	IVADKDYSVTANSK	2 iTRAQ4plex (K); iTRAQ4plex (N-term)
41	sp|P16125|LDHB_MOUSE	L-lactate dehydrogenase B chain OS=Mus musculus GN=Ldhb PE=1 SV=2	417	36549	9	6	20.4	5.7	1782	1	55.28	IVADKDYSVTANSK	2 iTRAQ4plex (K); iTRAQ4plex (N-term)
41	sp|P16125|LDHB_MOUSE	L-lactate dehydrogenase B chain OS=Mus musculus GN=Ldhb PE=1 SV=2	417	36549	9	6	20.4	5.7	2268	1	104.28	SLADELALVDVLEDKLK	2 iTRAQ4plex (K); iTRAQ4plex (N-term)
41	sp|P16125|LDHB_MOUSE	L-lactate dehydrogenase B chain OS=Mus musculus GN=Ldhb PE=1 SV=2	417	36549	9	6	20.4	5.7	2269	1	112.31	SLADELALVDVLEDKLK	2 iTRAQ4plex (K); iTRAQ4plex (N-term)
41	sp|P16125|LDHB_MOUSE	L-lactate dehydrogenase B chain OS=Mus musculus GN=Ldhb PE=1 SV=2	417	36549	9	6	20.4	5.7	2437	1	99.96	GYTNWAIGLSVADLIESMLK	iTRAQ4plex (K); iTRAQ4plex (N-term)
41	sp|P16125|LDHB_MOUSE	L-lactate dehydrogenase B chain OS=Mus musculus GN=Ldhb PE=1 SV=2	417	36549	9	6	20.4	5.7	2438	1	82.82	GYTNWAIGLSVADLIESMLK	iTRAQ4plex (K); iTRAQ4plex (N-term)
42	sp|P61978|HNRPK_HUMAN	Heterogeneous nuclear ribonucleoprotein K OS=Homo sapiens GN=HNRNPK PE=1 SV=1	416	50944	8	4	9.3	5.39	1272	1	46.01	IILDLISESPIK	iTRAQ4plex (K); iTRAQ4plex (N-term)
42	sp|P61978|HNRPK_HUMAN	Heterogeneous nuclear ribonucleoprotein K OS=Homo sapiens GN=HNRNPK PE=1 SV=1	416	50944	8	4	9.3	5.39	1273	1	116	IILDLISESPIK	iTRAQ4plex (K); iTRAQ4plex (N-term)
42	sp|P61978|HNRPK_HUMAN	Heterogeneous nuclear ribonucleoprotein K OS=Homo sapiens GN=HNRNPK PE=1 SV=1	416	50944	8	4	9.3	5.39	1274	1	92.46	IILDLISESPIK	iTRAQ4plex (K); iTRAQ4plex (N-term)
42	sp|P61978|HNRPK_HUMAN	Heterogeneous nuclear ribonucleoprotein K OS=Homo sapiens GN=HNRNPK PE=1 SV=1	416	50944	8	4	9.3	5.39	1872	1	70.07	ILSISADIETIGEILK	iTRAQ4plex (K); iTRAQ4plex (N-term)
42	sp|P61978|HNRPK_HUMAN	Heterogeneous nuclear ribonucleoprotein K OS=Homo sapiens GN=HNRNPK PE=1 SV=1	416	50944	8	4	9.3	5.39	1873	1	76.96	ILSISADIETIGEILK	iTRAQ4plex (K); iTRAQ4plex (N-term)
42	sp|P61978|HNRPK_HUMAN	Heterogeneous nuclear ribonucleoprotein K OS=Homo sapiens GN=HNRNPK PE=1 SV=1	416	50944	8	4	9.3	5.39	1915	1	49.38	RPAEDMEEEQAFKR	iTRAQ4plex (K); iTRAQ4plex (N-term)
42	sp|P61978|HNRPK_HUMAN	Heterogeneous nuclear ribonucleoprotein K OS=Homo sapiens GN=HNRNPK PE=1 SV=1	416	50944	8	4	9.3	5.39	2234	1	98.13	ILSISADIETIGEILKK	2 iTRAQ4plex (K); iTRAQ4plex (N-term)
42	sp|P61978|HNRPK_HUMAN	Heterogeneous nuclear ribonucleoprotein K OS=Homo sapiens GN=HNRNPK PE=1 SV=1	416	50944	8	4	9.3	5.39	2235	1	101.99	ILSISADIETIGEILKK	2 iTRAQ4plex (K); iTRAQ4plex (N-term)
42	sp|P61979|HNRPK_MOUSE	Heterogeneous nuclear ribonucleoprotein K OS=Mus musculus GN=Hnrnpk PE=1 SV=1	416	50944	8	4	9.3	5.39	1272	1	46.01	IILDLISESPIK	iTRAQ4plex (K); iTRAQ4plex (N-term)
42	sp|P61979|HNRPK_MOUSE	Heterogeneous nuclear ribonucleoprotein K OS=Mus musculus GN=Hnrnpk PE=1 SV=1	416	50944	8	4	9.3	5.39	1273	1	116	IILDLISESPIK	iTRAQ4plex (K); iTRAQ4plex (N-term)
42	sp|P61979|HNRPK_MOUSE	Heterogeneous nuclear ribonucleoprotein K OS=Mus musculus GN=Hnrnpk PE=1 SV=1	416	50944	8	4	9.3	5.39	1274	1	92.46	IILDLISESPIK	iTRAQ4plex (K); iTRAQ4plex (N-term)
42	sp|P61979|HNRPK_MOUSE	Heterogeneous nuclear ribonucleoprotein K OS=Mus musculus GN=Hnrnpk PE=1 SV=1	416	50944	8	4	9.3	5.39	1872	1	70.07	ILSISADIETIGEILK	iTRAQ4plex (K); iTRAQ4plex (N-term)
42	sp|P61979|HNRPK_MOUSE	Heterogeneous nuclear ribonucleoprotein K OS=Mus musculus GN=Hnrnpk PE=1 SV=1	416	50944	8	4	9.3	5.39	1873	1	76.96	ILSISADIETIGEILK	iTRAQ4plex (K); iTRAQ4plex (N-term)
42	sp|P61979|HNRPK_MOUSE	Heterogeneous nuclear ribonucleoprotein K OS=Mus musculus GN=Hnrnpk PE=1 SV=1	416	50944	8	4	9.3	5.39	1915	1	49.38	RPAEDMEEEQAFKR	iTRAQ4plex (K); iTRAQ4plex (N-term)
42	sp|P61979|HNRPK_MOUSE	Heterogeneous nuclear ribonucleoprotein K OS=Mus musculus GN=Hnrnpk PE=1 SV=1	416	50944	8	4	9.3	5.39	2234	1	98.13	ILSISADIETIGEILKK	2 iTRAQ4plex (K); iTRAQ4plex (N-term)
42	sp|P61979|HNRPK_MOUSE	Heterogeneous nuclear ribonucleoprotein K OS=Mus musculus GN=Hnrnpk PE=1 SV=1	416	50944	8	4	9.3	5.39	2235	1	101.99	ILSISADIETIGEILKK	2 iTRAQ4plex (K); iTRAQ4plex (N-term)
43	sp|P14618|KPYM_HUMAN	Pyruvate kinase isozymes M1/M2 OS=Homo sapiens GN=PKM2 PE=1 SV=4	416	57900	10	5	13	7.96	635	1	49.75	VNFAMNVGK	iTRAQ4plex (K); iTRAQ4plex (N-term)
43	sp|P14618|KPYM_HUMAN	Pyruvate kinase isozymes M1/M2 OS=Homo sapiens GN=PKM2 PE=1 SV=4	416	57900	10	5	13	7.96	1122	1	49.97	GSGTAEVELKK	2 iTRAQ4plex (K); iTRAQ4plex (N-term)
43	sp|P14618|KPYM_HUMAN	Pyruvate kinase isozymes M1/M2 OS=Homo sapiens GN=PKM2 PE=1 SV=4	416	57900	10	5	13	7.96	1123	1	68.73	GSGTAEVELKK	2 iTRAQ4plex (K); iTRAQ4plex (N-term)
43	sp|P14618|KPYM_HUMAN	Pyruvate kinase isozymes M1/M2 OS=Homo sapiens GN=PKM2 PE=1 SV=4	416	57900	10	5	13	7.96	1817	1	80.27	RFDEILEASDGIMVAR	iTRAQ4plex (N-term)
43	sp|P14618|KPYM_HUMAN	Pyruvate kinase isozymes M1/M2 OS=Homo sapiens GN=PKM2 PE=1 SV=4	416	57900	10	5	13	7.96	1874	1	108.25	FGVEQDVDMVFASFIR	iTRAQ4plex (N-term)
43	sp|P14618|KPYM_HUMAN	Pyruvate kinase isozymes M1/M2 OS=Homo sapiens GN=PKM2 PE=1 SV=4	416	57900	10	5	13	7.96	1875	1	76.5	FGVEQDVDMVFASFIR	iTRAQ4plex (N-term)
43	sp|P14618|KPYM_HUMAN	Pyruvate kinase isozymes M1/M2 OS=Homo sapiens GN=PKM2 PE=1 SV=4	416	57900	10	5	13	7.96	1876	1	72.19	FGVEQDVDMVFASFIR	iTRAQ4plex (N-term)
43	sp|P14618|KPYM_HUMAN	Pyruvate kinase isozymes M1/M2 OS=Homo sapiens GN=PKM2 PE=1 SV=4	416	57900	10	5	13	7.96	1877	1	122.08	FGVEQDVDMVFASFIR	iTRAQ4plex (N-term)
43	sp|P14618|KPYM_HUMAN	Pyruvate kinase isozymes M1/M2 OS=Homo sapiens GN=PKM2 PE=1 SV=4	416	57900	10	5	13	7.96	2159	1	43.49	EAEAAIYHLQLFEELRR	iTRAQ4plex (N-term)
43	sp|P14618|KPYM_HUMAN	Pyruvate kinase isozymes M1/M2 OS=Homo sapiens GN=PKM2 PE=1 SV=4	416	57900	10	5	13	7.96	2160	1	68.52	EAEAAIYHLQLFEELRR	iTRAQ4plex (N-term)
44	sp|P49327|FAS_HUMAN	Fatty acid synthase OS=Homo sapiens GN=FASN PE=1 SV=3	412	273254	9	6	4.4	6.01	1057	1	40.64	EGGFLLLHTLLR	iTRAQ4plex (N-term)
44	sp|P49327|FAS_HUMAN	Fatty acid synthase OS=Homo sapiens GN=FASN PE=1 SV=3	412	273254	9	6	4.4	6.01	1120	1	72.65	DLVEAVAHILGIR	iTRAQ4plex (N-term)
44	sp|P49327|FAS_HUMAN	Fatty acid synthase OS=Homo sapiens GN=FASN PE=1 SV=3	412	273254	9	6	4.4	6.01	1121	1	67.73	DLVEAVAHILGIR	iTRAQ4plex (N-term)
44	sp|P49327|FAS_HUMAN	Fatty acid synthase OS=Homo sapiens GN=FASN PE=1 SV=3	412	273254	9	6	4.4	6.01	1964	1	79.17	LPEDPLLSGLLDSPALK	iTRAQ4plex (K); iTRAQ4plex (N-term)
44	sp|P49327|FAS_HUMAN	Fatty acid synthase OS=Homo sapiens GN=FASN PE=1 SV=3	412	273254	9	6	4.4	6.01	2508	1	75.26	DNWVSFMDTMLQMSILGSAK	iTRAQ4plex (K); iTRAQ4plex (N-term)
44	sp|P49327|FAS_HUMAN	Fatty acid synthase OS=Homo sapiens GN=FASN PE=1 SV=3	412	273254	9	6	4.4	6.01	2510	1	104.89	TLLEGSGLESIISIIHSSLAEPR	iTRAQ4plex (N-term)
44	sp|P49327|FAS_HUMAN	Fatty acid synthase OS=Homo sapiens GN=FASN PE=1 SV=3	412	273254	9	6	4.4	6.01	2511	1	97.09	TLLEGSGLESIISIIHSSLAEPR	iTRAQ4plex (N-term)
44	sp|P49327|FAS_HUMAN	Fatty acid synthase OS=Homo sapiens GN=FASN PE=1 SV=3	412	273254	9	6	4.4	6.01	2779	1	58.31	ALGLGVEQLPVVFEDVVLHQATILPK	iTRAQ4plex (K); iTRAQ4plex (N-term)
44	sp|P49327|FAS_HUMAN	Fatty acid synthase OS=Homo sapiens GN=FASN PE=1 SV=3	412	273254	9	6	4.4	6.01	2780	1	40.7	ALGLGVEQLPVVFEDVVLHQATILPK	iTRAQ4plex (K); iTRAQ4plex (N-term)
45	sp|Q921I1|TRFE_MOUSE	Serotransferrin OS=Mus musculus GN=Tf PE=1 SV=1	389	76674	15	10	17.5	6.94	224	1	57.63	DSAFGLLR	iTRAQ4plex (N-term)
45	sp|Q921I1|TRFE_MOUSE	Serotransferrin OS=Mus musculus GN=Tf PE=1 SV=1	389	76674	15	10	17.5	6.94	225	1	57.62	DSAFGLLR	iTRAQ4plex (N-term)
45	sp|Q921I1|TRFE_MOUSE	Serotransferrin OS=Mus musculus GN=Tf PE=1 SV=1	389	76674	15	10	17.5	6.94	317	1	56.01	IPSHAVVAR	iTRAQ4plex (N-term)
45	sp|Q921I1|TRFE_MOUSE	Serotransferrin OS=Mus musculus GN=Tf PE=1 SV=1	389	76674	15	10	17.5	6.94	318	1	46.37	IPSHAVVAR	iTRAQ4plex (N-term)
45	sp|Q921I1|TRFE_MOUSE	Serotransferrin OS=Mus musculus GN=Tf PE=1 SV=1	389	76674	15	10	17.5	6.94	613	1	66.59	GYYAVAVVK	iTRAQ4plex (K); iTRAQ4plex (N-term)
45	sp|Q921I1|TRFE_MOUSE	Serotransferrin OS=Mus musculus GN=Tf PE=1 SV=1	389	76674	15	10	17.5	6.94	614	1	51.53	GYYAVAVVK	iTRAQ4plex (K); iTRAQ4plex (N-term)
45	sp|Q921I1|TRFE_MOUSE	Serotransferrin OS=Mus musculus GN=Tf PE=1 SV=1	389	76674	15	10	17.5	6.94	1156	1	44.19	LYLGHNYVTAIR	iTRAQ4plex (N-term)
45	sp|Q921I1|TRFE_MOUSE	Serotransferrin OS=Mus musculus GN=Tf PE=1 SV=1	389	76674	15	10	17.5	6.94	1293	1	67.73	ASDTSITWNNLK	iTRAQ4plex (K); iTRAQ4plex (N-term)
45	sp|Q921I1|TRFE_MOUSE	Serotransferrin OS=Mus musculus GN=Tf PE=1 SV=1	389	76674	15	10	17.5	6.94	1498	1	65.11	TAGWNIPMGMLYNR	iTRAQ4plex (N-term)
45	sp|Q921I1|TRFE_MOUSE	Serotransferrin OS=Mus musculus GN=Tf PE=1 SV=1	389	76674	15	10	17.5	6.94	1499	1	66.84	TAGWNIPMGMLYNR	iTRAQ4plex (N-term)
45	sp|Q921I1|TRFE_MOUSE	Serotransferrin OS=Mus musculus GN=Tf PE=1 SV=1	389	76674	15	10	17.5	6.94	1673	1	55.63	SKDFQLFSSPLGK	2 iTRAQ4plex (K); iTRAQ4plex (N-term)
45	sp|Q921I1|TRFE_MOUSE	Serotransferrin OS=Mus musculus GN=Tf PE=1 SV=1	389	76674	15	10	17.5	6.94	1674	1	59.58	SKDFQLFSSPLGK	2 iTRAQ4plex (K); iTRAQ4plex (N-term)
45	sp|Q921I1|TRFE_MOUSE	Serotransferrin OS=Mus musculus GN=Tf PE=1 SV=1	389	76674	15	10	17.5	6.94	1723	1	41.43	KGTDFQLNQLEGK	2 iTRAQ4plex (K); iTRAQ4plex (N-term)
45	sp|Q921I1|TRFE_MOUSE	Serotransferrin OS=Mus musculus GN=Tf PE=1 SV=1	389	76674	15	10	17.5	6.94	2240	1	43.39	KNNGKEDLIWEILK	Deamidated (NQ); 3 iTRAQ4plex (K); iTRAQ4plex (N-term)
45	sp|Q921I1|TRFE_MOUSE	Serotransferrin OS=Mus musculus GN=Tf PE=1 SV=1	389	76674	15	10	17.5	6.94	2442	1	47	HQTVLDNTEGKNPAEWAK	2 iTRAQ4plex (K); iTRAQ4plex (N-term)
46	sp|P00338|LDHA_HUMAN	L-lactate dehydrogenase A chain OS=Homo sapiens GN=LDHA PE=1 SV=2	388	36665	9	5	21.7	8.44	550	1	40.7	FIIPNVVK	iTRAQ4plex (K); iTRAQ4plex (N-term)
46	sp|P00338|LDHA_HUMAN	L-lactate dehydrogenase A chain OS=Homo sapiens GN=LDHA PE=1 SV=2	388	36665	9	5	21.7	8.44	665	1	42.11	VTLTSEEEAR	iTRAQ4plex (N-term)
46	sp|P00338|LDHA_HUMAN	L-lactate dehydrogenase A chain OS=Homo sapiens GN=LDHA PE=1 SV=2	388	36665	9	5	21.7	8.44	2163	1	65.78	LLIVSNPVDILTYVAWK	iTRAQ4plex (K); iTRAQ4plex (N-term)
46	sp|P00338|LDHA_HUMAN	L-lactate dehydrogenase A chain OS=Homo sapiens GN=LDHA PE=1 SV=2	388	36665	9	5	21.7	8.44	2164	1	75.4	LLIVSNPVDILTYVAWK	iTRAQ4plex (K); iTRAQ4plex (N-term)
46	sp|P00338|LDHA_HUMAN	L-lactate dehydrogenase A chain OS=Homo sapiens GN=LDHA PE=1 SV=2	388	36665	9	5	21.7	8.44	2165	1	54.98	LLIVSNPVDILTYVAWK	iTRAQ4plex (K); iTRAQ4plex (N-term)
46	sp|P00338|LDHA_HUMAN	L-lactate dehydrogenase A chain OS=Homo sapiens GN=LDHA PE=1 SV=2	388	36665	9	5	21.7	8.44	2313	1	91.36	DLADELALVDVIEDKLK	2 iTRAQ4plex (K); iTRAQ4plex (N-term)
46	sp|P00338|LDHA_HUMAN	L-lactate dehydrogenase A chain OS=Homo sapiens GN=LDHA PE=1 SV=2	388	36665	9	5	21.7	8.44	2314	1	104.03	DLADELALVDVIEDKLK	2 iTRAQ4plex (K); iTRAQ4plex (N-term)
46	sp|P00338|LDHA_HUMAN	L-lactate dehydrogenase A chain OS=Homo sapiens GN=LDHA PE=1 SV=2	388	36665	9	5	21.7	8.44	2372	1	87.57	GYTSWAIGLSVADLAESIMK	iTRAQ4plex (K); iTRAQ4plex (N-term)
46	sp|P00338|LDHA_HUMAN	L-lactate dehydrogenase A chain OS=Homo sapiens GN=LDHA PE=1 SV=2	388	36665	9	5	21.7	8.44	2373	1	76.27	GYTSWAIGLSVADLAESIMK	iTRAQ4plex (K); iTRAQ4plex (N-term)
47	sp|P09651|ROA1_HUMAN	Heterogeneous nuclear ribonucleoprotein A1 OS=Homo sapiens GN=HNRNPA1 PE=1 SV=5	383	38723	9	5	17.7	9.17	819	1	66.17	IEVIEIMTDR	iTRAQ4plex (N-term)
47	sp|P09651|ROA1_HUMAN	Heterogeneous nuclear ribonucleoprotein A1 OS=Homo sapiens GN=HNRNPA1 PE=1 SV=5	383	38723	9	5	17.7	9.17	820	1	66.08	IEVIEIMTDR	iTRAQ4plex (N-term)
47	sp|P09651|ROA1_HUMAN	Heterogeneous nuclear ribonucleoprotein A1 OS=Homo sapiens GN=HNRNPA1 PE=1 SV=5	383	38723	9	5	17.7	9.17	1754	1	114.3	LFIGGLSFETTDESLR	iTRAQ4plex (N-term)
47	sp|P09651|ROA1_HUMAN	Heterogeneous nuclear ribonucleoprotein A1 OS=Homo sapiens GN=HNRNPA1 PE=1 SV=5	383	38723	9	5	17.7	9.17	1755	1	97.27	LFIGGLSFETTDESLR	iTRAQ4plex (N-term)
47	sp|P09651|ROA1_HUMAN	Heterogeneous nuclear ribonucleoprotein A1 OS=Homo sapiens GN=HNRNPA1 PE=1 SV=5	383	38723	9	5	17.7	9.17	1756	1	57.56	LFIGGLSFETTDESLR	iTRAQ4plex (N-term)
47	sp|P09651|ROA1_HUMAN	Heterogeneous nuclear ribonucleoprotein A1 OS=Homo sapiens GN=HNRNPA1 PE=1 SV=5	383	38723	9	5	17.7	9.17	2084	1	42.97	IFVGGIKEDTEEHHLR	iTRAQ4plex (K); iTRAQ4plex (N-term)
47	sp|P09651|ROA1_HUMAN	Heterogeneous nuclear ribonucleoprotein A1 OS=Homo sapiens GN=HNRNPA1 PE=1 SV=5	383	38723	9	5	17.7	9.17	2122	1	51.14	KLFIGGLSFETTDESLR	iTRAQ4plex (K); iTRAQ4plex (N-term)
47	sp|P09651|ROA1_HUMAN	Heterogeneous nuclear ribonucleoprotein A1 OS=Homo sapiens GN=HNRNPA1 PE=1 SV=5	383	38723	9	5	17.7	9.17	2657	1	75.25	GFGFVTYATVEEVDAAMNARPHK	iTRAQ4plex (K); iTRAQ4plex (N-term)
47	sp|P09651|ROA1_HUMAN	Heterogeneous nuclear ribonucleoprotein A1 OS=Homo sapiens GN=HNRNPA1 PE=1 SV=5	383	38723	9	5	17.7	9.17	2658	1	75.7	GFGFVTYATVEEVDAAMNARPHK	iTRAQ4plex (K); iTRAQ4plex (N-term)
47	sp|P49312|ROA1_MOUSE	Heterogeneous nuclear ribonucleoprotein A1 OS=Mus musculus GN=Hnrnpa1 PE=1 SV=2	383	34175	9	5	20.6	9.27	819	1	66.17	IEVIEIMTDR	iTRAQ4plex (N-term)
47	sp|P49312|ROA1_MOUSE	Heterogeneous nuclear ribonucleoprotein A1 OS=Mus musculus GN=Hnrnpa1 PE=1 SV=2	383	34175	9	5	20.6	9.27	820	1	66.08	IEVIEIMTDR	iTRAQ4plex (N-term)
47	sp|P49312|ROA1_MOUSE	Heterogeneous nuclear ribonucleoprotein A1 OS=Mus musculus GN=Hnrnpa1 PE=1 SV=2	383	34175	9	5	20.6	9.27	1754	1	114.3	LFIGGLSFETTDESLR	iTRAQ4plex (N-term)
47	sp|P49312|ROA1_MOUSE	Heterogeneous nuclear ribonucleoprotein A1 OS=Mus musculus GN=Hnrnpa1 PE=1 SV=2	383	34175	9	5	20.6	9.27	1755	1	97.27	LFIGGLSFETTDESLR	iTRAQ4plex (N-term)
47	sp|P49312|ROA1_MOUSE	Heterogeneous nuclear ribonucleoprotein A1 OS=Mus musculus GN=Hnrnpa1 PE=1 SV=2	383	34175	9	5	20.6	9.27	1756	1	57.56	LFIGGLSFETTDESLR	iTRAQ4plex (N-term)
47	sp|P49312|ROA1_MOUSE	Heterogeneous nuclear ribonucleoprotein A1 OS=Mus musculus GN=Hnrnpa1 PE=1 SV=2	383	34175	9	5	20.6	9.27	2084	1	42.97	IFVGGIKEDTEEHHLR	iTRAQ4plex (K); iTRAQ4plex (N-term)
47	sp|P49312|ROA1_MOUSE	Heterogeneous nuclear ribonucleoprotein A1 OS=Mus musculus GN=Hnrnpa1 PE=1 SV=2	383	34175	9	5	20.6	9.27	2122	1	51.14	KLFIGGLSFETTDESLR	iTRAQ4plex (K); iTRAQ4plex (N-term)
47	sp|P49312|ROA1_MOUSE	Heterogeneous nuclear ribonucleoprotein A1 OS=Mus musculus GN=Hnrnpa1 PE=1 SV=2	383	34175	9	5	20.6	9.27	2657	1	75.25	GFGFVTYATVEEVDAAMNARPHK	iTRAQ4plex (K); iTRAQ4plex (N-term)
47	sp|P49312|ROA1_MOUSE	Heterogeneous nuclear ribonucleoprotein A1 OS=Mus musculus GN=Hnrnpa1 PE=1 SV=2	383	34175	9	5	20.6	9.27	2658	1	75.7	GFGFVTYATVEEVDAAMNARPHK	iTRAQ4plex (K); iTRAQ4plex (N-term)
48	sp|P42704|LPPRC_HUMAN	Leucine-rich PPR motif-containing protein, mitochondrial OS=Homo sapiens GN=LRPPRC PE=1 SV=3	374	157805	12	8	9	5.81	186	1	38.1	LLAEILR	iTRAQ4plex (N-term)
48	sp|P42704|LPPRC_HUMAN	Leucine-rich PPR motif-containing protein, mitochondrial OS=Homo sapiens GN=LRPPRC PE=1 SV=3	374	157805	12	8	9	5.81	731	1	58.02	FSPTDFLAK	iTRAQ4plex (K); iTRAQ4plex (N-term)
48	sp|P42704|LPPRC_HUMAN	Leucine-rich PPR motif-containing protein, mitochondrial OS=Homo sapiens GN=LRPPRC PE=1 SV=3	374	157805	12	8	9	5.81	1033	1	42.58	SGGLGGSHALLLLR	iTRAQ4plex (N-term)
48	sp|P42704|LPPRC_HUMAN	Leucine-rich PPR motif-containing protein, mitochondrial OS=Homo sapiens GN=LRPPRC PE=1 SV=3	374	157805	12	8	9	5.81	1640	1	70.54	VIEPQYFGLAYLFR	iTRAQ4plex (N-term)
48	sp|P42704|LPPRC_HUMAN	Leucine-rich PPR motif-containing protein, mitochondrial OS=Homo sapiens GN=LRPPRC PE=1 SV=3	374	157805	12	8	9	5.81	1641	1	78.81	VIEPQYFGLAYLFR	iTRAQ4plex (N-term)
48	sp|P42704|LPPRC_HUMAN	Leucine-rich PPR motif-containing protein, mitochondrial OS=Homo sapiens GN=LRPPRC PE=1 SV=3	374	157805	12	8	9	5.81	2082	1	54.97	TVQLTSSELESTLETLK	iTRAQ4plex (K); iTRAQ4plex (N-term)
48	sp|P42704|LPPRC_HUMAN	Leucine-rich PPR motif-containing protein, mitochondrial OS=Homo sapiens GN=LRPPRC PE=1 SV=3	374	157805	12	8	9	5.81	2178	1	73.99	SMNINLWSEITELLYK	iTRAQ4plex (K); iTRAQ4plex (N-term)
48	sp|P42704|LPPRC_HUMAN	Leucine-rich PPR motif-containing protein, mitochondrial OS=Homo sapiens GN=LRPPRC PE=1 SV=3	374	157805	12	8	9	5.81	2179	1	57.79	SMNINLWSEITELLYK	iTRAQ4plex (K); iTRAQ4plex (N-term)
48	sp|P42704|LPPRC_HUMAN	Leucine-rich PPR motif-containing protein, mitochondrial OS=Homo sapiens GN=LRPPRC PE=1 SV=3	374	157805	12	8	9	5.81	2767	1	82.38	GPTEAVGYFLYNLIDSMSDSEVQAK	iTRAQ4plex (K); iTRAQ4plex (N-term)
48	sp|P42704|LPPRC_HUMAN	Leucine-rich PPR motif-containing protein, mitochondrial OS=Homo sapiens GN=LRPPRC PE=1 SV=3	374	157805	12	8	9	5.81	2768	1	69.93	GPTEAVGYFLYNLIDSMSDSEVQAK	iTRAQ4plex (K); iTRAQ4plex (N-term)
48	sp|P42704|LPPRC_HUMAN	Leucine-rich PPR motif-containing protein, mitochondrial OS=Homo sapiens GN=LRPPRC PE=1 SV=3	374	157805	12	8	9	5.81	2769	1	56.54	LANQFAIYKPVTDFFLQLVDAGK	2 iTRAQ4plex (K); iTRAQ4plex (N-term)
48	sp|P42704|LPPRC_HUMAN	Leucine-rich PPR motif-containing protein, mitochondrial OS=Homo sapiens GN=LRPPRC PE=1 SV=3	374	157805	12	8	9	5.81	2770	1	50.68	LANQFAIYKPVTDFFLQLVDAGK	2 iTRAQ4plex (K); iTRAQ4plex (N-term)
49	sp|Q9ERK4|XPO2_MOUSE	Exportin-2 OS=Mus musculus GN=Cse1l PE=2 SV=1	367	110384	10	5	9.5	5.52	578	1	38.37	IIIPEIQK	iTRAQ4plex (K); iTRAQ4plex (N-term)
49	sp|Q9ERK4|XPO2_MOUSE	Exportin-2 OS=Mus musculus GN=Cse1l PE=2 SV=1	367	110384	10	5	9.5	5.52	579	1	41.38	IIIPEIQK	iTRAQ4plex (K); iTRAQ4plex (N-term)
49	sp|Q9ERK4|XPO2_MOUSE	Exportin-2 OS=Mus musculus GN=Cse1l PE=2 SV=1	367	110384	10	5	9.5	5.52	1809	1	38.83	LVLDAFALPLTNLFK	iTRAQ4plex (K); iTRAQ4plex (N-term)
49	sp|Q9ERK4|XPO2_MOUSE	Exportin-2 OS=Mus musculus GN=Cse1l PE=2 SV=1	367	110384	10	5	9.5	5.52	1810	1	64.02	LVLDAFALPLTNLFK	iTRAQ4plex (K); iTRAQ4plex (N-term)
49	sp|Q9ERK4|XPO2_MOUSE	Exportin-2 OS=Mus musculus GN=Cse1l PE=2 SV=1	367	110384	10	5	9.5	5.52	2608	1	89.91	FLESVEGNQNYPLLLLTLLEK	iTRAQ4plex (K); iTRAQ4plex (N-term)
49	sp|Q9ERK4|XPO2_MOUSE	Exportin-2 OS=Mus musculus GN=Cse1l PE=2 SV=1	367	110384	10	5	9.5	5.52	2609	1	69.44	FLESVEGNQNYPLLLLTLLEK	iTRAQ4plex (K); iTRAQ4plex (N-term)
49	sp|Q9ERK4|XPO2_MOUSE	Exportin-2 OS=Mus musculus GN=Cse1l PE=2 SV=1	367	110384	10	5	9.5	5.52	2719	1	91.89	SFSLLQEAIIPYIPTLITQLTQK	iTRAQ4plex (K); iTRAQ4plex (N-term)
49	sp|Q9ERK4|XPO2_MOUSE	Exportin-2 OS=Mus musculus GN=Cse1l PE=2 SV=1	367	110384	10	5	9.5	5.52	2720	1	81.35	SFSLLQEAIIPYIPTLITQLTQK	iTRAQ4plex (K); iTRAQ4plex (N-term)
49	sp|Q9ERK4|XPO2_MOUSE	Exportin-2 OS=Mus musculus GN=Cse1l PE=2 SV=1	367	110384	10	5	9.5	5.52	2814	1	44.05	HGITQANELVNLTEFFVNHILPDLK	iTRAQ4plex (K); iTRAQ4plex (N-term)
49	sp|Q9ERK4|XPO2_MOUSE	Exportin-2 OS=Mus musculus GN=Cse1l PE=2 SV=1	367	110384	10	5	9.5	5.52	2815	1	53.75	HGITQANELVNLTEFFVNHILPDLK	iTRAQ4plex (K); iTRAQ4plex (N-term)
49	sp|P55060|XPO2_HUMAN	Exportin-2 OS=Homo sapiens GN=CSE1L PE=1 SV=3	367	110346	10	5	9.5	5.51	578	1	38.37	IIIPEIQK	iTRAQ4plex (K); iTRAQ4plex (N-term)
49	sp|P55060|XPO2_HUMAN	Exportin-2 OS=Homo sapiens GN=CSE1L PE=1 SV=3	367	110346	10	5	9.5	5.51	579	1	41.38	IIIPEIQK	iTRAQ4plex (K); iTRAQ4plex (N-term)
49	sp|P55060|XPO2_HUMAN	Exportin-2 OS=Homo sapiens GN=CSE1L PE=1 SV=3	367	110346	10	5	9.5	5.51	1809	1	38.83	LVLDAFALPLTNLFK	iTRAQ4plex (K); iTRAQ4plex (N-term)
49	sp|P55060|XPO2_HUMAN	Exportin-2 OS=Homo sapiens GN=CSE1L PE=1 SV=3	367	110346	10	5	9.5	5.51	1810	1	64.02	LVLDAFALPLTNLFK	iTRAQ4plex (K); iTRAQ4plex (N-term)
49	sp|P55060|XPO2_HUMAN	Exportin-2 OS=Homo sapiens GN=CSE1L PE=1 SV=3	367	110346	10	5	9.5	5.51	2608	1	89.91	FLESVEGNQNYPLLLLTLLEK	iTRAQ4plex (K); iTRAQ4plex (N-term)
49	sp|P55060|XPO2_HUMAN	Exportin-2 OS=Homo sapiens GN=CSE1L PE=1 SV=3	367	110346	10	5	9.5	5.51	2609	1	69.44	FLESVEGNQNYPLLLLTLLEK	iTRAQ4plex (K); iTRAQ4plex (N-term)
49	sp|P55060|XPO2_HUMAN	Exportin-2 OS=Homo sapiens GN=CSE1L PE=1 SV=3	367	110346	10	5	9.5	5.51	2719	1	91.89	SFSLLQEAIIPYIPTLITQLTQK	iTRAQ4plex (K); iTRAQ4plex (N-term)
49	sp|P55060|XPO2_HUMAN	Exportin-2 OS=Homo sapiens GN=CSE1L PE=1 SV=3	367	110346	10	5	9.5	5.51	2720	1	81.35	SFSLLQEAIIPYIPTLITQLTQK	iTRAQ4plex (K); iTRAQ4plex (N-term)
49	sp|P55060|XPO2_HUMAN	Exportin-2 OS=Homo sapiens GN=CSE1L PE=1 SV=3	367	110346	10	5	9.5	5.51	2814	1	44.05	HGITQANELVNLTEFFVNHILPDLK	iTRAQ4plex (K); iTRAQ4plex (N-term)
49	sp|P55060|XPO2_HUMAN	Exportin-2 OS=Homo sapiens GN=CSE1L PE=1 SV=3	367	110346	10	5	9.5	5.51	2815	1	53.75	HGITQANELVNLTEFFVNHILPDLK	iTRAQ4plex (K); iTRAQ4plex (N-term)
50	sp|Q68FD5|CLH_MOUSE	Clathrin heavy chain 1 OS=Mus musculus GN=Cltc PE=1 SV=3	367	191435	7	5	5.9	5.48	2200	1	51.45	AFMTADLPNELIELLEK	iTRAQ4plex (K); iTRAQ4plex (N-term); Oxidation (M)
50	sp|Q68FD5|CLH_MOUSE	Clathrin heavy chain 1 OS=Mus musculus GN=Cltc PE=1 SV=3	367	191435	7	5	5.9	5.48	2231	1	47.47	HNIMDFAMPYFIQVMK	iTRAQ4plex (K); iTRAQ4plex (N-term)
50	sp|Q68FD5|CLH_MOUSE	Clathrin heavy chain 1 OS=Mus musculus GN=Cltc PE=1 SV=3	367	191435	7	5	5.9	5.48	2384	1	70.65	DTELAEELLQWFLQEEK	iTRAQ4plex (K); iTRAQ4plex (N-term)
50	sp|Q68FD5|CLH_MOUSE	Clathrin heavy chain 1 OS=Mus musculus GN=Cltc PE=1 SV=3	367	191435	7	5	5.9	5.48	2385	1	70.09	DTELAEELLQWFLQEEK	iTRAQ4plex (K); iTRAQ4plex (N-term)
50	sp|Q68FD5|CLH_MOUSE	Clathrin heavy chain 1 OS=Mus musculus GN=Cltc PE=1 SV=3	367	191435	7	5	5.9	5.48	2591	1	57.05	KFDVNTSAVQVLIEHIGNLDR	iTRAQ4plex (K); iTRAQ4plex (N-term)
50	sp|Q68FD5|CLH_MOUSE	Clathrin heavy chain 1 OS=Mus musculus GN=Cltc PE=1 SV=3	367	191435	7	5	5.9	5.48	2847	1	130.68	LDNYDAPDIANIAISNELFEEAFAIFR	iTRAQ4plex (N-term)
50	sp|Q68FD5|CLH_MOUSE	Clathrin heavy chain 1 OS=Mus musculus GN=Cltc PE=1 SV=3	367	191435	7	5	5.9	5.48	2848	1	150.38	LDNYDAPDIANIAISNELFEEAFAIFR	iTRAQ4plex (N-term)
50	sp|Q00610|CLH1_HUMAN	Clathrin heavy chain 1 OS=Homo sapiens GN=CLTC PE=1 SV=5	367	191493	7	5	5.9	5.48	2200	1	51.45	AFMTADLPNELIELLEK	iTRAQ4plex (K); iTRAQ4plex (N-term); Oxidation (M)
50	sp|Q00610|CLH1_HUMAN	Clathrin heavy chain 1 OS=Homo sapiens GN=CLTC PE=1 SV=5	367	191493	7	5	5.9	5.48	2231	1	47.47	HNIMDFAMPYFIQVMK	iTRAQ4plex (K); iTRAQ4plex (N-term)
50	sp|Q00610|CLH1_HUMAN	Clathrin heavy chain 1 OS=Homo sapiens GN=CLTC PE=1 SV=5	367	191493	7	5	5.9	5.48	2384	1	70.65	DTELAEELLQWFLQEEK	iTRAQ4plex (K); iTRAQ4plex (N-term)
50	sp|Q00610|CLH1_HUMAN	Clathrin heavy chain 1 OS=Homo sapiens GN=CLTC PE=1 SV=5	367	191493	7	5	5.9	5.48	2385	1	70.09	DTELAEELLQWFLQEEK	iTRAQ4plex (K); iTRAQ4plex (N-term)
50	sp|Q00610|CLH1_HUMAN	Clathrin heavy chain 1 OS=Homo sapiens GN=CLTC PE=1 SV=5	367	191493	7	5	5.9	5.48	2591	1	57.05	KFDVNTSAVQVLIEHIGNLDR	iTRAQ4plex (K); iTRAQ4plex (N-term)
50	sp|Q00610|CLH1_HUMAN	Clathrin heavy chain 1 OS=Homo sapiens GN=CLTC PE=1 SV=5	367	191493	7	5	5.9	5.48	2847	1	130.68	LDNYDAPDIANIAISNELFEEAFAIFR	iTRAQ4plex (N-term)
50	sp|Q00610|CLH1_HUMAN	Clathrin heavy chain 1 OS=Homo sapiens GN=CLTC PE=1 SV=5	367	191493	7	5	5.9	5.48	2848	1	150.38	LDNYDAPDIANIAISNELFEEAFAIFR	iTRAQ4plex (N-term)
51	sp|P00558|PGK1_HUMAN	Phosphoglycerate kinase 1 OS=Homo sapiens GN=PGK1 PE=1 SV=3	357	44586	8	5	17.5	8.3	498	1	56.52	ALMDEVVK	iTRAQ4plex (K); iTRAQ4plex (N-term)
51	sp|P00558|PGK1_HUMAN	Phosphoglycerate kinase 1 OS=Homo sapiens GN=PGK1 PE=1 SV=3	357	44586	8	5	17.5	8.3	499	1	55.81	ALMDEVVK	iTRAQ4plex (K); iTRAQ4plex (N-term)
51	sp|P00558|PGK1_HUMAN	Phosphoglycerate kinase 1 OS=Homo sapiens GN=PGK1 PE=1 SV=3	357	44586	8	5	17.5	8.3	577	1	40.81	VLPGVDALSNI	iTRAQ4plex (N-term)
51	sp|P00558|PGK1_HUMAN	Phosphoglycerate kinase 1 OS=Homo sapiens GN=PGK1 PE=1 SV=3	357	44586	8	5	17.5	8.3	2191	1	89.84	QIVWNGPVGVFEWEAFAR	iTRAQ4plex (N-term)
51	sp|P00558|PGK1_HUMAN	Phosphoglycerate kinase 1 OS=Homo sapiens GN=PGK1 PE=1 SV=3	357	44586	8	5	17.5	8.3	2210	1	82.18	VLNNMEIGTSLFDEEGAK	iTRAQ4plex (K); iTRAQ4plex (N-term)
51	sp|P00558|PGK1_HUMAN	Phosphoglycerate kinase 1 OS=Homo sapiens GN=PGK1 PE=1 SV=3	357	44586	8	5	17.5	8.3	2211	1	94.75	VLNNMEIGTSLFDEEGAK	iTRAQ4plex (K); iTRAQ4plex (N-term)
51	sp|P00558|PGK1_HUMAN	Phosphoglycerate kinase 1 OS=Homo sapiens GN=PGK1 PE=1 SV=3	357	44586	8	5	17.5	8.3	2421	1	82.88	ITLPVDFVTADKFDENAK	2 iTRAQ4plex (K); iTRAQ4plex (N-term)
51	sp|P00558|PGK1_HUMAN	Phosphoglycerate kinase 1 OS=Homo sapiens GN=PGK1 PE=1 SV=3	357	44586	8	5	17.5	8.3	2422	1	93.74	ITLPVDFVTADKFDENAK	2 iTRAQ4plex (K); iTRAQ4plex (N-term)
52	sp|Q08211|DHX9_HUMAN	ATP-dependent RNA helicase A OS=Homo sapiens GN=DHX9 PE=1 SV=4	350	140869	10	4	4.6	6.41	1146	1	88.81	DINTDFLLVVLR	iTRAQ4plex (N-term)
52	sp|Q08211|DHX9_HUMAN	ATP-dependent RNA helicase A OS=Homo sapiens GN=DHX9 PE=1 SV=4	350	140869	10	4	4.6	6.41	1147	1	82.81	DINTDFLLVVLR	iTRAQ4plex (N-term)
52	sp|Q08211|DHX9_HUMAN	ATP-dependent RNA helicase A OS=Homo sapiens GN=DHX9 PE=1 SV=4	350	140869	10	4	4.6	6.41	1357	1	50.77	ETPFELIEALLK	iTRAQ4plex (K); iTRAQ4plex (N-term)
52	sp|Q08211|DHX9_HUMAN	ATP-dependent RNA helicase A OS=Homo sapiens GN=DHX9 PE=1 SV=4	350	140869	10	4	4.6	6.41	1358	1	50.74	ETPFELIEALLK	iTRAQ4plex (K); iTRAQ4plex (N-term)
52	sp|Q08211|DHX9_HUMAN	ATP-dependent RNA helicase A OS=Homo sapiens GN=DHX9 PE=1 SV=4	350	140869	10	4	4.6	6.41	1359	1	47.68	ETPFELIEALLK	iTRAQ4plex (K); iTRAQ4plex (N-term)
52	sp|Q08211|DHX9_HUMAN	ATP-dependent RNA helicase A OS=Homo sapiens GN=DHX9 PE=1 SV=4	350	140869	10	4	4.6	6.41	1360	1	49.47	ETPFELIEALLK	iTRAQ4plex (K); iTRAQ4plex (N-term)
52	sp|Q08211|DHX9_HUMAN	ATP-dependent RNA helicase A OS=Homo sapiens GN=DHX9 PE=1 SV=4	350	140869	10	4	4.6	6.41	1886	1	87.68	GMTLVTPLQLLLFASK	iTRAQ4plex (K); iTRAQ4plex (N-term)
52	sp|Q08211|DHX9_HUMAN	ATP-dependent RNA helicase A OS=Homo sapiens GN=DHX9 PE=1 SV=4	350	140869	10	4	4.6	6.41	1887	1	55.18	GMTLVTPLQLLLFASK	iTRAQ4plex (K); iTRAQ4plex (N-term)
52	sp|Q08211|DHX9_HUMAN	ATP-dependent RNA helicase A OS=Homo sapiens GN=DHX9 PE=1 SV=4	350	140869	10	4	4.6	6.41	1888	1	58.32	GMTLVTPLQLLLFASK	iTRAQ4plex (K); iTRAQ4plex (N-term)
52	sp|Q08211|DHX9_HUMAN	ATP-dependent RNA helicase A OS=Homo sapiens GN=DHX9 PE=1 SV=4	350	140869	10	4	4.6	6.41	2016	1	79.53	AIEPPPLDAVIEAEHTLR	iTRAQ4plex (N-term)
53	sp|P60842|IF4A1_HUMAN	Eukaryotic initiation factor 4A-I OS=Homo sapiens GN=EIF4A1 PE=1 SV=1	343	46125	11	6	21.7	5.32	616	1	51.18	VLITTDLLAR	iTRAQ4plex (N-term)
53	sp|P60842|IF4A1_HUMAN	Eukaryotic initiation factor 4A-I OS=Homo sapiens GN=EIF4A1 PE=1 SV=1	343	46125	11	6	21.7	5.32	617	1	44.62	VLITTDLLAR	iTRAQ4plex (N-term)
53	sp|P60842|IF4A1_HUMAN	Eukaryotic initiation factor 4A-I OS=Homo sapiens GN=EIF4A1 PE=1 SV=1	343	46125	11	6	21.7	5.32	1013	1	51.91	KEELTLEGIR	iTRAQ4plex (K); iTRAQ4plex (N-term)
53	sp|P60842|IF4A1_HUMAN	Eukaryotic initiation factor 4A-I OS=Homo sapiens GN=EIF4A1 PE=1 SV=1	343	46125	11	6	21.7	5.32	1384	1	72.29	MFVLDEADEMLSR	iTRAQ4plex (N-term)
53	sp|P60842|IF4A1_HUMAN	Eukaryotic initiation factor 4A-I OS=Homo sapiens GN=EIF4A1 PE=1 SV=1	343	46125	11	6	21.7	5.32	1385	1	67.54	MFVLDEADEMLSR	iTRAQ4plex (N-term)
53	sp|P60842|IF4A1_HUMAN	Eukaryotic initiation factor 4A-I OS=Homo sapiens GN=EIF4A1 PE=1 SV=1	343	46125	11	6	21.7	5.32	1486	1	73.78	LQMEAPHIIVGTPGR	iTRAQ4plex (N-term)
53	sp|P60842|IF4A1_HUMAN	Eukaryotic initiation factor 4A-I OS=Homo sapiens GN=EIF4A1 PE=1 SV=1	343	46125	11	6	21.7	5.32	1487	1	43.71	LQMEAPHIIVGTPGR	iTRAQ4plex (N-term)
53	sp|P60842|IF4A1_HUMAN	Eukaryotic initiation factor 4A-I OS=Homo sapiens GN=EIF4A1 PE=1 SV=1	343	46125	11	6	21.7	5.32	2117	1	42.56	TATFAISILQQIELDLK	iTRAQ4plex (K); iTRAQ4plex (N-term)
53	sp|P60842|IF4A1_HUMAN	Eukaryotic initiation factor 4A-I OS=Homo sapiens GN=EIF4A1 PE=1 SV=1	343	46125	11	6	21.7	5.32	2118	1	51.46	TATFAISILQQIELDLK	iTRAQ4plex (K); iTRAQ4plex (N-term)
53	sp|P60842|IF4A1_HUMAN	Eukaryotic initiation factor 4A-I OS=Homo sapiens GN=EIF4A1 PE=1 SV=1	343	46125	11	6	21.7	5.32	2626	1	115.49	LNSNTQVVLLSATMPSDVLEVTK	iTRAQ4plex (K); iTRAQ4plex (N-term)
53	sp|P60842|IF4A1_HUMAN	Eukaryotic initiation factor 4A-I OS=Homo sapiens GN=EIF4A1 PE=1 SV=1	343	46125	11	6	21.7	5.32	2627	1	75.57	LNSNTQVVLLSATMPSDVLEVTK	iTRAQ4plex (K); iTRAQ4plex (N-term)
53	sp|P60843|IF4A1_MOUSE	Eukaryotic initiation factor 4A-I OS=Mus musculus GN=Eif4a1 PE=2 SV=1	343	46125	11	6	21.7	5.32	616	1	51.18	VLITTDLLAR	iTRAQ4plex (N-term)
53	sp|P60843|IF4A1_MOUSE	Eukaryotic initiation factor 4A-I OS=Mus musculus GN=Eif4a1 PE=2 SV=1	343	46125	11	6	21.7	5.32	617	1	44.62	VLITTDLLAR	iTRAQ4plex (N-term)
53	sp|P60843|IF4A1_MOUSE	Eukaryotic initiation factor 4A-I OS=Mus musculus GN=Eif4a1 PE=2 SV=1	343	46125	11	6	21.7	5.32	1013	1	51.91	KEELTLEGIR	iTRAQ4plex (K); iTRAQ4plex (N-term)
53	sp|P60843|IF4A1_MOUSE	Eukaryotic initiation factor 4A-I OS=Mus musculus GN=Eif4a1 PE=2 SV=1	343	46125	11	6	21.7	5.32	1384	1	72.29	MFVLDEADEMLSR	iTRAQ4plex (N-term)
53	sp|P60843|IF4A1_MOUSE	Eukaryotic initiation factor 4A-I OS=Mus musculus GN=Eif4a1 PE=2 SV=1	343	46125	11	6	21.7	5.32	1385	1	67.54	MFVLDEADEMLSR	iTRAQ4plex (N-term)
53	sp|P60843|IF4A1_MOUSE	Eukaryotic initiation factor 4A-I OS=Mus musculus GN=Eif4a1 PE=2 SV=1	343	46125	11	6	21.7	5.32	1486	1	73.78	LQMEAPHIIVGTPGR	iTRAQ4plex (N-term)
53	sp|P60843|IF4A1_MOUSE	Eukaryotic initiation factor 4A-I OS=Mus musculus GN=Eif4a1 PE=2 SV=1	343	46125	11	6	21.7	5.32	1487	1	43.71	LQMEAPHIIVGTPGR	iTRAQ4plex (N-term)
53	sp|P60843|IF4A1_MOUSE	Eukaryotic initiation factor 4A-I OS=Mus musculus GN=Eif4a1 PE=2 SV=1	343	46125	11	6	21.7	5.32	2117	1	42.56	TATFAISILQQIELDLK	iTRAQ4plex (K); iTRAQ4plex (N-term)
53	sp|P60843|IF4A1_MOUSE	Eukaryotic initiation factor 4A-I OS=Mus musculus GN=Eif4a1 PE=2 SV=1	343	46125	11	6	21.7	5.32	2118	1	51.46	TATFAISILQQIELDLK	iTRAQ4plex (K); iTRAQ4plex (N-term)
53	sp|P60843|IF4A1_MOUSE	Eukaryotic initiation factor 4A-I OS=Mus musculus GN=Eif4a1 PE=2 SV=1	343	46125	11	6	21.7	5.32	2626	1	115.49	LNSNTQVVLLSATMPSDVLEVTK	iTRAQ4plex (K); iTRAQ4plex (N-term)
53	sp|P60843|IF4A1_MOUSE	Eukaryotic initiation factor 4A-I OS=Mus musculus GN=Eif4a1 PE=2 SV=1	343	46125	11	6	21.7	5.32	2627	1	75.57	LNSNTQVVLLSATMPSDVLEVTK	iTRAQ4plex (K); iTRAQ4plex (N-term)
54	sp|Q8R081|HNRPL_MOUSE	Heterogeneous nuclear ribonucleoprotein L OS=Mus musculus GN=Hnrnpl PE=1 SV=2	341	63923	4	1	4.9	8.33	2902	1	83.23	GLIDGVVEADLVEALQEFGPISYVVVMPK	iTRAQ4plex (K); iTRAQ4plex (N-term)
54	sp|Q8R081|HNRPL_MOUSE	Heterogeneous nuclear ribonucleoprotein L OS=Mus musculus GN=Hnrnpl PE=1 SV=2	341	63923	4	1	4.9	8.33	2903	1	74.56	GLIDGVVEADLVEALQEFGPISYVVVMPK	iTRAQ4plex (K); iTRAQ4plex (N-term)
54	sp|Q8R081|HNRPL_MOUSE	Heterogeneous nuclear ribonucleoprotein L OS=Mus musculus GN=Hnrnpl PE=1 SV=2	341	63923	4	1	4.9	8.33	2904	1	135.54	GLIDGVVEADLVEALQEFGPISYVVVMPK	iTRAQ4plex (K); iTRAQ4plex (N-term)
54	sp|Q8R081|HNRPL_MOUSE	Heterogeneous nuclear ribonucleoprotein L OS=Mus musculus GN=Hnrnpl PE=1 SV=2	341	63923	4	1	4.9	8.33	2905	1	147.12	GLIDGVVEADLVEALQEFGPISYVVVMPK	iTRAQ4plex (K); iTRAQ4plex (N-term)
54	sp|P14866|HNRPL_HUMAN	Heterogeneous nuclear ribonucleoprotein L OS=Homo sapiens GN=HNRNPL PE=1 SV=2	341	64092	4	1	4.9	8.46	2902	1	83.23	GLIDGVVEADLVEALQEFGPISYVVVMPK	iTRAQ4plex (K); iTRAQ4plex (N-term)
54	sp|P14866|HNRPL_HUMAN	Heterogeneous nuclear ribonucleoprotein L OS=Homo sapiens GN=HNRNPL PE=1 SV=2	341	64092	4	1	4.9	8.46	2903	1	74.56	GLIDGVVEADLVEALQEFGPISYVVVMPK	iTRAQ4plex (K); iTRAQ4plex (N-term)
54	sp|P14866|HNRPL_HUMAN	Heterogeneous nuclear ribonucleoprotein L OS=Homo sapiens GN=HNRNPL PE=1 SV=2	341	64092	4	1	4.9	8.46	2904	1	135.54	GLIDGVVEADLVEALQEFGPISYVVVMPK	iTRAQ4plex (K); iTRAQ4plex (N-term)
54	sp|P14866|HNRPL_HUMAN	Heterogeneous nuclear ribonucleoprotein L OS=Homo sapiens GN=HNRNPL PE=1 SV=2	341	64092	4	1	4.9	8.46	2905	1	147.12	GLIDGVVEADLVEALQEFGPISYVVVMPK	iTRAQ4plex (K); iTRAQ4plex (N-term)
55	sp|P78527|PRKDC_HUMAN	DNA-dependent protein kinase catalytic subunit OS=Homo sapiens GN=PRKDC PE=1 SV=3	340	468788	7	5	1.9	6.75	531	1	50.57	DFGLLVFVR	iTRAQ4plex (N-term)
55	sp|P78527|PRKDC_HUMAN	DNA-dependent protein kinase catalytic subunit OS=Homo sapiens GN=PRKDC PE=1 SV=3	340	468788	7	5	1.9	6.75	1860	1	52.48	EMKPVIFLDVFLPR	iTRAQ4plex (K); iTRAQ4plex (N-term)
55	sp|P78527|PRKDC_HUMAN	DNA-dependent protein kinase catalytic subunit OS=Homo sapiens GN=PRKDC PE=1 SV=3	340	468788	7	5	1.9	6.75	2083	1	64.82	YKEVYAAAAEVLGLILR	iTRAQ4plex (K); iTRAQ4plex (N-term)
55	sp|P78527|PRKDC_HUMAN	DNA-dependent protein kinase catalytic subunit OS=Homo sapiens GN=PRKDC PE=1 SV=3	340	468788	7	5	1.9	6.75	2338	1	100.98	AVAFFLESIAMHDIIAAEK	iTRAQ4plex (K); iTRAQ4plex (N-term)
55	sp|P78527|PRKDC_HUMAN	DNA-dependent protein kinase catalytic subunit OS=Homo sapiens GN=PRKDC PE=1 SV=3	340	468788	7	5	1.9	6.75	2339	1	95.3	AVAFFLESIAMHDIIAAEK	iTRAQ4plex (K); iTRAQ4plex (N-term)
55	sp|P78527|PRKDC_HUMAN	DNA-dependent protein kinase catalytic subunit OS=Homo sapiens GN=PRKDC PE=1 SV=3	340	468788	7	5	1.9	6.75	2439	1	92.68	LQSVQALTEIQEFISFISK	iTRAQ4plex (K); iTRAQ4plex (N-term)
55	sp|P78527|PRKDC_HUMAN	DNA-dependent protein kinase catalytic subunit OS=Homo sapiens GN=PRKDC PE=1 SV=3	340	468788	7	5	1.9	6.75	2440	1	76.08	LQSVQALTEIQEFISFISK	iTRAQ4plex (K); iTRAQ4plex (N-term)
56	sp|P08113|ENPL_MOUSE	Endoplasmin OS=Mus musculus GN=Hsp90b1 PE=1 SV=2	336	92418	7	4	7.2	4.74	1153	0	97.6	ELISNASDALDK	iTRAQ4plex (K); iTRAQ4plex (N-term)
56	sp|P08113|ENPL_MOUSE	Endoplasmin OS=Mus musculus GN=Hsp90b1 PE=1 SV=2	336	92418	7	4	7.2	4.74	1154	0	93.84	ELISNASDALDK	iTRAQ4plex (K); iTRAQ4plex (N-term)
56	sp|P08113|ENPL_MOUSE	Endoplasmin OS=Mus musculus GN=Hsp90b1 PE=1 SV=2	336	92418	7	4	7.2	4.74	1582	0	66.98	ELISNASDALDKIR	iTRAQ4plex (K); iTRAQ4plex (N-term)
56	sp|P08113|ENPL_MOUSE	Endoplasmin OS=Mus musculus GN=Hsp90b1 PE=1 SV=2	336	92418	7	4	7.2	4.74	1583	0	81.14	ELISNASDALDKIR	iTRAQ4plex (K); iTRAQ4plex (N-term)
56	sp|P08113|ENPL_MOUSE	Endoplasmin OS=Mus musculus GN=Hsp90b1 PE=1 SV=2	336	92418	7	4	7.2	4.74	2750	0	65.08	TVWDWELMNDIKPIWQRPSK	2 iTRAQ4plex (K); iTRAQ4plex (N-term)
56	sp|P08113|ENPL_MOUSE	Endoplasmin OS=Mus musculus GN=Hsp90b1 PE=1 SV=2	336	92418	7	4	7.2	4.74	2751	0	92	TVWDWELMNDIKPIWQRPSK	2 iTRAQ4plex (K); iTRAQ4plex (N-term)
56	sp|P08113|ENPL_MOUSE	Endoplasmin OS=Mus musculus GN=Hsp90b1 PE=1 SV=2	336	92418	7	4	7.2	4.74	2829	1	41.32	IKEDEDDKTVMDLAVVLFETATLR	2 iTRAQ4plex (K); iTRAQ4plex (N-term)
57	sp|Q61937|NPM_MOUSE	Nucleophosmin OS=Mus musculus GN=Npm1 PE=1 SV=1	329	32540	6	4	23.6	4.62	273	1	40.66	FINYVK	iTRAQ4plex (K); iTRAQ4plex (N-term)
57	sp|Q61937|NPM_MOUSE	Nucleophosmin OS=Mus musculus GN=Npm1 PE=1 SV=1	329	32540	6	4	23.6	4.62	274	1	40.45	FINYVK	iTRAQ4plex (K); iTRAQ4plex (N-term)
57	sp|Q61937|NPM_MOUSE	Nucleophosmin OS=Mus musculus GN=Npm1 PE=1 SV=1	329	32540	6	4	23.6	4.62	1811	1	128.72	MTDQEAIQDLWQWR	iTRAQ4plex (N-term)
57	sp|Q61937|NPM_MOUSE	Nucleophosmin OS=Mus musculus GN=Npm1 PE=1 SV=1	329	32540	6	4	23.6	4.62	2343	1	106.67	MSVQPTVSLGGFEITPPVVLR	iTRAQ4plex (N-term)
57	sp|Q61937|NPM_MOUSE	Nucleophosmin OS=Mus musculus GN=Npm1 PE=1 SV=1	329	32540	6	4	23.6	4.62	2344	1	99.76	MSVQPTVSLGGFEITPPVVLR	iTRAQ4plex (N-term)
57	sp|Q61937|NPM_MOUSE	Nucleophosmin OS=Mus musculus GN=Npm1 PE=1 SV=1	329	32540	6	4	23.6	4.62	2900	1	70.11	TVSLGAGAKDELHIVEAEAMNYEGSPIK	2 iTRAQ4plex (K); iTRAQ4plex (N-term)
57	sp|P06748|NPM_HUMAN	Nucleophosmin OS=Homo sapiens GN=NPM1 PE=1 SV=2	329	32555	6	4	23.5	4.64	273	1	40.66	FINYVK	iTRAQ4plex (K); iTRAQ4plex (N-term)
57	sp|P06748|NPM_HUMAN	Nucleophosmin OS=Homo sapiens GN=NPM1 PE=1 SV=2	329	32555	6	4	23.5	4.64	274	1	40.45	FINYVK	iTRAQ4plex (K); iTRAQ4plex (N-term)
57	sp|P06748|NPM_HUMAN	Nucleophosmin OS=Homo sapiens GN=NPM1 PE=1 SV=2	329	32555	6	4	23.5	4.64	1811	1	128.72	MTDQEAIQDLWQWR	iTRAQ4plex (N-term)
57	sp|P06748|NPM_HUMAN	Nucleophosmin OS=Homo sapiens GN=NPM1 PE=1 SV=2	329	32555	6	4	23.5	4.64	2343	1	106.67	MSVQPTVSLGGFEITPPVVLR	iTRAQ4plex (N-term)
57	sp|P06748|NPM_HUMAN	Nucleophosmin OS=Homo sapiens GN=NPM1 PE=1 SV=2	329	32555	6	4	23.5	4.64	2344	1	99.76	MSVQPTVSLGGFEITPPVVLR	iTRAQ4plex (N-term)
57	sp|P06748|NPM_HUMAN	Nucleophosmin OS=Homo sapiens GN=NPM1 PE=1 SV=2	329	32555	6	4	23.5	4.64	2900	1	70.11	TVSLGAGAKDELHIVEAEAMNYEGSPIK	2 iTRAQ4plex (K); iTRAQ4plex (N-term)
58	sp|P12956|XRCC6_HUMAN	X-ray repair cross-complementing protein 6 OS=Homo sapiens GN=XRCC6 PE=1 SV=2	328	69799	8	5	13.8	6.23	1350	1	53.06	KPGGFDISLFYR	iTRAQ4plex (K); iTRAQ4plex (N-term)
58	sp|P12956|XRCC6_HUMAN	X-ray repair cross-complementing protein 6 OS=Homo sapiens GN=XRCC6 PE=1 SV=2	328	69799	8	5	13.8	6.23	1355	1	45.19	DTGIFLDLMHLK	iTRAQ4plex (K); iTRAQ4plex (N-term)
58	sp|P12956|XRCC6_HUMAN	X-ray repair cross-complementing protein 6 OS=Homo sapiens GN=XRCC6 PE=1 SV=2	328	69799	8	5	13.8	6.23	1356	1	53.71	DTGIFLDLMHLK	iTRAQ4plex (K); iTRAQ4plex (N-term)
58	sp|P12956|XRCC6_HUMAN	X-ray repair cross-complementing protein 6 OS=Homo sapiens GN=XRCC6 PE=1 SV=2	328	69799	8	5	13.8	6.23	2432	1	52.05	FDDPGLMLMGFKPLVLLK	2 iTRAQ4plex (K); iTRAQ4plex (N-term)
58	sp|P12956|XRCC6_HUMAN	X-ray repair cross-complementing protein 6 OS=Homo sapiens GN=XRCC6 PE=1 SV=2	328	69799	8	5	13.8	6.23	2535	1	73.33	IQVTPPGFQLVFLPFADDKR	iTRAQ4plex (K); iTRAQ4plex (N-term)
58	sp|P12956|XRCC6_HUMAN	X-ray repair cross-complementing protein 6 OS=Homo sapiens GN=XRCC6 PE=1 SV=2	328	69799	8	5	13.8	6.23	2536	1	73.43	IQVTPPGFQLVFLPFADDKR	iTRAQ4plex (K); iTRAQ4plex (N-term)
58	sp|P12956|XRCC6_HUMAN	X-ray repair cross-complementing protein 6 OS=Homo sapiens GN=XRCC6 PE=1 SV=2	328	69799	8	5	13.8	6.23	2603	1	98.58	NLEALALDLMEPEQAVDLTLPK	iTRAQ4plex (K); iTRAQ4plex (N-term)
58	sp|P12956|XRCC6_HUMAN	X-ray repair cross-complementing protein 6 OS=Homo sapiens GN=XRCC6 PE=1 SV=2	328	69799	8	5	13.8	6.23	2604	1	86.95	NLEALALDLMEPEQAVDLTLPK	iTRAQ4plex (K); iTRAQ4plex (N-term)
59	sp|P31943|HNRH1_HUMAN	Heterogeneous nuclear ribonucleoprotein H OS=Homo sapiens GN=HNRNPH1 PE=1 SV=4	325	49198	5	2	7.6	5.89	2034	1	79.84	STGEAFVQFASQEIAEK	iTRAQ4plex (K); iTRAQ4plex (N-term)
59	sp|P31943|HNRH1_HUMAN	Heterogeneous nuclear ribonucleoprotein H OS=Homo sapiens GN=HNRNPH1 PE=1 SV=4	325	49198	5	2	7.6	5.89	2035	1	74.69	STGEAFVQFASQEIAEK	iTRAQ4plex (K); iTRAQ4plex (N-term)
59	sp|P31943|HNRH1_HUMAN	Heterogeneous nuclear ribonucleoprotein H OS=Homo sapiens GN=HNRNPH1 PE=1 SV=4	325	49198	5	2	7.6	5.89	2048	0	104.52	ATENDIYNFFSPLNPVR	iTRAQ4plex (N-term)
59	sp|P31943|HNRH1_HUMAN	Heterogeneous nuclear ribonucleoprotein H OS=Homo sapiens GN=HNRNPH1 PE=1 SV=4	325	49198	5	2	7.6	5.89	2049	0	120.57	ATENDIYNFFSPLNPVR	iTRAQ4plex (N-term)
59	sp|P31943|HNRH1_HUMAN	Heterogeneous nuclear ribonucleoprotein H OS=Homo sapiens GN=HNRNPH1 PE=1 SV=4	325	49198	5	2	7.6	5.89	2050	0	75.41	ATENDIYNFFSPLNPVR	iTRAQ4plex (N-term)
59	sp|O35737|HNRH1_MOUSE	Heterogeneous nuclear ribonucleoprotein H OS=Mus musculus GN=Hnrnph1 PE=1 SV=3	325	49168	5	2	7.6	5.89	2034	1	79.84	STGEAFVQFASQEIAEK	iTRAQ4plex (K); iTRAQ4plex (N-term)
59	sp|O35737|HNRH1_MOUSE	Heterogeneous nuclear ribonucleoprotein H OS=Mus musculus GN=Hnrnph1 PE=1 SV=3	325	49168	5	2	7.6	5.89	2035	1	74.69	STGEAFVQFASQEIAEK	iTRAQ4plex (K); iTRAQ4plex (N-term)
59	sp|O35737|HNRH1_MOUSE	Heterogeneous nuclear ribonucleoprotein H OS=Mus musculus GN=Hnrnph1 PE=1 SV=3	325	49168	5	2	7.6	5.89	2048	0	104.52	ATENDIYNFFSPLNPVR	iTRAQ4plex (N-term)
59	sp|O35737|HNRH1_MOUSE	Heterogeneous nuclear ribonucleoprotein H OS=Mus musculus GN=Hnrnph1 PE=1 SV=3	325	49168	5	2	7.6	5.89	2049	0	120.57	ATENDIYNFFSPLNPVR	iTRAQ4plex (N-term)
59	sp|O35737|HNRH1_MOUSE	Heterogeneous nuclear ribonucleoprotein H OS=Mus musculus GN=Hnrnph1 PE=1 SV=3	325	49168	5	2	7.6	5.89	2050	0	75.41	ATENDIYNFFSPLNPVR	iTRAQ4plex (N-term)
60	sp|Q8VDD5|MYH9_MOUSE	Myosin-9 OS=Mus musculus GN=Myh9 PE=1 SV=4	321	226232	7	5	4.9	5.54	1881	1	41.74	QLLQANPILEAFGNAK	iTRAQ4plex (K); iTRAQ4plex (N-term)
60	sp|Q8VDD5|MYH9_MOUSE	Myosin-9 OS=Mus musculus GN=Myh9 PE=1 SV=4	321	226232	7	5	4.9	5.54	1984	1	92.53	LQQELDDLLVDLDHQR	iTRAQ4plex (N-term)
60	sp|Q8VDD5|MYH9_MOUSE	Myosin-9 OS=Mus musculus GN=Myh9 PE=1 SV=4	321	226232	7	5	4.9	5.54	1985	1	97.97	LQQELDDLLVDLDHQR	iTRAQ4plex (N-term)
60	sp|Q8VDD5|MYH9_MOUSE	Myosin-9 OS=Mus musculus GN=Myh9 PE=1 SV=4	321	226232	7	5	4.9	5.54	2194	1	69.01	TQLEELEDELQATEDAK	iTRAQ4plex (K); iTRAQ4plex (N-term)
60	sp|Q8VDD5|MYH9_MOUSE	Myosin-9 OS=Mus musculus GN=Myh9 PE=1 SV=4	321	226232	7	5	4.9	5.54	2273	1	74.34	IIGLDQVAGMSETALPGAFK	iTRAQ4plex (K); iTRAQ4plex (N-term)
60	sp|Q8VDD5|MYH9_MOUSE	Myosin-9 OS=Mus musculus GN=Myh9 PE=1 SV=4	321	226232	7	5	4.9	5.54	2879	1	60.25	DLGEELEALKTELEDTLDSTAAQQELR	iTRAQ4plex (K); iTRAQ4plex (N-term)
60	sp|Q8VDD5|MYH9_MOUSE	Myosin-9 OS=Mus musculus GN=Myh9 PE=1 SV=4	321	226232	7	5	4.9	5.54	2880	1	86.2	DLGEELEALKTELEDTLDSTAAQQELR	iTRAQ4plex (K); iTRAQ4plex (N-term)
60	sp|P35579|MYH9_HUMAN	Myosin-9 OS=Homo sapiens GN=MYH9 PE=1 SV=4	321	226392	7	5	4.9	5.5	1881	1	41.74	QLLQANPILEAFGNAK	iTRAQ4plex (K); iTRAQ4plex (N-term)
60	sp|P35579|MYH9_HUMAN	Myosin-9 OS=Homo sapiens GN=MYH9 PE=1 SV=4	321	226392	7	5	4.9	5.5	1984	1	92.53	LQQELDDLLVDLDHQR	iTRAQ4plex (N-term)
60	sp|P35579|MYH9_HUMAN	Myosin-9 OS=Homo sapiens GN=MYH9 PE=1 SV=4	321	226392	7	5	4.9	5.5	1985	1	97.97	LQQELDDLLVDLDHQR	iTRAQ4plex (N-term)
60	sp|P35579|MYH9_HUMAN	Myosin-9 OS=Homo sapiens GN=MYH9 PE=1 SV=4	321	226392	7	5	4.9	5.5	2194	1	69.01	TQLEELEDELQATEDAK	iTRAQ4plex (K); iTRAQ4plex (N-term)
60	sp|P35579|MYH9_HUMAN	Myosin-9 OS=Homo sapiens GN=MYH9 PE=1 SV=4	321	226392	7	5	4.9	5.5	2273	1	74.34	IIGLDQVAGMSETALPGAFK	iTRAQ4plex (K); iTRAQ4plex (N-term)
60	sp|P35579|MYH9_HUMAN	Myosin-9 OS=Homo sapiens GN=MYH9 PE=1 SV=4	321	226392	7	5	4.9	5.5	2879	1	60.25	DLGEELEALKTELEDTLDSTAAQQELR	iTRAQ4plex (K); iTRAQ4plex (N-term)
60	sp|P35579|MYH9_HUMAN	Myosin-9 OS=Homo sapiens GN=MYH9 PE=1 SV=4	321	226392	7	5	4.9	5.5	2880	1	86.2	DLGEELEALKTELEDTLDSTAAQQELR	iTRAQ4plex (K); iTRAQ4plex (N-term)
61	sp|Q12931|TRAP1_HUMAN	Heat shock protein 75 kDa, mitochondrial OS=Homo sapiens GN=TRAP1 PE=1 SV=3	319	80060	4	2	6.1	8.3	1312	1	105.91	GVVDSEDIPLNLSR	iTRAQ4plex (N-term)
61	sp|Q12931|TRAP1_HUMAN	Heat shock protein 75 kDa, mitochondrial OS=Homo sapiens GN=TRAP1 PE=1 SV=3	319	80060	4	2	6.1	8.3	1313	1	102.66	GVVDSEDIPLNLSR	iTRAQ4plex (N-term)
61	sp|Q12931|TRAP1_HUMAN	Heat shock protein 75 kDa, mitochondrial OS=Homo sapiens GN=TRAP1 PE=1 SV=3	319	80060	4	2	6.1	8.3	2845	1	115.04	ASEPGLAQLLVDQIYENAMIAAGLVDDPR	iTRAQ4plex (N-term)
61	sp|Q12931|TRAP1_HUMAN	Heat shock protein 75 kDa, mitochondrial OS=Homo sapiens GN=TRAP1 PE=1 SV=3	319	80060	4	2	6.1	8.3	2846	1	100.77	ASEPGLAQLLVDQIYENAMIAAGLVDDPR	iTRAQ4plex (N-term)
62	sp|Q8VCM7|FIBG_MOUSE	Fibrinogen gamma chain OS=Mus musculus GN=Fgg PE=2 SV=1	308	49360	12	6	13.1	5.54	403	1	50.77	MVEEIVK	iTRAQ4plex (K); iTRAQ4plex (N-term)
62	sp|Q8VCM7|FIBG_MOUSE	Fibrinogen gamma chain OS=Mus musculus GN=Fgg PE=2 SV=1	308	49360	12	6	13.1	5.54	404	1	48.2	MVEEIVK	iTRAQ4plex (K); iTRAQ4plex (N-term)
62	sp|Q8VCM7|FIBG_MOUSE	Fibrinogen gamma chain OS=Mus musculus GN=Fgg PE=2 SV=1	308	49360	12	6	13.1	5.54	424	1	44.56	TLEDILFR	iTRAQ4plex (N-term)
62	sp|Q8VCM7|FIBG_MOUSE	Fibrinogen gamma chain OS=Mus musculus GN=Fgg PE=2 SV=1	308	49360	12	6	13.1	5.54	425	1	51.22	TLEDILFR	iTRAQ4plex (N-term)
62	sp|Q8VCM7|FIBG_MOUSE	Fibrinogen gamma chain OS=Mus musculus GN=Fgg PE=2 SV=1	308	49360	12	6	13.1	5.54	1242	1	52.48	ESGLYFIRPLK	iTRAQ4plex (K); iTRAQ4plex (N-term)
62	sp|Q8VCM7|FIBG_MOUSE	Fibrinogen gamma chain OS=Mus musculus GN=Fgg PE=2 SV=1	308	49360	12	6	13.1	5.54	1243	1	51.55	ESGLYFIRPLK	iTRAQ4plex (K); iTRAQ4plex (N-term)
62	sp|Q8VCM7|FIBG_MOUSE	Fibrinogen gamma chain OS=Mus musculus GN=Fgg PE=2 SV=1	308	49360	12	6	13.1	5.54	1353	1	64.52	YEALLLTHETSIR	iTRAQ4plex (N-term)
62	sp|Q8VCM7|FIBG_MOUSE	Fibrinogen gamma chain OS=Mus musculus GN=Fgg PE=2 SV=1	308	49360	12	6	13.1	5.54	1354	1	46.13	YEALLLTHETSIR	iTRAQ4plex (N-term)
62	sp|Q8VCM7|FIBG_MOUSE	Fibrinogen gamma chain OS=Mus musculus GN=Fgg PE=2 SV=1	308	49360	12	6	13.1	5.54	2108	1	73.12	SSTTNGFDDGIIWATWK	Deamidated (NQ); iTRAQ4plex (K); iTRAQ4plex (N-term)
62	sp|Q8VCM7|FIBG_MOUSE	Fibrinogen gamma chain OS=Mus musculus GN=Fgg PE=2 SV=1	308	49360	12	6	13.1	5.54	2109	1	54.5	SSTTNGFDDGIIWATWK	Deamidated (NQ); iTRAQ4plex (K); iTRAQ4plex (N-term)
62	sp|Q8VCM7|FIBG_MOUSE	Fibrinogen gamma chain OS=Mus musculus GN=Fgg PE=2 SV=1	308	49360	12	6	13.1	5.54	2594	1	69.66	KMVEEIVKYEALLLTHETSIR	iTRAQ4plex (K); Oxidation (M)
62	sp|Q8VCM7|FIBG_MOUSE	Fibrinogen gamma chain OS=Mus musculus GN=Fgg PE=2 SV=1	308	49360	12	6	13.1	5.54	2595	1	50.81	KMVEEIVKYEALLLTHETSIR	iTRAQ4plex (K); Oxidation (M)
63	sp|P38646|GRP75_HUMAN	Stress-70 protein, mitochondrial OS=Homo sapiens GN=HSPA9 PE=1 SV=2	293	73635	8	5	8.2	5.87	488	1	48.51	LFEMAYK	iTRAQ4plex (K); iTRAQ4plex (N-term)
63	sp|P38646|GRP75_HUMAN	Stress-70 protein, mitochondrial OS=Homo sapiens GN=HSPA9 PE=1 SV=2	293	73635	8	5	8.2	5.87	867	1	90.48	DAGQISGLNVLR	iTRAQ4plex (N-term)
63	sp|P38646|GRP75_HUMAN	Stress-70 protein, mitochondrial OS=Homo sapiens GN=HSPA9 PE=1 SV=2	293	73635	8	5	8.2	5.87	868	1	60.24	DAGQISGLNVLR	iTRAQ4plex (N-term)
63	sp|P38646|GRP75_HUMAN	Stress-70 protein, mitochondrial OS=Homo sapiens GN=HSPA9 PE=1 SV=2	293	73635	8	5	8.2	5.87	946	1	72.41	VQQTVQDLFGR	iTRAQ4plex (N-term)
63	sp|P38646|GRP75_HUMAN	Stress-70 protein, mitochondrial OS=Homo sapiens GN=HSPA9 PE=1 SV=2	293	73635	8	5	8.2	5.87	947	1	67	VQQTVQDLFGR	iTRAQ4plex (N-term)
63	sp|P38646|GRP75_HUMAN	Stress-70 protein, mitochondrial OS=Homo sapiens GN=HSPA9 PE=1 SV=2	293	73635	8	5	8.2	5.87	1045	1	60.63	AQFEGIVTDLIR	iTRAQ4plex (N-term)
63	sp|P38646|GRP75_HUMAN	Stress-70 protein, mitochondrial OS=Homo sapiens GN=HSPA9 PE=1 SV=2	293	73635	8	5	8.2	5.87	1046	1	99.71	AQFEGIVTDLIR	iTRAQ4plex (N-term)
63	sp|P38646|GRP75_HUMAN	Stress-70 protein, mitochondrial OS=Homo sapiens GN=HSPA9 PE=1 SV=2	293	73635	8	5	8.2	5.87	1608	1	56.19	LYSPSQIGAFVLMK	iTRAQ4plex (K); iTRAQ4plex (N-term)
64	sp|P07759|SPA3K_MOUSE	Serine protease inhibitor A3K OS=Mus musculus GN=Serpina3k PE=1 SV=2	284	46850	8	4	13.9	5.05	971	1	48.17	TMEEILEGLK	iTRAQ4plex (K); iTRAQ4plex (N-term)
64	sp|P07759|SPA3K_MOUSE	Serine protease inhibitor A3K OS=Mus musculus GN=Serpina3k PE=1 SV=2	284	46850	8	4	13.9	5.05	972	1	47.64	TMEEILEGLK	iTRAQ4plex (K); iTRAQ4plex (N-term)
64	sp|P07759|SPA3K_MOUSE	Serine protease inhibitor A3K OS=Mus musculus GN=Serpina3k PE=1 SV=2	284	46850	8	4	13.9	5.05	1281	1	49.56	DLQILAEFHEK	iTRAQ4plex (K); iTRAQ4plex (N-term)
64	sp|P07759|SPA3K_MOUSE	Serine protease inhibitor A3K OS=Mus musculus GN=Serpina3k PE=1 SV=2	284	46850	8	4	13.9	5.05	1282	1	51.15	DLQILAEFHEK	iTRAQ4plex (K); iTRAQ4plex (N-term)
64	sp|P07759|SPA3K_MOUSE	Serine protease inhibitor A3K OS=Mus musculus GN=Serpina3k PE=1 SV=2	284	46850	8	4	13.9	5.05	1524	1	47.6	TLMVLVNYIYFK	iTRAQ4plex (K); iTRAQ4plex (N-term)
64	sp|P07759|SPA3K_MOUSE	Serine protease inhibitor A3K OS=Mus musculus GN=Serpina3k PE=1 SV=2	284	46850	8	4	13.9	5.05	2583	1	39.5	NPDTNIVFSPLSISAALALVSLGAK	iTRAQ4plex (K)
64	sp|P07759|SPA3K_MOUSE	Serine protease inhibitor A3K OS=Mus musculus GN=Serpina3k PE=1 SV=2	284	46850	8	4	13.9	5.05	2648	1	130.61	NPDTNIVFSPLSISAALALVSLGAK	iTRAQ4plex (K); iTRAQ4plex (N-term)
64	sp|P07759|SPA3K_MOUSE	Serine protease inhibitor A3K OS=Mus musculus GN=Serpina3k PE=1 SV=2	284	46850	8	4	13.9	5.05	2649	1	126.07	NPDTNIVFSPLSISAALALVSLGAK	iTRAQ4plex (K); iTRAQ4plex (N-term)
65	sp|P29401|TKT_HUMAN	Transketolase OS=Homo sapiens GN=TKT PE=1 SV=3	283	67835	6	4	10.8	7.58	1054	1	65.93	LDNLVAILDINR	iTRAQ4plex (N-term)
65	sp|P29401|TKT_HUMAN	Transketolase OS=Homo sapiens GN=TKT PE=1 SV=3	283	67835	6	4	10.8	7.58	1055	1	61.42	LDNLVAILDINR	iTRAQ4plex (N-term)
65	sp|P29401|TKT_HUMAN	Transketolase OS=Homo sapiens GN=TKT PE=1 SV=3	283	67835	6	4	10.8	7.58	1389	1	40.51	VLDPFTIKPLDR	iTRAQ4plex (K); iTRAQ4plex (N-term)
65	sp|P29401|TKT_HUMAN	Transketolase OS=Homo sapiens GN=TKT PE=1 SV=3	283	67835	6	4	10.8	7.58	2282	1	78.6	NMAEQIIQEIYSQIQSK	iTRAQ4plex (K); iTRAQ4plex (N-term)
65	sp|P29401|TKT_HUMAN	Transketolase OS=Homo sapiens GN=TKT PE=1 SV=3	283	67835	6	4	10.8	7.58	2283	1	104.51	NMAEQIIQEIYSQIQSK	iTRAQ4plex (K); iTRAQ4plex (N-term)
65	sp|P29401|TKT_HUMAN	Transketolase OS=Homo sapiens GN=TKT PE=1 SV=3	283	67835	6	4	10.8	7.58	2786	1	97.45	SKDDQVTVIGAGVTLHEALAAAELLK	2 iTRAQ4plex (K); iTRAQ4plex (N-term)
66	sp|Q9Z2X1|HNRPF_MOUSE	Heterogeneous nuclear ribonucleoprotein F OS=Mus musculus GN=Hnrnpf PE=1 SV=3	281	45701	4	2	8.2	5.31	2048	0	104.52	ATENDIYNFFSPLNPVR	iTRAQ4plex (N-term)
66	sp|Q9Z2X1|HNRPF_MOUSE	Heterogeneous nuclear ribonucleoprotein F OS=Mus musculus GN=Hnrnpf PE=1 SV=3	281	45701	4	2	8.2	5.31	2049	0	120.57	ATENDIYNFFSPLNPVR	iTRAQ4plex (N-term)
66	sp|Q9Z2X1|HNRPF_MOUSE	Heterogeneous nuclear ribonucleoprotein F OS=Mus musculus GN=Hnrnpf PE=1 SV=3	281	45701	4	2	8.2	5.31	2050	0	75.41	ATENDIYNFFSPLNPVR	iTRAQ4plex (N-term)
66	sp|Q9Z2X1|HNRPF_MOUSE	Heterogeneous nuclear ribonucleoprotein F OS=Mus musculus GN=Hnrnpf PE=1 SV=3	281	45701	4	2	8.2	5.31	2068	1	79.36	ITGEAFVQFASQELAEK	iTRAQ4plex (K); iTRAQ4plex (N-term)
66	sp|P52597|HNRPF_HUMAN	Heterogeneous nuclear ribonucleoprotein F OS=Homo sapiens GN=HNRNPF PE=1 SV=3	281	45643	4	2	8.2	5.38	2048	0	104.52	ATENDIYNFFSPLNPVR	iTRAQ4plex (N-term)
66	sp|P52597|HNRPF_HUMAN	Heterogeneous nuclear ribonucleoprotein F OS=Homo sapiens GN=HNRNPF PE=1 SV=3	281	45643	4	2	8.2	5.38	2049	0	120.57	ATENDIYNFFSPLNPVR	iTRAQ4plex (N-term)
66	sp|P52597|HNRPF_HUMAN	Heterogeneous nuclear ribonucleoprotein F OS=Homo sapiens GN=HNRNPF PE=1 SV=3	281	45643	4	2	8.2	5.38	2050	0	75.41	ATENDIYNFFSPLNPVR	iTRAQ4plex (N-term)
66	sp|P52597|HNRPF_HUMAN	Heterogeneous nuclear ribonucleoprotein F OS=Homo sapiens GN=HNRNPF PE=1 SV=3	281	45643	4	2	8.2	5.38	2068	1	79.36	ITGEAFVQFASQELAEK	iTRAQ4plex (K); iTRAQ4plex (N-term)
67	sp|P07355|ANXA2_HUMAN	Annexin A2 OS=Homo sapiens GN=ANXA2 PE=1 SV=2	280	38580	8	5	17.4	7.57	234	1	51.62	LMVALAK	iTRAQ4plex (K); iTRAQ4plex (N-term)
67	sp|P07355|ANXA2_HUMAN	Annexin A2 OS=Homo sapiens GN=ANXA2 PE=1 SV=2	280	38580	8	5	17.4	7.57	842	1	45.19	DALNIETAIK	iTRAQ4plex (K); iTRAQ4plex (N-term)
67	sp|P07355|ANXA2_HUMAN	Annexin A2 OS=Homo sapiens GN=ANXA2 PE=1 SV=2	280	38580	8	5	17.4	7.57	843	1	51.34	DALNIETAIK	iTRAQ4plex (K); iTRAQ4plex (N-term)
67	sp|P07355|ANXA2_HUMAN	Annexin A2 OS=Homo sapiens GN=ANXA2 PE=1 SV=2	280	38580	8	5	17.4	7.57	1234	1	61.09	SYSPYDMLESIR	iTRAQ4plex (N-term)
67	sp|P07355|ANXA2_HUMAN	Annexin A2 OS=Homo sapiens GN=ANXA2 PE=1 SV=2	280	38580	8	5	17.4	7.57	1348	1	93.33	GVDEVTIVNILTNR	iTRAQ4plex (N-term)
67	sp|P07355|ANXA2_HUMAN	Annexin A2 OS=Homo sapiens GN=ANXA2 PE=1 SV=2	280	38580	8	5	17.4	7.57	1349	1	89.14	GVDEVTIVNILTNR	iTRAQ4plex (N-term)
67	sp|P07355|ANXA2_HUMAN	Annexin A2 OS=Homo sapiens GN=ANXA2 PE=1 SV=2	280	38580	8	5	17.4	7.57	1775	1	62.71	SALSGHLETVILGLLK	iTRAQ4plex (K); iTRAQ4plex (N-term)
67	sp|P07355|ANXA2_HUMAN	Annexin A2 OS=Homo sapiens GN=ANXA2 PE=1 SV=2	280	38580	8	5	17.4	7.57	1776	1	50.04	SALSGHLETVILGLLK	iTRAQ4plex (K); iTRAQ4plex (N-term)
68	sp|P61204|ARF3_HUMAN	ADP-ribosylation factor 3 OS=Homo sapiens GN=ARF3 PE=1 SV=2	268	20588	5	3	27.6	6.84	844	1	71.26	ILMVGLDAAGK	iTRAQ4plex (K); iTRAQ4plex (N-term)
68	sp|P61204|ARF3_HUMAN	ADP-ribosylation factor 3 OS=Homo sapiens GN=ARF3 PE=1 SV=2	268	20588	5	3	27.6	6.84	2317	1	68.95	MLAEDELRDAVLLVFANK	iTRAQ4plex (K); iTRAQ4plex (N-term)
68	sp|P61204|ARF3_HUMAN	ADP-ribosylation factor 3 OS=Homo sapiens GN=ARF3 PE=1 SV=2	268	20588	5	3	27.6	6.84	2318	1	61.55	MLAEDELRDAVLLVFANK	iTRAQ4plex (K); iTRAQ4plex (N-term)
68	sp|P61204|ARF3_HUMAN	ADP-ribosylation factor 3 OS=Homo sapiens GN=ARF3 PE=1 SV=2	268	20588	5	3	27.6	6.84	2567	1	92.05	LGEIVTTIPTIGFNVETVEYK	iTRAQ4plex (K); iTRAQ4plex (N-term)
68	sp|P61204|ARF3_HUMAN	ADP-ribosylation factor 3 OS=Homo sapiens GN=ARF3 PE=1 SV=2	268	20588	5	3	27.6	6.84	2568	1	85.45	LGEIVTTIPTIGFNVETVEYK	iTRAQ4plex (K); iTRAQ4plex (N-term)
68	sp|P61205|ARF3_MOUSE	ADP-ribosylation factor 3 OS=Mus musculus GN=Arf3 PE=2 SV=2	268	20588	5	3	27.6	6.84	844	1	71.26	ILMVGLDAAGK	iTRAQ4plex (K); iTRAQ4plex (N-term)
68	sp|P61205|ARF3_MOUSE	ADP-ribosylation factor 3 OS=Mus musculus GN=Arf3 PE=2 SV=2	268	20588	5	3	27.6	6.84	2317	1	68.95	MLAEDELRDAVLLVFANK	iTRAQ4plex (K); iTRAQ4plex (N-term)
68	sp|P61205|ARF3_MOUSE	ADP-ribosylation factor 3 OS=Mus musculus GN=Arf3 PE=2 SV=2	268	20588	5	3	27.6	6.84	2318	1	61.55	MLAEDELRDAVLLVFANK	iTRAQ4plex (K); iTRAQ4plex (N-term)
68	sp|P61205|ARF3_MOUSE	ADP-ribosylation factor 3 OS=Mus musculus GN=Arf3 PE=2 SV=2	268	20588	5	3	27.6	6.84	2567	1	92.05	LGEIVTTIPTIGFNVETVEYK	iTRAQ4plex (K); iTRAQ4plex (N-term)
68	sp|P61205|ARF3_MOUSE	ADP-ribosylation factor 3 OS=Mus musculus GN=Arf3 PE=2 SV=2	268	20588	5	3	27.6	6.84	2568	1	85.45	LGEIVTTIPTIGFNVETVEYK	iTRAQ4plex (K); iTRAQ4plex (N-term)
68	sp|P84077|ARF1_HUMAN	ADP-ribosylation factor 1 OS=Homo sapiens GN=ARF1 PE=1 SV=2	268	20684	5	3	27.6	6.32	844	1	71.26	ILMVGLDAAGK	iTRAQ4plex (K); iTRAQ4plex (N-term)
68	sp|P84077|ARF1_HUMAN	ADP-ribosylation factor 1 OS=Homo sapiens GN=ARF1 PE=1 SV=2	268	20684	5	3	27.6	6.32	2317	1	68.95	MLAEDELRDAVLLVFANK	iTRAQ4plex (K); iTRAQ4plex (N-term)
68	sp|P84077|ARF1_HUMAN	ADP-ribosylation factor 1 OS=Homo sapiens GN=ARF1 PE=1 SV=2	268	20684	5	3	27.6	6.32	2318	1	61.55	MLAEDELRDAVLLVFANK	iTRAQ4plex (K); iTRAQ4plex (N-term)
68	sp|P84077|ARF1_HUMAN	ADP-ribosylation factor 1 OS=Homo sapiens GN=ARF1 PE=1 SV=2	268	20684	5	3	27.6	6.32	2567	1	92.05	LGEIVTTIPTIGFNVETVEYK	iTRAQ4plex (K); iTRAQ4plex (N-term)
68	sp|P84077|ARF1_HUMAN	ADP-ribosylation factor 1 OS=Homo sapiens GN=ARF1 PE=1 SV=2	268	20684	5	3	27.6	6.32	2568	1	85.45	LGEIVTTIPTIGFNVETVEYK	iTRAQ4plex (K); iTRAQ4plex (N-term)
68	sp|P84078|ARF1_MOUSE	ADP-ribosylation factor 1 OS=Mus musculus GN=Arf1 PE=1 SV=2	268	20684	5	3	27.6	6.32	844	1	71.26	ILMVGLDAAGK	iTRAQ4plex (K); iTRAQ4plex (N-term)
68	sp|P84078|ARF1_MOUSE	ADP-ribosylation factor 1 OS=Mus musculus GN=Arf1 PE=1 SV=2	268	20684	5	3	27.6	6.32	2317	1	68.95	MLAEDELRDAVLLVFANK	iTRAQ4plex (K); iTRAQ4plex (N-term)
68	sp|P84078|ARF1_MOUSE	ADP-ribosylation factor 1 OS=Mus musculus GN=Arf1 PE=1 SV=2	268	20684	5	3	27.6	6.32	2318	1	61.55	MLAEDELRDAVLLVFANK	iTRAQ4plex (K); iTRAQ4plex (N-term)
68	sp|P84078|ARF1_MOUSE	ADP-ribosylation factor 1 OS=Mus musculus GN=Arf1 PE=1 SV=2	268	20684	5	3	27.6	6.32	2567	1	92.05	LGEIVTTIPTIGFNVETVEYK	iTRAQ4plex (K); iTRAQ4plex (N-term)
68	sp|P84078|ARF1_MOUSE	ADP-ribosylation factor 1 OS=Mus musculus GN=Arf1 PE=1 SV=2	268	20684	5	3	27.6	6.32	2568	1	85.45	LGEIVTTIPTIGFNVETVEYK	iTRAQ4plex (K); iTRAQ4plex (N-term)
69	sp|Q06830|PRDX1_HUMAN	Peroxiredoxin-1 OS=Homo sapiens GN=PRDX1 PE=1 SV=1	260	22096	12	8	37.2	8.27	178	1	42.06	SVDETLR	iTRAQ4plex (N-term)
69	sp|Q06830|PRDX1_HUMAN	Peroxiredoxin-1 OS=Homo sapiens GN=PRDX1 PE=1 SV=1	260	22096	12	8	37.2	8.27	528	1	57.55	GLFIIDDK	iTRAQ4plex (K); iTRAQ4plex (N-term)
69	sp|Q06830|PRDX1_HUMAN	Peroxiredoxin-1 OS=Homo sapiens GN=PRDX1 PE=1 SV=1	260	22096	12	8	37.2	8.27	529	1	57.46	GLFIIDDK	iTRAQ4plex (K); iTRAQ4plex (N-term)
69	sp|Q06830|PRDX1_HUMAN	Peroxiredoxin-1 OS=Homo sapiens GN=PRDX1 PE=1 SV=1	260	22096	12	8	37.2	8.27	564	1	52.16	DISLSDYK	iTRAQ4plex (K); iTRAQ4plex (N-term)
69	sp|Q06830|PRDX1_HUMAN	Peroxiredoxin-1 OS=Homo sapiens GN=PRDX1 PE=1 SV=1	260	22096	12	8	37.2	8.27	639	1	40.34	IGHPAPNFK	iTRAQ4plex (K); iTRAQ4plex (N-term)
69	sp|Q06830|PRDX1_HUMAN	Peroxiredoxin-1 OS=Homo sapiens GN=PRDX1 PE=1 SV=1	260	22096	12	8	37.2	8.27	811	1	44.68	QITVNDLPVGR	iTRAQ4plex (N-term)
69	sp|Q06830|PRDX1_HUMAN	Peroxiredoxin-1 OS=Homo sapiens GN=PRDX1 PE=1 SV=1	260	22096	12	8	37.2	8.27	812	1	58.69	QITVNDLPVGR	iTRAQ4plex (N-term)
69	sp|Q06830|PRDX1_HUMAN	Peroxiredoxin-1 OS=Homo sapiens GN=PRDX1 PE=1 SV=1	260	22096	12	8	37.2	8.27	884	1	62.09	TIAQDYGVLK	iTRAQ4plex (K); iTRAQ4plex (N-term)
69	sp|Q06830|PRDX1_HUMAN	Peroxiredoxin-1 OS=Homo sapiens GN=PRDX1 PE=1 SV=1	260	22096	12	8	37.2	8.27	885	1	74.93	TIAQDYGVLK	iTRAQ4plex (K); iTRAQ4plex (N-term)
69	sp|Q06830|PRDX1_HUMAN	Peroxiredoxin-1 OS=Homo sapiens GN=PRDX1 PE=1 SV=1	260	22096	12	8	37.2	8.27	974	1	57.97	ATAVMPDGQFK	iTRAQ4plex (K); iTRAQ4plex (N-term)
69	sp|Q06830|PRDX1_HUMAN	Peroxiredoxin-1 OS=Homo sapiens GN=PRDX1 PE=1 SV=1	260	22096	12	8	37.2	8.27	1023	1	59.32	LVQAFQFTDK	iTRAQ4plex (K); iTRAQ4plex (N-term)
69	sp|Q06830|PRDX1_HUMAN	Peroxiredoxin-1 OS=Homo sapiens GN=PRDX1 PE=1 SV=1	260	22096	12	8	37.2	8.27	1024	1	59.19	LVQAFQFTDK	iTRAQ4plex (K); iTRAQ4plex (N-term)
70	sp|P61619|S61A1_HUMAN	Protein transport protein Sec61 subunit alpha isoform 1 OS=Homo sapiens GN=SEC61A1 PE=1 SV=2	260	52231	4	2	9	8.3	2040	1	89.71	GMEFEGAIIALFHLLATR	iTRAQ4plex (N-term)
70	sp|P61619|S61A1_HUMAN	Protein transport protein Sec61 subunit alpha isoform 1 OS=Homo sapiens GN=SEC61A1 PE=1 SV=2	260	52231	4	2	9	8.3	2041	1	76.18	GMEFEGAIIALFHLLATR	iTRAQ4plex (N-term)
70	sp|P61619|S61A1_HUMAN	Protein transport protein Sec61 subunit alpha isoform 1 OS=Homo sapiens GN=SEC61A1 PE=1 SV=2	260	52231	4	2	9	8.3	2659	1	90.7	GTLMELGISPIVTSGLIMQLLAGAK	iTRAQ4plex (K); iTRAQ4plex (N-term)
70	sp|P61619|S61A1_HUMAN	Protein transport protein Sec61 subunit alpha isoform 1 OS=Homo sapiens GN=SEC61A1 PE=1 SV=2	260	52231	4	2	9	8.3	2660	1	100.08	GTLMELGISPIVTSGLIMQLLAGAK	iTRAQ4plex (K); iTRAQ4plex (N-term)
70	sp|P61620|S61A1_MOUSE	Protein transport protein Sec61 subunit alpha isoform 1 OS=Mus musculus GN=Sec61a1 PE=2 SV=2	260	52231	4	2	9	8.3	2040	1	89.71	GMEFEGAIIALFHLLATR	iTRAQ4plex (N-term)
70	sp|P61620|S61A1_MOUSE	Protein transport protein Sec61 subunit alpha isoform 1 OS=Mus musculus GN=Sec61a1 PE=2 SV=2	260	52231	4	2	9	8.3	2041	1	76.18	GMEFEGAIIALFHLLATR	iTRAQ4plex (N-term)
70	sp|P61620|S61A1_MOUSE	Protein transport protein Sec61 subunit alpha isoform 1 OS=Mus musculus GN=Sec61a1 PE=2 SV=2	260	52231	4	2	9	8.3	2659	1	90.7	GTLMELGISPIVTSGLIMQLLAGAK	iTRAQ4plex (K); iTRAQ4plex (N-term)
70	sp|P61620|S61A1_MOUSE	Protein transport protein Sec61 subunit alpha isoform 1 OS=Mus musculus GN=Sec61a1 PE=2 SV=2	260	52231	4	2	9	8.3	2660	1	100.08	GTLMELGISPIVTSGLIMQLLAGAK	iTRAQ4plex (K); iTRAQ4plex (N-term)
71	sp|Q13011|ECH1_HUMAN	Delta(3,5)-Delta(2,4)-dienoyl-CoA isomerase, mitochondrial OS=Homo sapiens GN=ECH1 PE=1 SV=2	259	35793	5	2	12.5	8.16	2361	1	70.07	MFTAGIDLMDMASDILQPK	iTRAQ4plex (K); iTRAQ4plex (N-term)
71	sp|Q13011|ECH1_HUMAN	Delta(3,5)-Delta(2,4)-dienoyl-CoA isomerase, mitochondrial OS=Homo sapiens GN=ECH1 PE=1 SV=2	259	35793	5	2	12.5	8.16	2362	1	90.27	MFTAGIDLMDMASDILQPK	iTRAQ4plex (K); iTRAQ4plex (N-term)
71	sp|Q13011|ECH1_HUMAN	Delta(3,5)-Delta(2,4)-dienoyl-CoA isomerase, mitochondrial OS=Homo sapiens GN=ECH1 PE=1 SV=2	259	35793	5	2	12.5	8.16	2631	1	86.33	VFPDKEVMLDAALALAAEISSK	2 iTRAQ4plex (K); iTRAQ4plex (N-term)
71	sp|Q13011|ECH1_HUMAN	Delta(3,5)-Delta(2,4)-dienoyl-CoA isomerase, mitochondrial OS=Homo sapiens GN=ECH1 PE=1 SV=2	259	35793	5	2	12.5	8.16	2632	1	82.29	VFPDKEVMLDAALALAAEISSK	2 iTRAQ4plex (K); iTRAQ4plex (N-term)
71	sp|Q13011|ECH1_HUMAN	Delta(3,5)-Delta(2,4)-dienoyl-CoA isomerase, mitochondrial OS=Homo sapiens GN=ECH1 PE=1 SV=2	259	35793	5	2	12.5	8.16	2633	1	55.91	VFPDKEVMLDAALALAAEISSK	2 iTRAQ4plex (K); iTRAQ4plex (N-term)
72	sp|P11169|GTR3_HUMAN	Solute carrier family 2, facilitated glucose transporter member 3 OS=Homo sapiens GN=SLC2A3 PE=1 SV=1	258	53889	6	4	9.9	6.84	438	1	53.85	SVEMLILGR	iTRAQ4plex (N-term)
72	sp|P11169|GTR3_HUMAN	Solute carrier family 2, facilitated glucose transporter member 3 OS=Homo sapiens GN=SLC2A3 PE=1 SV=1	258	53889	6	4	9.9	6.84	598	1	60.86	QVTVLELFR	iTRAQ4plex (N-term)
72	sp|P11169|GTR3_HUMAN	Solute carrier family 2, facilitated glucose transporter member 3 OS=Homo sapiens GN=SLC2A3 PE=1 SV=1	258	53889	6	4	9.9	6.84	599	1	61.3	QVTVLELFR	iTRAQ4plex (N-term)
72	sp|P11169|GTR3_HUMAN	Solute carrier family 2, facilitated glucose transporter member 3 OS=Homo sapiens GN=SLC2A3 PE=1 SV=1	258	53889	6	4	9.9	6.84	703	1	45.12	AFEGQAHGADR	iTRAQ4plex (N-term)
[truncated: 973 more rows]

## Sheet: S1-2
Table S1-2: The peptide iTRAQ signals of proteins identified in the duplicate experiment.
Note:	(1) This table shows the qualified peptides for reproducibility assessment.						(3) iTRAQ 114 & 115: peptides that with qualified iTRAQ 114 and 115 signals are labeled with "TRUE". The iTRAQ 114 and 115 signals of these peptides were used for the reporducibility assessment.
	(2) Confidently identified: the peptide has ion score higher than the Mascot identity score (P < 0.05).						(4) iTRAQ 116 & 117: peptides that with qualified iTRAQ 116 and 117 signals are labeled with "TRUE". The iTRAQ 116 and 117 signals of these peptides were used for the reporducibility assessment.
								Original iTRAQ signals
								C1α	C1β	T1α	T1β
Accession	Peptide query	Peptide score	Sequence		Labeled with iTRAQ	Confidently identified	Unique	m/z 114	m/z 115	m/z 116	m/z 117	iTRAQ 114 &115	iTRAQ 116 &117
Accession	Protein score	Protein mass		Description
sp|P05455|LA_HUMAN	115	46808		Lupus La protein OS=Homo sapiens GN=SSB PE=1 SV=2
Accession	Peptide query	Peptide score	Sequence		Labeled with iTRAQ	Confidently identified	Unique	m/z 114	m/z 115	m/z 116	m/z 117	iTRAQ 114 &115	iTRAQ 116 &117
sp|P05455|LA_HUMAN	1518	62.52	GSIFVVFDSIESAK		TRUE	TRUE	TRUE	197.39	131.19	135.65	198.01	TRUE	TRUE
sp|P05455|LA_HUMAN	1597	54.53	LTTDFNVIVEALSK		TRUE	TRUE	TRUE	79.41	61.28	121.65	100.18	TRUE	TRUE
sp|P05455|LA_HUMAN	1598	52.28	LTTDFNVIVEALSK		TRUE	TRUE	TRUE	187.35	97.37	162.2	207.59	TRUE	TRUE
sp|P05455|LA_HUMAN	2945	49.7	GFPTDATLDDIKEWLEDKGQVLNIQMR		TRUE	TRUE	TRUE	187.51	140.04	280	276.55	TRUE	TRUE
Accession	Protein score	Protein mass		Description
sp|P15880|RS2_HUMAN	165	31305		40S ribosomal protein S2 OS=Homo sapiens GN=RPS2 PE=1 SV=2
Accession	Peptide query	Peptide score	Sequence		Labeled with iTRAQ	Confidently identified	Unique	m/z 114	m/z 115	m/z 116	m/z 117	iTRAQ 114 &115	iTRAQ 116 &117
sp|P15880|RS2_HUMAN	1604	40.47	SLEEIYLFSLPIK		TRUE	TRUE	TRUE	297.33	89.14	163.13	292.06	TRUE	TRUE
sp|P15880|RS2_HUMAN	2543	93.84	ESEIIDFFLGASLKDEVLK		TRUE	TRUE	TRUE	627.36	259.14	640.37	588.22	TRUE	TRUE
sp|P15880|RS2_HUMAN	2544	91.56	ESEIIDFFLGASLKDEVLK		TRUE	TRUE	TRUE	741.44	260.2	545.96	712	TRUE	TRUE
Accession	Protein score	Protein mass		Description
sp|Q10713|MPPA_HUMAN	104	58216		Mitochondrial-processing peptidase subunit alpha OS=Homo sapiens GN=PMPCA PE=1 SV=2
Accession	Peptide query	Peptide score	Sequence		Labeled with iTRAQ	Confidently identified	Unique	m/z 114	m/z 115	m/z 116	m/z 117	iTRAQ 114 &115	iTRAQ 116 &117
sp|Q10713|MPPA_HUMAN	1743	60.73	GLDTVVALLADVVLQPR		TRUE	TRUE	TRUE	13	46.34	14.37	27.42	FALSE	FALSE
sp|Q10713|MPPA_HUMAN	1744	75.46	GLDTVVALLADVVLQPR		TRUE	TRUE	TRUE	37.15	24.46	6.69	34.32	TRUE	FALSE
Accession	Protein score	Protein mass		Description
sp|P68371|TBB4B_HUMAN	781	49799		Tubulin beta-4B chain OS=Homo sapiens GN=TUBB4B PE=1 SV=1
Accession	Peptide query	Peptide score	Sequence		Labeled with iTRAQ	Confidently identified	Unique	m/z 114	m/z 115	m/z 116	m/z 117	iTRAQ 114 &115	iTRAQ 116 &117
sp|P68371|TBB4B_HUMAN	479	64.65	YLTVAAVFR		TRUE	TRUE	FALSE	5196.63	3116.71	4453.15	6083.96	FALSE	FALSE
sp|P68371|TBB4B_HUMAN	480	59.36	YLTVAAVFR		TRUE	TRUE	FALSE	5605.07	3794.4	6084.75	6524.8	FALSE	FALSE
sp|P68371|TBB4B_HUMAN	680	48.75	LAVNMVPFPR		TRUE	TRUE	FALSE	3837.09	2567.06	3862.11	4349.55	FALSE	FALSE
sp|P68371|TBB4B_HUMAN	681	45.5	LAVNMVPFPR		TRUE	TRUE	FALSE	4025.97	2543.7	4100.86	4607.71	FALSE	FALSE
sp|P68371|TBB4B_HUMAN	839	56.83	ISEQFTAMFR		TRUE	TRUE	FALSE	6355.22	4200.22	6817.24	6723.75	FALSE	FALSE
sp|P68371|TBB4B_HUMAN	840	61.55	ISEQFTAMFR		TRUE	TRUE	FALSE	5312.98	3112.09	4814.88	5628.62	FALSE	FALSE
sp|P68371|TBB4B_HUMAN	1144	68.58	KLAVNMVPFPR		TRUE	TRUE	FALSE	1866.61	1145.97	1842.17	1873.19	FALSE	FALSE
sp|P68371|TBB4B_HUMAN	1145	43.9	KLAVNMVPFPR		TRUE	TRUE	FALSE	1219.24	716.34	915.89	1404.19	FALSE	FALSE
sp|P68371|TBB4B_HUMAN	1237	80.39	IMNTFSVVPSPK		TRUE	TRUE	FALSE	1547.66	1061.13	1594.63	1425.98	FALSE	FALSE
sp|P68371|TBB4B_HUMAN	1238	78.34	IMNTFSVVPSPK		TRUE	TRUE	FALSE	1571.64	1197.29	1776.56	1881.75	FALSE	FALSE
sp|P68371|TBB4B_HUMAN	1456	81.2	AVLVDLEPGTMDSVR		TRUE	TRUE	TRUE	1093.76	794.64	1120.02	1410.41	TRUE	TRUE
sp|P68371|TBB4B_HUMAN	1457	66.35	AVLVDLEPGTMDSVR		TRUE	TRUE	TRUE	820.9	469.3	981.47	954.89	TRUE	TRUE
sp|P68371|TBB4B_HUMAN	1491	56.88	LHFFMPGFAPLTSR		TRUE	TRUE	FALSE	867.62	98.85	735.44	504.67	FALSE	FALSE
sp|P68371|TBB4B_HUMAN	1492	57.57	LHFFMPGFAPLTSR		TRUE	TRUE	FALSE	776.4	136.2	769.33	398.96	FALSE	FALSE
sp|P68371|TBB4B_HUMAN	1493	49.01	LHFFMPGFAPLTSR		TRUE	TRUE	FALSE	3621.59	177.1	3107.67	1633.78	FALSE	FALSE
sp|P68371|TBB4B_HUMAN	1494	52.07	LHFFMPGFAPLTSR		TRUE	TRUE	FALSE	4218.91	331.67	3829.64	2059.95	FALSE	FALSE
sp|P68371|TBB4B_HUMAN	1853	44.9	NSSYFVEWIPNNVK		TRUE	TRUE	FALSE	793.52	541.2	793.68	843.71	FALSE	FALSE
sp|P68371|TBB4B_HUMAN	1994	77.85	GHYTEGAELVDSVLDVVR		TRUE	TRUE	FALSE	580.86	269.25	687.16	595.68	FALSE	FALSE
sp|P68371|TBB4B_HUMAN	1995	90.6	GHYTEGAELVDSVLDVVR		TRUE	TRUE	FALSE	957.78	361.22	1031.1	1153.02	FALSE	FALSE
sp|P68371|TBB4B_HUMAN	2061	72.09	MSATFIGNSTAIQELFK		TRUE	TRUE	FALSE	262.06	327.33	237.17	300.11	FALSE	FALSE
sp|P68371|TBB4B_HUMAN	2062	71.02	MSATFIGNSTAIQELFK		TRUE	TRUE	FALSE	630.14	479.93	503.73	735.48	FALSE	FALSE
sp|P68371|TBB4B_HUMAN	2679	60.07	LTTPTYGDLNHLVSATMSGVTTCLR		TRUE	TRUE	FALSE	187.34	147.94	41.33	153.84	FALSE	FALSE
sp|P68371|TBB4B_HUMAN	2789	67.61	SGPFGQIFRPDNFVFGQSGAGNNWAK		TRUE	TRUE	FALSE	349.91	196.63	516.15	384.16	FALSE	FALSE
sp|P68371|TBB4B_HUMAN	2790	104.12	SGPFGQIFRPDNFVFGQSGAGNNWAK		TRUE	TRUE	FALSE	916.22	441.4	1122.15	864.64	FALSE	FALSE
Accession	Protein score	Protein mass		Description
sp|Q00839|HNRPU_HUMAN	141	90528		Heterogeneous nuclear ribonucleoprotein U OS=Homo sapiens GN=HNRNPU PE=1 SV=6
Accession	Peptide query	Peptide score	Sequence		Labeled with iTRAQ	Confidently identified	Unique	m/z 114	m/z 115	m/z 116	m/z 117	iTRAQ 114 &115	iTRAQ 116 &117
sp|Q00839|HNRPU_HUMAN	180	42.47	FIEIAAR		TRUE	TRUE	TRUE	2234.26	1318.7	2402.08	2954.05	TRUE	TRUE
sp|Q00839|HNRPU_HUMAN	2091	72.89	LSASSLTMESFAFLWAGGR		TRUE	TRUE	TRUE	83.71	11.87	68.7	42.14	TRUE	TRUE
sp|Q00839|HNRPU_HUMAN	2762	81.9	EKPYFPIPEEYTFIQNVPLEDR		TRUE	TRUE	TRUE	324.71	167.22	173.33	295.81	TRUE	TRUE
Accession	Protein score	Protein mass		Description
sp|Q9QWR8|NAGAB_MOUSE	66	47204		Alpha-N-acetylgalactosaminidase OS=Mus musculus GN=Naga PE=2 SV=2
Accession	Peptide query	Peptide score	Sequence		Labeled with iTRAQ	Confidently identified	Unique	m/z 114	m/z 115	m/z 116	m/z 117	iTRAQ 114 &115	iTRAQ 116 &117
sp|Q9QWR8|NAGAB_MOUSE	2326	66.34	AQMALWTVLAAPLLMSTDLR		TRUE	TRUE	TRUE	34.3	6.92	18.47	37.01	FALSE	FALSE
Accession	Protein score	Protein mass		Description
sp|P23528|COF1_HUMAN	196	18491		Cofilin-1 OS=Homo sapiens GN=CFL1 PE=1 SV=3
Accession	Peptide query	Peptide score	Sequence		Labeled with iTRAQ	Confidently identified	Unique	m/z 114	m/z 115	m/z 116	m/z 117	iTRAQ 114 &115	iTRAQ 116 &117
sp|P23528|COF1_HUMAN	1270	73.36	LGGSAVISLEGKPL		TRUE	TRUE	TRUE	1583.09	765.52	1290.09	1323.06	TRUE	TRUE
sp|P23528|COF1_HUMAN	1271	66.22	LGGSAVISLEGKPL		TRUE	TRUE	TRUE	868.81	543.91	727.53	889.18	TRUE	TRUE
sp|P23528|COF1_HUMAN	2400	68.58	KEDLVFIFWAPESAPLK		TRUE	TRUE	TRUE	640.22	411.75	618.12	637.89	TRUE	TRUE
sp|P23528|COF1_HUMAN	2401	59.11	KEDLVFIFWAPESAPLK		TRUE	TRUE	TRUE	623.07	408.2	463.51	565.26	TRUE	TRUE
sp|P23528|COF1_HUMAN	2402	47.03	KEDLVFIFWAPESAPLK		TRUE	TRUE	TRUE	92.83	138.17	129.45	111.63	TRUE	TRUE
Accession	Protein score	Protein mass		Description
sp|Q61937|NPM_MOUSE	329	32540		Nucleophosmin OS=Mus musculus GN=Npm1 PE=1 SV=1
Accession	Peptide query	Peptide score	Sequence		Labeled with iTRAQ	Confidently identified	Unique	m/z 114	m/z 115	m/z 116	m/z 117	iTRAQ 114 &115	iTRAQ 116 &117
sp|Q61937|NPM_MOUSE	273	40.66	FINYVK		TRUE	TRUE	TRUE	2314.86	1624.58	1982.42	2466.05	TRUE	TRUE
sp|Q61937|NPM_MOUSE	274	40.45	FINYVK		TRUE	TRUE	TRUE	2227.01	1155.49	1658.62	2331.75	TRUE	TRUE
sp|Q61937|NPM_MOUSE	1811	128.72	MTDQEAIQDLWQWR		TRUE	TRUE	TRUE	665.54	535.8	648.18	743.55	TRUE	TRUE
sp|Q61937|NPM_MOUSE	2343	106.67	MSVQPTVSLGGFEITPPVVLR		TRUE	TRUE	TRUE	249.99	187.93	281.87	338.17	TRUE	TRUE
sp|Q61937|NPM_MOUSE	2344	99.76	MSVQPTVSLGGFEITPPVVLR		TRUE	TRUE	TRUE	340.26	144.9	231.65	229.07	TRUE	TRUE
sp|Q61937|NPM_MOUSE	2900	70.11	TVSLGAGAKDELHIVEAEAMNYEGSPIK		TRUE	TRUE	TRUE	348.22	175.14	252.52	229.1	TRUE	TRUE
Accession	Protein score	Protein mass		Description
sp|P04075|ALDOA_HUMAN	173	39395		Fructose-bisphosphate aldolase A OS=Homo sapiens GN=ALDOA PE=1 SV=2
Accession	Peptide query	Peptide score	Sequence		Labeled with iTRAQ	Confidently identified	Unique	m/z 114	m/z 115	m/z 116	m/z 117	iTRAQ 114 &115	iTRAQ 116 &117
sp|P04075|ALDOA_HUMAN	1572	45.45	FSHEEIAMATVTALR		TRUE	TRUE	TRUE	1079.99	634.26	1188.46	1204.64	TRUE	TRUE
sp|P04075|ALDOA_HUMAN	1573	47.73	FSHEEIAMATVTALR		TRUE	TRUE	TRUE	1140.95	702.81	1446.07	1604.79	TRUE	TRUE
sp|P04075|ALDOA_HUMAN	1785	55.11	RLQSIGTENTEENRR		TRUE	TRUE	TRUE	93.58	53.42	68.86	104.93	TRUE	TRUE
sp|P04075|ALDOA_HUMAN	2197	70.5	IGEHTPSALAIMENANVLAR		TRUE	TRUE	TRUE	666.5	391.03	476.8	455.2	TRUE	TRUE
sp|P04075|ALDOA_HUMAN	2198	71.5	IGEHTPSALAIMENANVLAR		TRUE	TRUE	TRUE	533.75	257.43	349.95	404.11	TRUE	TRUE
Accession	Protein score	Protein mass		Description
sp|Q9Z331|K2C6B_MOUSE	115	60285		Keratin	type II cytoskeletal 6B OS=Mus musculus GN=Krt6b PE=1 SV=3
Accession	Peptide query	Peptide score	Sequence		Labeled with iTRAQ	Confidently identified	Unique	m/z 114	m/z 115	m/z 116	m/z 117	iTRAQ 114 &115	iTRAQ 116 &117
sp|Q9Z331|K2C6B_MOUSE	1204	70.6	SLDLDSIIAEVK		TRUE	TRUE	TRUE	332.72	395.05	402.8	650.57	TRUE	TRUE
sp|Q9Z331|K2C6B_MOUSE	1205	76.36	SLDLDSIIAEVK		TRUE	TRUE	TRUE	273.78	383.15	391.65	452.86	TRUE	TRUE
Accession	Protein score	Protein mass		Description
sp|Q9CR57|RL14_MOUSE	58	23549		60S ribosomal protein L14 OS=Mus musculus GN=Rpl14 PE=2 SV=3
Accession	Peptide query	Peptide score	Sequence		Labeled with iTRAQ	Confidently identified	Unique	m/z 114	m/z 115	m/z 116	m/z 117	iTRAQ 114 &115	iTRAQ 116 &117
sp|Q9CR57|RL14_MOUSE	1037	57.88	LVAIVDVIDQNR		TRUE	TRUE	TRUE	964.23	511.35	938.82	974.26	TRUE	TRUE
Accession	Protein score	Protein mass		Description
sp|P15927|RFA2_HUMAN	66	29228		Replication protein A 32 kDa subunit OS=Homo sapiens GN=RPA2 PE=1 SV=1
Accession	Peptide query	Peptide score	Sequence		Labeled with iTRAQ	Confidently identified	Unique	m/z 114	m/z 115	m/z 116	m/z 117	iTRAQ 114 &115	iTRAQ 116 &117
sp|P15927|RFA2_HUMAN	2882	66.08	IMPLEDMNEFTTHILEVINAHMVLSK		TRUE	TRUE	TRUE	85.52	77.79	99.99	152.14	TRUE	TRUE
Accession	Protein score	Protein mass		Description
sp|Q9Z2Z9|GFPT2_MOUSE	240	76960		Glucosamine--fructose-6-phosphate aminotransferase [isomerizing] 2 OS=Mus musculus GN=Gfpt2 PE=2 SV=3
Accession	Peptide query	Peptide score	Sequence		Labeled with iTRAQ	Confidently identified	Unique	m/z 114	m/z 115	m/z 116	m/z 117	iTRAQ 114 &115	iTRAQ 116 &117
sp|Q9Z2Z9|GFPT2_MOUSE	1634	44.42	VIQQLEGAFALVFK		TRUE	TRUE	TRUE	51.38	63.25	18.26	36.96	TRUE	FALSE
sp|Q9Z2Z9|GFPT2_MOUSE	1635	62.84	VIQQLEGAFALVFK		TRUE	TRUE	TRUE	108.15	76.64	125.23	119.49	TRUE	TRUE
sp|Q9Z2Z9|GFPT2_MOUSE	2597	103.41	QVLEELTELPVMVELASDFLDR		TRUE	TRUE	TRUE	23.98	35.94	12.3	39.45	FALSE	FALSE
sp|Q9Z2Z9|GFPT2_MOUSE	2598	106.81	QVLEELTELPVMVELASDFLDR		TRUE	TRUE	TRUE	29.75	18.13	16.85	8.91	FALSE	FALSE
Accession	Protein score	Protein mass		Description
sp|O00764|PDXK_HUMAN	47	35080		Pyridoxal kinase OS=Homo sapiens GN=PDXK PE=1 SV=1
Accession	Peptide query	Peptide score	Sequence		Labeled with iTRAQ	Confidently identified	Unique	m/z 114	m/z 115	m/z 116	m/z 117	iTRAQ 114 &115	iTRAQ 116 &117
sp|O00764|PDXK_HUMAN	2219	47.16	DKSFLAMVVDIVQELK		TRUE	TRUE	TRUE	61.91	24.31	28.95	44.07	TRUE	TRUE
Accession	Protein score	Protein mass		Description
sp|P30101|PDIA3_HUMAN	61	56747		Protein disulfide-isomerase A3 OS=Homo sapiens GN=PDIA3 PE=1 SV=4
Accession	Peptide query	Peptide score	Sequence		Labeled with iTRAQ	Confidently identified	Unique	m/z 114	m/z 115	m/z 116	m/z 117	iTRAQ 114 &115	iTRAQ 116 &117
sp|P30101|PDIA3_HUMAN	2901	60.72	FISDKDASIVGFFDDSFSEAHSEFLK		TRUE	TRUE	TRUE	102.65	131.74	73.94	127.35	TRUE	TRUE
Accession	Protein score	Protein mass		Description
sp|Q6P2Q9|PRP8_HUMAN	187	273427		Pre-mRNA-processing-splicing factor 8 OS=Homo sapiens GN=PRPF8 PE=1 SV=2
Accession	Peptide query	Peptide score	Sequence		Labeled with iTRAQ	Confidently identified	Unique	m/z 114	m/z 115	m/z 116	m/z 117	iTRAQ 114 &115	iTRAQ 116 &117
sp|Q6P2Q9|PRP8_HUMAN	2425	125.86	TDMIQALGGVEGILEHTLFK		TRUE	TRUE	TRUE	140.68	65.47	104.29	142.19	TRUE	TRUE
sp|Q6P2Q9|PRP8_HUMAN	2426	102.46	TDMIQALGGVEGILEHTLFK		TRUE	TRUE	TRUE	125.11	88.53	91.66	152.53	TRUE	TRUE
Accession	Protein score	Protein mass		Description
sp|P62277|RS13_HUMAN	74	17212		40S ribosomal protein S13 OS=Homo sapiens GN=RPS13 PE=1 SV=2
Accession	Peptide query	Peptide score	Sequence		Labeled with iTRAQ	Confidently identified	Unique	m/z 114	m/z 115	m/z 116	m/z 117	iTRAQ 114 &115	iTRAQ 116 &117
sp|P62277|RS13_HUMAN	1846	53.05	GLAPDLPEDLYHLIK		TRUE	TRUE	TRUE	625.9	476.97	638.2	683.43	TRUE	TRUE
sp|P62277|RS13_HUMAN	1847	50.47	GLAPDLPEDLYHLIK		TRUE	TRUE	TRUE	482.52	286.73	410.69	562.55	TRUE	TRUE
Accession	Protein score	Protein mass		Description
sp|Q06830|PRDX1_HUMAN	260	22096		Peroxiredoxin-1 OS=Homo sapiens GN=PRDX1 PE=1 SV=1
Accession	Peptide query	Peptide score	Sequence		Labeled with iTRAQ	Confidently identified	Unique	m/z 114	m/z 115	m/z 116	m/z 117	iTRAQ 114 &115	iTRAQ 116 &117
sp|Q06830|PRDX1_HUMAN	178	42.06	SVDETLR		TRUE	TRUE	TRUE	801.84	254.65	499.19	672.03	TRUE	TRUE
sp|Q06830|PRDX1_HUMAN	528	57.55	GLFIIDDK		TRUE	TRUE	TRUE	2169.43	1230.1	1728.36	1769.22	TRUE	TRUE
sp|Q06830|PRDX1_HUMAN	529	57.46	GLFIIDDK		TRUE	TRUE	TRUE	2332.24	1417.49	2164.09	2133.48	TRUE	TRUE
sp|Q06830|PRDX1_HUMAN	564	52.16	DISLSDYK		TRUE	TRUE	TRUE	3038.34	1819.33	1981.51	2053.1	TRUE	TRUE
sp|Q06830|PRDX1_HUMAN	639	40.34	IGHPAPNFK		TRUE	TRUE	TRUE	1807.45	493.74	1209.11	1363.05	TRUE	TRUE
sp|Q06830|PRDX1_HUMAN	811	44.68	QITVNDLPVGR		TRUE	TRUE	TRUE	1083.98	649.22	754.1	1192.22	TRUE	TRUE
sp|Q06830|PRDX1_HUMAN	812	58.69	QITVNDLPVGR		TRUE	TRUE	TRUE	4262.35	2413.72	3525.49	3893.76	TRUE	TRUE
sp|Q06830|PRDX1_HUMAN	884	62.09	TIAQDYGVLK		TRUE	TRUE	TRUE	1592.57	775.28	934.47	1423.81	TRUE	TRUE
sp|Q06830|PRDX1_HUMAN	885	74.93	TIAQDYGVLK		TRUE	TRUE	TRUE	3288.44	2301.81	2807.65	3181.32	TRUE	TRUE
sp|Q06830|PRDX1_HUMAN	974	57.97	ATAVMPDGQFK		TRUE	TRUE	TRUE	998.78	606.63	641.86	898.71	TRUE	TRUE
sp|Q06830|PRDX1_HUMAN	1023	59.32	LVQAFQFTDK		TRUE	TRUE	TRUE	3448.98	1994.75	2898.59	3402.57	TRUE	TRUE
sp|Q06830|PRDX1_HUMAN	1024	59.19	LVQAFQFTDK		TRUE	TRUE	TRUE	2989.4	1642.4	2470.01	2593.94	TRUE	TRUE
Accession	Protein score	Protein mass		Description
sp|P14131|RS16_MOUSE	135	16435		40S ribosomal protein S16 OS=Mus musculus GN=Rps16 PE=2 SV=4
Accession	Peptide query	Peptide score	Sequence		Labeled with iTRAQ	Confidently identified	Unique	m/z 114	m/z 115	m/z 116	m/z 117	iTRAQ 114 &115	iTRAQ 116 &117
sp|P14131|RS16_MOUSE	859	73.02	LLEPVLLLGK		TRUE	TRUE	TRUE	1098.44	977.3	1212.43	1769.73	TRUE	TRUE
sp|P14131|RS16_MOUSE	860	80.55	LLEPVLLLGK		TRUE	TRUE	TRUE	1512.18	1009.04	1260.7	1614.58	TRUE	TRUE
sp|P14131|RS16_MOUSE	865	44.1	GGGHVAQIYAIR		TRUE	TRUE	TRUE	588.95	393.2	323.84	614.34	TRUE	TRUE
sp|P14131|RS16_MOUSE	1366	44.1	EIKDILIQYDR		TRUE	TRUE	TRUE	1344.34	705.39	1270.42	1498.51	TRUE	TRUE
Accession	Protein score	Protein mass		Description
sp|P49327|FAS_HUMAN	412	273254		Fatty acid synthase OS=Homo sapiens GN=FASN PE=1 SV=3
Accession	Peptide query	Peptide score	Sequence		Labeled with iTRAQ	Confidently identified	Unique	m/z 114	m/z 115	m/z 116	m/z 117	iTRAQ 114 &115	iTRAQ 116 &117
sp|P49327|FAS_HUMAN	1057	40.64	EGGFLLLHTLLR		TRUE	TRUE	TRUE	177.24	67.35	77.02	67.68	TRUE	TRUE
sp|P49327|FAS_HUMAN	1120	72.65	DLVEAVAHILGIR		TRUE	TRUE	TRUE	163.2	69.24	143.29	159.79	TRUE	TRUE
sp|P49327|FAS_HUMAN	1121	67.73	DLVEAVAHILGIR		TRUE	TRUE	TRUE	166.11	84.05	83.11	129.12	TRUE	TRUE
sp|P49327|FAS_HUMAN	1964	79.17	LPEDPLLSGLLDSPALK		TRUE	TRUE	TRUE	266.62	65.66	180.36	253.32	TRUE	TRUE
sp|P49327|FAS_HUMAN	2508	75.26	DNWVSFMDTMLQMSILGSAK		TRUE	TRUE	TRUE	23.93	38.56	64.95	44.46	TRUE	TRUE
sp|P49327|FAS_HUMAN	2510	104.89	TLLEGSGLESIISIIHSSLAEPR		TRUE	TRUE	TRUE	140.85	57.73	176.1	119.2	TRUE	TRUE
sp|P49327|FAS_HUMAN	2511	97.09	TLLEGSGLESIISIIHSSLAEPR		TRUE	TRUE	TRUE	97.88	53.42	94.07	97.2	TRUE	TRUE
sp|P49327|FAS_HUMAN	2779	58.31	ALGLGVEQLPVVFEDVVLHQATILPK		TRUE	TRUE	TRUE	51.25	19.43	96.95	130.68	TRUE	TRUE
sp|P49327|FAS_HUMAN	2780	40.7	ALGLGVEQLPVVFEDVVLHQATILPK		TRUE	TRUE	TRUE	28.24	38.12	68.79	81.11	TRUE	TRUE
Accession	Protein score	Protein mass		Description
sp|P38646|GRP75_HUMAN	293	73635		Stress-70 protein	mitochondrial OS=Homo sapiens GN=HSPA9 PE=1 SV=2
Accession	Peptide query	Peptide score	Sequence		Labeled with iTRAQ	Confidently identified	Unique	m/z 114	m/z 115	m/z 116	m/z 117	iTRAQ 114 &115	iTRAQ 116 &117
sp|P38646|GRP75_HUMAN	488	48.51	LFEMAYK		TRUE	TRUE	TRUE	1615.55	957.75	1728.46	1825.85	TRUE	TRUE
sp|P38646|GRP75_HUMAN	867	90.48	DAGQISGLNVLR		TRUE	TRUE	TRUE	766.97	424.1	719.01	733.72	TRUE	TRUE
sp|P38646|GRP75_HUMAN	868	60.24	DAGQISGLNVLR		TRUE	TRUE	TRUE	425.44	338.15	474.98	533.36	TRUE	TRUE
sp|P38646|GRP75_HUMAN	946	72.41	VQQTVQDLFGR		TRUE	TRUE	TRUE	1329.54	942.8	1237.29	1232.26	TRUE	TRUE
sp|P38646|GRP75_HUMAN	947	67	VQQTVQDLFGR		TRUE	TRUE	TRUE	805.81	320.04	738.33	906.24	TRUE	TRUE
sp|P38646|GRP75_HUMAN	1045	60.63	AQFEGIVTDLIR		TRUE	TRUE	TRUE	382.66	175.49	337.98	302.94	TRUE	TRUE
sp|P38646|GRP75_HUMAN	1046	99.71	AQFEGIVTDLIR		TRUE	TRUE	TRUE	1559.39	716.47	971.13	1560.76	TRUE	TRUE
sp|P38646|GRP75_HUMAN	1608	56.19	LYSPSQIGAFVLMK		TRUE	TRUE	TRUE	341.56	334.41	390.5	469.22	TRUE	TRUE
Accession	Protein score	Protein mass		Description
sp|Q9EPL8|IPO7_MOUSE	70	119410		Importin-7 OS=Mus musculus GN=Ipo7 PE=1 SV=2
Accession	Peptide query	Peptide score	Sequence		Labeled with iTRAQ	Confidently identified	Unique	m/z 114	m/z 115	m/z 116	m/z 117	iTRAQ 114 &115	iTRAQ 116 &117
sp|Q9EPL8|IPO7_MOUSE	1661	56.55	ENIVEAIIHSPELIR		TRUE	TRUE	TRUE	175.83	32.79	75.02	112.23	TRUE	TRUE
sp|Q9EPL8|IPO7_MOUSE	1822	47.64	DGALHMIGSLAEILLK		TRUE	TRUE	TRUE	102.52	88.03	86.82	91.01	TRUE	TRUE
Accession	Protein score	Protein mass		Description
sp|P36873|PP1G_HUMAN	160	36960		Serine/threonine-protein phosphatase PP1-gamma catalytic subunit OS=Homo sapiens GN=PPP1CC PE=1 SV=1
Accession	Peptide query	Peptide score	Sequence		Labeled with iTRAQ	Confidently identified	Unique	m/z 114	m/z 115	m/z 116	m/z 117	iTRAQ 114 &115	iTRAQ 116 &117
sp|P36873|PP1G_HUMAN	2176	94.16	EIFLSQPILLELEAPLK		TRUE	TRUE	TRUE	218.39	155.83	197.65	355.31	TRUE	TRUE
sp|P36873|PP1G_HUMAN	2177	98.16	EIFLSQPILLELEAPLK		TRUE	TRUE	TRUE	201.41	94.4	192.81	203.93	TRUE	TRUE
Accession	Protein score	Protein mass		Description
sp|P07237|PDIA1_HUMAN	64	57081		Protein disulfide-isomerase OS=Homo sapiens GN=P4HB PE=1 SV=3
Accession	Peptide query	Peptide score	Sequence		Labeled with iTRAQ	Confidently identified	Unique	m/z 114	m/z 115	m/z 116	m/z 117	iTRAQ 114 &115	iTRAQ 116 &117
sp|P07237|PDIA1_HUMAN	609	47.37	ILEFFGLK		TRUE	TRUE	TRUE	303.17	217.82	294.78	220.5	TRUE	TRUE
sp|P07237|PDIA1_HUMAN	610	54.23	ILEFFGLK		TRUE	TRUE	TRUE	1113.21	741.26	996.63	1234.46	TRUE	TRUE
Accession	Protein score	Protein mass		Description
sp|O75643|U520_HUMAN	69	244353		U5 small nuclear ribonucleoprotein 200 kDa helicase OS=Homo sapiens GN=SNRNP200 PE=1 SV=2
Accession	Peptide query	Peptide score	Sequence		Labeled with iTRAQ	Confidently identified	Unique	m/z 114	m/z 115	m/z 116	m/z 117	iTRAQ 114 &115	iTRAQ 116 &117
sp|O75643|U520_HUMAN	2254	60.87	ETYEVLLSFIQAALGDQPR		TRUE	TRUE	TRUE	27.5	22.57	50.91	15.91	FALSE	TRUE
sp|O75643|U520_HUMAN	2255	43.89	ETYEVLLSFIQAALGDQPR		TRUE	TRUE	TRUE	34.15	13.84	73.92	0	FALSE	FALSE
Accession	Protein score	Protein mass		Description
sp|Q91VC3|IF4A3_MOUSE	87	46810		Eukaryotic initiation factor 4A-III OS=Mus musculus GN=Eif4a3 PE=2 SV=3
Accession	Peptide query	Peptide score	Sequence		Labeled with iTRAQ	Confidently identified	Unique	m/z 114	m/z 115	m/z 116	m/z 117	iTRAQ 114 &115	iTRAQ 116 &117
sp|Q91VC3|IF4A3_MOUSE	2775	60.2	YLPPATQVVLISATLPHEILEMTNK		TRUE	TRUE	TRUE	45.57	33.5	110.48	73.67	TRUE	TRUE
sp|Q91VC3|IF4A3_MOUSE	2776	45.7	YLPPATQVVLISATLPHEILEMTNK		TRUE	TRUE	TRUE	182.89	54.91	114.12	102.72	TRUE	TRUE
Accession	Protein score	Protein mass		Description
sp|P01942|HBA_MOUSE	491	15076		Hemoglobin subunit alpha OS=Mus musculus GN=Hba PE=1 SV=2
Accession	Peptide query	Peptide score	Sequence		Labeled with iTRAQ	Confidently identified	Unique	m/z 114	m/z 115	m/z 116	m/z 117	iTRAQ 114 &115	iTRAQ 116 &117
sp|P01942|HBA_MOUSE	238	48.23	VLSGEDK		TRUE	TRUE	TRUE	5886.93	3852.32	8524.22	8253.04	TRUE	TRUE
sp|P01942|HBA_MOUSE	239	48.32	VLSGEDK		TRUE	TRUE	TRUE	4796.34	3109.88	6443.76	6280.52	TRUE	TRUE
sp|P01942|HBA_MOUSE	343	59.75	VDPVNFK		TRUE	TRUE	TRUE	19795.8	14933.7	29021.2	28613.3	TRUE	TRUE
sp|P01942|HBA_MOUSE	344	59.53	VDPVNFK		TRUE	TRUE	TRUE	16183	10648.3	19030	19941.5	TRUE	TRUE
sp|P01942|HBA_MOUSE	737	51.76	MFASFPTTK		TRUE	TRUE	TRUE	14967.6	11006.5	20494.5	23045.2	TRUE	TRUE
sp|P01942|HBA_MOUSE	738	53.66	MFASFPTTK		TRUE	TRUE	TRUE	16819.9	12716.9	21736.7	24837.6	TRUE	TRUE
sp|P01942|HBA_MOUSE	1102	61.11	FLASVSTVLTSK		TRUE	TRUE	TRUE	1436.99	1001.73	1887.1	2008.75	TRUE	TRUE
sp|P01942|HBA_MOUSE	1103	57.75	FLASVSTVLTSK		TRUE	TRUE	TRUE	1264.88	796.53	1812.61	1800.26	TRUE	TRUE
sp|P01942|HBA_MOUSE	1104	114.1	FLASVSTVLTSK		TRUE	TRUE	TRUE	4092.97	2581.49	5481.42	6360.51	TRUE	TRUE
sp|P01942|HBA_MOUSE	1105	114.22	FLASVSTVLTSK		TRUE	TRUE	TRUE	3693.2	2250.97	4818.31	5911.08	TRUE	TRUE
sp|P01942|HBA_MOUSE	1257	43.04	VLSGEDKSNIK		TRUE	TRUE	TRUE	4321.16	4132.16	4437.45	8943.86	TRUE	TRUE
sp|P01942|HBA_MOUSE	1330	113.29	IGGHGAEYGAEALER		TRUE	TRUE	TRUE	497.79	227.49	438.62	499.5	TRUE	TRUE
sp|P01942|HBA_MOUSE	1331	84.8	IGGHGAEYGAEALER		TRUE	TRUE	TRUE	2076.95	1125.7	2227.54	2613.91	TRUE	TRUE
sp|P01942|HBA_MOUSE	1332	73.47	IGGHGAEYGAEALER		TRUE	TRUE	TRUE	1482.71	1028.3	1353.5	1795.3	TRUE	TRUE
Accession	Protein score	Protein mass		Description
sp|O00267|SPT5H_HUMAN	50	120925		Transcription elongation factor SPT5 OS=Homo sapiens GN=SUPT5H PE=1 SV=1
Accession	Peptide query	Peptide score	Sequence		Labeled with iTRAQ	Confidently identified	Unique	m/z 114	m/z 115	m/z 116	m/z 117	iTRAQ 114 &115	iTRAQ 116 &117
sp|O00267|SPT5H_HUMAN	2418	50.46	VEENFVILFSDLTMHELK		TRUE	TRUE	TRUE	84.86	8.38	39.73	66.31	TRUE	TRUE
Accession	Protein score	Protein mass		Description
sp|P0C0S8|H2A1_HUMAN	438	14083		Histone H2A type 1 OS=Homo sapiens GN=HIST1H2AG PE=1 SV=2
Accession	Peptide query	Peptide score	Sequence		Labeled with iTRAQ	Confidently identified	Unique	m/z 114	m/z 115	m/z 116	m/z 117	iTRAQ 114 &115	iTRAQ 116 &117
sp|P0C0S8|H2A1_HUMAN	294	58.63	AGLQFPVGR		TRUE	TRUE	FALSE	7019	4867.38	7594.06	8461.97	FALSE	FALSE
sp|P0C0S8|H2A1_HUMAN	295	58.77	AGLQFPVGR		TRUE	TRUE	FALSE	9915.72	7265	11449	13911.7	FALSE	FALSE
sp|P0C0S8|H2A1_HUMAN	2142	121.3	VTIAQGGVLPNIQAVLLPK		TRUE	TRUE	FALSE	1385.32	1002.12	1587.76	1675.57	FALSE	FALSE
sp|P0C0S8|H2A1_HUMAN	2143	79.57	VTIAQGGVLPNIQAVLLPK		TRUE	TRUE	FALSE	779.04	663.58	655.62	887.14	FALSE	FALSE
sp|P0C0S8|H2A1_HUMAN	2144	74.51	VTIAQGGVLPNIQAVLLPK		TRUE	TRUE	FALSE	2125.25	1582.17	2085.12	2712.45	FALSE	FALSE
sp|P0C0S8|H2A1_HUMAN	2145	78.81	VTIAQGGVLPNIQAVLLPK		TRUE	TRUE	FALSE	1686.94	1091.58	1711.43	1603.35	FALSE	FALSE
sp|P0C0S8|H2A1_HUMAN	2773	143.43	VGAGAPVYLAAVLEYLTAEILELAGNAAR		TRUE	TRUE	TRUE	0	18	12.45	37.29	FALSE	FALSE
Accession	Protein score	Protein mass		Description
sp|Q9UQ80|PA2G4_HUMAN	133	43759		Proliferation-associated protein 2G4 OS=Homo sapiens GN=PA2G4 PE=1 SV=3
Accession	Peptide query	Peptide score	Sequence		Labeled with iTRAQ	Confidently identified	Unique	m/z 114	m/z 115	m/z 116	m/z 117	iTRAQ 114 &115	iTRAQ 116 &117
sp|Q9UQ80|PA2G4_HUMAN	2906	132.71	IDLGVHVDGFIANVAHTFVVDVAQGTQVTGR		TRUE	TRUE	TRUE	69.77	59.2	72.33	67.92	TRUE	TRUE
Accession	Protein score	Protein mass		Description
sp|Q01518|CAP1_HUMAN	167	51869		Adenylyl cyclase-associated protein 1 OS=Homo sapiens GN=CAP1 PE=1 SV=5
Accession	Peptide query	Peptide score	Sequence		Labeled with iTRAQ	Confidently identified	Unique	m/z 114	m/z 115	m/z 116	m/z 117	iTRAQ 114 &115	iTRAQ 116 &117
sp|Q01518|CAP1_HUMAN	2140	94.58	LGLVFDDVVGIVEIINSK		TRUE	TRUE	TRUE	176.04	172.84	196.35	188.51	TRUE	TRUE
sp|Q01518|CAP1_HUMAN	2141	87.95	LGLVFDDVVGIVEIINSK		TRUE	TRUE	TRUE	117.48	142.88	165.81	213.86	TRUE	TRUE
sp|Q01518|CAP1_HUMAN	2453	58.25	KLGLVFDDVVGIVEIINSK		TRUE	TRUE	TRUE	67.14	31.41	97.7	120.88	TRUE	TRUE
Accession	Protein score	Protein mass		Description
sp|P50990|TCPQ_HUMAN	64	59583		T-complex protein 1 subunit theta OS=Homo sapiens GN=CCT8 PE=1 SV=4
Accession	Peptide query	Peptide score	Sequence		Labeled with iTRAQ	Confidently identified	Unique	m/z 114	m/z 115	m/z 116	m/z 117	iTRAQ 114 &115	iTRAQ 116 &117
sp|P50990|TCPQ_HUMAN	682	54.4	DIDEVSSLLR		TRUE	TRUE	TRUE	853.19	469.35	688.6	793.66	TRUE	TRUE
sp|P50990|TCPQ_HUMAN	683	49.8	DIDEVSSLLR		TRUE	TRUE	TRUE	636.71	374.62	404.68	520.49	TRUE	TRUE
Accession	Protein score	Protein mass		Description
sp|P12004|PCNA_HUMAN	51	28750		Proliferating cell nuclear antigen OS=Homo sapiens GN=PCNA PE=1 SV=1
Accession	Peptide query	Peptide score	Sequence		Labeled with iTRAQ	Confidently identified	Unique	m/z 114	m/z 115	m/z 116	m/z 117	iTRAQ 114 &115	iTRAQ 116 &117
sp|P12004|PCNA_HUMAN	555	51.16	YLNFFTK		TRUE	TRUE	TRUE	912.69	555.37	991.73	792.87	TRUE	TRUE
Accession	Protein score	Protein mass		Description
sp|Q6FI13|H2A2A_HUMAN	698	14087		Histone H2A type 2-A OS=Homo sapiens GN=HIST2H2AA3 PE=1 SV=3
Accession	Peptide query	Peptide score	Sequence		Labeled with iTRAQ	Confidently identified	Unique	m/z 114	m/z 115	m/z 116	m/z 117	iTRAQ 114 &115	iTRAQ 116 &117
sp|Q6FI13|H2A2A_HUMAN	294	58.63	AGLQFPVGR		TRUE	TRUE	FALSE	7019	4867.38	7594.06	8461.97	FALSE	FALSE
sp|Q6FI13|H2A2A_HUMAN	295	58.77	AGLQFPVGR		TRUE	TRUE	FALSE	9915.72	7265	11449	13911.7	FALSE	FALSE
sp|Q6FI13|H2A2A_HUMAN	2142	121.3	VTIAQGGVLPNIQAVLLPK		TRUE	TRUE	FALSE	1385.32	1002.12	1587.76	1675.57	FALSE	FALSE
sp|Q6FI13|H2A2A_HUMAN	2143	79.57	VTIAQGGVLPNIQAVLLPK		TRUE	TRUE	FALSE	779.04	663.58	655.62	887.14	FALSE	FALSE
sp|Q6FI13|H2A2A_HUMAN	2144	74.51	VTIAQGGVLPNIQAVLLPK		TRUE	TRUE	FALSE	2125.25	1582.17	2085.12	2712.45	FALSE	FALSE
sp|Q6FI13|H2A2A_HUMAN	2145	78.81	VTIAQGGVLPNIQAVLLPK		TRUE	TRUE	FALSE	1686.94	1091.58	1711.43	1603.35	FALSE	FALSE
sp|Q6FI13|H2A2A_HUMAN	2782	121.5	VGAGAPVYMAAVLEYLTAEILELAGNAAR		TRUE	TRUE	FALSE	37.75	0	33.05	14.64	FALSE	FALSE
sp|Q6FI13|H2A2A_HUMAN	2783	144.4	VGAGAPVYMAAVLEYLTAEILELAGNAAR		TRUE	TRUE	FALSE	31.67	28.83	16.43	28.42	FALSE	FALSE
sp|Q6FI13|H2A2A_HUMAN	2793	120.97	VGAGAPVYMAAVLEYLTAEILELAGNAAR		TRUE	TRUE	FALSE	21.28	11.42	6.15	15.94	FALSE	FALSE
sp|Q6FI13|H2A2A_HUMAN	2794	112.89	VGAGAPVYMAAVLEYLTAEILELAGNAAR		TRUE	TRUE	FALSE	0	26.65	14.65	0	FALSE	FALSE
Accession	Protein score	Protein mass		Description
sp|Q9JJI8|RL38_MOUSE	65	8199		60S ribosomal protein L38 OS=Mus musculus GN=Rpl38 PE=2 SV=3
Accession	Peptide query	Peptide score	Sequence		Labeled with iTRAQ	Confidently identified	Unique	m/z 114	m/z 115	m/z 116	m/z 117	iTRAQ 114 &115	iTRAQ 116 &117
sp|Q9JJI8|RL38_MOUSE	1878	64.72	KIEEIKDFLLTAR		TRUE	TRUE	TRUE	743.32	572.75	751.29	956.25	TRUE	TRUE
Accession	Protein score	Protein mass		Description
sp|P45880|VDAC2_HUMAN	81	31547		Voltage-dependent anion-selective channel protein 2 OS=Homo sapiens GN=VDAC2 PE=1 SV=2
Accession	Peptide query	Peptide score	Sequence		Labeled with iTRAQ	Confidently identified	Unique	m/z 114	m/z 115	m/z 116	m/z 117	iTRAQ 114 &115	iTRAQ 116 &117
sp|P45880|VDAC2_HUMAN	348	45.08	GFGFGLVK		TRUE	TRUE	TRUE	1374.82	789.47	1069.18	1127.95	TRUE	TRUE
sp|P45880|VDAC2_HUMAN	706	58.21	LTLSALVDGK		TRUE	TRUE	TRUE	1192.05	829.33	571.13	1061.18	TRUE	TRUE
sp|P45880|VDAC2_HUMAN	707	55.61	LTLSALVDGK		TRUE	TRUE	TRUE	813.18	628.02	718.24	813.71	TRUE	TRUE
Accession	Protein score	Protein mass		Description
sp|Q922R8|PDIA6_MOUSE	244	48070		Protein disulfide-isomerase A6 OS=Mus musculus GN=Pdia6 PE=1 SV=3
Accession	Peptide query	Peptide score	Sequence		Labeled with iTRAQ	Confidently identified	Unique	m/z 114	m/z 115	m/z 116	m/z 117	iTRAQ 114 &115	iTRAQ 116 &117
sp|Q922R8|PDIA6_MOUSE	1088	62.39	TGEAIVDAALSALR		TRUE	TRUE	TRUE	250.74	103.24	188.73	258.29	TRUE	TRUE
sp|Q922R8|PDIA6_MOUSE	1089	85.32	TGEAIVDAALSALR		TRUE	TRUE	TRUE	228.97	264.16	238.79	502.7	TRUE	TRUE
sp|Q922R8|PDIA6_MOUSE	2724	108.49	ALDLFSDNAPPPELLEIINEDIAK		TRUE	TRUE	TRUE	117.82	77.22	55.76	97.96	TRUE	TRUE
sp|Q922R8|PDIA6_MOUSE	2725	101.38	ALDLFSDNAPPPELLEIINEDIAK		TRUE	TRUE	TRUE	124.85	50.65	59.62	95.63	TRUE	TRUE
Accession	Protein score	Protein mass		Description
sp|Q13011|ECH1_HUMAN	259	35793		Delta(3	5)-Delta(2	4)-dienoyl-CoA isomerase	mitochondrial OS=Homo sapiens GN=ECH1 PE=1 SV=2
Accession	Peptide query	Peptide score	Sequence		Labeled with iTRAQ	Confidently identified	Unique	m/z 114	m/z 115	m/z 116	m/z 117	iTRAQ 114 &115	iTRAQ 116 &117
sp|Q13011|ECH1_HUMAN	2361	70.07	MFTAGIDLMDMASDILQPK		TRUE	TRUE	TRUE	205.88	136.83	146.18	171.49	TRUE	TRUE
sp|Q13011|ECH1_HUMAN	2362	90.27	MFTAGIDLMDMASDILQPK		TRUE	TRUE	TRUE	162.81	87.32	119.52	208.6	TRUE	TRUE
sp|Q13011|ECH1_HUMAN	2631	86.33	VFPDKEVMLDAALALAAEISSK		TRUE	TRUE	TRUE	230.63	137.08	322.14	205.16	TRUE	TRUE
sp|Q13011|ECH1_HUMAN	2632	82.29	VFPDKEVMLDAALALAAEISSK		TRUE	TRUE	TRUE	125.82	105.88	156.9	146.08	TRUE	TRUE
sp|Q13011|ECH1_HUMAN	2633	55.91	VFPDKEVMLDAALALAAEISSK		TRUE	TRUE	TRUE	147.75	87.08	92.73	128.65	TRUE	TRUE
Accession	Protein score	Protein mass		Description
sp|Q99K48|NONO_MOUSE	155	54506		Non-POU domain-containing octamer-binding protein OS=Mus musculus GN=Nono PE=1 SV=3
Accession	Peptide query	Peptide score	Sequence		Labeled with iTRAQ	Confidently identified	Unique	m/z 114	m/z 115	m/z 116	m/z 117	iTRAQ 114 &115	iTRAQ 116 &117
sp|Q99K48|NONO_MOUSE	2663	83.05	NLPQYVSNELLEEAFSVFGQVER		TRUE	TRUE	TRUE	54.31	27.31	51.23	50.56	TRUE	TRUE
sp|Q99K48|NONO_MOUSE	2664	106.6	NLPQYVSNELLEEAFSVFGQVER		TRUE	TRUE	TRUE	39.17	30.77	41.72	41.27	TRUE	TRUE
Accession	Protein score	Protein mass		Description
sp|Q9D6Z1|NOP56_MOUSE	63	64424		Nucleolar protein 56 OS=Mus musculus GN=Nop56 PE=1 SV=2
Accession	Peptide query	Peptide score	Sequence		Labeled with iTRAQ	Confidently identified	Unique	m/z 114	m/z 115	m/z 116	m/z 117	iTRAQ 114 &115	iTRAQ 116 &117
sp|Q9D6Z1|NOP56_MOUSE	2838	62.98	VDNMIIQSISLLDQLDKDINTFSMR		TRUE	TRUE	TRUE	90.95	25.25	75.38	68.89	TRUE	TRUE
Accession	Protein score	Protein mass		Description
sp|Q62465|VAT1_MOUSE	59	43069		Synaptic vesicle membrane protein VAT-1 homolog OS=Mus musculus GN=Vat1 PE=1 SV=3
Accession	Peptide query	Peptide score	Sequence		Labeled with iTRAQ	Confidently identified	Unique	m/z 114	m/z 115	m/z 116	m/z 117	iTRAQ 114 &115	iTRAQ 116 &117
sp|Q62465|VAT1_MOUSE	2295	59.23	TWWNQFSVTALQLLQANR		TRUE	TRUE	TRUE	68.06	38.58	109.75	82.36	TRUE	TRUE
Accession	Protein score	Protein mass		Description
sp|Q64522|H2A2B_MOUSE	580	14005		Histone H2A type 2-B OS=Mus musculus GN=Hist2h2ab PE=1 SV=3
Accession	Peptide query	Peptide score	Sequence		Labeled with iTRAQ	Confidently identified	Unique	m/z 114	m/z 115	m/z 116	m/z 117	iTRAQ 114 &115	iTRAQ 116 &117
sp|Q64522|H2A2B_MOUSE	294	58.63	AGLQFPVGR		TRUE	TRUE	FALSE	7019	4867.38	7594.06	8461.97	FALSE	FALSE
sp|Q64522|H2A2B_MOUSE	295	58.77	AGLQFPVGR		TRUE	TRUE	FALSE	9915.72	7265	11449	13911.7	FALSE	FALSE
sp|Q64522|H2A2B_MOUSE	2506	95.58	LLGGVTIAQGGVLPNIQAVLLPK		TRUE	TRUE	TRUE	168.69	114.5	175.47	102.91	TRUE	TRUE
sp|Q64522|H2A2B_MOUSE	2507	95.57	LLGGVTIAQGGVLPNIQAVLLPK		TRUE	TRUE	TRUE	207.07	131.77	199.48	172.15	TRUE	TRUE
sp|Q64522|H2A2B_MOUSE	2782	121.5	VGAGAPVYMAAVLEYLTAEILELAGNAAR		TRUE	TRUE	FALSE	37.75	0	33.05	14.64	FALSE	FALSE
sp|Q64522|H2A2B_MOUSE	2783	144.4	VGAGAPVYMAAVLEYLTAEILELAGNAAR		TRUE	TRUE	FALSE	31.67	28.83	16.43	28.42	FALSE	FALSE
sp|Q64522|H2A2B_MOUSE	2793	120.97	VGAGAPVYMAAVLEYLTAEILELAGNAAR		TRUE	TRUE	FALSE	21.28	11.42	6.15	15.94	FALSE	FALSE
sp|Q64522|H2A2B_MOUSE	2794	112.89	VGAGAPVYMAAVLEYLTAEILELAGNAAR		TRUE	TRUE	FALSE	0	26.65	14.65	0	FALSE	FALSE
Accession	Protein score	Protein mass		Description
sp|Q9CQM2|ERD22_MOUSE	59	24438		ER lumen protein retaining receptor 2 OS=Mus musculus GN=Kdelr2 PE=2 SV=1
Accession	Peptide query	Peptide score	Sequence		Labeled with iTRAQ	Confidently identified	Unique	m/z 114	m/z 115	m/z 116	m/z 117	iTRAQ 114 &115	iTRAQ 116 &117
sp|Q9CQM2|ERD22_MOUSE	1971	36.46	LTGDLSHLAAIVILLLK		TRUE	TRUE	TRUE	34.91	28.5	18.81	73.81	TRUE	TRUE
sp|Q9CQM2|ERD22_MOUSE	1972	42.2	LTGDLSHLAAIVILLLK		TRUE	TRUE	TRUE	32.28	50.53	47.23	36.65	TRUE	TRUE
Accession	Protein score	Protein mass		Description
sp|Q8VDD5|MYH9_MOUSE	321	226232		Myosin-9 OS=Mus musculus GN=Myh9 PE=1 SV=4
Accession	Peptide query	Peptide score	Sequence		Labeled with iTRAQ	Confidently identified	Unique	m/z 114	m/z 115	m/z 116	m/z 117	iTRAQ 114 &115	iTRAQ 116 &117
sp|Q8VDD5|MYH9_MOUSE	1881	41.74	QLLQANPILEAFGNAK		TRUE	TRUE	TRUE	364.91	100.08	188.84	429.47	TRUE	TRUE
sp|Q8VDD5|MYH9_MOUSE	1984	92.53	LQQELDDLLVDLDHQR		TRUE	TRUE	TRUE	387.36	356.98	241.94	391.93	TRUE	TRUE
sp|Q8VDD5|MYH9_MOUSE	1985	97.97	LQQELDDLLVDLDHQR		TRUE	TRUE	TRUE	344.82	333.07	231.07	303.65	TRUE	TRUE
sp|Q8VDD5|MYH9_MOUSE	2194	69.01	TQLEELEDELQATEDAK		TRUE	TRUE	TRUE	599.25	414.67	512.39	528.2	TRUE	TRUE
sp|Q8VDD5|MYH9_MOUSE	2273	74.34	IIGLDQVAGMSETALPGAFK		TRUE	TRUE	TRUE	489.84	246.84	363.93	348.19	TRUE	TRUE
sp|Q8VDD5|MYH9_MOUSE	2879	60.25	DLGEELEALKTELEDTLDSTAAQQELR		TRUE	TRUE	TRUE	53.02	37.44	42.18	45.57	TRUE	TRUE
sp|Q8VDD5|MYH9_MOUSE	2880	86.2	DLGEELEALKTELEDTLDSTAAQQELR		TRUE	TRUE	TRUE	65.49	107.87	50.28	59.19	TRUE	TRUE
Accession	Protein score	Protein mass		Description
sp|Q04447|KCRB_MOUSE	68	42686		Creatine kinase B-type OS=Mus musculus GN=Ckb PE=1 SV=1
Accession	Peptide query	Peptide score	Sequence		Labeled with iTRAQ	Confidently identified	Unique	m/z 114	m/z 115	m/z 116	m/z 117	iTRAQ 114 &115	iTRAQ 116 &117
sp|Q04447|KCRB_MOUSE	2042	47.74	LGFSEVELVQMVVDGVK		TRUE	TRUE	TRUE	180.95	45.08	215.51	249.47	TRUE	TRUE
sp|Q04447|KCRB_MOUSE	2043	48.63	LGFSEVELVQMVVDGVK		TRUE	TRUE	TRUE	196.69	63.98	233.96	321.14	TRUE	TRUE
Accession	Protein score	Protein mass		Description
sp|Q9C0K3|ARP3C_HUMAN	59	23697		Actin-related protein 3C OS=Homo sapiens GN=ACTR3C PE=2 SV=1
Accession	Peptide query	Peptide score	Sequence		Labeled with iTRAQ	Confidently identified	Unique	m/z 114	m/z 115	m/z 116	m/z 117	iTRAQ 114 &115	iTRAQ 116 &117
sp|Q9C0K3|ARP3C_HUMAN	1130	47.75	DITYFIQQLLR		TRUE	TRUE	TRUE	84.76	12.83	36.72	54.53	TRUE	TRUE
sp|Q9C0K3|ARP3C_HUMAN	1131	43.87	DITYFIQQLLR		TRUE	TRUE	TRUE	32.7	31.29	38.17	47.94	TRUE	TRUE
Accession	Protein score	Protein mass		Description
sp|P60842|IF4A1_HUMAN	343	46125		Eukaryotic initiation factor 4A-I OS=Homo sapiens GN=EIF4A1 PE=1 SV=1
Accession	Peptide query	Peptide score	Sequence		Labeled with iTRAQ	Confidently identified	Unique	m/z 114	m/z 115	m/z 116	m/z 117	iTRAQ 114 &115	iTRAQ 116 &117
sp|P60842|IF4A1_HUMAN	616	51.18	VLITTDLLAR		TRUE	TRUE	TRUE	1896.15	1023.79	1815.03	1719.72	TRUE	TRUE
sp|P60842|IF4A1_HUMAN	617	44.62	VLITTDLLAR		TRUE	TRUE	TRUE	1122.93	739.72	1090.78	1261.3	TRUE	TRUE
sp|P60842|IF4A1_HUMAN	1013	51.91	KEELTLEGIR		TRUE	TRUE	TRUE	2080.26	1321.99	1905.25	1908.93	TRUE	TRUE
sp|P60842|IF4A1_HUMAN	1384	72.29	MFVLDEADEMLSR		TRUE	TRUE	TRUE	1556.44	853.27	1456.36	1910.74	TRUE	TRUE
sp|P60842|IF4A1_HUMAN	1385	67.54	MFVLDEADEMLSR		TRUE	TRUE	TRUE	1206.26	769.21	1252.2	1286.98	TRUE	TRUE
sp|P60842|IF4A1_HUMAN	1486	73.78	LQMEAPHIIVGTPGR		TRUE	TRUE	TRUE	1141.96	755.75	870.41	953.5	TRUE	TRUE
sp|P60842|IF4A1_HUMAN	1487	43.71	LQMEAPHIIVGTPGR		TRUE	TRUE	TRUE	779.61	537.14	649.93	720.71	TRUE	TRUE
sp|P60842|IF4A1_HUMAN	2117	42.56	TATFAISILQQIELDLK		TRUE	TRUE	TRUE	155.96	105.75	100.59	170.5	TRUE	TRUE
sp|P60842|IF4A1_HUMAN	2118	51.46	TATFAISILQQIELDLK		TRUE	TRUE	TRUE	103.27	53.07	94.08	97.2	TRUE	TRUE
sp|P60842|IF4A1_HUMAN	2626	115.49	LNSNTQVVLLSATMPSDVLEVTK		TRUE	TRUE	TRUE	274.43	102.54	166.22	178.13	TRUE	TRUE
sp|P60842|IF4A1_HUMAN	2627	75.57	LNSNTQVVLLSATMPSDVLEVTK		TRUE	TRUE	TRUE	124.86	150.07	99.05	145.6	TRUE	TRUE
Accession	Protein score	Protein mass		Description
sp|P97496|SMRC1_MOUSE	75	122813		SWI/SNF complex subunit SMARCC1 OS=Mus musculus GN=Smarcc1 PE=1 SV=2
Accession	Peptide query	Peptide score	Sequence		Labeled with iTRAQ	Confidently identified	Unique	m/z 114	m/z 115	m/z 116	m/z 117	iTRAQ 114 &115	iTRAQ 116 &117
sp|P97496|SMRC1_MOUSE	2340	51.85	TLAGLVVQLLQFQEDAFGK		TRUE	TRUE	TRUE	46.46	41.72	23.45	47.57	TRUE	TRUE
sp|P97496|SMRC1_MOUSE	2341	46.24	TLAGLVVQLLQFQEDAFGK		TRUE	TRUE	TRUE	36.39	9.53	31.66	103.54	FALSE	TRUE
Accession	Protein score	Protein mass		Description
sp|Q91V92|ACLY_MOUSE	163	119651		ATP-citrate synthase OS=Mus musculus GN=Acly PE=1 SV=1
Accession	Peptide query	Peptide score	Sequence		Labeled with iTRAQ	Confidently identified	Unique	m/z 114	m/z 115	m/z 116	m/z 117	iTRAQ 114 &115	iTRAQ 116 &117
sp|Q91V92|ACLY_MOUSE	1522	87.7	DLVSSLTSGLLTIGDR		TRUE	TRUE	TRUE	144.81	73.77	138.21	221.78	TRUE	TRUE
sp|Q91V92|ACLY_MOUSE	1523	117.43	DLVSSLTSGLLTIGDR		TRUE	TRUE	TRUE	226.77	216.5	246.62	388.61	TRUE	TRUE
Accession	Protein score	Protein mass		Description
sp|Q01853|TERA_MOUSE	132	89266		Transitional endoplasmic reticulum ATPase OS=Mus musculus GN=Vcp PE=1 SV=4
Accession	Peptide query	Peptide score	Sequence		Labeled with iTRAQ	Confidently identified	Unique	m/z 114	m/z 115	m/z 116	m/z 117	iTRAQ 114 &115	iTRAQ 116 &117
sp|Q01853|TERA_MOUSE	768	49.27	DVDLEFLAK		TRUE	TRUE	TRUE	1558.07	777.53	1522.6	1736.41	TRUE	TRUE
sp|Q01853|TERA_MOUSE	1989	77.67	NAPAIIFIDELDAIAPK		TRUE	TRUE	TRUE	68.43	171.48	116.04	201.09	TRUE	TRUE
sp|Q01853|TERA_MOUSE	1990	75.42	NAPAIIFIDELDAIAPK		TRUE	TRUE	TRUE	266.76	159.04	206.62	266.03	TRUE	TRUE
Accession	Protein score	Protein mass		Description
sp|Q9D0E1|HNRPM_MOUSE	63	77597		Heterogeneous nuclear ribonucleoprotein M OS=Mus musculus GN=Hnrnpm PE=1 SV=3
Accession	Peptide query	Peptide score	Sequence		Labeled with iTRAQ	Confidently identified	Unique	m/z 114	m/z 115	m/z 116	m/z 117	iTRAQ 114 &115	iTRAQ 116 &117
sp|Q9D0E1|HNRPM_MOUSE	1124	44.02	AFITNIPFDVK		TRUE	TRUE	TRUE	445.29	266.38	442.37	585.94	TRUE	TRUE
sp|Q9D0E1|HNRPM_MOUSE	1125	49.15	AFITNIPFDVK		TRUE	TRUE	TRUE	433.4	318.5	336.55	358.11	TRUE	TRUE
Accession	Protein score	Protein mass		Description
sp|P26599|PTBP1_HUMAN	444	57186		Polypyrimidine tract-binding protein 1 OS=Homo sapiens GN=PTBP1 PE=1 SV=1
Accession	Peptide query	Peptide score	Sequence		Labeled with iTRAQ	Confidently identified	Unique	m/z 114	m/z 115	m/z 116	m/z 117	iTRAQ 114 &115	iTRAQ 116 &117
sp|P26599|PTBP1_HUMAN	2101	69.14	VTPQSLFILFGVYGDVQR		TRUE	TRUE	TRUE	57	102.45	65.35	119.13	TRUE	TRUE
sp|P26599|PTBP1_HUMAN	2102	63.7	VTPQSLFILFGVYGDVQR		TRUE	TRUE	TRUE	45.11	54.6	126.94	138.93	TRUE	TRUE
sp|P26599|PTBP1_HUMAN	2394	88.55	IAIPGLAGAGNSVLLVSNLNPER		TRUE	TRUE	TRUE	176.38	207.13	305.66	240.56	TRUE	TRUE
sp|P26599|PTBP1_HUMAN	2395	99.55	IAIPGLAGAGNSVLLVSNLNPER		TRUE	TRUE	TRUE	214.15	102.51	152.11	182.07	TRUE	TRUE
sp|P26599|PTBP1_HUMAN	2501	44.31	KLPIDVTEGEVISLGLPFGK		TRUE	TRUE	TRUE	1521.62	670.94	1088.86	1282.05	TRUE	TRUE
sp|P26599|PTBP1_HUMAN	2640	119.84	IIVENLFYPVTLDVLHQIFSK		TRUE	TRUE	TRUE	129.92	65.14	232.84	223.68	TRUE	TRUE
sp|P26599|PTBP1_HUMAN	2641	114.84	IIVENLFYPVTLDVLHQIFSK		TRUE	TRUE	TRUE	139.04	41.52	143.9	160.87	TRUE	TRUE
Accession	Protein score	Protein mass		Description
sp|Q9Z2X1|HNRPF_MOUSE	281	45701		Heterogeneous nuclear ribonucleoprotein F OS=Mus musculus GN=Hnrnpf PE=1 SV=3
Accession	Peptide query	Peptide score	Sequence		Labeled with iTRAQ	Confidently identified	Unique	m/z 114	m/z 115	m/z 116	m/z 117	iTRAQ 114 &115	iTRAQ 116 &117
sp|Q9Z2X1|HNRPF_MOUSE	2048	104.52	ATENDIYNFFSPLNPVR		TRUE	TRUE	FALSE	324.62	171.26	479.36	395.73	FALSE	FALSE
sp|Q9Z2X1|HNRPF_MOUSE	2049	120.57	ATENDIYNFFSPLNPVR		TRUE	TRUE	FALSE	427.29	252.52	538.36	563.94	FALSE	FALSE
sp|Q9Z2X1|HNRPF_MOUSE	2050	75.41	ATENDIYNFFSPLNPVR		TRUE	TRUE	FALSE	117.67	84.25	267.46	272.89	FALSE	FALSE
sp|Q9Z2X1|HNRPF_MOUSE	2068	79.36	ITGEAFVQFASQELAEK		TRUE	TRUE	TRUE	216.39	248.91	303.66	376.04	TRUE	TRUE
Accession	Protein score	Protein mass		Description
sp|P15864|H12_MOUSE	211	21254		Histone H1.2 OS=Mus musculus GN=Hist1h1c PE=1 SV=2
Accession	Peptide query	Peptide score	Sequence		Labeled with iTRAQ	Confidently identified	Unique	m/z 114	m/z 115	m/z 116	m/z 117	iTRAQ 114 &115	iTRAQ 116 &117
sp|P15864|H12_MOUSE	401	53.34	SGVSLAALK		TRUE	TRUE	TRUE	1154.59	819.19	916.09	1283.81	TRUE	TRUE
sp|P15864|H12_MOUSE	402	58.48	SGVSLAALK		TRUE	TRUE	TRUE	1775.8	1214.32	1605.71	2244.34	TRUE	TRUE
sp|P15864|H12_MOUSE	882	83.32	ALAAAGYDVEK		TRUE	TRUE	TRUE	1120.16	518.76	735.41	1029.67	TRUE	TRUE
sp|P15864|H12_MOUSE	883	95.12	ALAAAGYDVEK		TRUE	TRUE	TRUE	1191.12	722.31	1253.87	1414.79	TRUE	TRUE
sp|P15864|H12_MOUSE	892	53.42	SGVSLAALKK		TRUE	TRUE	TRUE	1249.35	567.71	988.77	1627.24	TRUE	TRUE
sp|P15864|H12_MOUSE	893	44.72	SGVSLAALKK		TRUE	TRUE	TRUE	961.17	553.85	962.03	1228.77	TRUE	TRUE
Accession	Protein score	Protein mass		Description
sp|P60866|RS20_HUMAN	49	13364		40S ribosomal protein S20 OS=Homo sapiens GN=RPS20 PE=1 SV=1
Accession	Peptide query	Peptide score	Sequence		Labeled with iTRAQ	Confidently identified	Unique	m/z 114	m/z 115	m/z 116	m/z 117	iTRAQ 114 &115	iTRAQ 116 &117
sp|P60866|RS20_HUMAN	1302	40.21	LIDLHSPSEIVK		TRUE	TRUE	TRUE	1333.99	736.2	1207.09	1568.74	TRUE	TRUE
sp|P60866|RS20_HUMAN	1303	41.17	LIDLHSPSEIVK		TRUE	TRUE	TRUE	1002.61	528.93	885.06	1089.54	TRUE	TRUE
Accession	Protein score	Protein mass		Description
sp|P62841|RS15_HUMAN	242	17029		40S ribosomal protein S15 OS=Homo sapiens GN=RPS15 PE=1 SV=2
Accession	Peptide query	Peptide score	Sequence		Labeled with iTRAQ	Confidently identified	Unique	m/z 114	m/z 115	m/z 116	m/z 117	iTRAQ 114 &115	iTRAQ 116 &117
sp|P62841|RS15_HUMAN	2616	143.56	GVDLDQLLDMSYEQLMQLYSAR		TRUE	TRUE	TRUE	31.63	30.72	57.49	52.42	TRUE	TRUE
sp|P62841|RS15_HUMAN	2617	130.35	GVDLDQLLDMSYEQLMQLYSAR		TRUE	TRUE	TRUE	51.33	15.92	40.57	63.01	TRUE	TRUE
Accession	Protein score	Protein mass		Description
sp|Q9JIF7|COPB_MOUSE	98	106998		Coatomer subunit beta OS=Mus musculus GN=Copb1 PE=1 SV=1
Accession	Peptide query	Peptide score	Sequence		Labeled with iTRAQ	Confidently identified	Unique	m/z 114	m/z 115	m/z 116	m/z 117	iTRAQ 114 &115	iTRAQ 116 &117
sp|Q9JIF7|COPB_MOUSE	990	74.64	VLQDLVMDILR		TRUE	TRUE	TRUE	166.33	74.19	151.9	153.94	TRUE	TRUE
sp|Q9JIF7|COPB_MOUSE	991	60.31	VLQDLVMDILR		TRUE	TRUE	TRUE	187.2	54.77	142.79	115.41	TRUE	TRUE
Accession	Protein score	Protein mass		Description
sp|P23527|H2B1O_HUMAN	898	13898		Histone H2B type 1-O OS=Homo sapiens GN=HIST1H2BO PE=1 SV=3
Accession	Peptide query	Peptide score	Sequence		Labeled with iTRAQ	Confidently identified	Unique	m/z 114	m/z 115	m/z 116	m/z 117	iTRAQ 114 &115	iTRAQ 116 &117
sp|P23527|H2B1O_HUMAN	175	46.91	EIQTAVR		TRUE	TRUE	FALSE	939.84	944.33	1000.43	920.95	FALSE	FALSE
sp|P23527|H2B1O_HUMAN	176	49.02	EIQTAVR		TRUE	TRUE	FALSE	2737.85	2076.81	3052.54	2991.94	FALSE	FALSE
sp|P23527|H2B1O_HUMAN	578	63.36	LLLPGELAK		TRUE	TRUE	FALSE	25034.5	18449.6	29089.2	33308.3	FALSE	FALSE
sp|P23527|H2B1O_HUMAN	579	65	LLLPGELAK		TRUE	TRUE	FALSE	24687.8	17100.5	28936	33603.2	FALSE	FALSE
sp|P23527|H2B1O_HUMAN	955	62.19	ESYSIYVYK		TRUE	TRUE	TRUE	1432.69	1101.43	1440.21	1642.57	TRUE	TRUE
sp|P23527|H2B1O_HUMAN	985	52.78	QVHPDTGISSK		TRUE	TRUE	FALSE	1465.59	623.34	1414.61	1751.59	FALSE	FALSE
sp|P23527|H2B1O_HUMAN	1681	66.46	AMGIMNSFVNDIFER		TRUE	TRUE	FALSE	163.76	193.23	157.9	248.86	FALSE	FALSE
sp|P23527|H2B1O_HUMAN	1682	120.51	AMGIMNSFVNDIFER		TRUE	TRUE	FALSE	6998.61	4564.69	7204.58	8733.73	FALSE	FALSE
sp|P23527|H2B1O_HUMAN	1683	127.3	AMGIMNSFVNDIFER		TRUE	TRUE	FALSE	10558.5	6555.39	10240	12226	FALSE	FALSE
sp|P23527|H2B1O_HUMAN	1684	44.7	AMGIMNSFVNDIFER		TRUE	TRUE	FALSE	49.48	101.82	133.21	102.82	FALSE	FALSE
sp|P23527|H2B1O_HUMAN	1686	125.9	AMGIMNSFVNDIFER		TRUE	TRUE	FALSE	938.67	748.65	893.04	825.64	FALSE	FALSE
sp|P23527|H2B1O_HUMAN	1687	127.85	AMGIMNSFVNDIFER		TRUE	TRUE	FALSE	512.33	302.43	471.57	482.64	FALSE	FALSE
sp|P23527|H2B1O_HUMAN	1688	113.92	AMGIMNSFVNDIFER		TRUE	TRUE	FALSE	1067.16	530.48	651.85	846.3	FALSE	FALSE
sp|P23527|H2B1O_HUMAN	1689	110.15	AMGIMNSFVNDIFER		TRUE	TRUE	FALSE	529.19	219.17	303.33	384.76	FALSE	FALSE
sp|P23527|H2B1O_HUMAN	1690	120.22	AMGIMNSFVNDIFER		TRUE	TRUE	FALSE	681.75	482.89	544.79	730.23	FALSE	FALSE
sp|P23527|H2B1O_HUMAN	1691	131.29	AMGIMNSFVNDIFER		TRUE	TRUE	FALSE	669.84	435.76	397.44	350.68	FALSE	FALSE
Accession	Protein score	Protein mass		Description
sp|Q8R4U0|STAB2_MOUSE	46	277348		Stabilin-2 OS=Mus musculus GN=Stab2 PE=1 SV=1
Accession	Peptide query	Peptide score	Sequence		Labeled with iTRAQ	Confidently identified	Unique	m/z 114	m/z 115	m/z 116	m/z 117	iTRAQ 114 &115	iTRAQ 116 &117
sp|Q8R4U0|STAB2_MOUSE	130	45.9	SGEIINK		TRUE	TRUE	TRUE	1573.91	841.95	927.18	1199.82	TRUE	TRUE
Accession	Protein score	Protein mass		Description
sp|P62318|SMD3_HUMAN	74	13907		Small nuclear ribonucleoprotein Sm D3 OS=Homo sapiens GN=SNRPD3 PE=1 SV=1
Accession	Peptide query	Peptide score	Sequence		Labeled with iTRAQ	Confidently identified	Unique	m/z 114	m/z 115	m/z 116	m/z 117	iTRAQ 114 &115	iTRAQ 116 &117
sp|P62318|SMD3_HUMAN	852	45.48	FLILPDMLK		TRUE	TRUE	TRUE	337.41	227.19	236.34	305.67	TRUE	TRUE
sp|P62318|SMD3_HUMAN	853	68.51	FLILPDMLK		TRUE	TRUE	TRUE	1066.42	564.67	1015.49	1423.34	TRUE	TRUE
Accession	Protein score	Protein mass		Description
sp|P08670|VIME_HUMAN	602	53619		Vimentin OS=Homo sapiens GN=VIM PE=1 SV=4
Accession	Peptide query	Peptide score	Sequence		Labeled with iTRAQ	Confidently identified	Unique	m/z 114	m/z 115	m/z 116	m/z 117	iTRAQ 114 &115	iTRAQ 116 &117
sp|P08670|VIME_HUMAN	432	43.68	FANYIDK		TRUE	TRUE	TRUE	1886.27	1682.57	2246.13	2314.46	TRUE	TRUE
sp|P08670|VIME_HUMAN	571	49.19	FADLSEAANR		TRUE	TRUE	TRUE	1623.59	1034.33	1558.56	1767.96	TRUE	TRUE
sp|P08670|VIME_HUMAN	572	48.03	FADLSEAANR		TRUE	TRUE	TRUE	1783.6	1151.66	1701.23	1750.05	TRUE	TRUE
sp|P08670|VIME_HUMAN	904	57.56	EYQDLLNVK		TRUE	TRUE	TRUE	2475.6	1508.38	1937.17	2590.81	TRUE	TRUE
sp|P08670|VIME_HUMAN	905	51.38	EYQDLLNVK		TRUE	TRUE	TRUE	1964.12	1416.42	1632.44	1784.53	TRUE	TRUE
sp|P08670|VIME_HUMAN	957	60.68	MALDIEIATYR		TRUE	TRUE	TRUE	1287.59	991.68	1204.38	1576.18	TRUE	TRUE
sp|P08670|VIME_HUMAN	958	60.67	MALDIEIATYR		TRUE	TRUE	TRUE	1036.68	646.39	1137.49	1092.27	TRUE	TRUE
sp|P08670|VIME_HUMAN	986	78.92	ILLAELEQLK		TRUE	TRUE	TRUE	2071.9	1460.26	1726.31	2149.36	TRUE	TRUE
sp|P08670|VIME_HUMAN	987	68.11	ILLAELEQLK		TRUE	TRUE	TRUE	2546.97	1843.21	2580.03	3043.4	TRUE	TRUE
sp|P08670|VIME_HUMAN	1404	77.3	ISLPLPNFSSLNLR		TRUE	TRUE	TRUE	912.08	633.89	1026.98	1293.77	TRUE	TRUE
sp|P08670|VIME_HUMAN	1405	73.47	ISLPLPNFSSLNLR		TRUE	TRUE	TRUE	860.94	659.29	992.77	901.05	TRUE	TRUE
sp|P08670|VIME_HUMAN	1581	59.63	VEVERDNLAEDIMR		TRUE	TRUE	TRUE	1199.34	1190.58	1251.42	1790.35	TRUE	TRUE
sp|P08670|VIME_HUMAN	1660	45.44	TNEKVELQELNDR		TRUE	TRUE	TRUE	1720.49	1333.46	1979.61	2318.08	TRUE	TRUE
sp|P08670|VIME_HUMAN	1798	63.45	ETNLDSLPLVDTHSK		TRUE	TRUE	TRUE	1383.05	1107.26	1586.63	1804.44	TRUE	TRUE
sp|P08670|VIME_HUMAN	1799	68.55	ETNLDSLPLVDTHSK		TRUE	TRUE	TRUE	1425.98	1163.4	1757.02	2337.78	TRUE	TRUE
sp|P08670|VIME_HUMAN	1831	63.27	ILLAELEQLKGQGK		TRUE	TRUE	TRUE	1886.74	1211.17	1610.4	2459.72	TRUE	TRUE
sp|P08670|VIME_HUMAN	1832	44.82	ILLAELEQLKGQGK		TRUE	TRUE	TRUE	730.41	622.28	652.07	979.45	TRUE	TRUE
sp|P08670|VIME_HUMAN	1909	66.69	LQDEIQNMKEEMAR		TRUE	TRUE	TRUE	2202.51	1643.43	2316.15	2685.95	TRUE	TRUE
sp|P08670|VIME_HUMAN	1910	59.38	LQDEIQNMKEEMAR		TRUE	TRUE	TRUE	3454.04	2309.64	3473.77	4199.75	TRUE	TRUE
sp|P08670|VIME_HUMAN	2388	72.94	LLQDSVDFSLADAINTEFK		TRUE	TRUE	TRUE	293.12	184.52	335.88	318.2	TRUE	TRUE
sp|P08670|VIME_HUMAN	2389	83.5	LLQDSVDFSLADAINTEFK		TRUE	TRUE	TRUE	264.58	110.12	183.05	254.23	TRUE	TRUE
Accession	Protein score	Protein mass		Description
sp|P17844|DDX5_HUMAN	85	69105		Probable ATP-dependent RNA helicase DDX5 OS=Homo sapiens GN=DDX5 PE=1 SV=1
Accession	Peptide query	Peptide score	Sequence		Labeled with iTRAQ	Confidently identified	Unique	m/z 114	m/z 115	m/z 116	m/z 117	iTRAQ 114 &115	iTRAQ 116 &117
sp|P17844|DDX5_HUMAN	386	47.54	LLQLVEDR		TRUE	TRUE	TRUE	806.19	702.66	827.03	1071.59	TRUE	TRUE
sp|P17844|DDX5_HUMAN	387	62.49	LLQLVEDR		TRUE	TRUE	TRUE	867.26	515.72	729.95	922.68	TRUE	TRUE
sp|P17844|DDX5_HUMAN	1021	53.87	MLDMGFEPQIR		TRUE	TRUE	FALSE	563.82	360.47	971.51	875.32	FALSE	FALSE
Accession	Protein score	Protein mass		Description
sp|P46777|RL5_HUMAN	49	34341		60S ribosomal protein L5 OS=Homo sapiens GN=RPL5 PE=1 SV=3
Accession	Peptide query	Peptide score	Sequence		Labeled with iTRAQ	Confidently identified	Unique	m/z 114	m/z 115	m/z 116	m/z 117	iTRAQ 114 &115	iTRAQ 116 &117
sp|P46777|RL5_HUMAN	1816	49.12	YLMEEDEDAYKK		TRUE	TRUE	TRUE	1810.33	1060.09	1507.7	1497.39	TRUE	TRUE
Accession	Protein score	Protein mass		Description
sp|Q5VTE0|EF1A3_HUMAN	982	50153		Putative elongation factor 1-alpha-like 3 OS=Homo sapiens GN=EEF1A1P5 PE=5 SV=1
Accession	Peptide query	Peptide score	Sequence		Labeled with iTRAQ	Confidently identified	Unique	m/z 114	m/z 115	m/z 116	m/z 117	iTRAQ 114 &115	iTRAQ 116 &117
sp|Q5VTE0|EF1A3_HUMAN	228	45.55	EAAEMGK		TRUE	TRUE	TRUE	340.72	123.4	256.02	321.08	TRUE	TRUE
sp|Q5VTE0|EF1A3_HUMAN	380	46.13	EVSTYIK		TRUE	TRUE	TRUE	1014.96	705.18	841.08	1008.07	TRUE	TRUE
sp|Q5VTE0|EF1A3_HUMAN	381	56.49	EVSTYIK		TRUE	TRUE	TRUE	4856	3138.87	5059.58	5536.49	TRUE	TRUE
sp|Q5VTE0|EF1A3_HUMAN	435	46.48	QLIVGVNK		TRUE	TRUE	TRUE	2867.95	1833.72	2706.71	3064.32	TRUE	TRUE
sp|Q5VTE0|EF1A3_HUMAN	436	46.53	QLIVGVNK		TRUE	TRUE	TRUE	2609.28	1649.15	2232.15	2922.97	TRUE	TRUE
sp|Q5VTE0|EF1A3_HUMAN	447	65.23	IGGIGTVPVGR		TRUE	TRUE	TRUE	6268.93	4158.28	6598.59	7087.66	TRUE	TRUE
sp|Q5VTE0|EF1A3_HUMAN	448	68.85	IGGIGTVPVGR		TRUE	TRUE	TRUE	9209.61	5863.61	9465.53	9551.67	TRUE	TRUE
sp|Q5VTE0|EF1A3_HUMAN	628	64.78	LPLQDVYK		TRUE	TRUE	TRUE	9978.89	6480.74	12441.6	13278.1	TRUE	TRUE
sp|Q5VTE0|EF1A3_HUMAN	629	64.85	LPLQDVYK		TRUE	TRUE	TRUE	11317.9	7135.46	11293.2	11421.1	TRUE	TRUE
sp|Q5VTE0|EF1A3_HUMAN	1114	82.83	YYVTIIDAPGHR		TRUE	TRUE	TRUE	1296.1	746.18	995.14	952.84	TRUE	TRUE
sp|Q5VTE0|EF1A3_HUMAN	1115	81.59	YYVTIIDAPGHR		TRUE	TRUE	TRUE	2722.22	1452.95	2936.08	3231.23	TRUE	TRUE
sp|Q5VTE0|EF1A3_HUMAN	1116	81.58	YYVTIIDAPGHR		TRUE	TRUE	TRUE	3250.97	2092.24	3242.61	2778.97	TRUE	TRUE
sp|Q5VTE0|EF1A3_HUMAN	1117	85.87	YYVTIIDAPGHR		TRUE	TRUE	TRUE	865.91	578.4	673.75	833.26	TRUE	TRUE
sp|Q5VTE0|EF1A3_HUMAN	1230	44.35	EHALLAYTLGVK		TRUE	TRUE	TRUE	4573.39	916.22	3878.2	3152.29	TRUE	TRUE
sp|Q5VTE0|EF1A3_HUMAN	1231	40.2	EHALLAYTLGVK		TRUE	TRUE	TRUE	3575.26	629.42	3733.71	3091.39	TRUE	TRUE
sp|Q5VTE0|EF1A3_HUMAN	1435	62.92	THINIVVIGHVDSGK		TRUE	TRUE	TRUE	982.36	1469.41	1120.39	1162.64	TRUE	TRUE
sp|Q5VTE0|EF1A3_HUMAN	1662	123.69	THINIVVIGHVDSGK		TRUE	TRUE	TRUE	1643.5	409.63	1035.78	867.8	TRUE	TRUE
sp|Q5VTE0|EF1A3_HUMAN	2735	68.97	VETGVLKPGMVVTFAPVNVTTEVK		TRUE	TRUE	TRUE	1105.49	600.16	858.16	1081.02	TRUE	TRUE
sp|Q5VTE0|EF1A3_HUMAN	2736	91.82	VETGVLKPGMVVTFAPVNVTTEVK		TRUE	TRUE	TRUE	1688.69	1210.2	1131.04	1419.17	TRUE	TRUE
sp|Q5VTE0|EF1A3_HUMAN	2737	67.07	VETGVLKPGMVVTFAPVNVTTEVK		TRUE	TRUE	TRUE	795.76	486.74	768.95	716.05	TRUE	TRUE
sp|Q5VTE0|EF1A3_HUMAN	2738	96.35	VETGVLKPGMVVTFAPVNVTTEVK		TRUE	TRUE	TRUE	1320.39	817.85	1066.65	1224.47	TRUE	TRUE
sp|Q5VTE0|EF1A3_HUMAN	2834	110.1	NMITGTSQADCAVLIVAAGVGEFEAGISK		TRUE	TRUE	TRUE	42.54	24.18	37.49	47.98	TRUE	TRUE
sp|Q5VTE0|EF1A3_HUMAN	2835	117.84	NMITGTSQADCAVLIVAAGVGEFEAGISK		TRUE	TRUE	TRUE	54.67	10.4	38.25	24.13	TRUE	TRUE
sp|Q5VTE0|EF1A3_HUMAN	3007	111.99	IGYNPDTVAFVPISGWNGDNMLEPSANMPWFK		TRUE	TRUE	TRUE	116.97	66.83	143.35	114.28	TRUE	TRUE
Accession	Protein score	Protein mass		Description
sp|P07437|TBB5_HUMAN	983	49639		Tubulin beta chain OS=Homo sapiens GN=TUBB PE=1 SV=2
Accession	Peptide query	Peptide score	Sequence		Labeled with iTRAQ	Confidently identified	Unique	m/z 114	m/z 115	m/z 116	m/z 117	iTRAQ 114 &115	iTRAQ 116 &117
sp|P07437|TBB5_HUMAN	479	64.65	YLTVAAVFR		TRUE	TRUE	FALSE	5196.63	3116.71	4453.15	6083.96	FALSE	FALSE
sp|P07437|TBB5_HUMAN	480	59.36	YLTVAAVFR		TRUE	TRUE	FALSE	5605.07	3794.4	6084.75	6524.8	FALSE	FALSE
sp|P07437|TBB5_HUMAN	680	48.75	LAVNMVPFPR		TRUE	TRUE	FALSE	3837.09	2567.06	3862.11	4349.55	FALSE	FALSE
sp|P07437|TBB5_HUMAN	681	45.5	LAVNMVPFPR		TRUE	TRUE	FALSE	4025.97	2543.7	4100.86	4607.71	FALSE	FALSE
sp|P07437|TBB5_HUMAN	839	56.83	ISEQFTAMFR		TRUE	TRUE	FALSE	6355.22	4200.22	6817.24	6723.75	FALSE	FALSE
sp|P07437|TBB5_HUMAN	840	61.55	ISEQFTAMFR		TRUE	TRUE	FALSE	5312.98	3112.09	4814.88	5628.62	FALSE	FALSE
sp|P07437|TBB5_HUMAN	1144	68.58	KLAVNMVPFPR		TRUE	TRUE	FALSE	1866.61	1145.97	1842.17	1873.19	FALSE	FALSE
sp|P07437|TBB5_HUMAN	1145	43.9	KLAVNMVPFPR		TRUE	TRUE	FALSE	1219.24	716.34	915.89	1404.19	FALSE	FALSE
sp|P07437|TBB5_HUMAN	1202	78.3	ISVYYNEATGGK		TRUE	TRUE	TRUE	724.93	427.22	907.85	669.25	TRUE	TRUE
sp|P07437|TBB5_HUMAN	1237	80.39	IMNTFSVVPSPK		TRUE	TRUE	FALSE	1547.66	1061.13	1594.63	1425.98	FALSE	FALSE
sp|P07437|TBB5_HUMAN	1238	78.34	IMNTFSVVPSPK		TRUE	TRUE	FALSE	1571.64	1197.29	1776.56	1881.75	FALSE	FALSE
sp|P07437|TBB5_HUMAN	1482	119.76	AILVDLEPGTMDSVR		TRUE	TRUE	FALSE	2962.06	2012.35	2559.21	3066.98	FALSE	FALSE
sp|P07437|TBB5_HUMAN	1483	112.75	AILVDLEPGTMDSVR		TRUE	TRUE	FALSE	2235.48	1711.81	2161.26	2266.56	FALSE	FALSE
sp|P07437|TBB5_HUMAN	1491	56.88	LHFFMPGFAPLTSR		TRUE	TRUE	FALSE	867.62	98.85	735.44	504.67	FALSE	FALSE
sp|P07437|TBB5_HUMAN	1492	57.57	LHFFMPGFAPLTSR		TRUE	TRUE	FALSE	776.4	136.2	769.33	398.96	FALSE	FALSE
sp|P07437|TBB5_HUMAN	1493	49.01	LHFFMPGFAPLTSR		TRUE	TRUE	FALSE	3621.59	177.1	3107.67	1633.78	FALSE	FALSE
sp|P07437|TBB5_HUMAN	1494	52.07	LHFFMPGFAPLTSR		TRUE	TRUE	FALSE	4218.91	331.67	3829.64	2059.95	FALSE	FALSE
sp|P07437|TBB5_HUMAN	1853	44.9	NSSYFVEWIPNNVK		TRUE	TRUE	FALSE	793.52	541.2	793.68	843.71	FALSE	FALSE
sp|P07437|TBB5_HUMAN	1994	77.85	GHYTEGAELVDSVLDVVR		TRUE	TRUE	FALSE	580.86	269.25	687.16	595.68	FALSE	FALSE
sp|P07437|TBB5_HUMAN	1995	90.6	GHYTEGAELVDSVLDVVR		TRUE	TRUE	FALSE	957.78	361.22	1031.1	1153.02	FALSE	FALSE
sp|P07437|TBB5_HUMAN	2069	75.82	MAVTFIGNSTAIQELFK		TRUE	TRUE	TRUE	588.48	365.08	456.36	617.66	TRUE	TRUE
sp|P07437|TBB5_HUMAN	2070	86.75	MAVTFIGNSTAIQELFK		TRUE	TRUE	TRUE	1835.87	1073.88	1752.17	1929.66	TRUE	TRUE
sp|P07437|TBB5_HUMAN	2071	92.96	MAVTFIGNSTAIQELFK		TRUE	TRUE	TRUE	1931.24	1194.01	1700.4	1977.56	TRUE	TRUE
sp|P07437|TBB5_HUMAN	2679	60.07	LTTPTYGDLNHLVSATMSGVTTCLR		TRUE	TRUE	FALSE	187.34	147.94	41.33	153.84	FALSE	FALSE
sp|P07437|TBB5_HUMAN	2789	67.61	SGPFGQIFRPDNFVFGQSGAGNNWAK		TRUE	TRUE	FALSE	349.91	196.63	516.15	384.16	FALSE	FALSE
sp|P07437|TBB5_HUMAN	2790	104.12	SGPFGQIFRPDNFVFGQSGAGNNWAK		TRUE	TRUE	FALSE	916.22	441.4	1122.15	864.64	FALSE	FALSE
Accession	Protein score	Protein mass		Description
sp|Q96P70|IPO9_HUMAN	217	115889		Importin-9 OS=Homo sapiens GN=IPO9 PE=1 SV=3
Accession	Peptide query	Peptide score	Sequence		Labeled with iTRAQ	Confidently identified	Unique	m/z 114	m/z 115	m/z 116	m/z 117	iTRAQ 114 &115	iTRAQ 116 &117
sp|Q96P70|IPO9_HUMAN	2728	98.18	IAAQDLLLAVATDFQNESAAALAAAATR		TRUE	TRUE	TRUE	16.21	0	61.74	27.33	FALSE	TRUE
sp|Q96P70|IPO9_HUMAN	2729	150.14	IAAQDLLLAVATDFQNESAAALAAAATR		TRUE	TRUE	TRUE	18.06	10.99	26.08	6.3	FALSE	FALSE
Accession	Protein score	Protein mass		Description
sp|P40227|TCPZ_HUMAN	423	57988		T-complex protein 1 subunit zeta OS=Homo sapiens GN=CCT6A PE=1 SV=3
Accession	Peptide query	Peptide score	Sequence		Labeled with iTRAQ	Confidently identified	Unique	m/z 114	m/z 115	m/z 116	m/z 117	iTRAQ 114 &115	iTRAQ 116 &117
sp|P40227|TCPZ_HUMAN	826	50.28	ALQFLEEVK		TRUE	TRUE	TRUE	1132.11	613.32	833.96	1095.19	TRUE	TRUE
sp|P40227|TCPZ_HUMAN	827	48.8	ALQFLEEVK		TRUE	TRUE	TRUE	955.49	517.28	666.14	1190.15	TRUE	TRUE
sp|P40227|TCPZ_HUMAN	1953	69.31	AQLGVQAFADALLIIPK		TRUE	TRUE	TRUE	188.62	138.55	128.98	117.07	TRUE	TRUE
sp|P40227|TCPZ_HUMAN	1954	63.85	AQLGVQAFADALLIIPK		TRUE	TRUE	TRUE	190.82	86.3	95.99	202.16	TRUE	TRUE
sp|P40227|TCPZ_HUMAN	2328	63.67	VHAELADVLTEAVVDSILAIK		TRUE	TRUE	TRUE	29.35	86.82	36.78	27.37	TRUE	TRUE
sp|P40227|TCPZ_HUMAN	2329	56.71	VHAELADVLTEAVVDSILAIK		TRUE	TRUE	TRUE	14.09	95.41	2.3	37.7	TRUE	FALSE
sp|P40227|TCPZ_HUMAN	2458	46.03	VHAELADVLTEAVVDSILAIK		TRUE	TRUE	TRUE	79.49	7.91	33.16	18.96	TRUE	FALSE
sp|P40227|TCPZ_HUMAN	2459	103.37	VHAELADVLTEAVVDSILAIK		TRUE	TRUE	TRUE	364.08	38.28	298.61	230.25	TRUE	TRUE
sp|P40227|TCPZ_HUMAN	2460	103.13	VHAELADVLTEAVVDSILAIK		TRUE	TRUE	TRUE	184.54	27.96	175.02	58.61	TRUE	TRUE
sp|P40227|TCPZ_HUMAN	2496	44.48	KQDEPIDLFMIEIMEMK		TRUE	TRUE	TRUE	282.11	145.77	283.27	313.23	TRUE	TRUE
sp|P40227|TCPZ_HUMAN	2497	70.1	KQDEPIDLFMIEIMEMK		TRUE	TRUE	TRUE	270.05	106.06	330.64	250.29	TRUE	TRUE
Accession	Protein score	Protein mass		Description
sp|P21266|GSTM3_HUMAN	106	26542		Glutathione S-transferase Mu 3 OS=Homo sapiens GN=GSTM3 PE=1 SV=3
[truncated: 1,841 more rows]
