# Supplementary material for: Quantitative Proteomic Analysis of Human Lung Tumor Xenografts Treated with the Ectopic ATP Synthase Inhibitor Citreoviridin
Source: PLoS One. 2013 Aug 21;8(8):e70642. doi: 10.1371/journal.pone.0070642 (PMC3749231; doi:10.1371/journal.pone.0070642)
Supplement: Table S2 — The proteomic data of the small-scale experiment. S2-1: Information of proteins identified in the small-scale experiment. S2-2: The protein abundance ratios of proteins identified in the small-scale experiment. S2-3: The R values of proteins identified in the small-scale experiment. (XLSX) [file pone.0070642.s007.xlsx]

## Sheet: S2-1
Table S2-1: Information of proteins identified in the small-scale experiment.
Note:	(1) This table includes all proteins matching the same set of peptides. The proteins matching the same set of peptides have the same "No.".
	(2) No. of matches: number of total assigned peptide matches.					(4) Sequence coverage: percentage of protein sequence covered by assigned peptide matches.
	(3) No. of sequences: number of assigned distinct peptide matches.					(5) Unique peptide: peptides uniquely matching to the protein were labeled with "1".
No.	Accession	Description	Protein score	Protein mass	No. of matches	No. of sequences	Sequence coverage (%)	Protein pI	Peptide query	Unique peptide	Peptide score	Peptide sequence	Modifications
1	sp|P07724|ALBU_MOUSE	Serum albumin OS=Mus musculus GN=Alb PE=1 SV=3	1662	68648	53	23	38.3	5.75	113	1	48.19	ALVSSVR	iTRAQ4plex (N-term)
1	sp|P07724|ALBU_MOUSE	Serum albumin OS=Mus musculus GN=Alb PE=1 SV=3	1662	68648	53	23	38.3	5.75	114	1	50.01	ALVSSVR	iTRAQ4plex (N-term)
1	sp|P07724|ALBU_MOUSE	Serum albumin OS=Mus musculus GN=Alb PE=1 SV=3	1662	68648	53	23	38.3	5.75	243	1	42.27	NYAEAK	iTRAQ4plex (K); iTRAQ4plex (N-term)
1	sp|P07724|ALBU_MOUSE	Serum albumin OS=Mus musculus GN=Alb PE=1 SV=3	1662	68648	53	23	38.3	5.75	244	1	42.38	NYAEAK	iTRAQ4plex (K); iTRAQ4plex (N-term)
1	sp|P07724|ALBU_MOUSE	Serum albumin OS=Mus musculus GN=Alb PE=1 SV=3	1662	68648	53	23	38.3	5.75	349	1	48.23	ATAEQLK	iTRAQ4plex (K); iTRAQ4plex (N-term)
1	sp|P07724|ALBU_MOUSE	Serum albumin OS=Mus musculus GN=Alb PE=1 SV=3	1662	68648	53	23	38.3	5.75	350	1	50.5	ATAEQLK	iTRAQ4plex (K); iTRAQ4plex (N-term)
1	sp|P07724|ALBU_MOUSE	Serum albumin OS=Mus musculus GN=Alb PE=1 SV=3	1662	68648	53	23	38.3	5.75	356	1	51	LATDLTK	iTRAQ4plex (K); iTRAQ4plex (N-term)
1	sp|P07724|ALBU_MOUSE	Serum albumin OS=Mus musculus GN=Alb PE=1 SV=3	1662	68648	53	23	38.3	5.75	357	1	50.97	LATDLTK	iTRAQ4plex (K); iTRAQ4plex (N-term)
1	sp|P07724|ALBU_MOUSE	Serum albumin OS=Mus musculus GN=Alb PE=1 SV=3	1662	68648	53	23	38.3	5.75	639	1	55.69	VCLLHEK	iTRAQ4plex (K); iTRAQ4plex (N-term); Methylthio (C)
1	sp|P07724|ALBU_MOUSE	Serum albumin OS=Mus musculus GN=Alb PE=1 SV=3	1662	68648	53	23	38.3	5.75	904	1	55.15	QTALAELVK	iTRAQ4plex (K); iTRAQ4plex (N-term)
1	sp|P07724|ALBU_MOUSE	Serum albumin OS=Mus musculus GN=Alb PE=1 SV=3	1662	68648	53	23	38.3	5.75	905	1	55.14	QTALAELVK	iTRAQ4plex (K); iTRAQ4plex (N-term)
1	sp|P07724|ALBU_MOUSE	Serum albumin OS=Mus musculus GN=Alb PE=1 SV=3	1662	68648	53	23	38.3	5.75	975	1	53.73	TPVSEHVTK	iTRAQ4plex (K); iTRAQ4plex (N-term)
1	sp|P07724|ALBU_MOUSE	Serum albumin OS=Mus musculus GN=Alb PE=1 SV=3	1662	68648	53	23	38.3	5.75	976	1	51.95	TPVSEHVTK	iTRAQ4plex (K); iTRAQ4plex (N-term)
1	sp|P07724|ALBU_MOUSE	Serum albumin OS=Mus musculus GN=Alb PE=1 SV=3	1662	68648	53	23	38.3	5.75	1051	1	57.17	TNCDLYEK	iTRAQ4plex (K); iTRAQ4plex (N-term); Methylthio (C)
1	sp|P07724|ALBU_MOUSE	Serum albumin OS=Mus musculus GN=Alb PE=1 SV=3	1662	68648	53	23	38.3	5.75	1052	1	55	TNCDLYEK	iTRAQ4plex (K); iTRAQ4plex (N-term); Methylthio (C)
1	sp|P07724|ALBU_MOUSE	Serum albumin OS=Mus musculus GN=Alb PE=1 SV=3	1662	68648	53	23	38.3	5.75	1229	1	47.12	KYEATLEK	2 iTRAQ4plex (K); iTRAQ4plex (N-term)
1	sp|P07724|ALBU_MOUSE	Serum albumin OS=Mus musculus GN=Alb PE=1 SV=3	1662	68648	53	23	38.3	5.75	1230	1	49.09	KYEATLEK	2 iTRAQ4plex (K); iTRAQ4plex (N-term)
1	sp|P07724|ALBU_MOUSE	Serum albumin OS=Mus musculus GN=Alb PE=1 SV=3	1662	68648	53	23	38.3	5.75	1271	1	78.66	LVQEVTDFAK	iTRAQ4plex (K); iTRAQ4plex (N-term)
1	sp|P07724|ALBU_MOUSE	Serum albumin OS=Mus musculus GN=Alb PE=1 SV=3	1662	68648	53	23	38.3	5.75	1273	1	71.44	LVQEVTDFAK	iTRAQ4plex (K); iTRAQ4plex (N-term)
1	sp|P07724|ALBU_MOUSE	Serum albumin OS=Mus musculus GN=Alb PE=1 SV=3	1662	68648	53	23	38.3	5.75	1285	1	59.17	HPDYSVSLLLR	iTRAQ4plex (N-term)
1	sp|P07724|ALBU_MOUSE	Serum albumin OS=Mus musculus GN=Alb PE=1 SV=3	1662	68648	53	23	38.3	5.75	1286	1	49.8	HPDYSVSLLLR	iTRAQ4plex (N-term)
1	sp|P07724|ALBU_MOUSE	Serum albumin OS=Mus musculus GN=Alb PE=1 SV=3	1662	68648	53	23	38.3	5.75	1454	1	68.12	KQTALAELVK	2 iTRAQ4plex (K); iTRAQ4plex (N-term)
1	sp|P07724|ALBU_MOUSE	Serum albumin OS=Mus musculus GN=Alb PE=1 SV=3	1662	68648	53	23	38.3	5.75	1455	1	54.83	KQTALAELVK	2 iTRAQ4plex (K); iTRAQ4plex (N-term)
1	sp|P07724|ALBU_MOUSE	Serum albumin OS=Mus musculus GN=Alb PE=1 SV=3	1662	68648	53	23	38.3	5.75	1458	1	54.03	YNDLGEQHFK	iTRAQ4plex (K); iTRAQ4plex (N-term)
1	sp|P07724|ALBU_MOUSE	Serum albumin OS=Mus musculus GN=Alb PE=1 SV=3	1662	68648	53	23	38.3	5.75	1459	1	53.68	YNDLGEQHFK	iTRAQ4plex (K); iTRAQ4plex (N-term)
1	sp|P07724|ALBU_MOUSE	Serum albumin OS=Mus musculus GN=Alb PE=1 SV=3	1662	68648	53	23	38.3	5.75	1532	1	47.18	APQVSTPTLVEAAR	iTRAQ4plex (N-term)
1	sp|P07724|ALBU_MOUSE	Serum albumin OS=Mus musculus GN=Alb PE=1 SV=3	1662	68648	53	23	38.3	5.75	1534	1	75.62	APQVSTPTLVEAAR	iTRAQ4plex (N-term)
1	sp|P07724|ALBU_MOUSE	Serum albumin OS=Mus musculus GN=Alb PE=1 SV=3	1662	68648	53	23	38.3	5.75	1562	1	62.84	RHPDYSVSLLLR	iTRAQ4plex (N-term)
1	sp|P07724|ALBU_MOUSE	Serum albumin OS=Mus musculus GN=Alb PE=1 SV=3	1662	68648	53	23	38.3	5.75	1563	1	64.26	RHPDYSVSLLLR	iTRAQ4plex (N-term)
1	sp|P07724|ALBU_MOUSE	Serum albumin OS=Mus musculus GN=Alb PE=1 SV=3	1662	68648	53	23	38.3	5.75	1591	1	85.57	LGEYGFQNAILVR	iTRAQ4plex (N-term)
1	sp|P07724|ALBU_MOUSE	Serum albumin OS=Mus musculus GN=Alb PE=1 SV=3	1662	68648	53	23	38.3	5.75	1592	1	87.67	LGEYGFQNAILVR	iTRAQ4plex (N-term)
1	sp|P07724|ALBU_MOUSE	Serum albumin OS=Mus musculus GN=Alb PE=1 SV=3	1662	68648	53	23	38.3	5.75	1788	1	91.2	DVFLGTFLYEYSR	iTRAQ4plex (N-term)
1	sp|P07724|ALBU_MOUSE	Serum albumin OS=Mus musculus GN=Alb PE=1 SV=3	1662	68648	53	23	38.3	5.75	1789	1	54.55	DVFLGTFLYEYSR	iTRAQ4plex (N-term)
1	sp|P07724|ALBU_MOUSE	Serum albumin OS=Mus musculus GN=Alb PE=1 SV=3	1662	68648	53	23	38.3	5.75	1790	1	91.22	DVFLGTFLYEYSR	iTRAQ4plex (N-term)
1	sp|P07724|ALBU_MOUSE	Serum albumin OS=Mus musculus GN=Alb PE=1 SV=3	1662	68648	53	23	38.3	5.75	1811	1	68.75	GLVLIAFSQYLQK	iTRAQ4plex (K); iTRAQ4plex (N-term)
1	sp|P07724|ALBU_MOUSE	Serum albumin OS=Mus musculus GN=Alb PE=1 SV=3	1662	68648	53	23	38.3	5.75	1812	1	79.26	GLVLIAFSQYLQK	iTRAQ4plex (K); iTRAQ4plex (N-term)
1	sp|P07724|ALBU_MOUSE	Serum albumin OS=Mus musculus GN=Alb PE=1 SV=3	1662	68648	53	23	38.3	5.75	1813	1	102.26	GLVLIAFSQYLQK	iTRAQ4plex (K); iTRAQ4plex (N-term)
1	sp|P07724|ALBU_MOUSE	Serum albumin OS=Mus musculus GN=Alb PE=1 SV=3	1662	68648	53	23	38.3	5.75	1814	1	102.27	GLVLIAFSQYLQK	iTRAQ4plex (K); iTRAQ4plex (N-term)
1	sp|P07724|ALBU_MOUSE	Serum albumin OS=Mus musculus GN=Alb PE=1 SV=3	1662	68648	53	23	38.3	5.75	1845	1	89.23	LPCVEDYLSAILNR	iTRAQ4plex (N-term); Methylthio (C)
1	sp|P07724|ALBU_MOUSE	Serum albumin OS=Mus musculus GN=Alb PE=1 SV=3	1662	68648	53	23	38.3	5.75	1846	1	68.05	LPCVEDYLSAILNR	iTRAQ4plex (N-term); Methylthio (C)
1	sp|P07724|ALBU_MOUSE	Serum albumin OS=Mus musculus GN=Alb PE=1 SV=3	1662	68648	53	23	38.3	5.75	1847	1	77.04	LPCVEDYLSAILNR	iTRAQ4plex (N-term); Methylthio (C)
1	sp|P07724|ALBU_MOUSE	Serum albumin OS=Mus musculus GN=Alb PE=1 SV=3	1662	68648	53	23	38.3	5.75	1848	1	79.11	LPCVEDYLSAILNR	iTRAQ4plex (N-term); Methylthio (C)
1	sp|P07724|ALBU_MOUSE	Serum albumin OS=Mus musculus GN=Alb PE=1 SV=3	1662	68648	53	23	38.3	5.75	2075	1	58.3	LSQTFPNADFAEITK	iTRAQ4plex (K); iTRAQ4plex (N-term)
1	sp|P07724|ALBU_MOUSE	Serum albumin OS=Mus musculus GN=Alb PE=1 SV=3	1662	68648	53	23	38.3	5.75	2076	1	105.17	LSQTFPNADFAEITK	iTRAQ4plex (K); iTRAQ4plex (N-term)
1	sp|P07724|ALBU_MOUSE	Serum albumin OS=Mus musculus GN=Alb PE=1 SV=3	1662	68648	53	23	38.3	5.75	2077	1	105.76	LSQTFPNADFAEITK	iTRAQ4plex (K); iTRAQ4plex (N-term)
1	sp|P07724|ALBU_MOUSE	Serum albumin OS=Mus musculus GN=Alb PE=1 SV=3	1662	68648	53	23	38.3	5.75	2160	1	52.98	ENPTTFMGHYLHEVAR	iTRAQ4plex (N-term)
1	sp|P07724|ALBU_MOUSE	Serum albumin OS=Mus musculus GN=Alb PE=1 SV=3	1662	68648	53	23	38.3	5.75	2161	1	58.61	ENPTTFMGHYLHEVAR	iTRAQ4plex (N-term)
1	sp|P07724|ALBU_MOUSE	Serum albumin OS=Mus musculus GN=Alb PE=1 SV=3	1662	68648	53	23	38.3	5.75	2162	1	64.17	ENPTTFMGHYLHEVAR	iTRAQ4plex (N-term)
1	sp|P07724|ALBU_MOUSE	Serum albumin OS=Mus musculus GN=Alb PE=1 SV=3	1662	68648	53	23	38.3	5.75	2163	1	77.81	ENPTTFMGHYLHEVAR	iTRAQ4plex (N-term)
1	sp|P07724|ALBU_MOUSE	Serum albumin OS=Mus musculus GN=Alb PE=1 SV=3	1662	68648	53	23	38.3	5.75	2322	1	57.55	AETFTFHSDICTLPEK	iTRAQ4plex (K); iTRAQ4plex (N-term); Methylthio (C)
1	sp|P07724|ALBU_MOUSE	Serum albumin OS=Mus musculus GN=Alb PE=1 SV=3	1662	68648	53	23	38.3	5.75	2323	1	51.13	AETFTFHSDICTLPEK	iTRAQ4plex (K); iTRAQ4plex (N-term); Methylthio (C)
1	sp|P07724|ALBU_MOUSE	Serum albumin OS=Mus musculus GN=Alb PE=1 SV=3	1662	68648	53	23	38.3	5.75	2414	1	71.54	AADKDTCFSTEGPNLVTR	iTRAQ4plex (K); iTRAQ4plex (N-term); Methylthio (C)
1	sp|P07724|ALBU_MOUSE	Serum albumin OS=Mus musculus GN=Alb PE=1 SV=3	1662	68648	53	23	38.3	5.75	2415	1	81.04	AADKDTCFSTEGPNLVTR	iTRAQ4plex (K); iTRAQ4plex (N-term); Methylthio (C)
2	sp|P02088|HBB1_MOUSE	Hemoglobin subunit beta-1 OS=Mus musculus GN=Hbb-b1 PE=1 SV=2	1595	15830	38	9	70.7	7.12	732	1	42.21	VHLTDAEK	iTRAQ4plex (K); iTRAQ4plex (N-term)
2	sp|P02088|HBB1_MOUSE	Hemoglobin subunit beta-1 OS=Mus musculus GN=Hbb-b1 PE=1 SV=2	1595	15830	38	9	70.7	7.12	733	1	44.01	VHLTDAEK	iTRAQ4plex (K); iTRAQ4plex (N-term)
2	sp|P02088|HBB1_MOUSE	Hemoglobin subunit beta-1 OS=Mus musculus GN=Hbb-b1 PE=1 SV=2	1595	15830	38	9	70.7	7.12	734	1	53.04	VHLTDAEK	iTRAQ4plex (K); iTRAQ4plex (N-term)
2	sp|P02088|HBB1_MOUSE	Hemoglobin subunit beta-1 OS=Mus musculus GN=Hbb-b1 PE=1 SV=2	1595	15830	38	9	70.7	7.12	735	1	52.95	VHLTDAEK	iTRAQ4plex (K); iTRAQ4plex (N-term)
2	sp|P02088|HBB1_MOUSE	Hemoglobin subunit beta-1 OS=Mus musculus GN=Hbb-b1 PE=1 SV=2	1595	15830	38	9	70.7	7.12	936	1	42.67	LHVDPENFR	iTRAQ4plex (N-term)
2	sp|P02088|HBB1_MOUSE	Hemoglobin subunit beta-1 OS=Mus musculus GN=Hbb-b1 PE=1 SV=2	1595	15830	38	9	70.7	7.12	937	1	42.61	LHVDPENFR	iTRAQ4plex (N-term)
2	sp|P02088|HBB1_MOUSE	Hemoglobin subunit beta-1 OS=Mus musculus GN=Hbb-b1 PE=1 SV=2	1595	15830	38	9	70.7	7.12	938	1	55.91	LHVDPENFR	iTRAQ4plex (N-term)
2	sp|P02088|HBB1_MOUSE	Hemoglobin subunit beta-1 OS=Mus musculus GN=Hbb-b1 PE=1 SV=2	1595	15830	38	9	70.7	7.12	940	1	55.91	LHVDPENFR	iTRAQ4plex (N-term)
2	sp|P02088|HBB1_MOUSE	Hemoglobin subunit beta-1 OS=Mus musculus GN=Hbb-b1 PE=1 SV=2	1595	15830	38	9	70.7	7.12	1234	1	50.4	LLVVYPWTQR	iTRAQ4plex (N-term)
2	sp|P02088|HBB1_MOUSE	Hemoglobin subunit beta-1 OS=Mus musculus GN=Hbb-b1 PE=1 SV=2	1595	15830	38	9	70.7	7.12	1235	1	51.2	LLVVYPWTQR	iTRAQ4plex (N-term)
2	sp|P02088|HBB1_MOUSE	Hemoglobin subunit beta-1 OS=Mus musculus GN=Hbb-b1 PE=1 SV=2	1595	15830	38	9	70.7	7.12	1526	1	84.66	DFTPAAQAAFQK	iTRAQ4plex (K); iTRAQ4plex (N-term)
2	sp|P02088|HBB1_MOUSE	Hemoglobin subunit beta-1 OS=Mus musculus GN=Hbb-b1 PE=1 SV=2	1595	15830	38	9	70.7	7.12	1527	1	97.45	DFTPAAQAAFQK	iTRAQ4plex (K); iTRAQ4plex (N-term)
2	sp|P02088|HBB1_MOUSE	Hemoglobin subunit beta-1 OS=Mus musculus GN=Hbb-b1 PE=1 SV=2	1595	15830	38	9	70.7	7.12	1528	1	50.15	DFTPAAQAAFQK	iTRAQ4plex (K); iTRAQ4plex (N-term)
2	sp|P02088|HBB1_MOUSE	Hemoglobin subunit beta-1 OS=Mus musculus GN=Hbb-b1 PE=1 SV=2	1595	15830	38	9	70.7	7.12	1529	1	49.17	DFTPAAQAAFQK	iTRAQ4plex (K); iTRAQ4plex (N-term)
2	sp|P02088|HBB1_MOUSE	Hemoglobin subunit beta-1 OS=Mus musculus GN=Hbb-b1 PE=1 SV=2	1595	15830	38	9	70.7	7.12	1763	1	53.32	GTFASLSELHCDK	iTRAQ4plex (K); iTRAQ4plex (N-term); Methylthio (C)
2	sp|P02088|HBB1_MOUSE	Hemoglobin subunit beta-1 OS=Mus musculus GN=Hbb-b1 PE=1 SV=2	1595	15830	38	9	70.7	7.12	1764	1	45.87	GTFASLSELHCDK	iTRAQ4plex (K); iTRAQ4plex (N-term); Methylthio (C)
2	sp|P02088|HBB1_MOUSE	Hemoglobin subunit beta-1 OS=Mus musculus GN=Hbb-b1 PE=1 SV=2	1595	15830	38	9	70.7	7.12	2103	1	84.78	LLGNMIVIVLGHHLGK	iTRAQ4plex (K); iTRAQ4plex (N-term)
2	sp|P02088|HBB1_MOUSE	Hemoglobin subunit beta-1 OS=Mus musculus GN=Hbb-b1 PE=1 SV=2	1595	15830	38	9	70.7	7.12	2104	1	57.16	LLGNMIVIVLGHHLGK	iTRAQ4plex (K); iTRAQ4plex (N-term)
2	sp|P02088|HBB1_MOUSE	Hemoglobin subunit beta-1 OS=Mus musculus GN=Hbb-b1 PE=1 SV=2	1595	15830	38	9	70.7	7.12	2105	1	83.07	LLGNMIVIVLGHHLGK	iTRAQ4plex (K); iTRAQ4plex (N-term)
2	sp|P02088|HBB1_MOUSE	Hemoglobin subunit beta-1 OS=Mus musculus GN=Hbb-b1 PE=1 SV=2	1595	15830	38	9	70.7	7.12	2106	1	125.56	LLGNMIVIVLGHHLGK	iTRAQ4plex (K); iTRAQ4plex (N-term)
2	sp|P02088|HBB1_MOUSE	Hemoglobin subunit beta-1 OS=Mus musculus GN=Hbb-b1 PE=1 SV=2	1595	15830	38	9	70.7	7.12	2107	1	63.03	LLGNMIVIVLGHHLGK	iTRAQ4plex (K); iTRAQ4plex (N-term)
2	sp|P02088|HBB1_MOUSE	Hemoglobin subunit beta-1 OS=Mus musculus GN=Hbb-b1 PE=1 SV=2	1595	15830	38	9	70.7	7.12	2122	1	58.24	LLGNMIVIVLGHHLGK	iTRAQ4plex (K); iTRAQ4plex (N-term); Oxidation (M)
2	sp|P02088|HBB1_MOUSE	Hemoglobin subunit beta-1 OS=Mus musculus GN=Hbb-b1 PE=1 SV=2	1595	15830	38	9	70.7	7.12	2151	1	43.14	VITAFNDGLNHLDSLK	iTRAQ4plex (K); iTRAQ4plex (N-term)
2	sp|P02088|HBB1_MOUSE	Hemoglobin subunit beta-1 OS=Mus musculus GN=Hbb-b1 PE=1 SV=2	1595	15830	38	9	70.7	7.12	2152	1	128.6	VITAFNDGLNHLDSLK	iTRAQ4plex (K); iTRAQ4plex (N-term)
2	sp|P02088|HBB1_MOUSE	Hemoglobin subunit beta-1 OS=Mus musculus GN=Hbb-b1 PE=1 SV=2	1595	15830	38	9	70.7	7.12	2153	1	135.35	VITAFNDGLNHLDSLK	iTRAQ4plex (K); iTRAQ4plex (N-term)
2	sp|P02088|HBB1_MOUSE	Hemoglobin subunit beta-1 OS=Mus musculus GN=Hbb-b1 PE=1 SV=2	1595	15830	38	9	70.7	7.12	2154	1	46.32	VITAFNDGLNHLDSLK	iTRAQ4plex (K); iTRAQ4plex (N-term)
2	sp|P02088|HBB1_MOUSE	Hemoglobin subunit beta-1 OS=Mus musculus GN=Hbb-b1 PE=1 SV=2	1595	15830	38	9	70.7	7.12	2155	1	89.9	VITAFNDGLNHLDSLK	iTRAQ4plex (K); iTRAQ4plex (N-term)
2	sp|P02088|HBB1_MOUSE	Hemoglobin subunit beta-1 OS=Mus musculus GN=Hbb-b1 PE=1 SV=2	1595	15830	38	9	70.7	7.12	2156	1	95.47	VITAFNDGLNHLDSLK	iTRAQ4plex (K); iTRAQ4plex (N-term)
2	sp|P02088|HBB1_MOUSE	Hemoglobin subunit beta-1 OS=Mus musculus GN=Hbb-b1 PE=1 SV=2	1595	15830	38	9	70.7	7.12	2164	1	112.71	VITAFNDGLNHLDSLK	Deamidated (NQ); iTRAQ4plex (K); iTRAQ4plex (N-term)
2	sp|P02088|HBB1_MOUSE	Hemoglobin subunit beta-1 OS=Mus musculus GN=Hbb-b1 PE=1 SV=2	1595	15830	38	9	70.7	7.12	2165	1	92.84	VITAFNDGLNHLDSLK	Deamidated (NQ); iTRAQ4plex (K); iTRAQ4plex (N-term)
2	sp|P02088|HBB1_MOUSE	Hemoglobin subunit beta-1 OS=Mus musculus GN=Hbb-b1 PE=1 SV=2	1595	15830	38	9	70.7	7.12	2166	1	80.56	VITAFNDGLNHLDSLK	Deamidated (NQ); iTRAQ4plex (K); iTRAQ4plex (N-term)
2	sp|P02088|HBB1_MOUSE	Hemoglobin subunit beta-1 OS=Mus musculus GN=Hbb-b1 PE=1 SV=2	1595	15830	38	9	70.7	7.12	2167	1	85.04	VITAFNDGLNHLDSLK	Deamidated (NQ); iTRAQ4plex (K); iTRAQ4plex (N-term)
2	sp|P02088|HBB1_MOUSE	Hemoglobin subunit beta-1 OS=Mus musculus GN=Hbb-b1 PE=1 SV=2	1595	15830	38	9	70.7	7.12	2427	1	105.44	YFDSFGDLSSASAIMGNAK	iTRAQ4plex (K); iTRAQ4plex (N-term)
2	sp|P02088|HBB1_MOUSE	Hemoglobin subunit beta-1 OS=Mus musculus GN=Hbb-b1 PE=1 SV=2	1595	15830	38	9	70.7	7.12	2428	1	115.99	YFDSFGDLSSASAIMGNAK	iTRAQ4plex (K); iTRAQ4plex (N-term)
2	sp|P02088|HBB1_MOUSE	Hemoglobin subunit beta-1 OS=Mus musculus GN=Hbb-b1 PE=1 SV=2	1595	15830	38	9	70.7	7.12	2429	1	140.2	YFDSFGDLSSASAIMGNAK	iTRAQ4plex (K); iTRAQ4plex (N-term)
2	sp|P02088|HBB1_MOUSE	Hemoglobin subunit beta-1 OS=Mus musculus GN=Hbb-b1 PE=1 SV=2	1595	15830	38	9	70.7	7.12	2471	1	82.7	KVITAFNDGLNHLDSLK	2 iTRAQ4plex (K); iTRAQ4plex (N-term)
2	sp|P02088|HBB1_MOUSE	Hemoglobin subunit beta-1 OS=Mus musculus GN=Hbb-b1 PE=1 SV=2	1595	15830	38	9	70.7	7.12	2472	1	85.46	KVITAFNDGLNHLDSLK	2 iTRAQ4plex (K); iTRAQ4plex (N-term)
2	sp|P02088|HBB1_MOUSE	Hemoglobin subunit beta-1 OS=Mus musculus GN=Hbb-b1 PE=1 SV=2	1595	15830	38	9	70.7	7.12	2473	1	86.09	KVITAFNDGLNHLDSLK	2 iTRAQ4plex (K); iTRAQ4plex (N-term)
3	sp|P08238|HS90B_HUMAN	Heat shock protein HSP 90-beta OS=Homo sapiens GN=HSP90AB1 PE=1 SV=4	1580	83212	40	20	32.5	4.97	192	1	41.54	VVVITK	iTRAQ4plex (K); iTRAQ4plex (N-term)
3	sp|P08238|HS90B_HUMAN	Heat shock protein HSP 90-beta OS=Homo sapiens GN=HSP90AB1 PE=1 SV=4	1580	83212	40	20	32.5	4.97	193	1	41.87	VVVITK	iTRAQ4plex (K); iTRAQ4plex (N-term)
3	sp|P08238|HS90B_HUMAN	Heat shock protein HSP 90-beta OS=Homo sapiens GN=HSP90AB1 PE=1 SV=4	1580	83212	40	20	32.5	4.97	292	0	50.21	SLVSVTK	iTRAQ4plex (K); iTRAQ4plex (N-term)
3	sp|P08238|HS90B_HUMAN	Heat shock protein HSP 90-beta OS=Homo sapiens GN=HSP90AB1 PE=1 SV=4	1580	83212	40	20	32.5	4.97	293	0	49.07	SLVSVTK	iTRAQ4plex (K); iTRAQ4plex (N-term)
3	sp|P08238|HS90B_HUMAN	Heat shock protein HSP 90-beta OS=Homo sapiens GN=HSP90AB1 PE=1 SV=4	1580	83212	40	20	32.5	4.97	449	1	61.84	ADHGEPIGR	iTRAQ4plex (N-term)
3	sp|P08238|HS90B_HUMAN	Heat shock protein HSP 90-beta OS=Homo sapiens GN=HSP90AB1 PE=1 SV=4	1580	83212	40	20	32.5	4.97	582	0	44.38	EMLQQSK	iTRAQ4plex (K); iTRAQ4plex (N-term)
3	sp|P08238|HS90B_HUMAN	Heat shock protein HSP 90-beta OS=Homo sapiens GN=HSP90AB1 PE=1 SV=4	1580	83212	40	20	32.5	4.97	663	1	44.61	FYEAFSK	iTRAQ4plex (K); iTRAQ4plex (N-term)
3	sp|P08238|HS90B_HUMAN	Heat shock protein HSP 90-beta OS=Homo sapiens GN=HSP90AB1 PE=1 SV=4	1580	83212	40	20	32.5	4.97	664	1	44.6	FYEAFSK	iTRAQ4plex (K); iTRAQ4plex (N-term)
3	sp|P08238|HS90B_HUMAN	Heat shock protein HSP 90-beta OS=Homo sapiens GN=HSP90AB1 PE=1 SV=4	1580	83212	40	20	32.5	4.97	974	1	44.78	LGIHEDSTNR	iTRAQ4plex (N-term)
3	sp|P08238|HS90B_HUMAN	Heat shock protein HSP 90-beta OS=Homo sapiens GN=HSP90AB1 PE=1 SV=4	1580	83212	40	20	32.5	4.97	1082	1	50.48	IDIIPNPQER	iTRAQ4plex (N-term)
3	sp|P08238|HS90B_HUMAN	Heat shock protein HSP 90-beta OS=Homo sapiens GN=HSP90AB1 PE=1 SV=4	1580	83212	40	20	32.5	4.97	1083	1	43.82	IDIIPNPQER	iTRAQ4plex (N-term)
3	sp|P08238|HS90B_HUMAN	Heat shock protein HSP 90-beta OS=Homo sapiens GN=HSP90AB1 PE=1 SV=4	1580	83212	40	20	32.5	4.97	1189	1	71.47	EQVANSAFVER	iTRAQ4plex (N-term)
3	sp|P08238|HS90B_HUMAN	Heat shock protein HSP 90-beta OS=Homo sapiens GN=HSP90AB1 PE=1 SV=4	1580	83212	40	20	32.5	4.97	1190	1	72.33	EQVANSAFVER	iTRAQ4plex (N-term)
3	sp|P08238|HS90B_HUMAN	Heat shock protein HSP 90-beta OS=Homo sapiens GN=HSP90AB1 PE=1 SV=4	1580	83212	40	20	32.5	4.97	1275	0	47.6	YIDQEELNK	iTRAQ4plex (K); iTRAQ4plex (N-term)
3	sp|P08238|HS90B_HUMAN	Heat shock protein HSP 90-beta OS=Homo sapiens GN=HSP90AB1 PE=1 SV=4	1580	83212	40	20	32.5	4.97	1276	0	46.62	YIDQEELNK	iTRAQ4plex (K); iTRAQ4plex (N-term)
3	sp|P08238|HS90B_HUMAN	Heat shock protein HSP 90-beta OS=Homo sapiens GN=HSP90AB1 PE=1 SV=4	1580	83212	40	20	32.5	4.97	1313	0	64.41	EDQTEYLEER	iTRAQ4plex (N-term)
3	sp|P08238|HS90B_HUMAN	Heat shock protein HSP 90-beta OS=Homo sapiens GN=HSP90AB1 PE=1 SV=4	1580	83212	40	20	32.5	4.97	1314	0	70.46	EDQTEYLEER	iTRAQ4plex (N-term)
3	sp|P08238|HS90B_HUMAN	Heat shock protein HSP 90-beta OS=Homo sapiens GN=HSP90AB1 PE=1 SV=4	1580	83212	40	20	32.5	4.97	1450	0	95.6	ADLINNLGTIAK	iTRAQ4plex (K); iTRAQ4plex (N-term)
3	sp|P08238|HS90B_HUMAN	Heat shock protein HSP 90-beta OS=Homo sapiens GN=HSP90AB1 PE=1 SV=4	1580	83212	40	20	32.5	4.97	1451	0	98.99	ADLINNLGTIAK	iTRAQ4plex (K); iTRAQ4plex (N-term)
3	sp|P08238|HS90B_HUMAN	Heat shock protein HSP 90-beta OS=Homo sapiens GN=HSP90AB1 PE=1 SV=4	1580	83212	40	20	32.5	4.97	1500	0	97.63	ELISNASDALDK	iTRAQ4plex (K); iTRAQ4plex (N-term)
3	sp|P08238|HS90B_HUMAN	Heat shock protein HSP 90-beta OS=Homo sapiens GN=HSP90AB1 PE=1 SV=4	1580	83212	40	20	32.5	4.97	1501	0	97.74	ELISNASDALDK	iTRAQ4plex (K); iTRAQ4plex (N-term)
3	sp|P08238|HS90B_HUMAN	Heat shock protein HSP 90-beta OS=Homo sapiens GN=HSP90AB1 PE=1 SV=4	1580	83212	40	20	32.5	4.97	1628	1	107.1	TLTLVDTGIGMTK	iTRAQ4plex (K); iTRAQ4plex (N-term)
3	sp|P08238|HS90B_HUMAN	Heat shock protein HSP 90-beta OS=Homo sapiens GN=HSP90AB1 PE=1 SV=4	1580	83212	40	20	32.5	4.97	1629	1	80.12	TLTLVDTGIGMTK	iTRAQ4plex (K); iTRAQ4plex (N-term)
3	sp|P08238|HS90B_HUMAN	Heat shock protein HSP 90-beta OS=Homo sapiens GN=HSP90AB1 PE=1 SV=4	1580	83212	40	20	32.5	4.97	1630	1	107.46	TLTLVDTGIGMTK	iTRAQ4plex (K); iTRAQ4plex (N-term)
3	sp|P08238|HS90B_HUMAN	Heat shock protein HSP 90-beta OS=Homo sapiens GN=HSP90AB1 PE=1 SV=4	1580	83212	40	20	32.5	4.97	1631	1	76.25	TLTLVDTGIGMTK	iTRAQ4plex (K); iTRAQ4plex (N-term)
3	sp|P08238|HS90B_HUMAN	Heat shock protein HSP 90-beta OS=Homo sapiens GN=HSP90AB1 PE=1 SV=4	1580	83212	40	20	32.5	4.97	1644	0	115.05	GVVDSEDLPLNISR	iTRAQ4plex (N-term)
3	sp|P08238|HS90B_HUMAN	Heat shock protein HSP 90-beta OS=Homo sapiens GN=HSP90AB1 PE=1 SV=4	1580	83212	40	20	32.5	4.97	1645	0	113.52	GVVDSEDLPLNISR	iTRAQ4plex (N-term)
3	sp|P08238|HS90B_HUMAN	Heat shock protein HSP 90-beta OS=Homo sapiens GN=HSP90AB1 PE=1 SV=4	1580	83212	40	20	32.5	4.97	1712	0	83.54	EGLELPEDEEEK	iTRAQ4plex (K); iTRAQ4plex (N-term)
3	sp|P08238|HS90B_HUMAN	Heat shock protein HSP 90-beta OS=Homo sapiens GN=HSP90AB1 PE=1 SV=4	1580	83212	40	20	32.5	4.97	1868	0	81.09	SLTNDWEDHLAVK	iTRAQ4plex (K); iTRAQ4plex (N-term)
3	sp|P08238|HS90B_HUMAN	Heat shock protein HSP 90-beta OS=Homo sapiens GN=HSP90AB1 PE=1 SV=4	1580	83212	40	20	32.5	4.97	1869	0	81.07	SLTNDWEDHLAVK	iTRAQ4plex (K); iTRAQ4plex (N-term)
3	sp|P08238|HS90B_HUMAN	Heat shock protein HSP 90-beta OS=Homo sapiens GN=HSP90AB1 PE=1 SV=4	1580	83212	40	20	32.5	4.97	2017	1	80.77	HLEINPDHPIVETLR	iTRAQ4plex (N-term)
3	sp|P08238|HS90B_HUMAN	Heat shock protein HSP 90-beta OS=Homo sapiens GN=HSP90AB1 PE=1 SV=4	1580	83212	40	20	32.5	4.97	2018	1	70.59	HLEINPDHPIVETLR	iTRAQ4plex (N-term)
3	sp|P08238|HS90B_HUMAN	Heat shock protein HSP 90-beta OS=Homo sapiens GN=HSP90AB1 PE=1 SV=4	1580	83212	40	20	32.5	4.97	2019	1	99.93	HLEINPDHPIVETLR	iTRAQ4plex (N-term)
3	sp|P08238|HS90B_HUMAN	Heat shock protein HSP 90-beta OS=Homo sapiens GN=HSP90AB1 PE=1 SV=4	1580	83212	40	20	32.5	4.97	2020	1	65.77	HLEINPDHPIVETLR	iTRAQ4plex (N-term)
3	sp|P08238|HS90B_HUMAN	Heat shock protein HSP 90-beta OS=Homo sapiens GN=HSP90AB1 PE=1 SV=4	1580	83212	40	20	32.5	4.97	2234	1	47.97	HSQFIGYPITLYLEK	iTRAQ4plex (K); iTRAQ4plex (N-term)
3	sp|P08238|HS90B_HUMAN	Heat shock protein HSP 90-beta OS=Homo sapiens GN=HSP90AB1 PE=1 SV=4	1580	83212	40	20	32.5	4.97	2235	1	61.62	HSQFIGYPITLYLEK	iTRAQ4plex (K); iTRAQ4plex (N-term)
3	sp|P08238|HS90B_HUMAN	Heat shock protein HSP 90-beta OS=Homo sapiens GN=HSP90AB1 PE=1 SV=4	1580	83212	40	20	32.5	4.97	2545	1	67.31	CLELFSELAEDKENYK	2 iTRAQ4plex (K); iTRAQ4plex (N-term); Methylthio (C)
3	sp|P08238|HS90B_HUMAN	Heat shock protein HSP 90-beta OS=Homo sapiens GN=HSP90AB1 PE=1 SV=4	1580	83212	40	20	32.5	4.97	2546	1	68.62	CLELFSELAEDKENYK	2 iTRAQ4plex (K); iTRAQ4plex (N-term); Methylthio (C)
3	sp|P08238|HS90B_HUMAN	Heat shock protein HSP 90-beta OS=Homo sapiens GN=HSP90AB1 PE=1 SV=4	1580	83212	40	20	32.5	4.97	2845	1	158.51	DLVVLLFETALLSSGFSLEDPQTHSNR	iTRAQ4plex (N-term)
3	sp|P08238|HS90B_HUMAN	Heat shock protein HSP 90-beta OS=Homo sapiens GN=HSP90AB1 PE=1 SV=4	1580	83212	40	20	32.5	4.97	2846	1	166.94	DLVVLLFETALLSSGFSLEDPQTHSNR	iTRAQ4plex (N-term)
3	sp|P11499|HS90B_MOUSE	Heat shock protein HSP 90-beta OS=Mus musculus GN=Hsp90ab1 PE=1 SV=3	1580	83229	40	20	32.5	4.97	192	1	41.54	VVVITK	iTRAQ4plex (K); iTRAQ4plex (N-term)
3	sp|P11499|HS90B_MOUSE	Heat shock protein HSP 90-beta OS=Mus musculus GN=Hsp90ab1 PE=1 SV=3	1580	83229	40	20	32.5	4.97	193	1	41.87	VVVITK	iTRAQ4plex (K); iTRAQ4plex (N-term)
3	sp|P11499|HS90B_MOUSE	Heat shock protein HSP 90-beta OS=Mus musculus GN=Hsp90ab1 PE=1 SV=3	1580	83229	40	20	32.5	4.97	292	0	50.21	SLVSVTK	iTRAQ4plex (K); iTRAQ4plex (N-term)
3	sp|P11499|HS90B_MOUSE	Heat shock protein HSP 90-beta OS=Mus musculus GN=Hsp90ab1 PE=1 SV=3	1580	83229	40	20	32.5	4.97	293	0	49.07	SLVSVTK	iTRAQ4plex (K); iTRAQ4plex (N-term)
3	sp|P11499|HS90B_MOUSE	Heat shock protein HSP 90-beta OS=Mus musculus GN=Hsp90ab1 PE=1 SV=3	1580	83229	40	20	32.5	4.97	449	1	61.84	ADHGEPIGR	iTRAQ4plex (N-term)
3	sp|P11499|HS90B_MOUSE	Heat shock protein HSP 90-beta OS=Mus musculus GN=Hsp90ab1 PE=1 SV=3	1580	83229	40	20	32.5	4.97	582	0	44.38	EMLQQSK	iTRAQ4plex (K); iTRAQ4plex (N-term)
3	sp|P11499|HS90B_MOUSE	Heat shock protein HSP 90-beta OS=Mus musculus GN=Hsp90ab1 PE=1 SV=3	1580	83229	40	20	32.5	4.97	663	1	44.61	FYEAFSK	iTRAQ4plex (K); iTRAQ4plex (N-term)
3	sp|P11499|HS90B_MOUSE	Heat shock protein HSP 90-beta OS=Mus musculus GN=Hsp90ab1 PE=1 SV=3	1580	83229	40	20	32.5	4.97	664	1	44.6	FYEAFSK	iTRAQ4plex (K); iTRAQ4plex (N-term)
3	sp|P11499|HS90B_MOUSE	Heat shock protein HSP 90-beta OS=Mus musculus GN=Hsp90ab1 PE=1 SV=3	1580	83229	40	20	32.5	4.97	974	1	44.78	LGIHEDSTNR	iTRAQ4plex (N-term)
3	sp|P11499|HS90B_MOUSE	Heat shock protein HSP 90-beta OS=Mus musculus GN=Hsp90ab1 PE=1 SV=3	1580	83229	40	20	32.5	4.97	1082	1	50.48	IDIIPNPQER	iTRAQ4plex (N-term)
3	sp|P11499|HS90B_MOUSE	Heat shock protein HSP 90-beta OS=Mus musculus GN=Hsp90ab1 PE=1 SV=3	1580	83229	40	20	32.5	4.97	1083	1	43.82	IDIIPNPQER	iTRAQ4plex (N-term)
3	sp|P11499|HS90B_MOUSE	Heat shock protein HSP 90-beta OS=Mus musculus GN=Hsp90ab1 PE=1 SV=3	1580	83229	40	20	32.5	4.97	1189	1	71.47	EQVANSAFVER	iTRAQ4plex (N-term)
3	sp|P11499|HS90B_MOUSE	Heat shock protein HSP 90-beta OS=Mus musculus GN=Hsp90ab1 PE=1 SV=3	1580	83229	40	20	32.5	4.97	1190	1	72.33	EQVANSAFVER	iTRAQ4plex (N-term)
3	sp|P11499|HS90B_MOUSE	Heat shock protein HSP 90-beta OS=Mus musculus GN=Hsp90ab1 PE=1 SV=3	1580	83229	40	20	32.5	4.97	1275	0	47.6	YIDQEELNK	iTRAQ4plex (K); iTRAQ4plex (N-term)
3	sp|P11499|HS90B_MOUSE	Heat shock protein HSP 90-beta OS=Mus musculus GN=Hsp90ab1 PE=1 SV=3	1580	83229	40	20	32.5	4.97	1276	0	46.62	YIDQEELNK	iTRAQ4plex (K); iTRAQ4plex (N-term)
3	sp|P11499|HS90B_MOUSE	Heat shock protein HSP 90-beta OS=Mus musculus GN=Hsp90ab1 PE=1 SV=3	1580	83229	40	20	32.5	4.97	1313	0	64.41	EDQTEYLEER	iTRAQ4plex (N-term)
3	sp|P11499|HS90B_MOUSE	Heat shock protein HSP 90-beta OS=Mus musculus GN=Hsp90ab1 PE=1 SV=3	1580	83229	40	20	32.5	4.97	1314	0	70.46	EDQTEYLEER	iTRAQ4plex (N-term)
3	sp|P11499|HS90B_MOUSE	Heat shock protein HSP 90-beta OS=Mus musculus GN=Hsp90ab1 PE=1 SV=3	1580	83229	40	20	32.5	4.97	1450	0	95.6	ADLINNLGTIAK	iTRAQ4plex (K); iTRAQ4plex (N-term)
3	sp|P11499|HS90B_MOUSE	Heat shock protein HSP 90-beta OS=Mus musculus GN=Hsp90ab1 PE=1 SV=3	1580	83229	40	20	32.5	4.97	1451	0	98.99	ADLINNLGTIAK	iTRAQ4plex (K); iTRAQ4plex (N-term)
3	sp|P11499|HS90B_MOUSE	Heat shock protein HSP 90-beta OS=Mus musculus GN=Hsp90ab1 PE=1 SV=3	1580	83229	40	20	32.5	4.97	1500	0	97.63	ELISNASDALDK	iTRAQ4plex (K); iTRAQ4plex (N-term)
3	sp|P11499|HS90B_MOUSE	Heat shock protein HSP 90-beta OS=Mus musculus GN=Hsp90ab1 PE=1 SV=3	1580	83229	40	20	32.5	4.97	1501	0	97.74	ELISNASDALDK	iTRAQ4plex (K); iTRAQ4plex (N-term)
3	sp|P11499|HS90B_MOUSE	Heat shock protein HSP 90-beta OS=Mus musculus GN=Hsp90ab1 PE=1 SV=3	1580	83229	40	20	32.5	4.97	1628	1	107.1	TLTLVDTGIGMTK	iTRAQ4plex (K); iTRAQ4plex (N-term)
3	sp|P11499|HS90B_MOUSE	Heat shock protein HSP 90-beta OS=Mus musculus GN=Hsp90ab1 PE=1 SV=3	1580	83229	40	20	32.5	4.97	1629	1	80.12	TLTLVDTGIGMTK	iTRAQ4plex (K); iTRAQ4plex (N-term)
3	sp|P11499|HS90B_MOUSE	Heat shock protein HSP 90-beta OS=Mus musculus GN=Hsp90ab1 PE=1 SV=3	1580	83229	40	20	32.5	4.97	1630	1	107.46	TLTLVDTGIGMTK	iTRAQ4plex (K); iTRAQ4plex (N-term)
3	sp|P11499|HS90B_MOUSE	Heat shock protein HSP 90-beta OS=Mus musculus GN=Hsp90ab1 PE=1 SV=3	1580	83229	40	20	32.5	4.97	1631	1	76.25	TLTLVDTGIGMTK	iTRAQ4plex (K); iTRAQ4plex (N-term)
3	sp|P11499|HS90B_MOUSE	Heat shock protein HSP 90-beta OS=Mus musculus GN=Hsp90ab1 PE=1 SV=3	1580	83229	40	20	32.5	4.97	1644	0	115.05	GVVDSEDLPLNISR	iTRAQ4plex (N-term)
3	sp|P11499|HS90B_MOUSE	Heat shock protein HSP 90-beta OS=Mus musculus GN=Hsp90ab1 PE=1 SV=3	1580	83229	40	20	32.5	4.97	1645	0	113.52	GVVDSEDLPLNISR	iTRAQ4plex (N-term)
3	sp|P11499|HS90B_MOUSE	Heat shock protein HSP 90-beta OS=Mus musculus GN=Hsp90ab1 PE=1 SV=3	1580	83229	40	20	32.5	4.97	1712	0	83.54	EGLELPEDEEEK	iTRAQ4plex (K); iTRAQ4plex (N-term)
3	sp|P11499|HS90B_MOUSE	Heat shock protein HSP 90-beta OS=Mus musculus GN=Hsp90ab1 PE=1 SV=3	1580	83229	40	20	32.5	4.97	1868	0	81.09	SLTNDWEDHLAVK	iTRAQ4plex (K); iTRAQ4plex (N-term)
3	sp|P11499|HS90B_MOUSE	Heat shock protein HSP 90-beta OS=Mus musculus GN=Hsp90ab1 PE=1 SV=3	1580	83229	40	20	32.5	4.97	1869	0	81.07	SLTNDWEDHLAVK	iTRAQ4plex (K); iTRAQ4plex (N-term)
3	sp|P11499|HS90B_MOUSE	Heat shock protein HSP 90-beta OS=Mus musculus GN=Hsp90ab1 PE=1 SV=3	1580	83229	40	20	32.5	4.97	2017	1	80.77	HLEINPDHPIVETLR	iTRAQ4plex (N-term)
3	sp|P11499|HS90B_MOUSE	Heat shock protein HSP 90-beta OS=Mus musculus GN=Hsp90ab1 PE=1 SV=3	1580	83229	40	20	32.5	4.97	2018	1	70.59	HLEINPDHPIVETLR	iTRAQ4plex (N-term)
3	sp|P11499|HS90B_MOUSE	Heat shock protein HSP 90-beta OS=Mus musculus GN=Hsp90ab1 PE=1 SV=3	1580	83229	40	20	32.5	4.97	2019	1	99.93	HLEINPDHPIVETLR	iTRAQ4plex (N-term)
3	sp|P11499|HS90B_MOUSE	Heat shock protein HSP 90-beta OS=Mus musculus GN=Hsp90ab1 PE=1 SV=3	1580	83229	40	20	32.5	4.97	2020	1	65.77	HLEINPDHPIVETLR	iTRAQ4plex (N-term)
3	sp|P11499|HS90B_MOUSE	Heat shock protein HSP 90-beta OS=Mus musculus GN=Hsp90ab1 PE=1 SV=3	1580	83229	40	20	32.5	4.97	2234	1	47.97	HSQFIGYPITLYLEK	iTRAQ4plex (K); iTRAQ4plex (N-term)
3	sp|P11499|HS90B_MOUSE	Heat shock protein HSP 90-beta OS=Mus musculus GN=Hsp90ab1 PE=1 SV=3	1580	83229	40	20	32.5	4.97	2235	1	61.62	HSQFIGYPITLYLEK	iTRAQ4plex (K); iTRAQ4plex (N-term)
3	sp|P11499|HS90B_MOUSE	Heat shock protein HSP 90-beta OS=Mus musculus GN=Hsp90ab1 PE=1 SV=3	1580	83229	40	20	32.5	4.97	2545	1	67.31	CLELFSELAEDKENYK	2 iTRAQ4plex (K); iTRAQ4plex (N-term); Methylthio (C)
3	sp|P11499|HS90B_MOUSE	Heat shock protein HSP 90-beta OS=Mus musculus GN=Hsp90ab1 PE=1 SV=3	1580	83229	40	20	32.5	4.97	2546	1	68.62	CLELFSELAEDKENYK	2 iTRAQ4plex (K); iTRAQ4plex (N-term); Methylthio (C)
3	sp|P11499|HS90B_MOUSE	Heat shock protein HSP 90-beta OS=Mus musculus GN=Hsp90ab1 PE=1 SV=3	1580	83229	40	20	32.5	4.97	2845	1	158.51	DLVVLLFETALLSSGFSLEDPQTHSNR	iTRAQ4plex (N-term)
3	sp|P11499|HS90B_MOUSE	Heat shock protein HSP 90-beta OS=Mus musculus GN=Hsp90ab1 PE=1 SV=3	1580	83229	40	20	32.5	4.97	2846	1	166.94	DLVVLLFETALLSSGFSLEDPQTHSNR	iTRAQ4plex (N-term)
4	sp|P10809|CH60_HUMAN	60 kDa heat shock protein, mitochondrial OS=Homo sapiens GN=HSPD1 PE=1 SV=2	1326	61016	24	11	28.1	5.7	395	1	45.54	IGIEIIK	iTRAQ4plex (K); iTRAQ4plex (N-term)
4	sp|P10809|CH60_HUMAN	60 kDa heat shock protein, mitochondrial OS=Homo sapiens GN=HSPD1 PE=1 SV=2	1326	61016	24	11	28.1	5.7	396	1	43.37	IGIEIIK	iTRAQ4plex (K); iTRAQ4plex (N-term)
4	sp|P10809|CH60_HUMAN	60 kDa heat shock protein, mitochondrial OS=Homo sapiens GN=HSPD1 PE=1 SV=2	1326	61016	24	11	28.1	5.7	738	1	74.5	VGLQVVAVK	iTRAQ4plex (K); iTRAQ4plex (N-term)
4	sp|P10809|CH60_HUMAN	60 kDa heat shock protein, mitochondrial OS=Homo sapiens GN=HSPD1 PE=1 SV=2	1326	61016	24	11	28.1	5.7	1431	1	86.28	VGGTSDVEVNEK	iTRAQ4plex (K); iTRAQ4plex (N-term)
4	sp|P10809|CH60_HUMAN	60 kDa heat shock protein, mitochondrial OS=Homo sapiens GN=HSPD1 PE=1 SV=2	1326	61016	24	11	28.1	5.7	1726	1	65.14	GVMLAVDAVIAELK	iTRAQ4plex (K); iTRAQ4plex (N-term)
4	sp|P10809|CH60_HUMAN	60 kDa heat shock protein, mitochondrial OS=Homo sapiens GN=HSPD1 PE=1 SV=2	1326	61016	24	11	28.1	5.7	1727	1	137.89	GVMLAVDAVIAELK	iTRAQ4plex (K); iTRAQ4plex (N-term)
4	sp|P10809|CH60_HUMAN	60 kDa heat shock protein, mitochondrial OS=Homo sapiens GN=HSPD1 PE=1 SV=2	1326	61016	24	11	28.1	5.7	1728	1	69.43	GVMLAVDAVIAELK	iTRAQ4plex (K); iTRAQ4plex (N-term)
4	sp|P10809|CH60_HUMAN	60 kDa heat shock protein, mitochondrial OS=Homo sapiens GN=HSPD1 PE=1 SV=2	1326	61016	24	11	28.1	5.7	1729	1	112.1	GVMLAVDAVIAELK	iTRAQ4plex (K); iTRAQ4plex (N-term)
4	sp|P10809|CH60_HUMAN	60 kDa heat shock protein, mitochondrial OS=Homo sapiens GN=HSPD1 PE=1 SV=2	1326	61016	24	11	28.1	5.7	1836	1	59.93	TLNDELEIIEGMK	iTRAQ4plex (K); iTRAQ4plex (N-term)
4	sp|P10809|CH60_HUMAN	60 kDa heat shock protein, mitochondrial OS=Homo sapiens GN=HSPD1 PE=1 SV=2	1326	61016	24	11	28.1	5.7	1837	1	42.98	TLNDELEIIEGMK	iTRAQ4plex (K); iTRAQ4plex (N-term)
4	sp|P10809|CH60_HUMAN	60 kDa heat shock protein, mitochondrial OS=Homo sapiens GN=HSPD1 PE=1 SV=2	1326	61016	24	11	28.1	5.7	2189	1	68	ISSIQSIVPALEIANAHR	iTRAQ4plex (N-term)
4	sp|P10809|CH60_HUMAN	60 kDa heat shock protein, mitochondrial OS=Homo sapiens GN=HSPD1 PE=1 SV=2	1326	61016	24	11	28.1	5.7	2190	1	65.66	ISSIQSIVPALEIANAHR	iTRAQ4plex (N-term)
4	sp|P10809|CH60_HUMAN	60 kDa heat shock protein, mitochondrial OS=Homo sapiens GN=HSPD1 PE=1 SV=2	1326	61016	24	11	28.1	5.7	2481	1	90.47	IQEIIEQLDVTTSEYEK	iTRAQ4plex (K); iTRAQ4plex (N-term)
4	sp|P10809|CH60_HUMAN	60 kDa heat shock protein, mitochondrial OS=Homo sapiens GN=HSPD1 PE=1 SV=2	1326	61016	24	11	28.1	5.7	2482	1	90.55	IQEIIEQLDVTTSEYEK	iTRAQ4plex (K); iTRAQ4plex (N-term)
4	sp|P10809|CH60_HUMAN	60 kDa heat shock protein, mitochondrial OS=Homo sapiens GN=HSPD1 PE=1 SV=2	1326	61016	24	11	28.1	5.7	2536	1	132.66	ALMLQGVDLLADAVAVTMGPK	iTRAQ4plex (K); iTRAQ4plex (N-term)
4	sp|P10809|CH60_HUMAN	60 kDa heat shock protein, mitochondrial OS=Homo sapiens GN=HSPD1 PE=1 SV=2	1326	61016	24	11	28.1	5.7	2537	1	132.7	ALMLQGVDLLADAVAVTMGPK	iTRAQ4plex (K); iTRAQ4plex (N-term)
4	sp|P10809|CH60_HUMAN	60 kDa heat shock protein, mitochondrial OS=Homo sapiens GN=HSPD1 PE=1 SV=2	1326	61016	24	11	28.1	5.7	2553	1	71.53	ALMLQGVDLLADAVAVTMGPK	iTRAQ4plex (K); iTRAQ4plex (N-term); Oxidation (M)
4	sp|P10809|CH60_HUMAN	60 kDa heat shock protein, mitochondrial OS=Homo sapiens GN=HSPD1 PE=1 SV=2	1326	61016	24	11	28.1	5.7	2554	1	65.34	ALMLQGVDLLADAVAVTMGPK	iTRAQ4plex (K); iTRAQ4plex (N-term); Oxidation (M)
4	sp|P10809|CH60_HUMAN	60 kDa heat shock protein, mitochondrial OS=Homo sapiens GN=HSPD1 PE=1 SV=2	1326	61016	24	11	28.1	5.7	2708	1	132.83	KPLVIIAEDVDGEALSTLVLNR	iTRAQ4plex (K); iTRAQ4plex (N-term)
4	sp|P10809|CH60_HUMAN	60 kDa heat shock protein, mitochondrial OS=Homo sapiens GN=HSPD1 PE=1 SV=2	1326	61016	24	11	28.1	5.7	2709	1	119.03	KPLVIIAEDVDGEALSTLVLNR	iTRAQ4plex (K); iTRAQ4plex (N-term)
4	sp|P10809|CH60_HUMAN	60 kDa heat shock protein, mitochondrial OS=Homo sapiens GN=HSPD1 PE=1 SV=2	1326	61016	24	11	28.1	5.7	2743	1	89.98	TALLDAAGVASLLTTAEVVVTEIPK	iTRAQ4plex (K); iTRAQ4plex (N-term)
4	sp|P10809|CH60_HUMAN	60 kDa heat shock protein, mitochondrial OS=Homo sapiens GN=HSPD1 PE=1 SV=2	1326	61016	24	11	28.1	5.7	2744	1	84.97	TALLDAAGVASLLTTAEVVVTEIPK	iTRAQ4plex (K); iTRAQ4plex (N-term)
4	sp|P10809|CH60_HUMAN	60 kDa heat shock protein, mitochondrial OS=Homo sapiens GN=HSPD1 PE=1 SV=2	1326	61016	24	11	28.1	5.7	2900	1	119.53	TALLDAAGVASLLTTAEVVVTEIPKEEK	2 iTRAQ4plex (K); iTRAQ4plex (N-term)
4	sp|P10809|CH60_HUMAN	60 kDa heat shock protein, mitochondrial OS=Homo sapiens GN=HSPD1 PE=1 SV=2	1326	61016	24	11	28.1	5.7	2901	1	116.92	TALLDAAGVASLLTTAEVVVTEIPKEEK	2 iTRAQ4plex (K); iTRAQ4plex (N-term)
5	sp|Q9BQE3|TBA1C_HUMAN	Tubulin alpha-1C chain OS=Homo sapiens GN=TUBA1C PE=1 SV=1	1296	49863	28	13	39.4	4.96	388	0	48.48	LSVDYGK	iTRAQ4plex (K); iTRAQ4plex (N-term)
5	sp|Q9BQE3|TBA1C_HUMAN	Tubulin alpha-1C chain OS=Homo sapiens GN=TUBA1C PE=1 SV=1	1296	49863	28	13	39.4	4.96	614	0	55.64	EDAANNYAR	iTRAQ4plex (N-term)
5	sp|Q9BQE3|TBA1C_HUMAN	Tubulin alpha-1C chain OS=Homo sapiens GN=TUBA1C PE=1 SV=1	1296	49863	28	13	39.4	4.96	707	0	51.02	EDMAALEK	iTRAQ4plex (K); iTRAQ4plex (N-term)
5	sp|Q9BQE3|TBA1C_HUMAN	Tubulin alpha-1C chain OS=Homo sapiens GN=TUBA1C PE=1 SV=1	1296	49863	28	13	39.4	4.96	708	0	51.51	EDMAALEK	iTRAQ4plex (K); iTRAQ4plex (N-term)
5	sp|Q9BQE3|TBA1C_HUMAN	Tubulin alpha-1C chain OS=Homo sapiens GN=TUBA1C PE=1 SV=1	1296	49863	28	13	39.4	4.96	813	0	44.78	EIIDLVLDR	iTRAQ4plex (N-term)
5	sp|Q9BQE3|TBA1C_HUMAN	Tubulin alpha-1C chain OS=Homo sapiens GN=TUBA1C PE=1 SV=1	1296	49863	28	13	39.4	4.96	814	0	46.47	EIIDLVLDR	iTRAQ4plex (N-term)
5	sp|Q9BQE3|TBA1C_HUMAN	Tubulin alpha-1C chain OS=Homo sapiens GN=TUBA1C PE=1 SV=1	1296	49863	28	13	39.4	4.96	1008	0	71.58	DVNAAIATIK	iTRAQ4plex (K); iTRAQ4plex (N-term)
5	sp|Q9BQE3|TBA1C_HUMAN	Tubulin alpha-1C chain OS=Homo sapiens GN=TUBA1C PE=1 SV=1	1296	49863	28	13	39.4	4.96	1009	0	70	DVNAAIATIK	iTRAQ4plex (K); iTRAQ4plex (N-term)
5	sp|Q9BQE3|TBA1C_HUMAN	Tubulin alpha-1C chain OS=Homo sapiens GN=TUBA1C PE=1 SV=1	1296	49863	28	13	39.4	4.96	1617	0	64.48	LISQIVSSITASLR	iTRAQ4plex (N-term)
5	sp|Q9BQE3|TBA1C_HUMAN	Tubulin alpha-1C chain OS=Homo sapiens GN=TUBA1C PE=1 SV=1	1296	49863	28	13	39.4	4.96	1618	0	58.72	LISQIVSSITASLR	iTRAQ4plex (N-term)
5	sp|Q9BQE3|TBA1C_HUMAN	Tubulin alpha-1C chain OS=Homo sapiens GN=TUBA1C PE=1 SV=1	1296	49863	28	13	39.4	4.96	1619	0	104.06	LISQIVSSITASLR	iTRAQ4plex (N-term)
5	sp|Q9BQE3|TBA1C_HUMAN	Tubulin alpha-1C chain OS=Homo sapiens GN=TUBA1C PE=1 SV=1	1296	49863	28	13	39.4	4.96	1620	0	112.92	LISQIVSSITASLR	iTRAQ4plex (N-term)
5	sp|Q9BQE3|TBA1C_HUMAN	Tubulin alpha-1C chain OS=Homo sapiens GN=TUBA1C PE=1 SV=1	1296	49863	28	13	39.4	4.96	1704	0	61.04	QLFHPEQLITGK	iTRAQ4plex (K); iTRAQ4plex (N-term)
5	sp|Q9BQE3|TBA1C_HUMAN	Tubulin alpha-1C chain OS=Homo sapiens GN=TUBA1C PE=1 SV=1	1296	49863	28	13	39.4	4.96	1705	0	64.4	QLFHPEQLITGK	iTRAQ4plex (K); iTRAQ4plex (N-term)
5	sp|Q9BQE3|TBA1C_HUMAN	Tubulin alpha-1C chain OS=Homo sapiens GN=TUBA1C PE=1 SV=1	1296	49863	28	13	39.4	4.96	1911	0	131.45	AVFVDLEPTVIDEVR	iTRAQ4plex (N-term)
5	sp|Q9BQE3|TBA1C_HUMAN	Tubulin alpha-1C chain OS=Homo sapiens GN=TUBA1C PE=1 SV=1	1296	49863	28	13	39.4	4.96	1912	0	118.74	AVFVDLEPTVIDEVR	iTRAQ4plex (N-term)
5	sp|Q9BQE3|TBA1C_HUMAN	Tubulin alpha-1C chain OS=Homo sapiens GN=TUBA1C PE=1 SV=1	1296	49863	28	13	39.4	4.96	1934	0	43.75	NLDIERPTYTNLNR	iTRAQ4plex (N-term)
5	sp|Q9BQE3|TBA1C_HUMAN	Tubulin alpha-1C chain OS=Homo sapiens GN=TUBA1C PE=1 SV=1	1296	49863	28	13	39.4	4.96	1935	0	43.74	NLDIERPTYTNLNR	iTRAQ4plex (N-term)
5	sp|Q9BQE3|TBA1C_HUMAN	Tubulin alpha-1C chain OS=Homo sapiens GN=TUBA1C PE=1 SV=1	1296	49863	28	13	39.4	4.96	2254	0	86.85	VGINYQPPTVVPGGDLAK	iTRAQ4plex (K); iTRAQ4plex (N-term)
5	sp|Q9BQE3|TBA1C_HUMAN	Tubulin alpha-1C chain OS=Homo sapiens GN=TUBA1C PE=1 SV=1	1296	49863	28	13	39.4	4.96	2255	0	88.89	VGINYQPPTVVPGGDLAK	iTRAQ4plex (K); iTRAQ4plex (N-term)
5	sp|Q9BQE3|TBA1C_HUMAN	Tubulin alpha-1C chain OS=Homo sapiens GN=TUBA1C PE=1 SV=1	1296	49863	28	13	39.4	4.96	2446	0	74.94	TIGGGDDSFNTFFSETGAGK	iTRAQ4plex (K); iTRAQ4plex (N-term)
5	sp|Q9BQE3|TBA1C_HUMAN	Tubulin alpha-1C chain OS=Homo sapiens GN=TUBA1C PE=1 SV=1	1296	49863	28	13	39.4	4.96	2447	0	75.29	TIGGGDDSFNTFFSETGAGK	iTRAQ4plex (K); iTRAQ4plex (N-term)
5	sp|Q9BQE3|TBA1C_HUMAN	Tubulin alpha-1C chain OS=Homo sapiens GN=TUBA1C PE=1 SV=1	1296	49863	28	13	39.4	4.96	2592	0	113.64	AFVHWYVGEGMEEGEFSEAR	iTRAQ4plex (N-term)
5	sp|Q9BQE3|TBA1C_HUMAN	Tubulin alpha-1C chain OS=Homo sapiens GN=TUBA1C PE=1 SV=1	1296	49863	28	13	39.4	4.96	2593	0	110.22	AFVHWYVGEGMEEGEFSEAR	iTRAQ4plex (N-term)
5	sp|Q9BQE3|TBA1C_HUMAN	Tubulin alpha-1C chain OS=Homo sapiens GN=TUBA1C PE=1 SV=1	1296	49863	28	13	39.4	4.96	2656	0	121.56	FDGALNVDLTEFQTNLVPYPR	iTRAQ4plex (N-term)
5	sp|Q9BQE3|TBA1C_HUMAN	Tubulin alpha-1C chain OS=Homo sapiens GN=TUBA1C PE=1 SV=1	1296	49863	28	13	39.4	4.96	2657	0	103.8	FDGALNVDLTEFQTNLVPYPR	iTRAQ4plex (N-term)
5	sp|Q9BQE3|TBA1C_HUMAN	Tubulin alpha-1C chain OS=Homo sapiens GN=TUBA1C PE=1 SV=1	1296	49863	28	13	39.4	4.96	2658	0	115.28	FDGALNVDLTEFQTNLVPYPR	iTRAQ4plex (N-term)
5	sp|Q9BQE3|TBA1C_HUMAN	Tubulin alpha-1C chain OS=Homo sapiens GN=TUBA1C PE=1 SV=1	1296	49863	28	13	39.4	4.96	2659	0	99.21	FDGALNVDLTEFQTNLVPYPR	iTRAQ4plex (N-term)
5	sp|P68373|TBA1C_MOUSE	Tubulin alpha-1C chain OS=Mus musculus GN=Tuba1c PE=1 SV=1	1296	49877	28	13	39.4	4.96	388	0	48.48	LSVDYGK	iTRAQ4plex (K); iTRAQ4plex (N-term)
5	sp|P68373|TBA1C_MOUSE	Tubulin alpha-1C chain OS=Mus musculus GN=Tuba1c PE=1 SV=1	1296	49877	28	13	39.4	4.96	614	0	55.64	EDAANNYAR	iTRAQ4plex (N-term)
5	sp|P68373|TBA1C_MOUSE	Tubulin alpha-1C chain OS=Mus musculus GN=Tuba1c PE=1 SV=1	1296	49877	28	13	39.4	4.96	707	0	51.02	EDMAALEK	iTRAQ4plex (K); iTRAQ4plex (N-term)
5	sp|P68373|TBA1C_MOUSE	Tubulin alpha-1C chain OS=Mus musculus GN=Tuba1c PE=1 SV=1	1296	49877	28	13	39.4	4.96	708	0	51.51	EDMAALEK	iTRAQ4plex (K); iTRAQ4plex (N-term)
5	sp|P68373|TBA1C_MOUSE	Tubulin alpha-1C chain OS=Mus musculus GN=Tuba1c PE=1 SV=1	1296	49877	28	13	39.4	4.96	813	0	44.78	EIIDLVLDR	iTRAQ4plex (N-term)
5	sp|P68373|TBA1C_MOUSE	Tubulin alpha-1C chain OS=Mus musculus GN=Tuba1c PE=1 SV=1	1296	49877	28	13	39.4	4.96	814	0	46.47	EIIDLVLDR	iTRAQ4plex (N-term)
5	sp|P68373|TBA1C_MOUSE	Tubulin alpha-1C chain OS=Mus musculus GN=Tuba1c PE=1 SV=1	1296	49877	28	13	39.4	4.96	1008	0	71.58	DVNAAIATIK	iTRAQ4plex (K); iTRAQ4plex (N-term)
5	sp|P68373|TBA1C_MOUSE	Tubulin alpha-1C chain OS=Mus musculus GN=Tuba1c PE=1 SV=1	1296	49877	28	13	39.4	4.96	1009	0	70	DVNAAIATIK	iTRAQ4plex (K); iTRAQ4plex (N-term)
5	sp|P68373|TBA1C_MOUSE	Tubulin alpha-1C chain OS=Mus musculus GN=Tuba1c PE=1 SV=1	1296	49877	28	13	39.4	4.96	1617	0	64.48	LISQIVSSITASLR	iTRAQ4plex (N-term)
5	sp|P68373|TBA1C_MOUSE	Tubulin alpha-1C chain OS=Mus musculus GN=Tuba1c PE=1 SV=1	1296	49877	28	13	39.4	4.96	1618	0	58.72	LISQIVSSITASLR	iTRAQ4plex (N-term)
5	sp|P68373|TBA1C_MOUSE	Tubulin alpha-1C chain OS=Mus musculus GN=Tuba1c PE=1 SV=1	1296	49877	28	13	39.4	4.96	1619	0	104.06	LISQIVSSITASLR	iTRAQ4plex (N-term)
5	sp|P68373|TBA1C_MOUSE	Tubulin alpha-1C chain OS=Mus musculus GN=Tuba1c PE=1 SV=1	1296	49877	28	13	39.4	4.96	1620	0	112.92	LISQIVSSITASLR	iTRAQ4plex (N-term)
5	sp|P68373|TBA1C_MOUSE	Tubulin alpha-1C chain OS=Mus musculus GN=Tuba1c PE=1 SV=1	1296	49877	28	13	39.4	4.96	1704	0	61.04	QLFHPEQLITGK	iTRAQ4plex (K); iTRAQ4plex (N-term)
5	sp|P68373|TBA1C_MOUSE	Tubulin alpha-1C chain OS=Mus musculus GN=Tuba1c PE=1 SV=1	1296	49877	28	13	39.4	4.96	1705	0	64.4	QLFHPEQLITGK	iTRAQ4plex (K); iTRAQ4plex (N-term)
5	sp|P68373|TBA1C_MOUSE	Tubulin alpha-1C chain OS=Mus musculus GN=Tuba1c PE=1 SV=1	1296	49877	28	13	39.4	4.96	1911	0	131.45	AVFVDLEPTVIDEVR	iTRAQ4plex (N-term)
5	sp|P68373|TBA1C_MOUSE	Tubulin alpha-1C chain OS=Mus musculus GN=Tuba1c PE=1 SV=1	1296	49877	28	13	39.4	4.96	1912	0	118.74	AVFVDLEPTVIDEVR	iTRAQ4plex (N-term)
5	sp|P68373|TBA1C_MOUSE	Tubulin alpha-1C chain OS=Mus musculus GN=Tuba1c PE=1 SV=1	1296	49877	28	13	39.4	4.96	1934	0	43.75	NLDIERPTYTNLNR	iTRAQ4plex (N-term)
5	sp|P68373|TBA1C_MOUSE	Tubulin alpha-1C chain OS=Mus musculus GN=Tuba1c PE=1 SV=1	1296	49877	28	13	39.4	4.96	1935	0	43.74	NLDIERPTYTNLNR	iTRAQ4plex (N-term)
5	sp|P68373|TBA1C_MOUSE	Tubulin alpha-1C chain OS=Mus musculus GN=Tuba1c PE=1 SV=1	1296	49877	28	13	39.4	4.96	2254	0	86.85	VGINYQPPTVVPGGDLAK	iTRAQ4plex (K); iTRAQ4plex (N-term)
5	sp|P68373|TBA1C_MOUSE	Tubulin alpha-1C chain OS=Mus musculus GN=Tuba1c PE=1 SV=1	1296	49877	28	13	39.4	4.96	2255	0	88.89	VGINYQPPTVVPGGDLAK	iTRAQ4plex (K); iTRAQ4plex (N-term)
5	sp|P68373|TBA1C_MOUSE	Tubulin alpha-1C chain OS=Mus musculus GN=Tuba1c PE=1 SV=1	1296	49877	28	13	39.4	4.96	2446	0	74.94	TIGGGDDSFNTFFSETGAGK	iTRAQ4plex (K); iTRAQ4plex (N-term)
5	sp|P68373|TBA1C_MOUSE	Tubulin alpha-1C chain OS=Mus musculus GN=Tuba1c PE=1 SV=1	1296	49877	28	13	39.4	4.96	2447	0	75.29	TIGGGDDSFNTFFSETGAGK	iTRAQ4plex (K); iTRAQ4plex (N-term)
5	sp|P68373|TBA1C_MOUSE	Tubulin alpha-1C chain OS=Mus musculus GN=Tuba1c PE=1 SV=1	1296	49877	28	13	39.4	4.96	2592	0	113.64	AFVHWYVGEGMEEGEFSEAR	iTRAQ4plex (N-term)
5	sp|P68373|TBA1C_MOUSE	Tubulin alpha-1C chain OS=Mus musculus GN=Tuba1c PE=1 SV=1	1296	49877	28	13	39.4	4.96	2593	0	110.22	AFVHWYVGEGMEEGEFSEAR	iTRAQ4plex (N-term)
5	sp|P68373|TBA1C_MOUSE	Tubulin alpha-1C chain OS=Mus musculus GN=Tuba1c PE=1 SV=1	1296	49877	28	13	39.4	4.96	2656	0	121.56	FDGALNVDLTEFQTNLVPYPR	iTRAQ4plex (N-term)
5	sp|P68373|TBA1C_MOUSE	Tubulin alpha-1C chain OS=Mus musculus GN=Tuba1c PE=1 SV=1	1296	49877	28	13	39.4	4.96	2657	0	103.8	FDGALNVDLTEFQTNLVPYPR	iTRAQ4plex (N-term)
5	sp|P68373|TBA1C_MOUSE	Tubulin alpha-1C chain OS=Mus musculus GN=Tuba1c PE=1 SV=1	1296	49877	28	13	39.4	4.96	2658	0	115.28	FDGALNVDLTEFQTNLVPYPR	iTRAQ4plex (N-term)
5	sp|P68373|TBA1C_MOUSE	Tubulin alpha-1C chain OS=Mus musculus GN=Tuba1c PE=1 SV=1	1296	49877	28	13	39.4	4.96	2659	0	99.21	FDGALNVDLTEFQTNLVPYPR	iTRAQ4plex (N-term)
5	sp|P05213|TBA1B_MOUSE	Tubulin alpha-1B chain OS=Mus musculus GN=Tuba1b PE=1 SV=2	1296	50120	28	13	39.2	4.94	388	0	48.48	LSVDYGK	iTRAQ4plex (K); iTRAQ4plex (N-term)
5	sp|P05213|TBA1B_MOUSE	Tubulin alpha-1B chain OS=Mus musculus GN=Tuba1b PE=1 SV=2	1296	50120	28	13	39.2	4.94	614	0	55.64	EDAANNYAR	iTRAQ4plex (N-term)
5	sp|P05213|TBA1B_MOUSE	Tubulin alpha-1B chain OS=Mus musculus GN=Tuba1b PE=1 SV=2	1296	50120	28	13	39.2	4.94	707	0	51.02	EDMAALEK	iTRAQ4plex (K); iTRAQ4plex (N-term)
5	sp|P05213|TBA1B_MOUSE	Tubulin alpha-1B chain OS=Mus musculus GN=Tuba1b PE=1 SV=2	1296	50120	28	13	39.2	4.94	708	0	51.51	EDMAALEK	iTRAQ4plex (K); iTRAQ4plex (N-term)
5	sp|P05213|TBA1B_MOUSE	Tubulin alpha-1B chain OS=Mus musculus GN=Tuba1b PE=1 SV=2	1296	50120	28	13	39.2	4.94	813	0	44.78	EIIDLVLDR	iTRAQ4plex (N-term)
5	sp|P05213|TBA1B_MOUSE	Tubulin alpha-1B chain OS=Mus musculus GN=Tuba1b PE=1 SV=2	1296	50120	28	13	39.2	4.94	814	0	46.47	EIIDLVLDR	iTRAQ4plex (N-term)
5	sp|P05213|TBA1B_MOUSE	Tubulin alpha-1B chain OS=Mus musculus GN=Tuba1b PE=1 SV=2	1296	50120	28	13	39.2	4.94	1008	0	71.58	DVNAAIATIK	iTRAQ4plex (K); iTRAQ4plex (N-term)
5	sp|P05213|TBA1B_MOUSE	Tubulin alpha-1B chain OS=Mus musculus GN=Tuba1b PE=1 SV=2	1296	50120	28	13	39.2	4.94	1009	0	70	DVNAAIATIK	iTRAQ4plex (K); iTRAQ4plex (N-term)
5	sp|P05213|TBA1B_MOUSE	Tubulin alpha-1B chain OS=Mus musculus GN=Tuba1b PE=1 SV=2	1296	50120	28	13	39.2	4.94	1617	0	64.48	LISQIVSSITASLR	iTRAQ4plex (N-term)
5	sp|P05213|TBA1B_MOUSE	Tubulin alpha-1B chain OS=Mus musculus GN=Tuba1b PE=1 SV=2	1296	50120	28	13	39.2	4.94	1618	0	58.72	LISQIVSSITASLR	iTRAQ4plex (N-term)
5	sp|P05213|TBA1B_MOUSE	Tubulin alpha-1B chain OS=Mus musculus GN=Tuba1b PE=1 SV=2	1296	50120	28	13	39.2	4.94	1619	0	104.06	LISQIVSSITASLR	iTRAQ4plex (N-term)
5	sp|P05213|TBA1B_MOUSE	Tubulin alpha-1B chain OS=Mus musculus GN=Tuba1b PE=1 SV=2	1296	50120	28	13	39.2	4.94	1620	0	112.92	LISQIVSSITASLR	iTRAQ4plex (N-term)
5	sp|P05213|TBA1B_MOUSE	Tubulin alpha-1B chain OS=Mus musculus GN=Tuba1b PE=1 SV=2	1296	50120	28	13	39.2	4.94	1704	0	61.04	QLFHPEQLITGK	iTRAQ4plex (K); iTRAQ4plex (N-term)
5	sp|P05213|TBA1B_MOUSE	Tubulin alpha-1B chain OS=Mus musculus GN=Tuba1b PE=1 SV=2	1296	50120	28	13	39.2	4.94	1705	0	64.4	QLFHPEQLITGK	iTRAQ4plex (K); iTRAQ4plex (N-term)
5	sp|P05213|TBA1B_MOUSE	Tubulin alpha-1B chain OS=Mus musculus GN=Tuba1b PE=1 SV=2	1296	50120	28	13	39.2	4.94	1911	0	131.45	AVFVDLEPTVIDEVR	iTRAQ4plex (N-term)
5	sp|P05213|TBA1B_MOUSE	Tubulin alpha-1B chain OS=Mus musculus GN=Tuba1b PE=1 SV=2	1296	50120	28	13	39.2	4.94	1912	0	118.74	AVFVDLEPTVIDEVR	iTRAQ4plex (N-term)
5	sp|P05213|TBA1B_MOUSE	Tubulin alpha-1B chain OS=Mus musculus GN=Tuba1b PE=1 SV=2	1296	50120	28	13	39.2	4.94	1934	0	43.75	NLDIERPTYTNLNR	iTRAQ4plex (N-term)
5	sp|P05213|TBA1B_MOUSE	Tubulin alpha-1B chain OS=Mus musculus GN=Tuba1b PE=1 SV=2	1296	50120	28	13	39.2	4.94	1935	0	43.74	NLDIERPTYTNLNR	iTRAQ4plex (N-term)
5	sp|P05213|TBA1B_MOUSE	Tubulin alpha-1B chain OS=Mus musculus GN=Tuba1b PE=1 SV=2	1296	50120	28	13	39.2	4.94	2254	0	86.85	VGINYQPPTVVPGGDLAK	iTRAQ4plex (K); iTRAQ4plex (N-term)
5	sp|P05213|TBA1B_MOUSE	Tubulin alpha-1B chain OS=Mus musculus GN=Tuba1b PE=1 SV=2	1296	50120	28	13	39.2	4.94	2255	0	88.89	VGINYQPPTVVPGGDLAK	iTRAQ4plex (K); iTRAQ4plex (N-term)
5	sp|P05213|TBA1B_MOUSE	Tubulin alpha-1B chain OS=Mus musculus GN=Tuba1b PE=1 SV=2	1296	50120	28	13	39.2	4.94	2446	0	74.94	TIGGGDDSFNTFFSETGAGK	iTRAQ4plex (K); iTRAQ4plex (N-term)
5	sp|P05213|TBA1B_MOUSE	Tubulin alpha-1B chain OS=Mus musculus GN=Tuba1b PE=1 SV=2	1296	50120	28	13	39.2	4.94	2447	0	75.29	TIGGGDDSFNTFFSETGAGK	iTRAQ4plex (K); iTRAQ4plex (N-term)
5	sp|P05213|TBA1B_MOUSE	Tubulin alpha-1B chain OS=Mus musculus GN=Tuba1b PE=1 SV=2	1296	50120	28	13	39.2	4.94	2592	0	113.64	AFVHWYVGEGMEEGEFSEAR	iTRAQ4plex (N-term)
5	sp|P05213|TBA1B_MOUSE	Tubulin alpha-1B chain OS=Mus musculus GN=Tuba1b PE=1 SV=2	1296	50120	28	13	39.2	4.94	2593	0	110.22	AFVHWYVGEGMEEGEFSEAR	iTRAQ4plex (N-term)
5	sp|P05213|TBA1B_MOUSE	Tubulin alpha-1B chain OS=Mus musculus GN=Tuba1b PE=1 SV=2	1296	50120	28	13	39.2	4.94	2656	0	121.56	FDGALNVDLTEFQTNLVPYPR	iTRAQ4plex (N-term)
5	sp|P05213|TBA1B_MOUSE	Tubulin alpha-1B chain OS=Mus musculus GN=Tuba1b PE=1 SV=2	1296	50120	28	13	39.2	4.94	2657	0	103.8	FDGALNVDLTEFQTNLVPYPR	iTRAQ4plex (N-term)
5	sp|P05213|TBA1B_MOUSE	Tubulin alpha-1B chain OS=Mus musculus GN=Tuba1b PE=1 SV=2	1296	50120	28	13	39.2	4.94	2658	0	115.28	FDGALNVDLTEFQTNLVPYPR	iTRAQ4plex (N-term)
5	sp|P05213|TBA1B_MOUSE	Tubulin alpha-1B chain OS=Mus musculus GN=Tuba1b PE=1 SV=2	1296	50120	28	13	39.2	4.94	2659	0	99.21	FDGALNVDLTEFQTNLVPYPR	iTRAQ4plex (N-term)
5	sp|P68363|TBA1B_HUMAN	Tubulin alpha-1B chain OS=Homo sapiens GN=TUBA1B PE=1 SV=1	1296	50120	28	13	39.2	4.94	388	0	48.48	LSVDYGK	iTRAQ4plex (K); iTRAQ4plex (N-term)
5	sp|P68363|TBA1B_HUMAN	Tubulin alpha-1B chain OS=Homo sapiens GN=TUBA1B PE=1 SV=1	1296	50120	28	13	39.2	4.94	614	0	55.64	EDAANNYAR	iTRAQ4plex (N-term)
5	sp|P68363|TBA1B_HUMAN	Tubulin alpha-1B chain OS=Homo sapiens GN=TUBA1B PE=1 SV=1	1296	50120	28	13	39.2	4.94	707	0	51.02	EDMAALEK	iTRAQ4plex (K); iTRAQ4plex (N-term)
5	sp|P68363|TBA1B_HUMAN	Tubulin alpha-1B chain OS=Homo sapiens GN=TUBA1B PE=1 SV=1	1296	50120	28	13	39.2	4.94	708	0	51.51	EDMAALEK	iTRAQ4plex (K); iTRAQ4plex (N-term)
5	sp|P68363|TBA1B_HUMAN	Tubulin alpha-1B chain OS=Homo sapiens GN=TUBA1B PE=1 SV=1	1296	50120	28	13	39.2	4.94	813	0	44.78	EIIDLVLDR	iTRAQ4plex (N-term)
5	sp|P68363|TBA1B_HUMAN	Tubulin alpha-1B chain OS=Homo sapiens GN=TUBA1B PE=1 SV=1	1296	50120	28	13	39.2	4.94	814	0	46.47	EIIDLVLDR	iTRAQ4plex (N-term)
5	sp|P68363|TBA1B_HUMAN	Tubulin alpha-1B chain OS=Homo sapiens GN=TUBA1B PE=1 SV=1	1296	50120	28	13	39.2	4.94	1008	0	71.58	DVNAAIATIK	iTRAQ4plex (K); iTRAQ4plex (N-term)
5	sp|P68363|TBA1B_HUMAN	Tubulin alpha-1B chain OS=Homo sapiens GN=TUBA1B PE=1 SV=1	1296	50120	28	13	39.2	4.94	1009	0	70	DVNAAIATIK	iTRAQ4plex (K); iTRAQ4plex (N-term)
5	sp|P68363|TBA1B_HUMAN	Tubulin alpha-1B chain OS=Homo sapiens GN=TUBA1B PE=1 SV=1	1296	50120	28	13	39.2	4.94	1617	0	64.48	LISQIVSSITASLR	iTRAQ4plex (N-term)
5	sp|P68363|TBA1B_HUMAN	Tubulin alpha-1B chain OS=Homo sapiens GN=TUBA1B PE=1 SV=1	1296	50120	28	13	39.2	4.94	1618	0	58.72	LISQIVSSITASLR	iTRAQ4plex (N-term)
5	sp|P68363|TBA1B_HUMAN	Tubulin alpha-1B chain OS=Homo sapiens GN=TUBA1B PE=1 SV=1	1296	50120	28	13	39.2	4.94	1619	0	104.06	LISQIVSSITASLR	iTRAQ4plex (N-term)
5	sp|P68363|TBA1B_HUMAN	Tubulin alpha-1B chain OS=Homo sapiens GN=TUBA1B PE=1 SV=1	1296	50120	28	13	39.2	4.94	1620	0	112.92	LISQIVSSITASLR	iTRAQ4plex (N-term)
5	sp|P68363|TBA1B_HUMAN	Tubulin alpha-1B chain OS=Homo sapiens GN=TUBA1B PE=1 SV=1	1296	50120	28	13	39.2	4.94	1704	0	61.04	QLFHPEQLITGK	iTRAQ4plex (K); iTRAQ4plex (N-term)
5	sp|P68363|TBA1B_HUMAN	Tubulin alpha-1B chain OS=Homo sapiens GN=TUBA1B PE=1 SV=1	1296	50120	28	13	39.2	4.94	1705	0	64.4	QLFHPEQLITGK	iTRAQ4plex (K); iTRAQ4plex (N-term)
5	sp|P68363|TBA1B_HUMAN	Tubulin alpha-1B chain OS=Homo sapiens GN=TUBA1B PE=1 SV=1	1296	50120	28	13	39.2	4.94	1911	0	131.45	AVFVDLEPTVIDEVR	iTRAQ4plex (N-term)
5	sp|P68363|TBA1B_HUMAN	Tubulin alpha-1B chain OS=Homo sapiens GN=TUBA1B PE=1 SV=1	1296	50120	28	13	39.2	4.94	1912	0	118.74	AVFVDLEPTVIDEVR	iTRAQ4plex (N-term)
5	sp|P68363|TBA1B_HUMAN	Tubulin alpha-1B chain OS=Homo sapiens GN=TUBA1B PE=1 SV=1	1296	50120	28	13	39.2	4.94	1934	0	43.75	NLDIERPTYTNLNR	iTRAQ4plex (N-term)
5	sp|P68363|TBA1B_HUMAN	Tubulin alpha-1B chain OS=Homo sapiens GN=TUBA1B PE=1 SV=1	1296	50120	28	13	39.2	4.94	1935	0	43.74	NLDIERPTYTNLNR	iTRAQ4plex (N-term)
5	sp|P68363|TBA1B_HUMAN	Tubulin alpha-1B chain OS=Homo sapiens GN=TUBA1B PE=1 SV=1	1296	50120	28	13	39.2	4.94	2254	0	86.85	VGINYQPPTVVPGGDLAK	iTRAQ4plex (K); iTRAQ4plex (N-term)
5	sp|P68363|TBA1B_HUMAN	Tubulin alpha-1B chain OS=Homo sapiens GN=TUBA1B PE=1 SV=1	1296	50120	28	13	39.2	4.94	2255	0	88.89	VGINYQPPTVVPGGDLAK	iTRAQ4plex (K); iTRAQ4plex (N-term)
5	sp|P68363|TBA1B_HUMAN	Tubulin alpha-1B chain OS=Homo sapiens GN=TUBA1B PE=1 SV=1	1296	50120	28	13	39.2	4.94	2446	0	74.94	TIGGGDDSFNTFFSETGAGK	iTRAQ4plex (K); iTRAQ4plex (N-term)
5	sp|P68363|TBA1B_HUMAN	Tubulin alpha-1B chain OS=Homo sapiens GN=TUBA1B PE=1 SV=1	1296	50120	28	13	39.2	4.94	2447	0	75.29	TIGGGDDSFNTFFSETGAGK	iTRAQ4plex (K); iTRAQ4plex (N-term)
5	sp|P68363|TBA1B_HUMAN	Tubulin alpha-1B chain OS=Homo sapiens GN=TUBA1B PE=1 SV=1	1296	50120	28	13	39.2	4.94	2592	0	113.64	AFVHWYVGEGMEEGEFSEAR	iTRAQ4plex (N-term)
5	sp|P68363|TBA1B_HUMAN	Tubulin alpha-1B chain OS=Homo sapiens GN=TUBA1B PE=1 SV=1	1296	50120	28	13	39.2	4.94	2593	0	110.22	AFVHWYVGEGMEEGEFSEAR	iTRAQ4plex (N-term)
5	sp|P68363|TBA1B_HUMAN	Tubulin alpha-1B chain OS=Homo sapiens GN=TUBA1B PE=1 SV=1	1296	50120	28	13	39.2	4.94	2656	0	121.56	FDGALNVDLTEFQTNLVPYPR	iTRAQ4plex (N-term)
5	sp|P68363|TBA1B_HUMAN	Tubulin alpha-1B chain OS=Homo sapiens GN=TUBA1B PE=1 SV=1	1296	50120	28	13	39.2	4.94	2657	0	103.8	FDGALNVDLTEFQTNLVPYPR	iTRAQ4plex (N-term)
5	sp|P68363|TBA1B_HUMAN	Tubulin alpha-1B chain OS=Homo sapiens GN=TUBA1B PE=1 SV=1	1296	50120	28	13	39.2	4.94	2658	0	115.28	FDGALNVDLTEFQTNLVPYPR	iTRAQ4plex (N-term)
5	sp|P68363|TBA1B_HUMAN	Tubulin alpha-1B chain OS=Homo sapiens GN=TUBA1B PE=1 SV=1	1296	50120	28	13	39.2	4.94	2659	0	99.21	FDGALNVDLTEFQTNLVPYPR	iTRAQ4plex (N-term)
6	sp|P60709|ACTB_HUMAN	Actin, cytoplasmic 1 OS=Homo sapiens GN=ACTB PE=1 SV=1	1219	41710	33	14	51.2	5.29	172	0	42.29	GILTLK	iTRAQ4plex (K); iTRAQ4plex (N-term)
6	sp|P60709|ACTB_HUMAN	Actin, cytoplasmic 1 OS=Homo sapiens GN=ACTB PE=1 SV=1	1219	41710	33	14	51.2	5.29	173	0	42.23	GILTLK	iTRAQ4plex (K); iTRAQ4plex (N-term)
6	sp|P60709|ACTB_HUMAN	Actin, cytoplasmic 1 OS=Homo sapiens GN=ACTB PE=1 SV=1	1219	41710	33	14	51.2	5.29	511	1	78.07	AGFAGDDAPR	iTRAQ4plex (N-term)
6	sp|P60709|ACTB_HUMAN	Actin, cytoplasmic 1 OS=Homo sapiens GN=ACTB PE=1 SV=1	1219	41710	33	14	51.2	5.29	512	1	78.02	AGFAGDDAPR	iTRAQ4plex (N-term)
6	sp|P60709|ACTB_HUMAN	Actin, cytoplasmic 1 OS=Homo sapiens GN=ACTB PE=1 SV=1	1219	41710	33	14	51.2	5.29	956	1	61.3	GYSFTTTAER	iTRAQ4plex (N-term)
6	sp|P60709|ACTB_HUMAN	Actin, cytoplasmic 1 OS=Homo sapiens GN=ACTB PE=1 SV=1	1219	41710	33	14	51.2	5.29	957	1	61.13	GYSFTTTAER	iTRAQ4plex (N-term)
6	sp|P60709|ACTB_HUMAN	Actin, cytoplasmic 1 OS=Homo sapiens GN=ACTB PE=1 SV=1	1219	41710	33	14	51.2	5.29	978	0	52.26	DLTDYLMK	iTRAQ4plex (K); iTRAQ4plex (N-term)
6	sp|P60709|ACTB_HUMAN	Actin, cytoplasmic 1 OS=Homo sapiens GN=ACTB PE=1 SV=1	1219	41710	33	14	51.2	5.29	979	0	52.22	DLTDYLMK	iTRAQ4plex (K); iTRAQ4plex (N-term)
6	sp|P60709|ACTB_HUMAN	Actin, cytoplasmic 1 OS=Homo sapiens GN=ACTB PE=1 SV=1	1219	41710	33	14	51.2	5.29	1006	0	44.09	DLTDYLMK	iTRAQ4plex (K); iTRAQ4plex (N-term); Oxidation (M)
6	sp|P60709|ACTB_HUMAN	Actin, cytoplasmic 1 OS=Homo sapiens GN=ACTB PE=1 SV=1	1219	41710	33	14	51.2	5.29	1297	1	66.68	EITALAPSTMK	iTRAQ4plex (K); iTRAQ4plex (N-term)
6	sp|P60709|ACTB_HUMAN	Actin, cytoplasmic 1 OS=Homo sapiens GN=ACTB PE=1 SV=1	1219	41710	33	14	51.2	5.29	1298	1	50.65	EITALAPSTMK	iTRAQ4plex (K); iTRAQ4plex (N-term)
6	sp|P60709|ACTB_HUMAN	Actin, cytoplasmic 1 OS=Homo sapiens GN=ACTB PE=1 SV=1	1219	41710	33	14	51.2	5.29	1299	1	80.74	EITALAPSTMK	iTRAQ4plex (K); iTRAQ4plex (N-term)
6	sp|P60709|ACTB_HUMAN	Actin, cytoplasmic 1 OS=Homo sapiens GN=ACTB PE=1 SV=1	1219	41710	33	14	51.2	5.29	1300	1	50.69	EITALAPSTMK	iTRAQ4plex (K); iTRAQ4plex (N-term)
6	sp|P60709|ACTB_HUMAN	Actin, cytoplasmic 1 OS=Homo sapiens GN=ACTB PE=1 SV=1	1219	41710	33	14	51.2	5.29	1332	0	53.33	HQGVMVGMGQK	iTRAQ4plex (K); iTRAQ4plex (N-term)
6	sp|P60709|ACTB_HUMAN	Actin, cytoplasmic 1 OS=Homo sapiens GN=ACTB PE=1 SV=1	1219	41710	33	14	51.2	5.29	1333	0	51.05	HQGVMVGMGQK	iTRAQ4plex (K); iTRAQ4plex (N-term)
6	sp|P60709|ACTB_HUMAN	Actin, cytoplasmic 1 OS=Homo sapiens GN=ACTB PE=1 SV=1	1219	41710	33	14	51.2	5.29	1334	0	46.3	HQGVMVGMGQK	iTRAQ4plex (K); iTRAQ4plex (N-term)
6	sp|P60709|ACTB_HUMAN	Actin, cytoplasmic 1 OS=Homo sapiens GN=ACTB PE=1 SV=1	1219	41710	33	14	51.2	5.29	1382	1	85.09	DSYVGDEAQSK	iTRAQ4plex (K); iTRAQ4plex (N-term)
6	sp|P60709|ACTB_HUMAN	Actin, cytoplasmic 1 OS=Homo sapiens GN=ACTB PE=1 SV=1	1219	41710	33	14	51.2	5.29	1383	1	87.35	DSYVGDEAQSK	iTRAQ4plex (K); iTRAQ4plex (N-term)
6	sp|P60709|ACTB_HUMAN	Actin, cytoplasmic 1 OS=Homo sapiens GN=ACTB PE=1 SV=1	1219	41710	33	14	51.2	5.29	1647	1	46.53	IWHHTFYNELR	iTRAQ4plex (N-term)
6	sp|P60709|ACTB_HUMAN	Actin, cytoplasmic 1 OS=Homo sapiens GN=ACTB PE=1 SV=1	1219	41710	33	14	51.2	5.29	1648	1	48.47	IWHHTFYNELR	iTRAQ4plex (N-term)
6	sp|P60709|ACTB_HUMAN	Actin, cytoplasmic 1 OS=Homo sapiens GN=ACTB PE=1 SV=1	1219	41710	33	14	51.2	5.29	1649	1	94.24	QEYDESGPSIVHR	iTRAQ4plex (N-term)
6	sp|P60709|ACTB_HUMAN	Actin, cytoplasmic 1 OS=Homo sapiens GN=ACTB PE=1 SV=1	1219	41710	33	14	51.2	5.29	1650	1	103.95	QEYDESGPSIVHR	iTRAQ4plex (N-term)
6	sp|P60709|ACTB_HUMAN	Actin, cytoplasmic 1 OS=Homo sapiens GN=ACTB PE=1 SV=1	1219	41710	33	14	51.2	5.29	2033	0	97.91	SYELPDGQVITIGNER	iTRAQ4plex (N-term)
6	sp|P60709|ACTB_HUMAN	Actin, cytoplasmic 1 OS=Homo sapiens GN=ACTB PE=1 SV=1	1219	41710	33	14	51.2	5.29	2034	0	93.55	SYELPDGQVITIGNER	iTRAQ4plex (N-term)
6	sp|P60709|ACTB_HUMAN	Actin, cytoplasmic 1 OS=Homo sapiens GN=ACTB PE=1 SV=1	1219	41710	33	14	51.2	5.29	2384	1	80.51	YPIEHGIVTNWDDMEK	iTRAQ4plex (K); iTRAQ4plex (N-term)
6	sp|P60709|ACTB_HUMAN	Actin, cytoplasmic 1 OS=Homo sapiens GN=ACTB PE=1 SV=1	1219	41710	33	14	51.2	5.29	2385	1	80.54	YPIEHGIVTNWDDMEK	iTRAQ4plex (K); iTRAQ4plex (N-term)
6	sp|P60709|ACTB_HUMAN	Actin, cytoplasmic 1 OS=Homo sapiens GN=ACTB PE=1 SV=1	1219	41710	33	14	51.2	5.29	2394	1	77.38	VAPEEHPVLLTEAPLNPK	iTRAQ4plex (K); iTRAQ4plex (N-term)
6	sp|P60709|ACTB_HUMAN	Actin, cytoplasmic 1 OS=Homo sapiens GN=ACTB PE=1 SV=1	1219	41710	33	14	51.2	5.29	2395	1	85.91	VAPEEHPVLLTEAPLNPK	iTRAQ4plex (K); iTRAQ4plex (N-term)
6	sp|P60709|ACTB_HUMAN	Actin, cytoplasmic 1 OS=Homo sapiens GN=ACTB PE=1 SV=1	1219	41710	33	14	51.2	5.29	2396	1	40.9	VAPEEHPVLLTEAPLNPK	iTRAQ4plex (K); iTRAQ4plex (N-term)
6	sp|P60709|ACTB_HUMAN	Actin, cytoplasmic 1 OS=Homo sapiens GN=ACTB PE=1 SV=1	1219	41710	33	14	51.2	5.29	2491	1	102.71	DLYANTVLSGGTTMYPGIADR	iTRAQ4plex (N-term)
6	sp|P60709|ACTB_HUMAN	Actin, cytoplasmic 1 OS=Homo sapiens GN=ACTB PE=1 SV=1	1219	41710	33	14	51.2	5.29	2492	1	91.4	DLYANTVLSGGTTMYPGIADR	iTRAQ4plex (N-term)
6	sp|P60709|ACTB_HUMAN	Actin, cytoplasmic 1 OS=Homo sapiens GN=ACTB PE=1 SV=1	1219	41710	33	14	51.2	5.29	2907	0	115.1	TTGIVMDSGDGVTHTVPIYEGYALPHAILR	iTRAQ4plex (N-term)
6	sp|P60709|ACTB_HUMAN	Actin, cytoplasmic 1 OS=Homo sapiens GN=ACTB PE=1 SV=1	1219	41710	33	14	51.2	5.29	2908	0	102.61	TTGIVMDSGDGVTHTVPIYEGYALPHAILR	iTRAQ4plex (N-term)
6	sp|P60710|ACTB_MOUSE	Actin, cytoplasmic 1 OS=Mus musculus GN=Actb PE=1 SV=1	1219	41710	33	14	51.2	5.29	172	0	42.29	GILTLK	iTRAQ4plex (K); iTRAQ4plex (N-term)
6	sp|P60710|ACTB_MOUSE	Actin, cytoplasmic 1 OS=Mus musculus GN=Actb PE=1 SV=1	1219	41710	33	14	51.2	5.29	173	0	42.23	GILTLK	iTRAQ4plex (K); iTRAQ4plex (N-term)
6	sp|P60710|ACTB_MOUSE	Actin, cytoplasmic 1 OS=Mus musculus GN=Actb PE=1 SV=1	1219	41710	33	14	51.2	5.29	511	1	78.07	AGFAGDDAPR	iTRAQ4plex (N-term)
6	sp|P60710|ACTB_MOUSE	Actin, cytoplasmic 1 OS=Mus musculus GN=Actb PE=1 SV=1	1219	41710	33	14	51.2	5.29	512	1	78.02	AGFAGDDAPR	iTRAQ4plex (N-term)
6	sp|P60710|ACTB_MOUSE	Actin, cytoplasmic 1 OS=Mus musculus GN=Actb PE=1 SV=1	1219	41710	33	14	51.2	5.29	956	1	61.3	GYSFTTTAER	iTRAQ4plex (N-term)
6	sp|P60710|ACTB_MOUSE	Actin, cytoplasmic 1 OS=Mus musculus GN=Actb PE=1 SV=1	1219	41710	33	14	51.2	5.29	957	1	61.13	GYSFTTTAER	iTRAQ4plex (N-term)
6	sp|P60710|ACTB_MOUSE	Actin, cytoplasmic 1 OS=Mus musculus GN=Actb PE=1 SV=1	1219	41710	33	14	51.2	5.29	978	0	52.26	DLTDYLMK	iTRAQ4plex (K); iTRAQ4plex (N-term)
6	sp|P60710|ACTB_MOUSE	Actin, cytoplasmic 1 OS=Mus musculus GN=Actb PE=1 SV=1	1219	41710	33	14	51.2	5.29	979	0	52.22	DLTDYLMK	iTRAQ4plex (K); iTRAQ4plex (N-term)
6	sp|P60710|ACTB_MOUSE	Actin, cytoplasmic 1 OS=Mus musculus GN=Actb PE=1 SV=1	1219	41710	33	14	51.2	5.29	1006	0	44.09	DLTDYLMK	iTRAQ4plex (K); iTRAQ4plex (N-term); Oxidation (M)
6	sp|P60710|ACTB_MOUSE	Actin, cytoplasmic 1 OS=Mus musculus GN=Actb PE=1 SV=1	1219	41710	33	14	51.2	5.29	1297	1	66.68	EITALAPSTMK	iTRAQ4plex (K); iTRAQ4plex (N-term)
6	sp|P60710|ACTB_MOUSE	Actin, cytoplasmic 1 OS=Mus musculus GN=Actb PE=1 SV=1	1219	41710	33	14	51.2	5.29	1298	1	50.65	EITALAPSTMK	iTRAQ4plex (K); iTRAQ4plex (N-term)
6	sp|P60710|ACTB_MOUSE	Actin, cytoplasmic 1 OS=Mus musculus GN=Actb PE=1 SV=1	1219	41710	33	14	51.2	5.29	1299	1	80.74	EITALAPSTMK	iTRAQ4plex (K); iTRAQ4plex (N-term)
6	sp|P60710|ACTB_MOUSE	Actin, cytoplasmic 1 OS=Mus musculus GN=Actb PE=1 SV=1	1219	41710	33	14	51.2	5.29	1300	1	50.69	EITALAPSTMK	iTRAQ4plex (K); iTRAQ4plex (N-term)
6	sp|P60710|ACTB_MOUSE	Actin, cytoplasmic 1 OS=Mus musculus GN=Actb PE=1 SV=1	1219	41710	33	14	51.2	5.29	1332	0	53.33	HQGVMVGMGQK	iTRAQ4plex (K); iTRAQ4plex (N-term)
6	sp|P60710|ACTB_MOUSE	Actin, cytoplasmic 1 OS=Mus musculus GN=Actb PE=1 SV=1	1219	41710	33	14	51.2	5.29	1333	0	51.05	HQGVMVGMGQK	iTRAQ4plex (K); iTRAQ4plex (N-term)
6	sp|P60710|ACTB_MOUSE	Actin, cytoplasmic 1 OS=Mus musculus GN=Actb PE=1 SV=1	1219	41710	33	14	51.2	5.29	1334	0	46.3	HQGVMVGMGQK	iTRAQ4plex (K); iTRAQ4plex (N-term)
6	sp|P60710|ACTB_MOUSE	Actin, cytoplasmic 1 OS=Mus musculus GN=Actb PE=1 SV=1	1219	41710	33	14	51.2	5.29	1382	1	85.09	DSYVGDEAQSK	iTRAQ4plex (K); iTRAQ4plex (N-term)
6	sp|P60710|ACTB_MOUSE	Actin, cytoplasmic 1 OS=Mus musculus GN=Actb PE=1 SV=1	1219	41710	33	14	51.2	5.29	1383	1	87.35	DSYVGDEAQSK	iTRAQ4plex (K); iTRAQ4plex (N-term)
6	sp|P60710|ACTB_MOUSE	Actin, cytoplasmic 1 OS=Mus musculus GN=Actb PE=1 SV=1	1219	41710	33	14	51.2	5.29	1647	1	46.53	IWHHTFYNELR	iTRAQ4plex (N-term)
6	sp|P60710|ACTB_MOUSE	Actin, cytoplasmic 1 OS=Mus musculus GN=Actb PE=1 SV=1	1219	41710	33	14	51.2	5.29	1648	1	48.47	IWHHTFYNELR	iTRAQ4plex (N-term)
6	sp|P60710|ACTB_MOUSE	Actin, cytoplasmic 1 OS=Mus musculus GN=Actb PE=1 SV=1	1219	41710	33	14	51.2	5.29	1649	1	94.24	QEYDESGPSIVHR	iTRAQ4plex (N-term)
6	sp|P60710|ACTB_MOUSE	Actin, cytoplasmic 1 OS=Mus musculus GN=Actb PE=1 SV=1	1219	41710	33	14	51.2	5.29	1650	1	103.95	QEYDESGPSIVHR	iTRAQ4plex (N-term)
6	sp|P60710|ACTB_MOUSE	Actin, cytoplasmic 1 OS=Mus musculus GN=Actb PE=1 SV=1	1219	41710	33	14	51.2	5.29	2033	0	97.91	SYELPDGQVITIGNER	iTRAQ4plex (N-term)
6	sp|P60710|ACTB_MOUSE	Actin, cytoplasmic 1 OS=Mus musculus GN=Actb PE=1 SV=1	1219	41710	33	14	51.2	5.29	2034	0	93.55	SYELPDGQVITIGNER	iTRAQ4plex (N-term)
6	sp|P60710|ACTB_MOUSE	Actin, cytoplasmic 1 OS=Mus musculus GN=Actb PE=1 SV=1	1219	41710	33	14	51.2	5.29	2384	1	80.51	YPIEHGIVTNWDDMEK	iTRAQ4plex (K); iTRAQ4plex (N-term)
6	sp|P60710|ACTB_MOUSE	Actin, cytoplasmic 1 OS=Mus musculus GN=Actb PE=1 SV=1	1219	41710	33	14	51.2	5.29	2385	1	80.54	YPIEHGIVTNWDDMEK	iTRAQ4plex (K); iTRAQ4plex (N-term)
6	sp|P60710|ACTB_MOUSE	Actin, cytoplasmic 1 OS=Mus musculus GN=Actb PE=1 SV=1	1219	41710	33	14	51.2	5.29	2394	1	77.38	VAPEEHPVLLTEAPLNPK	iTRAQ4plex (K); iTRAQ4plex (N-term)
6	sp|P60710|ACTB_MOUSE	Actin, cytoplasmic 1 OS=Mus musculus GN=Actb PE=1 SV=1	1219	41710	33	14	51.2	5.29	2395	1	85.91	VAPEEHPVLLTEAPLNPK	iTRAQ4plex (K); iTRAQ4plex (N-term)
6	sp|P60710|ACTB_MOUSE	Actin, cytoplasmic 1 OS=Mus musculus GN=Actb PE=1 SV=1	1219	41710	33	14	51.2	5.29	2396	1	40.9	VAPEEHPVLLTEAPLNPK	iTRAQ4plex (K); iTRAQ4plex (N-term)
6	sp|P60710|ACTB_MOUSE	Actin, cytoplasmic 1 OS=Mus musculus GN=Actb PE=1 SV=1	1219	41710	33	14	51.2	5.29	2491	1	102.71	DLYANTVLSGGTTMYPGIADR	iTRAQ4plex (N-term)
6	sp|P60710|ACTB_MOUSE	Actin, cytoplasmic 1 OS=Mus musculus GN=Actb PE=1 SV=1	1219	41710	33	14	51.2	5.29	2492	1	91.4	DLYANTVLSGGTTMYPGIADR	iTRAQ4plex (N-term)
6	sp|P60710|ACTB_MOUSE	Actin, cytoplasmic 1 OS=Mus musculus GN=Actb PE=1 SV=1	1219	41710	33	14	51.2	5.29	2907	0	115.1	TTGIVMDSGDGVTHTVPIYEGYALPHAILR	iTRAQ4plex (N-term)
6	sp|P60710|ACTB_MOUSE	Actin, cytoplasmic 1 OS=Mus musculus GN=Actb PE=1 SV=1	1219	41710	33	14	51.2	5.29	2908	0	102.61	TTGIVMDSGDGVTHTVPIYEGYALPHAILR	iTRAQ4plex (N-term)
6	sp|P63260|ACTG_MOUSE	Actin, cytoplasmic 2 OS=Mus musculus GN=Actg1 PE=1 SV=1	1219	41766	33	14	51.2	5.31	172	0	42.29	GILTLK	iTRAQ4plex (K); iTRAQ4plex (N-term)
6	sp|P63260|ACTG_MOUSE	Actin, cytoplasmic 2 OS=Mus musculus GN=Actg1 PE=1 SV=1	1219	41766	33	14	51.2	5.31	173	0	42.23	GILTLK	iTRAQ4plex (K); iTRAQ4plex (N-term)
6	sp|P63260|ACTG_MOUSE	Actin, cytoplasmic 2 OS=Mus musculus GN=Actg1 PE=1 SV=1	1219	41766	33	14	51.2	5.31	511	1	78.07	AGFAGDDAPR	iTRAQ4plex (N-term)
6	sp|P63260|ACTG_MOUSE	Actin, cytoplasmic 2 OS=Mus musculus GN=Actg1 PE=1 SV=1	1219	41766	33	14	51.2	5.31	512	1	78.02	AGFAGDDAPR	iTRAQ4plex (N-term)
6	sp|P63260|ACTG_MOUSE	Actin, cytoplasmic 2 OS=Mus musculus GN=Actg1 PE=1 SV=1	1219	41766	33	14	51.2	5.31	956	1	61.3	GYSFTTTAER	iTRAQ4plex (N-term)
6	sp|P63260|ACTG_MOUSE	Actin, cytoplasmic 2 OS=Mus musculus GN=Actg1 PE=1 SV=1	1219	41766	33	14	51.2	5.31	957	1	61.13	GYSFTTTAER	iTRAQ4plex (N-term)
6	sp|P63260|ACTG_MOUSE	Actin, cytoplasmic 2 OS=Mus musculus GN=Actg1 PE=1 SV=1	1219	41766	33	14	51.2	5.31	978	0	52.26	DLTDYLMK	iTRAQ4plex (K); iTRAQ4plex (N-term)
6	sp|P63260|ACTG_MOUSE	Actin, cytoplasmic 2 OS=Mus musculus GN=Actg1 PE=1 SV=1	1219	41766	33	14	51.2	5.31	979	0	52.22	DLTDYLMK	iTRAQ4plex (K); iTRAQ4plex (N-term)
6	sp|P63260|ACTG_MOUSE	Actin, cytoplasmic 2 OS=Mus musculus GN=Actg1 PE=1 SV=1	1219	41766	33	14	51.2	5.31	1006	0	44.09	DLTDYLMK	iTRAQ4plex (K); iTRAQ4plex (N-term); Oxidation (M)
6	sp|P63260|ACTG_MOUSE	Actin, cytoplasmic 2 OS=Mus musculus GN=Actg1 PE=1 SV=1	1219	41766	33	14	51.2	5.31	1297	1	66.68	EITALAPSTMK	iTRAQ4plex (K); iTRAQ4plex (N-term)
6	sp|P63260|ACTG_MOUSE	Actin, cytoplasmic 2 OS=Mus musculus GN=Actg1 PE=1 SV=1	1219	41766	33	14	51.2	5.31	1298	1	50.65	EITALAPSTMK	iTRAQ4plex (K); iTRAQ4plex (N-term)
6	sp|P63260|ACTG_MOUSE	Actin, cytoplasmic 2 OS=Mus musculus GN=Actg1 PE=1 SV=1	1219	41766	33	14	51.2	5.31	1299	1	80.74	EITALAPSTMK	iTRAQ4plex (K); iTRAQ4plex (N-term)
6	sp|P63260|ACTG_MOUSE	Actin, cytoplasmic 2 OS=Mus musculus GN=Actg1 PE=1 SV=1	1219	41766	33	14	51.2	5.31	1300	1	50.69	EITALAPSTMK	iTRAQ4plex (K); iTRAQ4plex (N-term)
6	sp|P63260|ACTG_MOUSE	Actin, cytoplasmic 2 OS=Mus musculus GN=Actg1 PE=1 SV=1	1219	41766	33	14	51.2	5.31	1332	0	53.33	HQGVMVGMGQK	iTRAQ4plex (K); iTRAQ4plex (N-term)
6	sp|P63260|ACTG_MOUSE	Actin, cytoplasmic 2 OS=Mus musculus GN=Actg1 PE=1 SV=1	1219	41766	33	14	51.2	5.31	1333	0	51.05	HQGVMVGMGQK	iTRAQ4plex (K); iTRAQ4plex (N-term)
6	sp|P63260|ACTG_MOUSE	Actin, cytoplasmic 2 OS=Mus musculus GN=Actg1 PE=1 SV=1	1219	41766	33	14	51.2	5.31	1334	0	46.3	HQGVMVGMGQK	iTRAQ4plex (K); iTRAQ4plex (N-term)
6	sp|P63260|ACTG_MOUSE	Actin, cytoplasmic 2 OS=Mus musculus GN=Actg1 PE=1 SV=1	1219	41766	33	14	51.2	5.31	1382	1	85.09	DSYVGDEAQSK	iTRAQ4plex (K); iTRAQ4plex (N-term)
6	sp|P63260|ACTG_MOUSE	Actin, cytoplasmic 2 OS=Mus musculus GN=Actg1 PE=1 SV=1	1219	41766	33	14	51.2	5.31	1383	1	87.35	DSYVGDEAQSK	iTRAQ4plex (K); iTRAQ4plex (N-term)
6	sp|P63260|ACTG_MOUSE	Actin, cytoplasmic 2 OS=Mus musculus GN=Actg1 PE=1 SV=1	1219	41766	33	14	51.2	5.31	1647	1	46.53	IWHHTFYNELR	iTRAQ4plex (N-term)
6	sp|P63260|ACTG_MOUSE	Actin, cytoplasmic 2 OS=Mus musculus GN=Actg1 PE=1 SV=1	1219	41766	33	14	51.2	5.31	1648	1	48.47	IWHHTFYNELR	iTRAQ4plex (N-term)
6	sp|P63260|ACTG_MOUSE	Actin, cytoplasmic 2 OS=Mus musculus GN=Actg1 PE=1 SV=1	1219	41766	33	14	51.2	5.31	1649	1	94.24	QEYDESGPSIVHR	iTRAQ4plex (N-term)
6	sp|P63260|ACTG_MOUSE	Actin, cytoplasmic 2 OS=Mus musculus GN=Actg1 PE=1 SV=1	1219	41766	33	14	51.2	5.31	1650	1	103.95	QEYDESGPSIVHR	iTRAQ4plex (N-term)
6	sp|P63260|ACTG_MOUSE	Actin, cytoplasmic 2 OS=Mus musculus GN=Actg1 PE=1 SV=1	1219	41766	33	14	51.2	5.31	2033	0	97.91	SYELPDGQVITIGNER	iTRAQ4plex (N-term)
6	sp|P63260|ACTG_MOUSE	Actin, cytoplasmic 2 OS=Mus musculus GN=Actg1 PE=1 SV=1	1219	41766	33	14	51.2	5.31	2034	0	93.55	SYELPDGQVITIGNER	iTRAQ4plex (N-term)
6	sp|P63260|ACTG_MOUSE	Actin, cytoplasmic 2 OS=Mus musculus GN=Actg1 PE=1 SV=1	1219	41766	33	14	51.2	5.31	2384	1	80.51	YPIEHGIVTNWDDMEK	iTRAQ4plex (K); iTRAQ4plex (N-term)
6	sp|P63260|ACTG_MOUSE	Actin, cytoplasmic 2 OS=Mus musculus GN=Actg1 PE=1 SV=1	1219	41766	33	14	51.2	5.31	2385	1	80.54	YPIEHGIVTNWDDMEK	iTRAQ4plex (K); iTRAQ4plex (N-term)
6	sp|P63260|ACTG_MOUSE	Actin, cytoplasmic 2 OS=Mus musculus GN=Actg1 PE=1 SV=1	1219	41766	33	14	51.2	5.31	2394	1	77.38	VAPEEHPVLLTEAPLNPK	iTRAQ4plex (K); iTRAQ4plex (N-term)
6	sp|P63260|ACTG_MOUSE	Actin, cytoplasmic 2 OS=Mus musculus GN=Actg1 PE=1 SV=1	1219	41766	33	14	51.2	5.31	2395	1	85.91	VAPEEHPVLLTEAPLNPK	iTRAQ4plex (K); iTRAQ4plex (N-term)
6	sp|P63260|ACTG_MOUSE	Actin, cytoplasmic 2 OS=Mus musculus GN=Actg1 PE=1 SV=1	1219	41766	33	14	51.2	5.31	2396	1	40.9	VAPEEHPVLLTEAPLNPK	iTRAQ4plex (K); iTRAQ4plex (N-term)
6	sp|P63260|ACTG_MOUSE	Actin, cytoplasmic 2 OS=Mus musculus GN=Actg1 PE=1 SV=1	1219	41766	33	14	51.2	5.31	2491	1	102.71	DLYANTVLSGGTTMYPGIADR	iTRAQ4plex (N-term)
6	sp|P63260|ACTG_MOUSE	Actin, cytoplasmic 2 OS=Mus musculus GN=Actg1 PE=1 SV=1	1219	41766	33	14	51.2	5.31	2492	1	91.4	DLYANTVLSGGTTMYPGIADR	iTRAQ4plex (N-term)
6	sp|P63260|ACTG_MOUSE	Actin, cytoplasmic 2 OS=Mus musculus GN=Actg1 PE=1 SV=1	1219	41766	33	14	51.2	5.31	2907	0	115.1	TTGIVMDSGDGVTHTVPIYEGYALPHAILR	iTRAQ4plex (N-term)
6	sp|P63260|ACTG_MOUSE	Actin, cytoplasmic 2 OS=Mus musculus GN=Actg1 PE=1 SV=1	1219	41766	33	14	51.2	5.31	2908	0	102.61	TTGIVMDSGDGVTHTVPIYEGYALPHAILR	iTRAQ4plex (N-term)
6	sp|P63261|ACTG_HUMAN	Actin, cytoplasmic 2 OS=Homo sapiens GN=ACTG1 PE=1 SV=1	1219	41766	33	14	51.2	5.31	172	0	42.29	GILTLK	iTRAQ4plex (K); iTRAQ4plex (N-term)
6	sp|P63261|ACTG_HUMAN	Actin, cytoplasmic 2 OS=Homo sapiens GN=ACTG1 PE=1 SV=1	1219	41766	33	14	51.2	5.31	173	0	42.23	GILTLK	iTRAQ4plex (K); iTRAQ4plex (N-term)
6	sp|P63261|ACTG_HUMAN	Actin, cytoplasmic 2 OS=Homo sapiens GN=ACTG1 PE=1 SV=1	1219	41766	33	14	51.2	5.31	511	1	78.07	AGFAGDDAPR	iTRAQ4plex (N-term)
6	sp|P63261|ACTG_HUMAN	Actin, cytoplasmic 2 OS=Homo sapiens GN=ACTG1 PE=1 SV=1	1219	41766	33	14	51.2	5.31	512	1	78.02	AGFAGDDAPR	iTRAQ4plex (N-term)
6	sp|P63261|ACTG_HUMAN	Actin, cytoplasmic 2 OS=Homo sapiens GN=ACTG1 PE=1 SV=1	1219	41766	33	14	51.2	5.31	956	1	61.3	GYSFTTTAER	iTRAQ4plex (N-term)
6	sp|P63261|ACTG_HUMAN	Actin, cytoplasmic 2 OS=Homo sapiens GN=ACTG1 PE=1 SV=1	1219	41766	33	14	51.2	5.31	957	1	61.13	GYSFTTTAER	iTRAQ4plex (N-term)
6	sp|P63261|ACTG_HUMAN	Actin, cytoplasmic 2 OS=Homo sapiens GN=ACTG1 PE=1 SV=1	1219	41766	33	14	51.2	5.31	978	0	52.26	DLTDYLMK	iTRAQ4plex (K); iTRAQ4plex (N-term)
6	sp|P63261|ACTG_HUMAN	Actin, cytoplasmic 2 OS=Homo sapiens GN=ACTG1 PE=1 SV=1	1219	41766	33	14	51.2	5.31	979	0	52.22	DLTDYLMK	iTRAQ4plex (K); iTRAQ4plex (N-term)
6	sp|P63261|ACTG_HUMAN	Actin, cytoplasmic 2 OS=Homo sapiens GN=ACTG1 PE=1 SV=1	1219	41766	33	14	51.2	5.31	1006	0	44.09	DLTDYLMK	iTRAQ4plex (K); iTRAQ4plex (N-term); Oxidation (M)
6	sp|P63261|ACTG_HUMAN	Actin, cytoplasmic 2 OS=Homo sapiens GN=ACTG1 PE=1 SV=1	1219	41766	33	14	51.2	5.31	1297	1	66.68	EITALAPSTMK	iTRAQ4plex (K); iTRAQ4plex (N-term)
6	sp|P63261|ACTG_HUMAN	Actin, cytoplasmic 2 OS=Homo sapiens GN=ACTG1 PE=1 SV=1	1219	41766	33	14	51.2	5.31	1298	1	50.65	EITALAPSTMK	iTRAQ4plex (K); iTRAQ4plex (N-term)
6	sp|P63261|ACTG_HUMAN	Actin, cytoplasmic 2 OS=Homo sapiens GN=ACTG1 PE=1 SV=1	1219	41766	33	14	51.2	5.31	1299	1	80.74	EITALAPSTMK	iTRAQ4plex (K); iTRAQ4plex (N-term)
6	sp|P63261|ACTG_HUMAN	Actin, cytoplasmic 2 OS=Homo sapiens GN=ACTG1 PE=1 SV=1	1219	41766	33	14	51.2	5.31	1300	1	50.69	EITALAPSTMK	iTRAQ4plex (K); iTRAQ4plex (N-term)
6	sp|P63261|ACTG_HUMAN	Actin, cytoplasmic 2 OS=Homo sapiens GN=ACTG1 PE=1 SV=1	1219	41766	33	14	51.2	5.31	1332	0	53.33	HQGVMVGMGQK	iTRAQ4plex (K); iTRAQ4plex (N-term)
6	sp|P63261|ACTG_HUMAN	Actin, cytoplasmic 2 OS=Homo sapiens GN=ACTG1 PE=1 SV=1	1219	41766	33	14	51.2	5.31	1333	0	51.05	HQGVMVGMGQK	iTRAQ4plex (K); iTRAQ4plex (N-term)
6	sp|P63261|ACTG_HUMAN	Actin, cytoplasmic 2 OS=Homo sapiens GN=ACTG1 PE=1 SV=1	1219	41766	33	14	51.2	5.31	1334	0	46.3	HQGVMVGMGQK	iTRAQ4plex (K); iTRAQ4plex (N-term)
6	sp|P63261|ACTG_HUMAN	Actin, cytoplasmic 2 OS=Homo sapiens GN=ACTG1 PE=1 SV=1	1219	41766	33	14	51.2	5.31	1382	1	85.09	DSYVGDEAQSK	iTRAQ4plex (K); iTRAQ4plex (N-term)
6	sp|P63261|ACTG_HUMAN	Actin, cytoplasmic 2 OS=Homo sapiens GN=ACTG1 PE=1 SV=1	1219	41766	33	14	51.2	5.31	1383	1	87.35	DSYVGDEAQSK	iTRAQ4plex (K); iTRAQ4plex (N-term)
6	sp|P63261|ACTG_HUMAN	Actin, cytoplasmic 2 OS=Homo sapiens GN=ACTG1 PE=1 SV=1	1219	41766	33	14	51.2	5.31	1647	1	46.53	IWHHTFYNELR	iTRAQ4plex (N-term)
6	sp|P63261|ACTG_HUMAN	Actin, cytoplasmic 2 OS=Homo sapiens GN=ACTG1 PE=1 SV=1	1219	41766	33	14	51.2	5.31	1648	1	48.47	IWHHTFYNELR	iTRAQ4plex (N-term)
6	sp|P63261|ACTG_HUMAN	Actin, cytoplasmic 2 OS=Homo sapiens GN=ACTG1 PE=1 SV=1	1219	41766	33	14	51.2	5.31	1649	1	94.24	QEYDESGPSIVHR	iTRAQ4plex (N-term)
6	sp|P63261|ACTG_HUMAN	Actin, cytoplasmic 2 OS=Homo sapiens GN=ACTG1 PE=1 SV=1	1219	41766	33	14	51.2	5.31	1650	1	103.95	QEYDESGPSIVHR	iTRAQ4plex (N-term)
6	sp|P63261|ACTG_HUMAN	Actin, cytoplasmic 2 OS=Homo sapiens GN=ACTG1 PE=1 SV=1	1219	41766	33	14	51.2	5.31	2033	0	97.91	SYELPDGQVITIGNER	iTRAQ4plex (N-term)
6	sp|P63261|ACTG_HUMAN	Actin, cytoplasmic 2 OS=Homo sapiens GN=ACTG1 PE=1 SV=1	1219	41766	33	14	51.2	5.31	2034	0	93.55	SYELPDGQVITIGNER	iTRAQ4plex (N-term)
6	sp|P63261|ACTG_HUMAN	Actin, cytoplasmic 2 OS=Homo sapiens GN=ACTG1 PE=1 SV=1	1219	41766	33	14	51.2	5.31	2384	1	80.51	YPIEHGIVTNWDDMEK	iTRAQ4plex (K); iTRAQ4plex (N-term)
6	sp|P63261|ACTG_HUMAN	Actin, cytoplasmic 2 OS=Homo sapiens GN=ACTG1 PE=1 SV=1	1219	41766	33	14	51.2	5.31	2385	1	80.54	YPIEHGIVTNWDDMEK	iTRAQ4plex (K); iTRAQ4plex (N-term)
6	sp|P63261|ACTG_HUMAN	Actin, cytoplasmic 2 OS=Homo sapiens GN=ACTG1 PE=1 SV=1	1219	41766	33	14	51.2	5.31	2394	1	77.38	VAPEEHPVLLTEAPLNPK	iTRAQ4plex (K); iTRAQ4plex (N-term)
6	sp|P63261|ACTG_HUMAN	Actin, cytoplasmic 2 OS=Homo sapiens GN=ACTG1 PE=1 SV=1	1219	41766	33	14	51.2	5.31	2395	1	85.91	VAPEEHPVLLTEAPLNPK	iTRAQ4plex (K); iTRAQ4plex (N-term)
6	sp|P63261|ACTG_HUMAN	Actin, cytoplasmic 2 OS=Homo sapiens GN=ACTG1 PE=1 SV=1	1219	41766	33	14	51.2	5.31	2396	1	40.9	VAPEEHPVLLTEAPLNPK	iTRAQ4plex (K); iTRAQ4plex (N-term)
6	sp|P63261|ACTG_HUMAN	Actin, cytoplasmic 2 OS=Homo sapiens GN=ACTG1 PE=1 SV=1	1219	41766	33	14	51.2	5.31	2491	1	102.71	DLYANTVLSGGTTMYPGIADR	iTRAQ4plex (N-term)
6	sp|P63261|ACTG_HUMAN	Actin, cytoplasmic 2 OS=Homo sapiens GN=ACTG1 PE=1 SV=1	1219	41766	33	14	51.2	5.31	2492	1	91.4	DLYANTVLSGGTTMYPGIADR	iTRAQ4plex (N-term)
6	sp|P63261|ACTG_HUMAN	Actin, cytoplasmic 2 OS=Homo sapiens GN=ACTG1 PE=1 SV=1	1219	41766	33	14	51.2	5.31	2907	0	115.1	TTGIVMDSGDGVTHTVPIYEGYALPHAILR	iTRAQ4plex (N-term)
6	sp|P63261|ACTG_HUMAN	Actin, cytoplasmic 2 OS=Homo sapiens GN=ACTG1 PE=1 SV=1	1219	41766	33	14	51.2	5.31	2908	0	102.61	TTGIVMDSGDGVTHTVPIYEGYALPHAILR	iTRAQ4plex (N-term)
7	sp|Q71U36|TBA1A_HUMAN	Tubulin alpha-1A chain OS=Homo sapiens GN=TUBA1A PE=1 SV=1	1194	50104	26	13	39.2	4.94	388	0	48.48	LSVDYGK	iTRAQ4plex (K); iTRAQ4plex (N-term)
7	sp|Q71U36|TBA1A_HUMAN	Tubulin alpha-1A chain OS=Homo sapiens GN=TUBA1A PE=1 SV=1	1194	50104	26	13	39.2	4.94	614	0	55.64	EDAANNYAR	iTRAQ4plex (N-term)
7	sp|Q71U36|TBA1A_HUMAN	Tubulin alpha-1A chain OS=Homo sapiens GN=TUBA1A PE=1 SV=1	1194	50104	26	13	39.2	4.94	707	0	51.02	EDMAALEK	iTRAQ4plex (K); iTRAQ4plex (N-term)
7	sp|Q71U36|TBA1A_HUMAN	Tubulin alpha-1A chain OS=Homo sapiens GN=TUBA1A PE=1 SV=1	1194	50104	26	13	39.2	4.94	708	0	51.51	EDMAALEK	iTRAQ4plex (K); iTRAQ4plex (N-term)
7	sp|Q71U36|TBA1A_HUMAN	Tubulin alpha-1A chain OS=Homo sapiens GN=TUBA1A PE=1 SV=1	1194	50104	26	13	39.2	4.94	813	0	44.78	EIIDLVLDR	iTRAQ4plex (N-term)
7	sp|Q71U36|TBA1A_HUMAN	Tubulin alpha-1A chain OS=Homo sapiens GN=TUBA1A PE=1 SV=1	1194	50104	26	13	39.2	4.94	814	0	46.47	EIIDLVLDR	iTRAQ4plex (N-term)
7	sp|Q71U36|TBA1A_HUMAN	Tubulin alpha-1A chain OS=Homo sapiens GN=TUBA1A PE=1 SV=1	1194	50104	26	13	39.2	4.94	1008	0	71.58	DVNAAIATIK	iTRAQ4plex (K); iTRAQ4plex (N-term)
7	sp|Q71U36|TBA1A_HUMAN	Tubulin alpha-1A chain OS=Homo sapiens GN=TUBA1A PE=1 SV=1	1194	50104	26	13	39.2	4.94	1009	0	70	DVNAAIATIK	iTRAQ4plex (K); iTRAQ4plex (N-term)
7	sp|Q71U36|TBA1A_HUMAN	Tubulin alpha-1A chain OS=Homo sapiens GN=TUBA1A PE=1 SV=1	1194	50104	26	13	39.2	4.94	1567	1	87.79	LIGQIVSSITASLR	iTRAQ4plex (N-term)
7	sp|Q71U36|TBA1A_HUMAN	Tubulin alpha-1A chain OS=Homo sapiens GN=TUBA1A PE=1 SV=1	1194	50104	26	13	39.2	4.94	1568	1	88.71	LIGQIVSSITASLR	iTRAQ4plex (N-term)
7	sp|Q71U36|TBA1A_HUMAN	Tubulin alpha-1A chain OS=Homo sapiens GN=TUBA1A PE=1 SV=1	1194	50104	26	13	39.2	4.94	1704	0	61.04	QLFHPEQLITGK	iTRAQ4plex (K); iTRAQ4plex (N-term)
7	sp|Q71U36|TBA1A_HUMAN	Tubulin alpha-1A chain OS=Homo sapiens GN=TUBA1A PE=1 SV=1	1194	50104	26	13	39.2	4.94	1705	0	64.4	QLFHPEQLITGK	iTRAQ4plex (K); iTRAQ4plex (N-term)
7	sp|Q71U36|TBA1A_HUMAN	Tubulin alpha-1A chain OS=Homo sapiens GN=TUBA1A PE=1 SV=1	1194	50104	26	13	39.2	4.94	1911	0	131.45	AVFVDLEPTVIDEVR	iTRAQ4plex (N-term)
7	sp|Q71U36|TBA1A_HUMAN	Tubulin alpha-1A chain OS=Homo sapiens GN=TUBA1A PE=1 SV=1	1194	50104	26	13	39.2	4.94	1912	0	118.74	AVFVDLEPTVIDEVR	iTRAQ4plex (N-term)
7	sp|Q71U36|TBA1A_HUMAN	Tubulin alpha-1A chain OS=Homo sapiens GN=TUBA1A PE=1 SV=1	1194	50104	26	13	39.2	4.94	1934	0	43.75	NLDIERPTYTNLNR	iTRAQ4plex (N-term)
7	sp|Q71U36|TBA1A_HUMAN	Tubulin alpha-1A chain OS=Homo sapiens GN=TUBA1A PE=1 SV=1	1194	50104	26	13	39.2	4.94	1935	0	43.74	NLDIERPTYTNLNR	iTRAQ4plex (N-term)
7	sp|Q71U36|TBA1A_HUMAN	Tubulin alpha-1A chain OS=Homo sapiens GN=TUBA1A PE=1 SV=1	1194	50104	26	13	39.2	4.94	2254	0	86.85	VGINYQPPTVVPGGDLAK	iTRAQ4plex (K); iTRAQ4plex (N-term)
7	sp|Q71U36|TBA1A_HUMAN	Tubulin alpha-1A chain OS=Homo sapiens GN=TUBA1A PE=1 SV=1	1194	50104	26	13	39.2	4.94	2255	0	88.89	VGINYQPPTVVPGGDLAK	iTRAQ4plex (K); iTRAQ4plex (N-term)
7	sp|Q71U36|TBA1A_HUMAN	Tubulin alpha-1A chain OS=Homo sapiens GN=TUBA1A PE=1 SV=1	1194	50104	26	13	39.2	4.94	2446	0	74.94	TIGGGDDSFNTFFSETGAGK	iTRAQ4plex (K); iTRAQ4plex (N-term)
7	sp|Q71U36|TBA1A_HUMAN	Tubulin alpha-1A chain OS=Homo sapiens GN=TUBA1A PE=1 SV=1	1194	50104	26	13	39.2	4.94	2447	0	75.29	TIGGGDDSFNTFFSETGAGK	iTRAQ4plex (K); iTRAQ4plex (N-term)
7	sp|Q71U36|TBA1A_HUMAN	Tubulin alpha-1A chain OS=Homo sapiens GN=TUBA1A PE=1 SV=1	1194	50104	26	13	39.2	4.94	2592	0	113.64	AFVHWYVGEGMEEGEFSEAR	iTRAQ4plex (N-term)
7	sp|Q71U36|TBA1A_HUMAN	Tubulin alpha-1A chain OS=Homo sapiens GN=TUBA1A PE=1 SV=1	1194	50104	26	13	39.2	4.94	2593	0	110.22	AFVHWYVGEGMEEGEFSEAR	iTRAQ4plex (N-term)
7	sp|Q71U36|TBA1A_HUMAN	Tubulin alpha-1A chain OS=Homo sapiens GN=TUBA1A PE=1 SV=1	1194	50104	26	13	39.2	4.94	2656	0	121.56	FDGALNVDLTEFQTNLVPYPR	iTRAQ4plex (N-term)
7	sp|Q71U36|TBA1A_HUMAN	Tubulin alpha-1A chain OS=Homo sapiens GN=TUBA1A PE=1 SV=1	1194	50104	26	13	39.2	4.94	2657	0	103.8	FDGALNVDLTEFQTNLVPYPR	iTRAQ4plex (N-term)
7	sp|Q71U36|TBA1A_HUMAN	Tubulin alpha-1A chain OS=Homo sapiens GN=TUBA1A PE=1 SV=1	1194	50104	26	13	39.2	4.94	2658	0	115.28	FDGALNVDLTEFQTNLVPYPR	iTRAQ4plex (N-term)
7	sp|Q71U36|TBA1A_HUMAN	Tubulin alpha-1A chain OS=Homo sapiens GN=TUBA1A PE=1 SV=1	1194	50104	26	13	39.2	4.94	2659	0	99.21	FDGALNVDLTEFQTNLVPYPR	iTRAQ4plex (N-term)
7	sp|P68369|TBA1A_MOUSE	Tubulin alpha-1A chain OS=Mus musculus GN=Tuba1a PE=1 SV=1	1194	50104	26	13	39.2	4.94	388	0	48.48	LSVDYGK	iTRAQ4plex (K); iTRAQ4plex (N-term)
7	sp|P68369|TBA1A_MOUSE	Tubulin alpha-1A chain OS=Mus musculus GN=Tuba1a PE=1 SV=1	1194	50104	26	13	39.2	4.94	614	0	55.64	EDAANNYAR	iTRAQ4plex (N-term)
7	sp|P68369|TBA1A_MOUSE	Tubulin alpha-1A chain OS=Mus musculus GN=Tuba1a PE=1 SV=1	1194	50104	26	13	39.2	4.94	707	0	51.02	EDMAALEK	iTRAQ4plex (K); iTRAQ4plex (N-term)
7	sp|P68369|TBA1A_MOUSE	Tubulin alpha-1A chain OS=Mus musculus GN=Tuba1a PE=1 SV=1	1194	50104	26	13	39.2	4.94	708	0	51.51	EDMAALEK	iTRAQ4plex (K); iTRAQ4plex (N-term)
7	sp|P68369|TBA1A_MOUSE	Tubulin alpha-1A chain OS=Mus musculus GN=Tuba1a PE=1 SV=1	1194	50104	26	13	39.2	4.94	813	0	44.78	EIIDLVLDR	iTRAQ4plex (N-term)
7	sp|P68369|TBA1A_MOUSE	Tubulin alpha-1A chain OS=Mus musculus GN=Tuba1a PE=1 SV=1	1194	50104	26	13	39.2	4.94	814	0	46.47	EIIDLVLDR	iTRAQ4plex (N-term)
7	sp|P68369|TBA1A_MOUSE	Tubulin alpha-1A chain OS=Mus musculus GN=Tuba1a PE=1 SV=1	1194	50104	26	13	39.2	4.94	1008	0	71.58	DVNAAIATIK	iTRAQ4plex (K); iTRAQ4plex (N-term)
7	sp|P68369|TBA1A_MOUSE	Tubulin alpha-1A chain OS=Mus musculus GN=Tuba1a PE=1 SV=1	1194	50104	26	13	39.2	4.94	1009	0	70	DVNAAIATIK	iTRAQ4plex (K); iTRAQ4plex (N-term)
7	sp|P68369|TBA1A_MOUSE	Tubulin alpha-1A chain OS=Mus musculus GN=Tuba1a PE=1 SV=1	1194	50104	26	13	39.2	4.94	1567	1	87.79	LIGQIVSSITASLR	iTRAQ4plex (N-term)
7	sp|P68369|TBA1A_MOUSE	Tubulin alpha-1A chain OS=Mus musculus GN=Tuba1a PE=1 SV=1	1194	50104	26	13	39.2	4.94	1568	1	88.71	LIGQIVSSITASLR	iTRAQ4plex (N-term)
7	sp|P68369|TBA1A_MOUSE	Tubulin alpha-1A chain OS=Mus musculus GN=Tuba1a PE=1 SV=1	1194	50104	26	13	39.2	4.94	1704	0	61.04	QLFHPEQLITGK	iTRAQ4plex (K); iTRAQ4plex (N-term)
7	sp|P68369|TBA1A_MOUSE	Tubulin alpha-1A chain OS=Mus musculus GN=Tuba1a PE=1 SV=1	1194	50104	26	13	39.2	4.94	1705	0	64.4	QLFHPEQLITGK	iTRAQ4plex (K); iTRAQ4plex (N-term)
7	sp|P68369|TBA1A_MOUSE	Tubulin alpha-1A chain OS=Mus musculus GN=Tuba1a PE=1 SV=1	1194	50104	26	13	39.2	4.94	1911	0	131.45	AVFVDLEPTVIDEVR	iTRAQ4plex (N-term)
7	sp|P68369|TBA1A_MOUSE	Tubulin alpha-1A chain OS=Mus musculus GN=Tuba1a PE=1 SV=1	1194	50104	26	13	39.2	4.94	1912	0	118.74	AVFVDLEPTVIDEVR	iTRAQ4plex (N-term)
7	sp|P68369|TBA1A_MOUSE	Tubulin alpha-1A chain OS=Mus musculus GN=Tuba1a PE=1 SV=1	1194	50104	26	13	39.2	4.94	1934	0	43.75	NLDIERPTYTNLNR	iTRAQ4plex (N-term)
7	sp|P68369|TBA1A_MOUSE	Tubulin alpha-1A chain OS=Mus musculus GN=Tuba1a PE=1 SV=1	1194	50104	26	13	39.2	4.94	1935	0	43.74	NLDIERPTYTNLNR	iTRAQ4plex (N-term)
7	sp|P68369|TBA1A_MOUSE	Tubulin alpha-1A chain OS=Mus musculus GN=Tuba1a PE=1 SV=1	1194	50104	26	13	39.2	4.94	2254	0	86.85	VGINYQPPTVVPGGDLAK	iTRAQ4plex (K); iTRAQ4plex (N-term)
7	sp|P68369|TBA1A_MOUSE	Tubulin alpha-1A chain OS=Mus musculus GN=Tuba1a PE=1 SV=1	1194	50104	26	13	39.2	4.94	2255	0	88.89	VGINYQPPTVVPGGDLAK	iTRAQ4plex (K); iTRAQ4plex (N-term)
7	sp|P68369|TBA1A_MOUSE	Tubulin alpha-1A chain OS=Mus musculus GN=Tuba1a PE=1 SV=1	1194	50104	26	13	39.2	4.94	2446	0	74.94	TIGGGDDSFNTFFSETGAGK	iTRAQ4plex (K); iTRAQ4plex (N-term)
7	sp|P68369|TBA1A_MOUSE	Tubulin alpha-1A chain OS=Mus musculus GN=Tuba1a PE=1 SV=1	1194	50104	26	13	39.2	4.94	2447	0	75.29	TIGGGDDSFNTFFSETGAGK	iTRAQ4plex (K); iTRAQ4plex (N-term)
7	sp|P68369|TBA1A_MOUSE	Tubulin alpha-1A chain OS=Mus musculus GN=Tuba1a PE=1 SV=1	1194	50104	26	13	39.2	4.94	2592	0	113.64	AFVHWYVGEGMEEGEFSEAR	iTRAQ4plex (N-term)
7	sp|P68369|TBA1A_MOUSE	Tubulin alpha-1A chain OS=Mus musculus GN=Tuba1a PE=1 SV=1	1194	50104	26	13	39.2	4.94	2593	0	110.22	AFVHWYVGEGMEEGEFSEAR	iTRAQ4plex (N-term)
7	sp|P68369|TBA1A_MOUSE	Tubulin alpha-1A chain OS=Mus musculus GN=Tuba1a PE=1 SV=1	1194	50104	26	13	39.2	4.94	2656	0	121.56	FDGALNVDLTEFQTNLVPYPR	iTRAQ4plex (N-term)
7	sp|P68369|TBA1A_MOUSE	Tubulin alpha-1A chain OS=Mus musculus GN=Tuba1a PE=1 SV=1	1194	50104	26	13	39.2	4.94	2657	0	103.8	FDGALNVDLTEFQTNLVPYPR	iTRAQ4plex (N-term)
7	sp|P68369|TBA1A_MOUSE	Tubulin alpha-1A chain OS=Mus musculus GN=Tuba1a PE=1 SV=1	1194	50104	26	13	39.2	4.94	2658	0	115.28	FDGALNVDLTEFQTNLVPYPR	iTRAQ4plex (N-term)
7	sp|P68369|TBA1A_MOUSE	Tubulin alpha-1A chain OS=Mus musculus GN=Tuba1a PE=1 SV=1	1194	50104	26	13	39.2	4.94	2659	0	99.21	FDGALNVDLTEFQTNLVPYPR	iTRAQ4plex (N-term)
8	sp|P06576|ATPB_HUMAN	ATP synthase subunit beta, mitochondrial OS=Homo sapiens GN=ATP5B PE=1 SV=3	1126	56525	20	9	23.3	5.26	1161	1	55.42	VVDLLAPYAK	iTRAQ4plex (K); iTRAQ4plex (N-term)
8	sp|P06576|ATPB_HUMAN	ATP synthase subunit beta, mitochondrial OS=Homo sapiens GN=ATP5B PE=1 SV=3	1126	56525	20	9	23.3	5.26	1522	1	89.43	FTQAGSEVSALLGR	iTRAQ4plex (N-term)
8	sp|P06576|ATPB_HUMAN	ATP synthase subunit beta, mitochondrial OS=Homo sapiens GN=ATP5B PE=1 SV=3	1126	56525	20	9	23.3	5.26	1523	1	90.47	FTQAGSEVSALLGR	iTRAQ4plex (N-term)
8	sp|P06576|ATPB_HUMAN	ATP synthase subunit beta, mitochondrial OS=Homo sapiens GN=ATP5B PE=1 SV=3	1126	56525	20	9	23.3	5.26	1533	1	89.94	VALTGLTVAEYFR	iTRAQ4plex (N-term)
8	sp|P06576|ATPB_HUMAN	ATP synthase subunit beta, mitochondrial OS=Homo sapiens GN=ATP5B PE=1 SV=3	1126	56525	20	9	23.3	5.26	1535	1	90.81	VALTGLTVAEYFR	iTRAQ4plex (N-term)
8	sp|P06576|ATPB_HUMAN	ATP synthase subunit beta, mitochondrial OS=Homo sapiens GN=ATP5B PE=1 SV=3	1126	56525	20	9	23.3	5.26	1777	1	45.91	TVLIMELINNVAK	iTRAQ4plex (K); iTRAQ4plex (N-term)
8	sp|P06576|ATPB_HUMAN	ATP synthase subunit beta, mitochondrial OS=Homo sapiens GN=ATP5B PE=1 SV=3	1126	56525	20	9	23.3	5.26	1778	1	84.76	TVLIMELINNVAK	iTRAQ4plex (K); iTRAQ4plex (N-term)
8	sp|P06576|ATPB_HUMAN	ATP synthase subunit beta, mitochondrial OS=Homo sapiens GN=ATP5B PE=1 SV=3	1126	56525	20	9	23.3	5.26	1779	1	47.69	TVLIMELINNVAK	iTRAQ4plex (K); iTRAQ4plex (N-term)
8	sp|P06576|ATPB_HUMAN	ATP synthase subunit beta, mitochondrial OS=Homo sapiens GN=ATP5B PE=1 SV=3	1126	56525	20	9	23.3	5.26	1780	1	86.02	TVLIMELINNVAK	iTRAQ4plex (K); iTRAQ4plex (N-term)
8	sp|P06576|ATPB_HUMAN	ATP synthase subunit beta, mitochondrial OS=Homo sapiens GN=ATP5B PE=1 SV=3	1126	56525	20	9	23.3	5.26	1844	1	81.65	LVLEVAQHLGESTVR	iTRAQ4plex (N-term)
8	sp|P06576|ATPB_HUMAN	ATP synthase subunit beta, mitochondrial OS=Homo sapiens GN=ATP5B PE=1 SV=3	1126	56525	20	9	23.3	5.26	2194	1	70.33	DQEGQDVLLFIDNIFR	iTRAQ4plex (N-term)
8	sp|P06576|ATPB_HUMAN	ATP synthase subunit beta, mitochondrial OS=Homo sapiens GN=ATP5B PE=1 SV=3	1126	56525	20	9	23.3	5.26	2195	1	133.31	DQEGQDVLLFIDNIFR	iTRAQ4plex (N-term)
8	sp|P06576|ATPB_HUMAN	ATP synthase subunit beta, mitochondrial OS=Homo sapiens GN=ATP5B PE=1 SV=3	1126	56525	20	9	23.3	5.26	2196	1	74.87	DQEGQDVLLFIDNIFR	iTRAQ4plex (N-term)
8	sp|P06576|ATPB_HUMAN	ATP synthase subunit beta, mitochondrial OS=Homo sapiens GN=ATP5B PE=1 SV=3	1126	56525	20	9	23.3	5.26	2197	1	150.99	DQEGQDVLLFIDNIFR	iTRAQ4plex (N-term)
8	sp|P06576|ATPB_HUMAN	ATP synthase subunit beta, mitochondrial OS=Homo sapiens GN=ATP5B PE=1 SV=3	1126	56525	20	9	23.3	5.26	2462	1	72.5	FLSQPFQVAEVFTGHMGK	iTRAQ4plex (K); iTRAQ4plex (N-term)
8	sp|P06576|ATPB_HUMAN	ATP synthase subunit beta, mitochondrial OS=Homo sapiens GN=ATP5B PE=1 SV=3	1126	56525	20	9	23.3	5.26	2463	1	82.48	FLSQPFQVAEVFTGHMGK	iTRAQ4plex (K); iTRAQ4plex (N-term)
8	sp|P06576|ATPB_HUMAN	ATP synthase subunit beta, mitochondrial OS=Homo sapiens GN=ATP5B PE=1 SV=3	1126	56525	20	9	23.3	5.26	2539	1	80.28	SLQDIIAILGMDELSEEDK	iTRAQ4plex (K); iTRAQ4plex (N-term)
8	sp|P06576|ATPB_HUMAN	ATP synthase subunit beta, mitochondrial OS=Homo sapiens GN=ATP5B PE=1 SV=3	1126	56525	20	9	23.3	5.26	2541	1	63.76	SLQDIIAILGMDELSEEDK	iTRAQ4plex (K); iTRAQ4plex (N-term)
8	sp|P06576|ATPB_HUMAN	ATP synthase subunit beta, mitochondrial OS=Homo sapiens GN=ATP5B PE=1 SV=3	1126	56525	20	9	23.3	5.26	2810	1	154.21	SLQDIIAILGMDELSEEDKLTVSR	iTRAQ4plex (K); iTRAQ4plex (N-term)
8	sp|P06576|ATPB_HUMAN	ATP synthase subunit beta, mitochondrial OS=Homo sapiens GN=ATP5B PE=1 SV=3	1126	56525	20	9	23.3	5.26	2811	1	170.61	SLQDIIAILGMDELSEEDKLTVSR	iTRAQ4plex (K); iTRAQ4plex (N-term)
8	sp|P56480|ATPB_MOUSE	ATP synthase subunit beta, mitochondrial OS=Mus musculus GN=Atp5b PE=1 SV=2	1126	56265	20	9	23.3	5.19	1161	1	55.42	VVDLLAPYAK	iTRAQ4plex (K); iTRAQ4plex (N-term)
8	sp|P56480|ATPB_MOUSE	ATP synthase subunit beta, mitochondrial OS=Mus musculus GN=Atp5b PE=1 SV=2	1126	56265	20	9	23.3	5.19	1522	1	89.43	FTQAGSEVSALLGR	iTRAQ4plex (N-term)
8	sp|P56480|ATPB_MOUSE	ATP synthase subunit beta, mitochondrial OS=Mus musculus GN=Atp5b PE=1 SV=2	1126	56265	20	9	23.3	5.19	1523	1	90.47	FTQAGSEVSALLGR	iTRAQ4plex (N-term)
8	sp|P56480|ATPB_MOUSE	ATP synthase subunit beta, mitochondrial OS=Mus musculus GN=Atp5b PE=1 SV=2	1126	56265	20	9	23.3	5.19	1533	1	89.94	VALTGLTVAEYFR	iTRAQ4plex (N-term)
8	sp|P56480|ATPB_MOUSE	ATP synthase subunit beta, mitochondrial OS=Mus musculus GN=Atp5b PE=1 SV=2	1126	56265	20	9	23.3	5.19	1535	1	90.81	VALTGLTVAEYFR	iTRAQ4plex (N-term)
8	sp|P56480|ATPB_MOUSE	ATP synthase subunit beta, mitochondrial OS=Mus musculus GN=Atp5b PE=1 SV=2	1126	56265	20	9	23.3	5.19	1777	1	45.91	TVLIMELINNVAK	iTRAQ4plex (K); iTRAQ4plex (N-term)
8	sp|P56480|ATPB_MOUSE	ATP synthase subunit beta, mitochondrial OS=Mus musculus GN=Atp5b PE=1 SV=2	1126	56265	20	9	23.3	5.19	1778	1	84.76	TVLIMELINNVAK	iTRAQ4plex (K); iTRAQ4plex (N-term)
8	sp|P56480|ATPB_MOUSE	ATP synthase subunit beta, mitochondrial OS=Mus musculus GN=Atp5b PE=1 SV=2	1126	56265	20	9	23.3	5.19	1779	1	47.69	TVLIMELINNVAK	iTRAQ4plex (K); iTRAQ4plex (N-term)
8	sp|P56480|ATPB_MOUSE	ATP synthase subunit beta, mitochondrial OS=Mus musculus GN=Atp5b PE=1 SV=2	1126	56265	20	9	23.3	5.19	1780	1	86.02	TVLIMELINNVAK	iTRAQ4plex (K); iTRAQ4plex (N-term)
8	sp|P56480|ATPB_MOUSE	ATP synthase subunit beta, mitochondrial OS=Mus musculus GN=Atp5b PE=1 SV=2	1126	56265	20	9	23.3	5.19	1844	1	81.65	LVLEVAQHLGESTVR	iTRAQ4plex (N-term)
8	sp|P56480|ATPB_MOUSE	ATP synthase subunit beta, mitochondrial OS=Mus musculus GN=Atp5b PE=1 SV=2	1126	56265	20	9	23.3	5.19	2194	1	70.33	DQEGQDVLLFIDNIFR	iTRAQ4plex (N-term)
8	sp|P56480|ATPB_MOUSE	ATP synthase subunit beta, mitochondrial OS=Mus musculus GN=Atp5b PE=1 SV=2	1126	56265	20	9	23.3	5.19	2195	1	133.31	DQEGQDVLLFIDNIFR	iTRAQ4plex (N-term)
8	sp|P56480|ATPB_MOUSE	ATP synthase subunit beta, mitochondrial OS=Mus musculus GN=Atp5b PE=1 SV=2	1126	56265	20	9	23.3	5.19	2196	1	74.87	DQEGQDVLLFIDNIFR	iTRAQ4plex (N-term)
8	sp|P56480|ATPB_MOUSE	ATP synthase subunit beta, mitochondrial OS=Mus musculus GN=Atp5b PE=1 SV=2	1126	56265	20	9	23.3	5.19	2197	1	150.99	DQEGQDVLLFIDNIFR	iTRAQ4plex (N-term)
8	sp|P56480|ATPB_MOUSE	ATP synthase subunit beta, mitochondrial OS=Mus musculus GN=Atp5b PE=1 SV=2	1126	56265	20	9	23.3	5.19	2462	1	72.5	FLSQPFQVAEVFTGHMGK	iTRAQ4plex (K); iTRAQ4plex (N-term)
8	sp|P56480|ATPB_MOUSE	ATP synthase subunit beta, mitochondrial OS=Mus musculus GN=Atp5b PE=1 SV=2	1126	56265	20	9	23.3	5.19	2463	1	82.48	FLSQPFQVAEVFTGHMGK	iTRAQ4plex (K); iTRAQ4plex (N-term)
8	sp|P56480|ATPB_MOUSE	ATP synthase subunit beta, mitochondrial OS=Mus musculus GN=Atp5b PE=1 SV=2	1126	56265	20	9	23.3	5.19	2539	1	80.28	SLQDIIAILGMDELSEEDK	iTRAQ4plex (K); iTRAQ4plex (N-term)
8	sp|P56480|ATPB_MOUSE	ATP synthase subunit beta, mitochondrial OS=Mus musculus GN=Atp5b PE=1 SV=2	1126	56265	20	9	23.3	5.19	2541	1	63.76	SLQDIIAILGMDELSEEDK	iTRAQ4plex (K); iTRAQ4plex (N-term)
8	sp|P56480|ATPB_MOUSE	ATP synthase subunit beta, mitochondrial OS=Mus musculus GN=Atp5b PE=1 SV=2	1126	56265	20	9	23.3	5.19	2810	1	154.21	SLQDIIAILGMDELSEEDKLTVSR	iTRAQ4plex (K); iTRAQ4plex (N-term)
8	sp|P56480|ATPB_MOUSE	ATP synthase subunit beta, mitochondrial OS=Mus musculus GN=Atp5b PE=1 SV=2	1126	56265	20	9	23.3	5.19	2811	1	170.61	SLQDIIAILGMDELSEEDKLTVSR	iTRAQ4plex (K); iTRAQ4plex (N-term)
9	sp|P07437|TBB5_HUMAN	Tubulin beta chain OS=Homo sapiens GN=TUBB PE=1 SV=2	1120	49639	27	13	40.8	4.78	682	0	63.09	YLTVAAVFR	iTRAQ4plex (N-term)
9	sp|P07437|TBB5_HUMAN	Tubulin beta chain OS=Homo sapiens GN=TUBB PE=1 SV=2	1120	49639	27	13	40.8	4.78	684	0	59.42	YLTVAAVFR	iTRAQ4plex (N-term)
9	sp|P07437|TBB5_HUMAN	Tubulin beta chain OS=Homo sapiens GN=TUBB PE=1 SV=2	1120	49639	27	13	40.8	4.78	953	0	48.21	FPGQLNADLR	iTRAQ4plex (N-term)
9	sp|P07437|TBB5_HUMAN	Tubulin beta chain OS=Homo sapiens GN=TUBB PE=1 SV=2	1120	49639	27	13	40.8	4.78	989	0	47.97	LAVNMVPFPR	iTRAQ4plex (N-term)
9	sp|P07437|TBB5_HUMAN	Tubulin beta chain OS=Homo sapiens GN=TUBB PE=1 SV=2	1120	49639	27	13	40.8	4.78	990	0	49.56	LAVNMVPFPR	iTRAQ4plex (N-term)
9	sp|P07437|TBB5_HUMAN	Tubulin beta chain OS=Homo sapiens GN=TUBB PE=1 SV=2	1120	49639	27	13	40.8	4.78	1149	0	52.2	ISEQFTAMFR	iTRAQ4plex (N-term)
9	sp|P07437|TBB5_HUMAN	Tubulin beta chain OS=Homo sapiens GN=TUBB PE=1 SV=2	1120	49639	27	13	40.8	4.78	1150	0	59.95	ISEQFTAMFR	iTRAQ4plex (N-term)
9	sp|P07437|TBB5_HUMAN	Tubulin beta chain OS=Homo sapiens GN=TUBB PE=1 SV=2	1120	49639	27	13	40.8	4.78	1575	0	72.95	IMNTFSVVPSPK	iTRAQ4plex (K); iTRAQ4plex (N-term)
9	sp|P07437|TBB5_HUMAN	Tubulin beta chain OS=Homo sapiens GN=TUBB PE=1 SV=2	1120	49639	27	13	40.8	4.78	1751	0	99.34	EVDEQMLNVQNK	iTRAQ4plex (K); iTRAQ4plex (N-term)
9	sp|P07437|TBB5_HUMAN	Tubulin beta chain OS=Homo sapiens GN=TUBB PE=1 SV=2	1120	49639	27	13	40.8	4.78	1752	0	46.55	EVDEQMLNVQNK	iTRAQ4plex (K); iTRAQ4plex (N-term)
9	sp|P07437|TBB5_HUMAN	Tubulin beta chain OS=Homo sapiens GN=TUBB PE=1 SV=2	1120	49639	27	13	40.8	4.78	1753	0	99.11	EVDEQMLNVQNK	iTRAQ4plex (K); iTRAQ4plex (N-term)
9	sp|P07437|TBB5_HUMAN	Tubulin beta chain OS=Homo sapiens GN=TUBB PE=1 SV=2	1120	49639	27	13	40.8	4.78	1754	0	51.99	EVDEQMLNVQNK	iTRAQ4plex (K); iTRAQ4plex (N-term)
9	sp|P07437|TBB5_HUMAN	Tubulin beta chain OS=Homo sapiens GN=TUBB PE=1 SV=2	1120	49639	27	13	40.8	4.78	1799	0	111.51	AILVDLEPGTMDSVR	iTRAQ4plex (N-term)
9	sp|P07437|TBB5_HUMAN	Tubulin beta chain OS=Homo sapiens GN=TUBB PE=1 SV=2	1120	49639	27	13	40.8	4.78	1800	0	119.73	AILVDLEPGTMDSVR	iTRAQ4plex (N-term)
9	sp|P07437|TBB5_HUMAN	Tubulin beta chain OS=Homo sapiens GN=TUBB PE=1 SV=2	1120	49639	27	13	40.8	4.78	1804	0	47.93	LHFFMPGFAPLTSR	iTRAQ4plex (N-term)
9	sp|P07437|TBB5_HUMAN	Tubulin beta chain OS=Homo sapiens GN=TUBB PE=1 SV=2	1120	49639	27	13	40.8	4.78	1805	0	50.41	LHFFMPGFAPLTSR	iTRAQ4plex (N-term)
9	sp|P07437|TBB5_HUMAN	Tubulin beta chain OS=Homo sapiens GN=TUBB PE=1 SV=2	1120	49639	27	13	40.8	4.78	2052	1	94.8	ALTVPELTQQVFDAK	iTRAQ4plex (K); iTRAQ4plex (N-term)
9	sp|P07437|TBB5_HUMAN	Tubulin beta chain OS=Homo sapiens GN=TUBB PE=1 SV=2	1120	49639	27	13	40.8	4.78	2055	1	41.17	ALTVPELTQQVFDAK	iTRAQ4plex (K); iTRAQ4plex (N-term)
9	sp|P07437|TBB5_HUMAN	Tubulin beta chain OS=Homo sapiens GN=TUBB PE=1 SV=2	1120	49639	27	13	40.8	4.78	2096	0	44.57	NSSYFVEWIPNNVK	iTRAQ4plex (K); iTRAQ4plex (N-term)
9	sp|P07437|TBB5_HUMAN	Tubulin beta chain OS=Homo sapiens GN=TUBB PE=1 SV=2	1120	49639	27	13	40.8	4.78	2240	0	140.36	GHYTEGAELVDSVLDVVR	iTRAQ4plex (N-term)
9	sp|P07437|TBB5_HUMAN	Tubulin beta chain OS=Homo sapiens GN=TUBB PE=1 SV=2	1120	49639	27	13	40.8	4.78	2241	0	81.65	GHYTEGAELVDSVLDVVR	iTRAQ4plex (N-term)
9	sp|P07437|TBB5_HUMAN	Tubulin beta chain OS=Homo sapiens GN=TUBB PE=1 SV=2	1120	49639	27	13	40.8	4.78	2242	0	94.09	GHYTEGAELVDSVLDVVR	iTRAQ4plex (N-term)
9	sp|P07437|TBB5_HUMAN	Tubulin beta chain OS=Homo sapiens GN=TUBB PE=1 SV=2	1120	49639	27	13	40.8	4.78	2243	0	149.4	GHYTEGAELVDSVLDVVR	iTRAQ4plex (N-term)
9	sp|P07437|TBB5_HUMAN	Tubulin beta chain OS=Homo sapiens GN=TUBB PE=1 SV=2	1120	49639	27	13	40.8	4.78	2306	1	76.19	MAVTFIGNSTAIQELFK	iTRAQ4plex (K); iTRAQ4plex (N-term)
9	sp|P07437|TBB5_HUMAN	Tubulin beta chain OS=Homo sapiens GN=TUBB PE=1 SV=2	1120	49639	27	13	40.8	4.78	2308	1	70.2	MAVTFIGNSTAIQELFK	iTRAQ4plex (K); iTRAQ4plex (N-term)
9	sp|P07437|TBB5_HUMAN	Tubulin beta chain OS=Homo sapiens GN=TUBB PE=1 SV=2	1120	49639	27	13	40.8	4.78	2767	0	71.41	LTTPTYGDLNHLVSATMSGVTTCLR	iTRAQ4plex (N-term); Methylthio (C)
9	sp|P07437|TBB5_HUMAN	Tubulin beta chain OS=Homo sapiens GN=TUBB PE=1 SV=2	1120	49639	27	13	40.8	4.78	2768	0	77.25	LTTPTYGDLNHLVSATMSGVTTCLR	iTRAQ4plex (N-term); Methylthio (C)
9	sp|P99024|TBB5_MOUSE	Tubulin beta-5 chain OS=Mus musculus GN=Tubb5 PE=1 SV=1	1120	49639	27	13	40.8	4.78	682	0	63.09	YLTVAAVFR	iTRAQ4plex (N-term)
9	sp|P99024|TBB5_MOUSE	Tubulin beta-5 chain OS=Mus musculus GN=Tubb5 PE=1 SV=1	1120	49639	27	13	40.8	4.78	684	0	59.42	YLTVAAVFR	iTRAQ4plex (N-term)
9	sp|P99024|TBB5_MOUSE	Tubulin beta-5 chain OS=Mus musculus GN=Tubb5 PE=1 SV=1	1120	49639	27	13	40.8	4.78	953	0	48.21	FPGQLNADLR	iTRAQ4plex (N-term)
9	sp|P99024|TBB5_MOUSE	Tubulin beta-5 chain OS=Mus musculus GN=Tubb5 PE=1 SV=1	1120	49639	27	13	40.8	4.78	989	0	47.97	LAVNMVPFPR	iTRAQ4plex (N-term)
9	sp|P99024|TBB5_MOUSE	Tubulin beta-5 chain OS=Mus musculus GN=Tubb5 PE=1 SV=1	1120	49639	27	13	40.8	4.78	990	0	49.56	LAVNMVPFPR	iTRAQ4plex (N-term)
9	sp|P99024|TBB5_MOUSE	Tubulin beta-5 chain OS=Mus musculus GN=Tubb5 PE=1 SV=1	1120	49639	27	13	40.8	4.78	1149	0	52.2	ISEQFTAMFR	iTRAQ4plex (N-term)
9	sp|P99024|TBB5_MOUSE	Tubulin beta-5 chain OS=Mus musculus GN=Tubb5 PE=1 SV=1	1120	49639	27	13	40.8	4.78	1150	0	59.95	ISEQFTAMFR	iTRAQ4plex (N-term)
9	sp|P99024|TBB5_MOUSE	Tubulin beta-5 chain OS=Mus musculus GN=Tubb5 PE=1 SV=1	1120	49639	27	13	40.8	4.78	1575	0	72.95	IMNTFSVVPSPK	iTRAQ4plex (K); iTRAQ4plex (N-term)
9	sp|P99024|TBB5_MOUSE	Tubulin beta-5 chain OS=Mus musculus GN=Tubb5 PE=1 SV=1	1120	49639	27	13	40.8	4.78	1751	0	99.34	EVDEQMLNVQNK	iTRAQ4plex (K); iTRAQ4plex (N-term)
9	sp|P99024|TBB5_MOUSE	Tubulin beta-5 chain OS=Mus musculus GN=Tubb5 PE=1 SV=1	1120	49639	27	13	40.8	4.78	1752	0	46.55	EVDEQMLNVQNK	iTRAQ4plex (K); iTRAQ4plex (N-term)
9	sp|P99024|TBB5_MOUSE	Tubulin beta-5 chain OS=Mus musculus GN=Tubb5 PE=1 SV=1	1120	49639	27	13	40.8	4.78	1753	0	99.11	EVDEQMLNVQNK	iTRAQ4plex (K); iTRAQ4plex (N-term)
9	sp|P99024|TBB5_MOUSE	Tubulin beta-5 chain OS=Mus musculus GN=Tubb5 PE=1 SV=1	1120	49639	27	13	40.8	4.78	1754	0	51.99	EVDEQMLNVQNK	iTRAQ4plex (K); iTRAQ4plex (N-term)
9	sp|P99024|TBB5_MOUSE	Tubulin beta-5 chain OS=Mus musculus GN=Tubb5 PE=1 SV=1	1120	49639	27	13	40.8	4.78	1799	0	111.51	AILVDLEPGTMDSVR	iTRAQ4plex (N-term)
9	sp|P99024|TBB5_MOUSE	Tubulin beta-5 chain OS=Mus musculus GN=Tubb5 PE=1 SV=1	1120	49639	27	13	40.8	4.78	1800	0	119.73	AILVDLEPGTMDSVR	iTRAQ4plex (N-term)
9	sp|P99024|TBB5_MOUSE	Tubulin beta-5 chain OS=Mus musculus GN=Tubb5 PE=1 SV=1	1120	49639	27	13	40.8	4.78	1804	0	47.93	LHFFMPGFAPLTSR	iTRAQ4plex (N-term)
9	sp|P99024|TBB5_MOUSE	Tubulin beta-5 chain OS=Mus musculus GN=Tubb5 PE=1 SV=1	1120	49639	27	13	40.8	4.78	1805	0	50.41	LHFFMPGFAPLTSR	iTRAQ4plex (N-term)
9	sp|P99024|TBB5_MOUSE	Tubulin beta-5 chain OS=Mus musculus GN=Tubb5 PE=1 SV=1	1120	49639	27	13	40.8	4.78	2052	1	94.8	ALTVPELTQQVFDAK	iTRAQ4plex (K); iTRAQ4plex (N-term)
9	sp|P99024|TBB5_MOUSE	Tubulin beta-5 chain OS=Mus musculus GN=Tubb5 PE=1 SV=1	1120	49639	27	13	40.8	4.78	2055	1	41.17	ALTVPELTQQVFDAK	iTRAQ4plex (K); iTRAQ4plex (N-term)
9	sp|P99024|TBB5_MOUSE	Tubulin beta-5 chain OS=Mus musculus GN=Tubb5 PE=1 SV=1	1120	49639	27	13	40.8	4.78	2096	0	44.57	NSSYFVEWIPNNVK	iTRAQ4plex (K); iTRAQ4plex (N-term)
9	sp|P99024|TBB5_MOUSE	Tubulin beta-5 chain OS=Mus musculus GN=Tubb5 PE=1 SV=1	1120	49639	27	13	40.8	4.78	2240	0	140.36	GHYTEGAELVDSVLDVVR	iTRAQ4plex (N-term)
9	sp|P99024|TBB5_MOUSE	Tubulin beta-5 chain OS=Mus musculus GN=Tubb5 PE=1 SV=1	1120	49639	27	13	40.8	4.78	2241	0	81.65	GHYTEGAELVDSVLDVVR	iTRAQ4plex (N-term)
9	sp|P99024|TBB5_MOUSE	Tubulin beta-5 chain OS=Mus musculus GN=Tubb5 PE=1 SV=1	1120	49639	27	13	40.8	4.78	2242	0	94.09	GHYTEGAELVDSVLDVVR	iTRAQ4plex (N-term)
9	sp|P99024|TBB5_MOUSE	Tubulin beta-5 chain OS=Mus musculus GN=Tubb5 PE=1 SV=1	1120	49639	27	13	40.8	4.78	2243	0	149.4	GHYTEGAELVDSVLDVVR	iTRAQ4plex (N-term)
9	sp|P99024|TBB5_MOUSE	Tubulin beta-5 chain OS=Mus musculus GN=Tubb5 PE=1 SV=1	1120	49639	27	13	40.8	4.78	2306	1	76.19	MAVTFIGNSTAIQELFK	iTRAQ4plex (K); iTRAQ4plex (N-term)
9	sp|P99024|TBB5_MOUSE	Tubulin beta-5 chain OS=Mus musculus GN=Tubb5 PE=1 SV=1	1120	49639	27	13	40.8	4.78	2308	1	70.2	MAVTFIGNSTAIQELFK	iTRAQ4plex (K); iTRAQ4plex (N-term)
9	sp|P99024|TBB5_MOUSE	Tubulin beta-5 chain OS=Mus musculus GN=Tubb5 PE=1 SV=1	1120	49639	27	13	40.8	4.78	2767	0	71.41	LTTPTYGDLNHLVSATMSGVTTCLR	iTRAQ4plex (N-term); Methylthio (C)
9	sp|P99024|TBB5_MOUSE	Tubulin beta-5 chain OS=Mus musculus GN=Tubb5 PE=1 SV=1	1120	49639	27	13	40.8	4.78	2768	0	77.25	LTTPTYGDLNHLVSATMSGVTTCLR	iTRAQ4plex (N-term); Methylthio (C)
10	sp|P04406|G3P_HUMAN	Glyceraldehyde-3-phosphate dehydrogenase OS=Homo sapiens GN=GAPDH PE=1 SV=3	1044	36030	19	9	38.2	8.57	242	1	43.37	AAFNSGK	iTRAQ4plex (K); iTRAQ4plex (N-term)
10	sp|P04406|G3P_HUMAN	Glyceraldehyde-3-phosphate dehydrogenase OS=Homo sapiens GN=GAPDH PE=1 SV=3	1044	36030	19	9	38.2	8.57	347	1	50.09	TVDGPSGK	iTRAQ4plex (K); iTRAQ4plex (N-term)
10	sp|P04406|G3P_HUMAN	Glyceraldehyde-3-phosphate dehydrogenase OS=Homo sapiens GN=GAPDH PE=1 SV=3	1044	36030	19	9	38.2	8.57	597	1	44.6	VIPELNGK	Deamidated (NQ); iTRAQ4plex (K); iTRAQ4plex (N-term)
10	sp|P04406|G3P_HUMAN	Glyceraldehyde-3-phosphate dehydrogenase OS=Homo sapiens GN=GAPDH PE=1 SV=3	1044	36030	19	9	38.2	8.57	598	1	56.6	VIPELNGK	Deamidated (NQ); iTRAQ4plex (K); iTRAQ4plex (N-term)
10	sp|P04406|G3P_HUMAN	Glyceraldehyde-3-phosphate dehydrogenase OS=Homo sapiens GN=GAPDH PE=1 SV=3	1044	36030	19	9	38.2	8.57	1385	1	57.74	VVDLMAHMASK	iTRAQ4plex (K); iTRAQ4plex (N-term)
10	sp|P04406|G3P_HUMAN	Glyceraldehyde-3-phosphate dehydrogenase OS=Homo sapiens GN=GAPDH PE=1 SV=3	1044	36030	19	9	38.2	8.57	1386	1	66.43	VVDLMAHMASK	iTRAQ4plex (K); iTRAQ4plex (N-term)
10	sp|P04406|G3P_HUMAN	Glyceraldehyde-3-phosphate dehydrogenase OS=Homo sapiens GN=GAPDH PE=1 SV=3	1044	36030	19	9	38.2	8.57	1794	1	83.19	LVINGNPITIFQER	Deamidated (NQ); iTRAQ4plex (N-term)
10	sp|P04406|G3P_HUMAN	Glyceraldehyde-3-phosphate dehydrogenase OS=Homo sapiens GN=GAPDH PE=1 SV=3	1044	36030	19	9	38.2	8.57	1795	1	99.75	LVINGNPITIFQER	Deamidated (NQ); iTRAQ4plex (N-term)
10	sp|P04406|G3P_HUMAN	Glyceraldehyde-3-phosphate dehydrogenase OS=Homo sapiens GN=GAPDH PE=1 SV=3	1044	36030	19	9	38.2	8.57	1796	1	102.68	LVINGNPITIFQER	Deamidated (NQ); iTRAQ4plex (N-term)
10	sp|P04406|G3P_HUMAN	Glyceraldehyde-3-phosphate dehydrogenase OS=Homo sapiens GN=GAPDH PE=1 SV=3	1044	36030	19	9	38.2	8.57	1987	1	92.34	LISWYDNEFGYSNR	iTRAQ4plex (N-term)
10	sp|P04406|G3P_HUMAN	Glyceraldehyde-3-phosphate dehydrogenase OS=Homo sapiens GN=GAPDH PE=1 SV=3	1044	36030	19	9	38.2	8.57	1988	1	97.52	LISWYDNEFGYSNR	iTRAQ4plex (N-term)
10	sp|P04406|G3P_HUMAN	Glyceraldehyde-3-phosphate dehydrogenase OS=Homo sapiens GN=GAPDH PE=1 SV=3	1044	36030	19	9	38.2	8.57	2619	1	103.39	VIISAPSADAPMFVMGVNHEK	iTRAQ4plex (K); iTRAQ4plex (N-term)
10	sp|P04406|G3P_HUMAN	Glyceraldehyde-3-phosphate dehydrogenase OS=Homo sapiens GN=GAPDH PE=1 SV=3	1044	36030	19	9	38.2	8.57	2620	1	108.65	VIISAPSADAPMFVMGVNHEK	iTRAQ4plex (K); iTRAQ4plex (N-term)
10	sp|P04406|G3P_HUMAN	Glyceraldehyde-3-phosphate dehydrogenase OS=Homo sapiens GN=GAPDH PE=1 SV=3	1044	36030	19	9	38.2	8.57	2665	1	112.59	WGDAGAEYVVESTGVFTTMEK	iTRAQ4plex (K); iTRAQ4plex (N-term)
10	sp|P04406|G3P_HUMAN	Glyceraldehyde-3-phosphate dehydrogenase OS=Homo sapiens GN=GAPDH PE=1 SV=3	1044	36030	19	9	38.2	8.57	2666	1	92.8	WGDAGAEYVVESTGVFTTMEK	iTRAQ4plex (K); iTRAQ4plex (N-term)
10	sp|P04406|G3P_HUMAN	Glyceraldehyde-3-phosphate dehydrogenase OS=Homo sapiens GN=GAPDH PE=1 SV=3	1044	36030	19	9	38.2	8.57	2786	1	127.44	VIHDNFGIVEGLMTTVHAITATQK	iTRAQ4plex (K); iTRAQ4plex (N-term)
10	sp|P04406|G3P_HUMAN	Glyceraldehyde-3-phosphate dehydrogenase OS=Homo sapiens GN=GAPDH PE=1 SV=3	1044	36030	19	9	38.2	8.57	2787	1	85.6	VIHDNFGIVEGLMTTVHAITATQK	iTRAQ4plex (K); iTRAQ4plex (N-term)
10	sp|P04406|G3P_HUMAN	Glyceraldehyde-3-phosphate dehydrogenase OS=Homo sapiens GN=GAPDH PE=1 SV=3	1044	36030	19	9	38.2	8.57	2788	1	84.19	VIHDNFGIVEGLMTTVHAITATQK	iTRAQ4plex (K); iTRAQ4plex (N-term)
10	sp|P04406|G3P_HUMAN	Glyceraldehyde-3-phosphate dehydrogenase OS=Homo sapiens GN=GAPDH PE=1 SV=3	1044	36030	19	9	38.2	8.57	2789	1	129.89	VIHDNFGIVEGLMTTVHAITATQK	iTRAQ4plex (K); iTRAQ4plex (N-term)
11	sp|P68371|TBB4B_HUMAN	Tubulin beta-4B chain OS=Homo sapiens GN=TUBB4B PE=1 SV=1	1009	49799	27	13	40.7	4.79	682	0	63.09	YLTVAAVFR	iTRAQ4plex (N-term)
11	sp|P68371|TBB4B_HUMAN	Tubulin beta-4B chain OS=Homo sapiens GN=TUBB4B PE=1 SV=1	1009	49799	27	13	40.7	4.79	684	0	59.42	YLTVAAVFR	iTRAQ4plex (N-term)
11	sp|P68371|TBB4B_HUMAN	Tubulin beta-4B chain OS=Homo sapiens GN=TUBB4B PE=1 SV=1	1009	49799	27	13	40.7	4.79	953	0	48.21	FPGQLNADLR	iTRAQ4plex (N-term)
11	sp|P68371|TBB4B_HUMAN	Tubulin beta-4B chain OS=Homo sapiens GN=TUBB4B PE=1 SV=1	1009	49799	27	13	40.7	4.79	989	0	47.97	LAVNMVPFPR	iTRAQ4plex (N-term)
11	sp|P68371|TBB4B_HUMAN	Tubulin beta-4B chain OS=Homo sapiens GN=TUBB4B PE=1 SV=1	1009	49799	27	13	40.7	4.79	990	0	49.56	LAVNMVPFPR	iTRAQ4plex (N-term)
11	sp|P68371|TBB4B_HUMAN	Tubulin beta-4B chain OS=Homo sapiens GN=TUBB4B PE=1 SV=1	1009	49799	27	13	40.7	4.79	1149	0	52.2	ISEQFTAMFR	iTRAQ4plex (N-term)
11	sp|P68371|TBB4B_HUMAN	Tubulin beta-4B chain OS=Homo sapiens GN=TUBB4B PE=1 SV=1	1009	49799	27	13	40.7	4.79	1150	0	59.95	ISEQFTAMFR	iTRAQ4plex (N-term)
11	sp|P68371|TBB4B_HUMAN	Tubulin beta-4B chain OS=Homo sapiens GN=TUBB4B PE=1 SV=1	1009	49799	27	13	40.7	4.79	1575	0	72.95	IMNTFSVVPSPK	iTRAQ4plex (K); iTRAQ4plex (N-term)
11	sp|P68371|TBB4B_HUMAN	Tubulin beta-4B chain OS=Homo sapiens GN=TUBB4B PE=1 SV=1	1009	49799	27	13	40.7	4.79	1751	0	99.34	EVDEQMLNVQNK	iTRAQ4plex (K); iTRAQ4plex (N-term)
11	sp|P68371|TBB4B_HUMAN	Tubulin beta-4B chain OS=Homo sapiens GN=TUBB4B PE=1 SV=1	1009	49799	27	13	40.7	4.79	1752	0	46.55	EVDEQMLNVQNK	iTRAQ4plex (K); iTRAQ4plex (N-term)
11	sp|P68371|TBB4B_HUMAN	Tubulin beta-4B chain OS=Homo sapiens GN=TUBB4B PE=1 SV=1	1009	49799	27	13	40.7	4.79	1753	0	99.11	EVDEQMLNVQNK	iTRAQ4plex (K); iTRAQ4plex (N-term)
11	sp|P68371|TBB4B_HUMAN	Tubulin beta-4B chain OS=Homo sapiens GN=TUBB4B PE=1 SV=1	1009	49799	27	13	40.7	4.79	1754	0	51.99	EVDEQMLNVQNK	iTRAQ4plex (K); iTRAQ4plex (N-term)
11	sp|P68371|TBB4B_HUMAN	Tubulin beta-4B chain OS=Homo sapiens GN=TUBB4B PE=1 SV=1	1009	49799	27	13	40.7	4.79	1775	0	101.08	AVLVDLEPGTMDSVR	iTRAQ4plex (N-term)
11	sp|P68371|TBB4B_HUMAN	Tubulin beta-4B chain OS=Homo sapiens GN=TUBB4B PE=1 SV=1	1009	49799	27	13	40.7	4.79	1776	0	48.72	AVLVDLEPGTMDSVR	iTRAQ4plex (N-term)
11	sp|P68371|TBB4B_HUMAN	Tubulin beta-4B chain OS=Homo sapiens GN=TUBB4B PE=1 SV=1	1009	49799	27	13	40.7	4.79	1804	0	47.93	LHFFMPGFAPLTSR	iTRAQ4plex (N-term)
11	sp|P68371|TBB4B_HUMAN	Tubulin beta-4B chain OS=Homo sapiens GN=TUBB4B PE=1 SV=1	1009	49799	27	13	40.7	4.79	1805	0	50.41	LHFFMPGFAPLTSR	iTRAQ4plex (N-term)
11	sp|P68371|TBB4B_HUMAN	Tubulin beta-4B chain OS=Homo sapiens GN=TUBB4B PE=1 SV=1	1009	49799	27	13	40.7	4.79	2085	0	48.46	ALTVPELTQQMFDAK	iTRAQ4plex (K); iTRAQ4plex (N-term)
11	sp|P68371|TBB4B_HUMAN	Tubulin beta-4B chain OS=Homo sapiens GN=TUBB4B PE=1 SV=1	1009	49799	27	13	40.7	4.79	2086	0	58.03	ALTVPELTQQMFDAK	iTRAQ4plex (K); iTRAQ4plex (N-term)
11	sp|P68371|TBB4B_HUMAN	Tubulin beta-4B chain OS=Homo sapiens GN=TUBB4B PE=1 SV=1	1009	49799	27	13	40.7	4.79	2096	0	44.57	NSSYFVEWIPNNVK	iTRAQ4plex (K); iTRAQ4plex (N-term)
11	sp|P68371|TBB4B_HUMAN	Tubulin beta-4B chain OS=Homo sapiens GN=TUBB4B PE=1 SV=1	1009	49799	27	13	40.7	4.79	2240	0	140.36	GHYTEGAELVDSVLDVVR	iTRAQ4plex (N-term)
11	sp|P68371|TBB4B_HUMAN	Tubulin beta-4B chain OS=Homo sapiens GN=TUBB4B PE=1 SV=1	1009	49799	27	13	40.7	4.79	2241	0	81.65	GHYTEGAELVDSVLDVVR	iTRAQ4plex (N-term)
11	sp|P68371|TBB4B_HUMAN	Tubulin beta-4B chain OS=Homo sapiens GN=TUBB4B PE=1 SV=1	1009	49799	27	13	40.7	4.79	2242	0	94.09	GHYTEGAELVDSVLDVVR	iTRAQ4plex (N-term)
11	sp|P68371|TBB4B_HUMAN	Tubulin beta-4B chain OS=Homo sapiens GN=TUBB4B PE=1 SV=1	1009	49799	27	13	40.7	4.79	2243	0	149.4	GHYTEGAELVDSVLDVVR	iTRAQ4plex (N-term)
11	sp|P68371|TBB4B_HUMAN	Tubulin beta-4B chain OS=Homo sapiens GN=TUBB4B PE=1 SV=1	1009	49799	27	13	40.7	4.79	2299	0	84.01	MSATFIGNSTAIQELFK	iTRAQ4plex (K); iTRAQ4plex (N-term)
11	sp|P68371|TBB4B_HUMAN	Tubulin beta-4B chain OS=Homo sapiens GN=TUBB4B PE=1 SV=1	1009	49799	27	13	40.7	4.79	2300	0	74.95	MSATFIGNSTAIQELFK	iTRAQ4plex (K); iTRAQ4plex (N-term)
11	sp|P68371|TBB4B_HUMAN	Tubulin beta-4B chain OS=Homo sapiens GN=TUBB4B PE=1 SV=1	1009	49799	27	13	40.7	4.79	2767	0	71.41	LTTPTYGDLNHLVSATMSGVTTCLR	iTRAQ4plex (N-term); Methylthio (C)
11	sp|P68371|TBB4B_HUMAN	Tubulin beta-4B chain OS=Homo sapiens GN=TUBB4B PE=1 SV=1	1009	49799	27	13	40.7	4.79	2768	0	77.25	LTTPTYGDLNHLVSATMSGVTTCLR	iTRAQ4plex (N-term); Methylthio (C)
11	sp|P68372|TBB4B_MOUSE	Tubulin beta-4B chain OS=Mus musculus GN=Tubb4b PE=1 SV=1	1009	49799	27	13	40.7	4.79	682	0	63.09	YLTVAAVFR	iTRAQ4plex (N-term)
11	sp|P68372|TBB4B_MOUSE	Tubulin beta-4B chain OS=Mus musculus GN=Tubb4b PE=1 SV=1	1009	49799	27	13	40.7	4.79	684	0	59.42	YLTVAAVFR	iTRAQ4plex (N-term)
11	sp|P68372|TBB4B_MOUSE	Tubulin beta-4B chain OS=Mus musculus GN=Tubb4b PE=1 SV=1	1009	49799	27	13	40.7	4.79	953	0	48.21	FPGQLNADLR	iTRAQ4plex (N-term)
11	sp|P68372|TBB4B_MOUSE	Tubulin beta-4B chain OS=Mus musculus GN=Tubb4b PE=1 SV=1	1009	49799	27	13	40.7	4.79	989	0	47.97	LAVNMVPFPR	iTRAQ4plex (N-term)
11	sp|P68372|TBB4B_MOUSE	Tubulin beta-4B chain OS=Mus musculus GN=Tubb4b PE=1 SV=1	1009	49799	27	13	40.7	4.79	990	0	49.56	LAVNMVPFPR	iTRAQ4plex (N-term)
11	sp|P68372|TBB4B_MOUSE	Tubulin beta-4B chain OS=Mus musculus GN=Tubb4b PE=1 SV=1	1009	49799	27	13	40.7	4.79	1149	0	52.2	ISEQFTAMFR	iTRAQ4plex (N-term)
11	sp|P68372|TBB4B_MOUSE	Tubulin beta-4B chain OS=Mus musculus GN=Tubb4b PE=1 SV=1	1009	49799	27	13	40.7	4.79	1150	0	59.95	ISEQFTAMFR	iTRAQ4plex (N-term)
11	sp|P68372|TBB4B_MOUSE	Tubulin beta-4B chain OS=Mus musculus GN=Tubb4b PE=1 SV=1	1009	49799	27	13	40.7	4.79	1575	0	72.95	IMNTFSVVPSPK	iTRAQ4plex (K); iTRAQ4plex (N-term)
11	sp|P68372|TBB4B_MOUSE	Tubulin beta-4B chain OS=Mus musculus GN=Tubb4b PE=1 SV=1	1009	49799	27	13	40.7	4.79	1751	0	99.34	EVDEQMLNVQNK	iTRAQ4plex (K); iTRAQ4plex (N-term)
11	sp|P68372|TBB4B_MOUSE	Tubulin beta-4B chain OS=Mus musculus GN=Tubb4b PE=1 SV=1	1009	49799	27	13	40.7	4.79	1752	0	46.55	EVDEQMLNVQNK	iTRAQ4plex (K); iTRAQ4plex (N-term)
11	sp|P68372|TBB4B_MOUSE	Tubulin beta-4B chain OS=Mus musculus GN=Tubb4b PE=1 SV=1	1009	49799	27	13	40.7	4.79	1753	0	99.11	EVDEQMLNVQNK	iTRAQ4plex (K); iTRAQ4plex (N-term)
11	sp|P68372|TBB4B_MOUSE	Tubulin beta-4B chain OS=Mus musculus GN=Tubb4b PE=1 SV=1	1009	49799	27	13	40.7	4.79	1754	0	51.99	EVDEQMLNVQNK	iTRAQ4plex (K); iTRAQ4plex (N-term)
11	sp|P68372|TBB4B_MOUSE	Tubulin beta-4B chain OS=Mus musculus GN=Tubb4b PE=1 SV=1	1009	49799	27	13	40.7	4.79	1775	0	101.08	AVLVDLEPGTMDSVR	iTRAQ4plex (N-term)
11	sp|P68372|TBB4B_MOUSE	Tubulin beta-4B chain OS=Mus musculus GN=Tubb4b PE=1 SV=1	1009	49799	27	13	40.7	4.79	1776	0	48.72	AVLVDLEPGTMDSVR	iTRAQ4plex (N-term)
11	sp|P68372|TBB4B_MOUSE	Tubulin beta-4B chain OS=Mus musculus GN=Tubb4b PE=1 SV=1	1009	49799	27	13	40.7	4.79	1804	0	47.93	LHFFMPGFAPLTSR	iTRAQ4plex (N-term)
11	sp|P68372|TBB4B_MOUSE	Tubulin beta-4B chain OS=Mus musculus GN=Tubb4b PE=1 SV=1	1009	49799	27	13	40.7	4.79	1805	0	50.41	LHFFMPGFAPLTSR	iTRAQ4plex (N-term)
11	sp|P68372|TBB4B_MOUSE	Tubulin beta-4B chain OS=Mus musculus GN=Tubb4b PE=1 SV=1	1009	49799	27	13	40.7	4.79	2085	0	48.46	ALTVPELTQQMFDAK	iTRAQ4plex (K); iTRAQ4plex (N-term)
11	sp|P68372|TBB4B_MOUSE	Tubulin beta-4B chain OS=Mus musculus GN=Tubb4b PE=1 SV=1	1009	49799	27	13	40.7	4.79	2086	0	58.03	ALTVPELTQQMFDAK	iTRAQ4plex (K); iTRAQ4plex (N-term)
11	sp|P68372|TBB4B_MOUSE	Tubulin beta-4B chain OS=Mus musculus GN=Tubb4b PE=1 SV=1	1009	49799	27	13	40.7	4.79	2096	0	44.57	NSSYFVEWIPNNVK	iTRAQ4plex (K); iTRAQ4plex (N-term)
11	sp|P68372|TBB4B_MOUSE	Tubulin beta-4B chain OS=Mus musculus GN=Tubb4b PE=1 SV=1	1009	49799	27	13	40.7	4.79	2240	0	140.36	GHYTEGAELVDSVLDVVR	iTRAQ4plex (N-term)
11	sp|P68372|TBB4B_MOUSE	Tubulin beta-4B chain OS=Mus musculus GN=Tubb4b PE=1 SV=1	1009	49799	27	13	40.7	4.79	2241	0	81.65	GHYTEGAELVDSVLDVVR	iTRAQ4plex (N-term)
11	sp|P68372|TBB4B_MOUSE	Tubulin beta-4B chain OS=Mus musculus GN=Tubb4b PE=1 SV=1	1009	49799	27	13	40.7	4.79	2242	0	94.09	GHYTEGAELVDSVLDVVR	iTRAQ4plex (N-term)
11	sp|P68372|TBB4B_MOUSE	Tubulin beta-4B chain OS=Mus musculus GN=Tubb4b PE=1 SV=1	1009	49799	27	13	40.7	4.79	2243	0	149.4	GHYTEGAELVDSVLDVVR	iTRAQ4plex (N-term)
11	sp|P68372|TBB4B_MOUSE	Tubulin beta-4B chain OS=Mus musculus GN=Tubb4b PE=1 SV=1	1009	49799	27	13	40.7	4.79	2299	0	84.01	MSATFIGNSTAIQELFK	iTRAQ4plex (K); iTRAQ4plex (N-term)
11	sp|P68372|TBB4B_MOUSE	Tubulin beta-4B chain OS=Mus musculus GN=Tubb4b PE=1 SV=1	1009	49799	27	13	40.7	4.79	2300	0	74.95	MSATFIGNSTAIQELFK	iTRAQ4plex (K); iTRAQ4plex (N-term)
11	sp|P68372|TBB4B_MOUSE	Tubulin beta-4B chain OS=Mus musculus GN=Tubb4b PE=1 SV=1	1009	49799	27	13	40.7	4.79	2767	0	71.41	LTTPTYGDLNHLVSATMSGVTTCLR	iTRAQ4plex (N-term); Methylthio (C)
11	sp|P68372|TBB4B_MOUSE	Tubulin beta-4B chain OS=Mus musculus GN=Tubb4b PE=1 SV=1	1009	49799	27	13	40.7	4.79	2768	0	77.25	LTTPTYGDLNHLVSATMSGVTTCLR	iTRAQ4plex (N-term); Methylthio (C)
12	sp|Q5QNW6|H2B2F_HUMAN	Histone H2B type 2-F OS=Homo sapiens GN=HIST2H2BF PE=1 SV=3	961	13912	19	5	40.5	10.31	209	0	47.11	EIQTAVR	iTRAQ4plex (N-term)
12	sp|Q5QNW6|H2B2F_HUMAN	Histone H2B type 2-F OS=Homo sapiens GN=HIST2H2BF PE=1 SV=3	961	13912	19	5	40.5	10.31	210	0	47.04	EIQTAVR	iTRAQ4plex (N-term)
12	sp|Q5QNW6|H2B2F_HUMAN	Histone H2B type 2-F OS=Homo sapiens GN=HIST2H2BF PE=1 SV=3	961	13912	19	5	40.5	10.31	845	0	62.92	LLLPGELAK	iTRAQ4plex (K); iTRAQ4plex (N-term)
12	sp|Q5QNW6|H2B2F_HUMAN	Histone H2B type 2-F OS=Homo sapiens GN=HIST2H2BF PE=1 SV=3	961	13912	19	5	40.5	10.31	846	0	57.19	LLLPGELAK	iTRAQ4plex (K); iTRAQ4plex (N-term)
12	sp|Q5QNW6|H2B2F_HUMAN	Histone H2B type 2-F OS=Homo sapiens GN=HIST2H2BF PE=1 SV=3	961	13912	19	5	40.5	10.31	1246	1	68.69	ESYSVYVYK	iTRAQ4plex (K); iTRAQ4plex (N-term)
12	sp|Q5QNW6|H2B2F_HUMAN	Histone H2B type 2-F OS=Homo sapiens GN=HIST2H2BF PE=1 SV=3	961	13912	19	5	40.5	10.31	1247	1	68.67	ESYSVYVYK	iTRAQ4plex (K); iTRAQ4plex (N-term)
12	sp|Q5QNW6|H2B2F_HUMAN	Histone H2B type 2-F OS=Homo sapiens GN=HIST2H2BF PE=1 SV=3	961	13912	19	5	40.5	10.31	1320	0	58.26	QVHPDTGISSK	iTRAQ4plex (K); iTRAQ4plex (N-term)
12	sp|Q5QNW6|H2B2F_HUMAN	Histone H2B type 2-F OS=Homo sapiens GN=HIST2H2BF PE=1 SV=3	961	13912	19	5	40.5	10.31	1321	0	60.39	QVHPDTGISSK	iTRAQ4plex (K); iTRAQ4plex (N-term)
12	sp|Q5QNW6|H2B2F_HUMAN	Histone H2B type 2-F OS=Homo sapiens GN=HIST2H2BF PE=1 SV=3	961	13912	19	5	40.5	10.31	1957	0	105.18	AMGIMNSFVNDIFER	iTRAQ4plex (N-term)
12	sp|Q5QNW6|H2B2F_HUMAN	Histone H2B type 2-F OS=Homo sapiens GN=HIST2H2BF PE=1 SV=3	961	13912	19	5	40.5	10.31	1958	0	118.34	AMGIMNSFVNDIFER	iTRAQ4plex (N-term)
12	sp|Q5QNW6|H2B2F_HUMAN	Histone H2B type 2-F OS=Homo sapiens GN=HIST2H2BF PE=1 SV=3	961	13912	19	5	40.5	10.31	1959	0	71.85	AMGIMNSFVNDIFER	iTRAQ4plex (N-term)
12	sp|Q5QNW6|H2B2F_HUMAN	Histone H2B type 2-F OS=Homo sapiens GN=HIST2H2BF PE=1 SV=3	961	13912	19	5	40.5	10.31	1960	0	44.58	AMGIMNSFVNDIFER	iTRAQ4plex (N-term)
12	sp|Q5QNW6|H2B2F_HUMAN	Histone H2B type 2-F OS=Homo sapiens GN=HIST2H2BF PE=1 SV=3	961	13912	19	5	40.5	10.31	1961	0	115.94	AMGIMNSFVNDIFER	iTRAQ4plex (N-term)
12	sp|Q5QNW6|H2B2F_HUMAN	Histone H2B type 2-F OS=Homo sapiens GN=HIST2H2BF PE=1 SV=3	961	13912	19	5	40.5	10.31	1964	0	128.24	AMGIMNSFVNDIFER	Deamidated (NQ); iTRAQ4plex (N-term)
12	sp|Q5QNW6|H2B2F_HUMAN	Histone H2B type 2-F OS=Homo sapiens GN=HIST2H2BF PE=1 SV=3	961	13912	19	5	40.5	10.31	1965	0	142.33	AMGIMNSFVNDIFER	Deamidated (NQ); iTRAQ4plex (N-term)
12	sp|Q5QNW6|H2B2F_HUMAN	Histone H2B type 2-F OS=Homo sapiens GN=HIST2H2BF PE=1 SV=3	961	13912	19	5	40.5	10.31	1966	0	111.76	AMGIMNSFVNDIFER	Deamidated (NQ); iTRAQ4plex (N-term)
12	sp|Q5QNW6|H2B2F_HUMAN	Histone H2B type 2-F OS=Homo sapiens GN=HIST2H2BF PE=1 SV=3	961	13912	19	5	40.5	10.31	1967	0	131.33	AMGIMNSFVNDIFER	Deamidated (NQ); iTRAQ4plex (N-term)
12	sp|Q5QNW6|H2B2F_HUMAN	Histone H2B type 2-F OS=Homo sapiens GN=HIST2H2BF PE=1 SV=3	961	13912	19	5	40.5	10.31	1981	0	76.31	AMGIMNSFVNDIFER	iTRAQ4plex (N-term); Oxidation (M)
12	sp|Q5QNW6|H2B2F_HUMAN	Histone H2B type 2-F OS=Homo sapiens GN=HIST2H2BF PE=1 SV=3	961	13912	19	5	40.5	10.31	1982	0	76.52	AMGIMNSFVNDIFER	iTRAQ4plex (N-term); Oxidation (M)
12	sp|Q8CGP2|H2B1P_MOUSE	Histone H2B type 1-P OS=Mus musculus GN=Hist1h2bp PE=1 SV=3	961	13984	19	5	40.5	10.31	209	0	47.11	EIQTAVR	iTRAQ4plex (N-term)
12	sp|Q8CGP2|H2B1P_MOUSE	Histone H2B type 1-P OS=Mus musculus GN=Hist1h2bp PE=1 SV=3	961	13984	19	5	40.5	10.31	210	0	47.04	EIQTAVR	iTRAQ4plex (N-term)
12	sp|Q8CGP2|H2B1P_MOUSE	Histone H2B type 1-P OS=Mus musculus GN=Hist1h2bp PE=1 SV=3	961	13984	19	5	40.5	10.31	845	0	62.92	LLLPGELAK	iTRAQ4plex (K); iTRAQ4plex (N-term)
12	sp|Q8CGP2|H2B1P_MOUSE	Histone H2B type 1-P OS=Mus musculus GN=Hist1h2bp PE=1 SV=3	961	13984	19	5	40.5	10.31	846	0	57.19	LLLPGELAK	iTRAQ4plex (K); iTRAQ4plex (N-term)
12	sp|Q8CGP2|H2B1P_MOUSE	Histone H2B type 1-P OS=Mus musculus GN=Hist1h2bp PE=1 SV=3	961	13984	19	5	40.5	10.31	1246	1	68.69	ESYSVYVYK	iTRAQ4plex (K); iTRAQ4plex (N-term)
12	sp|Q8CGP2|H2B1P_MOUSE	Histone H2B type 1-P OS=Mus musculus GN=Hist1h2bp PE=1 SV=3	961	13984	19	5	40.5	10.31	1247	1	68.67	ESYSVYVYK	iTRAQ4plex (K); iTRAQ4plex (N-term)
12	sp|Q8CGP2|H2B1P_MOUSE	Histone H2B type 1-P OS=Mus musculus GN=Hist1h2bp PE=1 SV=3	961	13984	19	5	40.5	10.31	1320	0	58.26	QVHPDTGISSK	iTRAQ4plex (K); iTRAQ4plex (N-term)
12	sp|Q8CGP2|H2B1P_MOUSE	Histone H2B type 1-P OS=Mus musculus GN=Hist1h2bp PE=1 SV=3	961	13984	19	5	40.5	10.31	1321	0	60.39	QVHPDTGISSK	iTRAQ4plex (K); iTRAQ4plex (N-term)
12	sp|Q8CGP2|H2B1P_MOUSE	Histone H2B type 1-P OS=Mus musculus GN=Hist1h2bp PE=1 SV=3	961	13984	19	5	40.5	10.31	1957	0	105.18	AMGIMNSFVNDIFER	iTRAQ4plex (N-term)
12	sp|Q8CGP2|H2B1P_MOUSE	Histone H2B type 1-P OS=Mus musculus GN=Hist1h2bp PE=1 SV=3	961	13984	19	5	40.5	10.31	1958	0	118.34	AMGIMNSFVNDIFER	iTRAQ4plex (N-term)
12	sp|Q8CGP2|H2B1P_MOUSE	Histone H2B type 1-P OS=Mus musculus GN=Hist1h2bp PE=1 SV=3	961	13984	19	5	40.5	10.31	1959	0	71.85	AMGIMNSFVNDIFER	iTRAQ4plex (N-term)
12	sp|Q8CGP2|H2B1P_MOUSE	Histone H2B type 1-P OS=Mus musculus GN=Hist1h2bp PE=1 SV=3	961	13984	19	5	40.5	10.31	1960	0	44.58	AMGIMNSFVNDIFER	iTRAQ4plex (N-term)
12	sp|Q8CGP2|H2B1P_MOUSE	Histone H2B type 1-P OS=Mus musculus GN=Hist1h2bp PE=1 SV=3	961	13984	19	5	40.5	10.31	1961	0	115.94	AMGIMNSFVNDIFER	iTRAQ4plex (N-term)
12	sp|Q8CGP2|H2B1P_MOUSE	Histone H2B type 1-P OS=Mus musculus GN=Hist1h2bp PE=1 SV=3	961	13984	19	5	40.5	10.31	1964	0	128.24	AMGIMNSFVNDIFER	Deamidated (NQ); iTRAQ4plex (N-term)
12	sp|Q8CGP2|H2B1P_MOUSE	Histone H2B type 1-P OS=Mus musculus GN=Hist1h2bp PE=1 SV=3	961	13984	19	5	40.5	10.31	1965	0	142.33	AMGIMNSFVNDIFER	Deamidated (NQ); iTRAQ4plex (N-term)
12	sp|Q8CGP2|H2B1P_MOUSE	Histone H2B type 1-P OS=Mus musculus GN=Hist1h2bp PE=1 SV=3	961	13984	19	5	40.5	10.31	1966	0	111.76	AMGIMNSFVNDIFER	Deamidated (NQ); iTRAQ4plex (N-term)
12	sp|Q8CGP2|H2B1P_MOUSE	Histone H2B type 1-P OS=Mus musculus GN=Hist1h2bp PE=1 SV=3	961	13984	19	5	40.5	10.31	1967	0	131.33	AMGIMNSFVNDIFER	Deamidated (NQ); iTRAQ4plex (N-term)
12	sp|Q8CGP2|H2B1P_MOUSE	Histone H2B type 1-P OS=Mus musculus GN=Hist1h2bp PE=1 SV=3	961	13984	19	5	40.5	10.31	1981	0	76.31	AMGIMNSFVNDIFER	iTRAQ4plex (N-term); Oxidation (M)
12	sp|Q8CGP2|H2B1P_MOUSE	Histone H2B type 1-P OS=Mus musculus GN=Hist1h2bp PE=1 SV=3	961	13984	19	5	40.5	10.31	1982	0	76.52	AMGIMNSFVNDIFER	iTRAQ4plex (N-term); Oxidation (M)
12	sp|P10854|H2B1M_MOUSE	Histone H2B type 1-M OS=Mus musculus GN=Hist1h2bm PE=1 SV=2	961	13928	19	5	40.5	10.31	209	0	47.11	EIQTAVR	iTRAQ4plex (N-term)
12	sp|P10854|H2B1M_MOUSE	Histone H2B type 1-M OS=Mus musculus GN=Hist1h2bm PE=1 SV=2	961	13928	19	5	40.5	10.31	210	0	47.04	EIQTAVR	iTRAQ4plex (N-term)
12	sp|P10854|H2B1M_MOUSE	Histone H2B type 1-M OS=Mus musculus GN=Hist1h2bm PE=1 SV=2	961	13928	19	5	40.5	10.31	845	0	62.92	LLLPGELAK	iTRAQ4plex (K); iTRAQ4plex (N-term)
12	sp|P10854|H2B1M_MOUSE	Histone H2B type 1-M OS=Mus musculus GN=Hist1h2bm PE=1 SV=2	961	13928	19	5	40.5	10.31	846	0	57.19	LLLPGELAK	iTRAQ4plex (K); iTRAQ4plex (N-term)
12	sp|P10854|H2B1M_MOUSE	Histone H2B type 1-M OS=Mus musculus GN=Hist1h2bm PE=1 SV=2	961	13928	19	5	40.5	10.31	1246	1	68.69	ESYSVYVYK	iTRAQ4plex (K); iTRAQ4plex (N-term)
12	sp|P10854|H2B1M_MOUSE	Histone H2B type 1-M OS=Mus musculus GN=Hist1h2bm PE=1 SV=2	961	13928	19	5	40.5	10.31	1247	1	68.67	ESYSVYVYK	iTRAQ4plex (K); iTRAQ4plex (N-term)
12	sp|P10854|H2B1M_MOUSE	Histone H2B type 1-M OS=Mus musculus GN=Hist1h2bm PE=1 SV=2	961	13928	19	5	40.5	10.31	1320	0	58.26	QVHPDTGISSK	iTRAQ4plex (K); iTRAQ4plex (N-term)
12	sp|P10854|H2B1M_MOUSE	Histone H2B type 1-M OS=Mus musculus GN=Hist1h2bm PE=1 SV=2	961	13928	19	5	40.5	10.31	1321	0	60.39	QVHPDTGISSK	iTRAQ4plex (K); iTRAQ4plex (N-term)
12	sp|P10854|H2B1M_MOUSE	Histone H2B type 1-M OS=Mus musculus GN=Hist1h2bm PE=1 SV=2	961	13928	19	5	40.5	10.31	1957	0	105.18	AMGIMNSFVNDIFER	iTRAQ4plex (N-term)
12	sp|P10854|H2B1M_MOUSE	Histone H2B type 1-M OS=Mus musculus GN=Hist1h2bm PE=1 SV=2	961	13928	19	5	40.5	10.31	1958	0	118.34	AMGIMNSFVNDIFER	iTRAQ4plex (N-term)
12	sp|P10854|H2B1M_MOUSE	Histone H2B type 1-M OS=Mus musculus GN=Hist1h2bm PE=1 SV=2	961	13928	19	5	40.5	10.31	1959	0	71.85	AMGIMNSFVNDIFER	iTRAQ4plex (N-term)
12	sp|P10854|H2B1M_MOUSE	Histone H2B type 1-M OS=Mus musculus GN=Hist1h2bm PE=1 SV=2	961	13928	19	5	40.5	10.31	1960	0	44.58	AMGIMNSFVNDIFER	iTRAQ4plex (N-term)
12	sp|P10854|H2B1M_MOUSE	Histone H2B type 1-M OS=Mus musculus GN=Hist1h2bm PE=1 SV=2	961	13928	19	5	40.5	10.31	1961	0	115.94	AMGIMNSFVNDIFER	iTRAQ4plex (N-term)
12	sp|P10854|H2B1M_MOUSE	Histone H2B type 1-M OS=Mus musculus GN=Hist1h2bm PE=1 SV=2	961	13928	19	5	40.5	10.31	1964	0	128.24	AMGIMNSFVNDIFER	Deamidated (NQ); iTRAQ4plex (N-term)
12	sp|P10854|H2B1M_MOUSE	Histone H2B type 1-M OS=Mus musculus GN=Hist1h2bm PE=1 SV=2	961	13928	19	5	40.5	10.31	1965	0	142.33	AMGIMNSFVNDIFER	Deamidated (NQ); iTRAQ4plex (N-term)
12	sp|P10854|H2B1M_MOUSE	Histone H2B type 1-M OS=Mus musculus GN=Hist1h2bm PE=1 SV=2	961	13928	19	5	40.5	10.31	1966	0	111.76	AMGIMNSFVNDIFER	Deamidated (NQ); iTRAQ4plex (N-term)
12	sp|P10854|H2B1M_MOUSE	Histone H2B type 1-M OS=Mus musculus GN=Hist1h2bm PE=1 SV=2	961	13928	19	5	40.5	10.31	1967	0	131.33	AMGIMNSFVNDIFER	Deamidated (NQ); iTRAQ4plex (N-term)
12	sp|P10854|H2B1M_MOUSE	Histone H2B type 1-M OS=Mus musculus GN=Hist1h2bm PE=1 SV=2	961	13928	19	5	40.5	10.31	1981	0	76.31	AMGIMNSFVNDIFER	iTRAQ4plex (N-term); Oxidation (M)
12	sp|P10854|H2B1M_MOUSE	Histone H2B type 1-M OS=Mus musculus GN=Hist1h2bm PE=1 SV=2	961	13928	19	5	40.5	10.31	1982	0	76.52	AMGIMNSFVNDIFER	iTRAQ4plex (N-term); Oxidation (M)
12	sp|P58876|H2B1D_HUMAN	Histone H2B type 1-D OS=Homo sapiens GN=HIST1H2BD PE=1 SV=2	961	13928	19	5	40.5	10.31	209	0	47.11	EIQTAVR	iTRAQ4plex (N-term)
12	sp|P58876|H2B1D_HUMAN	Histone H2B type 1-D OS=Homo sapiens GN=HIST1H2BD PE=1 SV=2	961	13928	19	5	40.5	10.31	210	0	47.04	EIQTAVR	iTRAQ4plex (N-term)
12	sp|P58876|H2B1D_HUMAN	Histone H2B type 1-D OS=Homo sapiens GN=HIST1H2BD PE=1 SV=2	961	13928	19	5	40.5	10.31	845	0	62.92	LLLPGELAK	iTRAQ4plex (K); iTRAQ4plex (N-term)
12	sp|P58876|H2B1D_HUMAN	Histone H2B type 1-D OS=Homo sapiens GN=HIST1H2BD PE=1 SV=2	961	13928	19	5	40.5	10.31	846	0	57.19	LLLPGELAK	iTRAQ4plex (K); iTRAQ4plex (N-term)
12	sp|P58876|H2B1D_HUMAN	Histone H2B type 1-D OS=Homo sapiens GN=HIST1H2BD PE=1 SV=2	961	13928	19	5	40.5	10.31	1246	1	68.69	ESYSVYVYK	iTRAQ4plex (K); iTRAQ4plex (N-term)
12	sp|P58876|H2B1D_HUMAN	Histone H2B type 1-D OS=Homo sapiens GN=HIST1H2BD PE=1 SV=2	961	13928	19	5	40.5	10.31	1247	1	68.67	ESYSVYVYK	iTRAQ4plex (K); iTRAQ4plex (N-term)
12	sp|P58876|H2B1D_HUMAN	Histone H2B type 1-D OS=Homo sapiens GN=HIST1H2BD PE=1 SV=2	961	13928	19	5	40.5	10.31	1320	0	58.26	QVHPDTGISSK	iTRAQ4plex (K); iTRAQ4plex (N-term)
12	sp|P58876|H2B1D_HUMAN	Histone H2B type 1-D OS=Homo sapiens GN=HIST1H2BD PE=1 SV=2	961	13928	19	5	40.5	10.31	1321	0	60.39	QVHPDTGISSK	iTRAQ4plex (K); iTRAQ4plex (N-term)
12	sp|P58876|H2B1D_HUMAN	Histone H2B type 1-D OS=Homo sapiens GN=HIST1H2BD PE=1 SV=2	961	13928	19	5	40.5	10.31	1957	0	105.18	AMGIMNSFVNDIFER	iTRAQ4plex (N-term)
12	sp|P58876|H2B1D_HUMAN	Histone H2B type 1-D OS=Homo sapiens GN=HIST1H2BD PE=1 SV=2	961	13928	19	5	40.5	10.31	1958	0	118.34	AMGIMNSFVNDIFER	iTRAQ4plex (N-term)
12	sp|P58876|H2B1D_HUMAN	Histone H2B type 1-D OS=Homo sapiens GN=HIST1H2BD PE=1 SV=2	961	13928	19	5	40.5	10.31	1959	0	71.85	AMGIMNSFVNDIFER	iTRAQ4plex (N-term)
12	sp|P58876|H2B1D_HUMAN	Histone H2B type 1-D OS=Homo sapiens GN=HIST1H2BD PE=1 SV=2	961	13928	19	5	40.5	10.31	1960	0	44.58	AMGIMNSFVNDIFER	iTRAQ4plex (N-term)
12	sp|P58876|H2B1D_HUMAN	Histone H2B type 1-D OS=Homo sapiens GN=HIST1H2BD PE=1 SV=2	961	13928	19	5	40.5	10.31	1961	0	115.94	AMGIMNSFVNDIFER	iTRAQ4plex (N-term)
12	sp|P58876|H2B1D_HUMAN	Histone H2B type 1-D OS=Homo sapiens GN=HIST1H2BD PE=1 SV=2	961	13928	19	5	40.5	10.31	1964	0	128.24	AMGIMNSFVNDIFER	Deamidated (NQ); iTRAQ4plex (N-term)
12	sp|P58876|H2B1D_HUMAN	Histone H2B type 1-D OS=Homo sapiens GN=HIST1H2BD PE=1 SV=2	961	13928	19	5	40.5	10.31	1965	0	142.33	AMGIMNSFVNDIFER	Deamidated (NQ); iTRAQ4plex (N-term)
12	sp|P58876|H2B1D_HUMAN	Histone H2B type 1-D OS=Homo sapiens GN=HIST1H2BD PE=1 SV=2	961	13928	19	5	40.5	10.31	1966	0	111.76	AMGIMNSFVNDIFER	Deamidated (NQ); iTRAQ4plex (N-term)
12	sp|P58876|H2B1D_HUMAN	Histone H2B type 1-D OS=Homo sapiens GN=HIST1H2BD PE=1 SV=2	961	13928	19	5	40.5	10.31	1967	0	131.33	AMGIMNSFVNDIFER	Deamidated (NQ); iTRAQ4plex (N-term)
12	sp|P58876|H2B1D_HUMAN	Histone H2B type 1-D OS=Homo sapiens GN=HIST1H2BD PE=1 SV=2	961	13928	19	5	40.5	10.31	1981	0	76.31	AMGIMNSFVNDIFER	iTRAQ4plex (N-term); Oxidation (M)
12	sp|P58876|H2B1D_HUMAN	Histone H2B type 1-D OS=Homo sapiens GN=HIST1H2BD PE=1 SV=2	961	13928	19	5	40.5	10.31	1982	0	76.52	AMGIMNSFVNDIFER	iTRAQ4plex (N-term); Oxidation (M)
12	sp|Q64475|H2B1B_MOUSE	Histone H2B type 1-B OS=Mus musculus GN=Hist1h2bb PE=1 SV=3	961	13944	19	5	40.5	10.31	209	0	47.11	EIQTAVR	iTRAQ4plex (N-term)
12	sp|Q64475|H2B1B_MOUSE	Histone H2B type 1-B OS=Mus musculus GN=Hist1h2bb PE=1 SV=3	961	13944	19	5	40.5	10.31	210	0	47.04	EIQTAVR	iTRAQ4plex (N-term)
12	sp|Q64475|H2B1B_MOUSE	Histone H2B type 1-B OS=Mus musculus GN=Hist1h2bb PE=1 SV=3	961	13944	19	5	40.5	10.31	845	0	62.92	LLLPGELAK	iTRAQ4plex (K); iTRAQ4plex (N-term)
12	sp|Q64475|H2B1B_MOUSE	Histone H2B type 1-B OS=Mus musculus GN=Hist1h2bb PE=1 SV=3	961	13944	19	5	40.5	10.31	846	0	57.19	LLLPGELAK	iTRAQ4plex (K); iTRAQ4plex (N-term)
12	sp|Q64475|H2B1B_MOUSE	Histone H2B type 1-B OS=Mus musculus GN=Hist1h2bb PE=1 SV=3	961	13944	19	5	40.5	10.31	1246	1	68.69	ESYSVYVYK	iTRAQ4plex (K); iTRAQ4plex (N-term)
12	sp|Q64475|H2B1B_MOUSE	Histone H2B type 1-B OS=Mus musculus GN=Hist1h2bb PE=1 SV=3	961	13944	19	5	40.5	10.31	1247	1	68.67	ESYSVYVYK	iTRAQ4plex (K); iTRAQ4plex (N-term)
12	sp|Q64475|H2B1B_MOUSE	Histone H2B type 1-B OS=Mus musculus GN=Hist1h2bb PE=1 SV=3	961	13944	19	5	40.5	10.31	1320	0	58.26	QVHPDTGISSK	iTRAQ4plex (K); iTRAQ4plex (N-term)
12	sp|Q64475|H2B1B_MOUSE	Histone H2B type 1-B OS=Mus musculus GN=Hist1h2bb PE=1 SV=3	961	13944	19	5	40.5	10.31	1321	0	60.39	QVHPDTGISSK	iTRAQ4plex (K); iTRAQ4plex (N-term)
12	sp|Q64475|H2B1B_MOUSE	Histone H2B type 1-B OS=Mus musculus GN=Hist1h2bb PE=1 SV=3	961	13944	19	5	40.5	10.31	1957	0	105.18	AMGIMNSFVNDIFER	iTRAQ4plex (N-term)
12	sp|Q64475|H2B1B_MOUSE	Histone H2B type 1-B OS=Mus musculus GN=Hist1h2bb PE=1 SV=3	961	13944	19	5	40.5	10.31	1958	0	118.34	AMGIMNSFVNDIFER	iTRAQ4plex (N-term)
12	sp|Q64475|H2B1B_MOUSE	Histone H2B type 1-B OS=Mus musculus GN=Hist1h2bb PE=1 SV=3	961	13944	19	5	40.5	10.31	1959	0	71.85	AMGIMNSFVNDIFER	iTRAQ4plex (N-term)
12	sp|Q64475|H2B1B_MOUSE	Histone H2B type 1-B OS=Mus musculus GN=Hist1h2bb PE=1 SV=3	961	13944	19	5	40.5	10.31	1960	0	44.58	AMGIMNSFVNDIFER	iTRAQ4plex (N-term)
12	sp|Q64475|H2B1B_MOUSE	Histone H2B type 1-B OS=Mus musculus GN=Hist1h2bb PE=1 SV=3	961	13944	19	5	40.5	10.31	1961	0	115.94	AMGIMNSFVNDIFER	iTRAQ4plex (N-term)
12	sp|Q64475|H2B1B_MOUSE	Histone H2B type 1-B OS=Mus musculus GN=Hist1h2bb PE=1 SV=3	961	13944	19	5	40.5	10.31	1964	0	128.24	AMGIMNSFVNDIFER	Deamidated (NQ); iTRAQ4plex (N-term)
12	sp|Q64475|H2B1B_MOUSE	Histone H2B type 1-B OS=Mus musculus GN=Hist1h2bb PE=1 SV=3	961	13944	19	5	40.5	10.31	1965	0	142.33	AMGIMNSFVNDIFER	Deamidated (NQ); iTRAQ4plex (N-term)
12	sp|Q64475|H2B1B_MOUSE	Histone H2B type 1-B OS=Mus musculus GN=Hist1h2bb PE=1 SV=3	961	13944	19	5	40.5	10.31	1966	0	111.76	AMGIMNSFVNDIFER	Deamidated (NQ); iTRAQ4plex (N-term)
12	sp|Q64475|H2B1B_MOUSE	Histone H2B type 1-B OS=Mus musculus GN=Hist1h2bb PE=1 SV=3	961	13944	19	5	40.5	10.31	1967	0	131.33	AMGIMNSFVNDIFER	Deamidated (NQ); iTRAQ4plex (N-term)
12	sp|Q64475|H2B1B_MOUSE	Histone H2B type 1-B OS=Mus musculus GN=Hist1h2bb PE=1 SV=3	961	13944	19	5	40.5	10.31	1981	0	76.31	AMGIMNSFVNDIFER	iTRAQ4plex (N-term); Oxidation (M)
12	sp|Q64475|H2B1B_MOUSE	Histone H2B type 1-B OS=Mus musculus GN=Hist1h2bb PE=1 SV=3	961	13944	19	5	40.5	10.31	1982	0	76.52	AMGIMNSFVNDIFER	iTRAQ4plex (N-term); Oxidation (M)
12	sp|Q64525|H2B2B_MOUSE	Histone H2B type 2-B OS=Mus musculus GN=Hist2h2bb PE=1 SV=3	961	13912	19	5	40.5	10.31	209	0	47.11	EIQTAVR	iTRAQ4plex (N-term)
12	sp|Q64525|H2B2B_MOUSE	Histone H2B type 2-B OS=Mus musculus GN=Hist2h2bb PE=1 SV=3	961	13912	19	5	40.5	10.31	210	0	47.04	EIQTAVR	iTRAQ4plex (N-term)
12	sp|Q64525|H2B2B_MOUSE	Histone H2B type 2-B OS=Mus musculus GN=Hist2h2bb PE=1 SV=3	961	13912	19	5	40.5	10.31	845	0	62.92	LLLPGELAK	iTRAQ4plex (K); iTRAQ4plex (N-term)
12	sp|Q64525|H2B2B_MOUSE	Histone H2B type 2-B OS=Mus musculus GN=Hist2h2bb PE=1 SV=3	961	13912	19	5	40.5	10.31	846	0	57.19	LLLPGELAK	iTRAQ4plex (K); iTRAQ4plex (N-term)
12	sp|Q64525|H2B2B_MOUSE	Histone H2B type 2-B OS=Mus musculus GN=Hist2h2bb PE=1 SV=3	961	13912	19	5	40.5	10.31	1246	1	68.69	ESYSVYVYK	iTRAQ4plex (K); iTRAQ4plex (N-term)
12	sp|Q64525|H2B2B_MOUSE	Histone H2B type 2-B OS=Mus musculus GN=Hist2h2bb PE=1 SV=3	961	13912	19	5	40.5	10.31	1247	1	68.67	ESYSVYVYK	iTRAQ4plex (K); iTRAQ4plex (N-term)
12	sp|Q64525|H2B2B_MOUSE	Histone H2B type 2-B OS=Mus musculus GN=Hist2h2bb PE=1 SV=3	961	13912	19	5	40.5	10.31	1320	0	58.26	QVHPDTGISSK	iTRAQ4plex (K); iTRAQ4plex (N-term)
12	sp|Q64525|H2B2B_MOUSE	Histone H2B type 2-B OS=Mus musculus GN=Hist2h2bb PE=1 SV=3	961	13912	19	5	40.5	10.31	1321	0	60.39	QVHPDTGISSK	iTRAQ4plex (K); iTRAQ4plex (N-term)
12	sp|Q64525|H2B2B_MOUSE	Histone H2B type 2-B OS=Mus musculus GN=Hist2h2bb PE=1 SV=3	961	13912	19	5	40.5	10.31	1957	0	105.18	AMGIMNSFVNDIFER	iTRAQ4plex (N-term)
12	sp|Q64525|H2B2B_MOUSE	Histone H2B type 2-B OS=Mus musculus GN=Hist2h2bb PE=1 SV=3	961	13912	19	5	40.5	10.31	1958	0	118.34	AMGIMNSFVNDIFER	iTRAQ4plex (N-term)
12	sp|Q64525|H2B2B_MOUSE	Histone H2B type 2-B OS=Mus musculus GN=Hist2h2bb PE=1 SV=3	961	13912	19	5	40.5	10.31	1959	0	71.85	AMGIMNSFVNDIFER	iTRAQ4plex (N-term)
12	sp|Q64525|H2B2B_MOUSE	Histone H2B type 2-B OS=Mus musculus GN=Hist2h2bb PE=1 SV=3	961	13912	19	5	40.5	10.31	1960	0	44.58	AMGIMNSFVNDIFER	iTRAQ4plex (N-term)
12	sp|Q64525|H2B2B_MOUSE	Histone H2B type 2-B OS=Mus musculus GN=Hist2h2bb PE=1 SV=3	961	13912	19	5	40.5	10.31	1961	0	115.94	AMGIMNSFVNDIFER	iTRAQ4plex (N-term)
12	sp|Q64525|H2B2B_MOUSE	Histone H2B type 2-B OS=Mus musculus GN=Hist2h2bb PE=1 SV=3	961	13912	19	5	40.5	10.31	1964	0	128.24	AMGIMNSFVNDIFER	Deamidated (NQ); iTRAQ4plex (N-term)
12	sp|Q64525|H2B2B_MOUSE	Histone H2B type 2-B OS=Mus musculus GN=Hist2h2bb PE=1 SV=3	961	13912	19	5	40.5	10.31	1965	0	142.33	AMGIMNSFVNDIFER	Deamidated (NQ); iTRAQ4plex (N-term)
12	sp|Q64525|H2B2B_MOUSE	Histone H2B type 2-B OS=Mus musculus GN=Hist2h2bb PE=1 SV=3	961	13912	19	5	40.5	10.31	1966	0	111.76	AMGIMNSFVNDIFER	Deamidated (NQ); iTRAQ4plex (N-term)
12	sp|Q64525|H2B2B_MOUSE	Histone H2B type 2-B OS=Mus musculus GN=Hist2h2bb PE=1 SV=3	961	13912	19	5	40.5	10.31	1967	0	131.33	AMGIMNSFVNDIFER	Deamidated (NQ); iTRAQ4plex (N-term)
12	sp|Q64525|H2B2B_MOUSE	Histone H2B type 2-B OS=Mus musculus GN=Hist2h2bb PE=1 SV=3	961	13912	19	5	40.5	10.31	1981	0	76.31	AMGIMNSFVNDIFER	iTRAQ4plex (N-term); Oxidation (M)
12	sp|Q64525|H2B2B_MOUSE	Histone H2B type 2-B OS=Mus musculus GN=Hist2h2bb PE=1 SV=3	961	13912	19	5	40.5	10.31	1982	0	76.52	AMGIMNSFVNDIFER	iTRAQ4plex (N-term); Oxidation (M)
12	sp|Q93079|H2B1H_HUMAN	Histone H2B type 1-H OS=Homo sapiens GN=HIST1H2BH PE=1 SV=3	961	13884	19	5	40.5	10.31	209	0	47.11	EIQTAVR	iTRAQ4plex (N-term)
12	sp|Q93079|H2B1H_HUMAN	Histone H2B type 1-H OS=Homo sapiens GN=HIST1H2BH PE=1 SV=3	961	13884	19	5	40.5	10.31	210	0	47.04	EIQTAVR	iTRAQ4plex (N-term)
12	sp|Q93079|H2B1H_HUMAN	Histone H2B type 1-H OS=Homo sapiens GN=HIST1H2BH PE=1 SV=3	961	13884	19	5	40.5	10.31	845	0	62.92	LLLPGELAK	iTRAQ4plex (K); iTRAQ4plex (N-term)
12	sp|Q93079|H2B1H_HUMAN	Histone H2B type 1-H OS=Homo sapiens GN=HIST1H2BH PE=1 SV=3	961	13884	19	5	40.5	10.31	846	0	57.19	LLLPGELAK	iTRAQ4plex (K); iTRAQ4plex (N-term)
12	sp|Q93079|H2B1H_HUMAN	Histone H2B type 1-H OS=Homo sapiens GN=HIST1H2BH PE=1 SV=3	961	13884	19	5	40.5	10.31	1246	1	68.69	ESYSVYVYK	iTRAQ4plex (K); iTRAQ4plex (N-term)
12	sp|Q93079|H2B1H_HUMAN	Histone H2B type 1-H OS=Homo sapiens GN=HIST1H2BH PE=1 SV=3	961	13884	19	5	40.5	10.31	1247	1	68.67	ESYSVYVYK	iTRAQ4plex (K); iTRAQ4plex (N-term)
12	sp|Q93079|H2B1H_HUMAN	Histone H2B type 1-H OS=Homo sapiens GN=HIST1H2BH PE=1 SV=3	961	13884	19	5	40.5	10.31	1320	0	58.26	QVHPDTGISSK	iTRAQ4plex (K); iTRAQ4plex (N-term)
12	sp|Q93079|H2B1H_HUMAN	Histone H2B type 1-H OS=Homo sapiens GN=HIST1H2BH PE=1 SV=3	961	13884	19	5	40.5	10.31	1321	0	60.39	QVHPDTGISSK	iTRAQ4plex (K); iTRAQ4plex (N-term)
12	sp|Q93079|H2B1H_HUMAN	Histone H2B type 1-H OS=Homo sapiens GN=HIST1H2BH PE=1 SV=3	961	13884	19	5	40.5	10.31	1957	0	105.18	AMGIMNSFVNDIFER	iTRAQ4plex (N-term)
12	sp|Q93079|H2B1H_HUMAN	Histone H2B type 1-H OS=Homo sapiens GN=HIST1H2BH PE=1 SV=3	961	13884	19	5	40.5	10.31	1958	0	118.34	AMGIMNSFVNDIFER	iTRAQ4plex (N-term)
12	sp|Q93079|H2B1H_HUMAN	Histone H2B type 1-H OS=Homo sapiens GN=HIST1H2BH PE=1 SV=3	961	13884	19	5	40.5	10.31	1959	0	71.85	AMGIMNSFVNDIFER	iTRAQ4plex (N-term)
12	sp|Q93079|H2B1H_HUMAN	Histone H2B type 1-H OS=Homo sapiens GN=HIST1H2BH PE=1 SV=3	961	13884	19	5	40.5	10.31	1960	0	44.58	AMGIMNSFVNDIFER	iTRAQ4plex (N-term)
12	sp|Q93079|H2B1H_HUMAN	Histone H2B type 1-H OS=Homo sapiens GN=HIST1H2BH PE=1 SV=3	961	13884	19	5	40.5	10.31	1961	0	115.94	AMGIMNSFVNDIFER	iTRAQ4plex (N-term)
12	sp|Q93079|H2B1H_HUMAN	Histone H2B type 1-H OS=Homo sapiens GN=HIST1H2BH PE=1 SV=3	961	13884	19	5	40.5	10.31	1964	0	128.24	AMGIMNSFVNDIFER	Deamidated (NQ); iTRAQ4plex (N-term)
12	sp|Q93079|H2B1H_HUMAN	Histone H2B type 1-H OS=Homo sapiens GN=HIST1H2BH PE=1 SV=3	961	13884	19	5	40.5	10.31	1965	0	142.33	AMGIMNSFVNDIFER	Deamidated (NQ); iTRAQ4plex (N-term)
12	sp|Q93079|H2B1H_HUMAN	Histone H2B type 1-H OS=Homo sapiens GN=HIST1H2BH PE=1 SV=3	961	13884	19	5	40.5	10.31	1966	0	111.76	AMGIMNSFVNDIFER	Deamidated (NQ); iTRAQ4plex (N-term)
12	sp|Q93079|H2B1H_HUMAN	Histone H2B type 1-H OS=Homo sapiens GN=HIST1H2BH PE=1 SV=3	961	13884	19	5	40.5	10.31	1967	0	131.33	AMGIMNSFVNDIFER	Deamidated (NQ); iTRAQ4plex (N-term)
12	sp|Q93079|H2B1H_HUMAN	Histone H2B type 1-H OS=Homo sapiens GN=HIST1H2BH PE=1 SV=3	961	13884	19	5	40.5	10.31	1981	0	76.31	AMGIMNSFVNDIFER	iTRAQ4plex (N-term); Oxidation (M)
12	sp|Q93079|H2B1H_HUMAN	Histone H2B type 1-H OS=Homo sapiens GN=HIST1H2BH PE=1 SV=3	961	13884	19	5	40.5	10.31	1982	0	76.52	AMGIMNSFVNDIFER	iTRAQ4plex (N-term); Oxidation (M)
12	sp|Q99877|H2B1N_HUMAN	Histone H2B type 1-N OS=Homo sapiens GN=HIST1H2BN PE=1 SV=3	961	13914	19	5	40.5	10.31	209	0	47.11	EIQTAVR	iTRAQ4plex (N-term)
12	sp|Q99877|H2B1N_HUMAN	Histone H2B type 1-N OS=Homo sapiens GN=HIST1H2BN PE=1 SV=3	961	13914	19	5	40.5	10.31	210	0	47.04	EIQTAVR	iTRAQ4plex (N-term)
12	sp|Q99877|H2B1N_HUMAN	Histone H2B type 1-N OS=Homo sapiens GN=HIST1H2BN PE=1 SV=3	961	13914	19	5	40.5	10.31	845	0	62.92	LLLPGELAK	iTRAQ4plex (K); iTRAQ4plex (N-term)
12	sp|Q99877|H2B1N_HUMAN	Histone H2B type 1-N OS=Homo sapiens GN=HIST1H2BN PE=1 SV=3	961	13914	19	5	40.5	10.31	846	0	57.19	LLLPGELAK	iTRAQ4plex (K); iTRAQ4plex (N-term)
12	sp|Q99877|H2B1N_HUMAN	Histone H2B type 1-N OS=Homo sapiens GN=HIST1H2BN PE=1 SV=3	961	13914	19	5	40.5	10.31	1246	1	68.69	ESYSVYVYK	iTRAQ4plex (K); iTRAQ4plex (N-term)
12	sp|Q99877|H2B1N_HUMAN	Histone H2B type 1-N OS=Homo sapiens GN=HIST1H2BN PE=1 SV=3	961	13914	19	5	40.5	10.31	1247	1	68.67	ESYSVYVYK	iTRAQ4plex (K); iTRAQ4plex (N-term)
12	sp|Q99877|H2B1N_HUMAN	Histone H2B type 1-N OS=Homo sapiens GN=HIST1H2BN PE=1 SV=3	961	13914	19	5	40.5	10.31	1320	0	58.26	QVHPDTGISSK	iTRAQ4plex (K); iTRAQ4plex (N-term)
12	sp|Q99877|H2B1N_HUMAN	Histone H2B type 1-N OS=Homo sapiens GN=HIST1H2BN PE=1 SV=3	961	13914	19	5	40.5	10.31	1321	0	60.39	QVHPDTGISSK	iTRAQ4plex (K); iTRAQ4plex (N-term)
12	sp|Q99877|H2B1N_HUMAN	Histone H2B type 1-N OS=Homo sapiens GN=HIST1H2BN PE=1 SV=3	961	13914	19	5	40.5	10.31	1957	0	105.18	AMGIMNSFVNDIFER	iTRAQ4plex (N-term)
12	sp|Q99877|H2B1N_HUMAN	Histone H2B type 1-N OS=Homo sapiens GN=HIST1H2BN PE=1 SV=3	961	13914	19	5	40.5	10.31	1958	0	118.34	AMGIMNSFVNDIFER	iTRAQ4plex (N-term)
12	sp|Q99877|H2B1N_HUMAN	Histone H2B type 1-N OS=Homo sapiens GN=HIST1H2BN PE=1 SV=3	961	13914	19	5	40.5	10.31	1959	0	71.85	AMGIMNSFVNDIFER	iTRAQ4plex (N-term)
12	sp|Q99877|H2B1N_HUMAN	Histone H2B type 1-N OS=Homo sapiens GN=HIST1H2BN PE=1 SV=3	961	13914	19	5	40.5	10.31	1960	0	44.58	AMGIMNSFVNDIFER	iTRAQ4plex (N-term)
12	sp|Q99877|H2B1N_HUMAN	Histone H2B type 1-N OS=Homo sapiens GN=HIST1H2BN PE=1 SV=3	961	13914	19	5	40.5	10.31	1961	0	115.94	AMGIMNSFVNDIFER	iTRAQ4plex (N-term)
12	sp|Q99877|H2B1N_HUMAN	Histone H2B type 1-N OS=Homo sapiens GN=HIST1H2BN PE=1 SV=3	961	13914	19	5	40.5	10.31	1964	0	128.24	AMGIMNSFVNDIFER	Deamidated (NQ); iTRAQ4plex (N-term)
12	sp|Q99877|H2B1N_HUMAN	Histone H2B type 1-N OS=Homo sapiens GN=HIST1H2BN PE=1 SV=3	961	13914	19	5	40.5	10.31	1965	0	142.33	AMGIMNSFVNDIFER	Deamidated (NQ); iTRAQ4plex (N-term)
12	sp|Q99877|H2B1N_HUMAN	Histone H2B type 1-N OS=Homo sapiens GN=HIST1H2BN PE=1 SV=3	961	13914	19	5	40.5	10.31	1966	0	111.76	AMGIMNSFVNDIFER	Deamidated (NQ); iTRAQ4plex (N-term)
12	sp|Q99877|H2B1N_HUMAN	Histone H2B type 1-N OS=Homo sapiens GN=HIST1H2BN PE=1 SV=3	961	13914	19	5	40.5	10.31	1967	0	131.33	AMGIMNSFVNDIFER	Deamidated (NQ); iTRAQ4plex (N-term)
12	sp|Q99877|H2B1N_HUMAN	Histone H2B type 1-N OS=Homo sapiens GN=HIST1H2BN PE=1 SV=3	961	13914	19	5	40.5	10.31	1981	0	76.31	AMGIMNSFVNDIFER	iTRAQ4plex (N-term); Oxidation (M)
12	sp|Q99877|H2B1N_HUMAN	Histone H2B type 1-N OS=Homo sapiens GN=HIST1H2BN PE=1 SV=3	961	13914	19	5	40.5	10.31	1982	0	76.52	AMGIMNSFVNDIFER	iTRAQ4plex (N-term); Oxidation (M)
12	sp|Q99879|H2B1M_HUMAN	Histone H2B type 1-M OS=Homo sapiens GN=HIST1H2BM PE=1 SV=3	961	13981	19	5	40.5	10.31	209	0	47.11	EIQTAVR	iTRAQ4plex (N-term)
12	sp|Q99879|H2B1M_HUMAN	Histone H2B type 1-M OS=Homo sapiens GN=HIST1H2BM PE=1 SV=3	961	13981	19	5	40.5	10.31	210	0	47.04	EIQTAVR	iTRAQ4plex (N-term)
12	sp|Q99879|H2B1M_HUMAN	Histone H2B type 1-M OS=Homo sapiens GN=HIST1H2BM PE=1 SV=3	961	13981	19	5	40.5	10.31	845	0	62.92	LLLPGELAK	iTRAQ4plex (K); iTRAQ4plex (N-term)
12	sp|Q99879|H2B1M_HUMAN	Histone H2B type 1-M OS=Homo sapiens GN=HIST1H2BM PE=1 SV=3	961	13981	19	5	40.5	10.31	846	0	57.19	LLLPGELAK	iTRAQ4plex (K); iTRAQ4plex (N-term)
12	sp|Q99879|H2B1M_HUMAN	Histone H2B type 1-M OS=Homo sapiens GN=HIST1H2BM PE=1 SV=3	961	13981	19	5	40.5	10.31	1246	1	68.69	ESYSVYVYK	iTRAQ4plex (K); iTRAQ4plex (N-term)
12	sp|Q99879|H2B1M_HUMAN	Histone H2B type 1-M OS=Homo sapiens GN=HIST1H2BM PE=1 SV=3	961	13981	19	5	40.5	10.31	1247	1	68.67	ESYSVYVYK	iTRAQ4plex (K); iTRAQ4plex (N-term)
12	sp|Q99879|H2B1M_HUMAN	Histone H2B type 1-M OS=Homo sapiens GN=HIST1H2BM PE=1 SV=3	961	13981	19	5	40.5	10.31	1320	0	58.26	QVHPDTGISSK	iTRAQ4plex (K); iTRAQ4plex (N-term)
12	sp|Q99879|H2B1M_HUMAN	Histone H2B type 1-M OS=Homo sapiens GN=HIST1H2BM PE=1 SV=3	961	13981	19	5	40.5	10.31	1321	0	60.39	QVHPDTGISSK	iTRAQ4plex (K); iTRAQ4plex (N-term)
12	sp|Q99879|H2B1M_HUMAN	Histone H2B type 1-M OS=Homo sapiens GN=HIST1H2BM PE=1 SV=3	961	13981	19	5	40.5	10.31	1957	0	105.18	AMGIMNSFVNDIFER	iTRAQ4plex (N-term)
12	sp|Q99879|H2B1M_HUMAN	Histone H2B type 1-M OS=Homo sapiens GN=HIST1H2BM PE=1 SV=3	961	13981	19	5	40.5	10.31	1958	0	118.34	AMGIMNSFVNDIFER	iTRAQ4plex (N-term)
12	sp|Q99879|H2B1M_HUMAN	Histone H2B type 1-M OS=Homo sapiens GN=HIST1H2BM PE=1 SV=3	961	13981	19	5	40.5	10.31	1959	0	71.85	AMGIMNSFVNDIFER	iTRAQ4plex (N-term)
12	sp|Q99879|H2B1M_HUMAN	Histone H2B type 1-M OS=Homo sapiens GN=HIST1H2BM PE=1 SV=3	961	13981	19	5	40.5	10.31	1960	0	44.58	AMGIMNSFVNDIFER	iTRAQ4plex (N-term)
12	sp|Q99879|H2B1M_HUMAN	Histone H2B type 1-M OS=Homo sapiens GN=HIST1H2BM PE=1 SV=3	961	13981	19	5	40.5	10.31	1961	0	115.94	AMGIMNSFVNDIFER	iTRAQ4plex (N-term)
12	sp|Q99879|H2B1M_HUMAN	Histone H2B type 1-M OS=Homo sapiens GN=HIST1H2BM PE=1 SV=3	961	13981	19	5	40.5	10.31	1964	0	128.24	AMGIMNSFVNDIFER	Deamidated (NQ); iTRAQ4plex (N-term)
12	sp|Q99879|H2B1M_HUMAN	Histone H2B type 1-M OS=Homo sapiens GN=HIST1H2BM PE=1 SV=3	961	13981	19	5	40.5	10.31	1965	0	142.33	AMGIMNSFVNDIFER	Deamidated (NQ); iTRAQ4plex (N-term)
12	sp|Q99879|H2B1M_HUMAN	Histone H2B type 1-M OS=Homo sapiens GN=HIST1H2BM PE=1 SV=3	961	13981	19	5	40.5	10.31	1966	0	111.76	AMGIMNSFVNDIFER	Deamidated (NQ); iTRAQ4plex (N-term)
12	sp|Q99879|H2B1M_HUMAN	Histone H2B type 1-M OS=Homo sapiens GN=HIST1H2BM PE=1 SV=3	961	13981	19	5	40.5	10.31	1967	0	131.33	AMGIMNSFVNDIFER	Deamidated (NQ); iTRAQ4plex (N-term)
12	sp|Q99879|H2B1M_HUMAN	Histone H2B type 1-M OS=Homo sapiens GN=HIST1H2BM PE=1 SV=3	961	13981	19	5	40.5	10.31	1981	0	76.31	AMGIMNSFVNDIFER	iTRAQ4plex (N-term); Oxidation (M)
12	sp|Q99879|H2B1M_HUMAN	Histone H2B type 1-M OS=Homo sapiens GN=HIST1H2BM PE=1 SV=3	961	13981	19	5	40.5	10.31	1982	0	76.52	AMGIMNSFVNDIFER	iTRAQ4plex (N-term); Oxidation (M)
12	sp|Q99880|H2B1L_HUMAN	Histone H2B type 1-L OS=Homo sapiens GN=HIST1H2BL PE=1 SV=3	961	13944	19	5	40.5	10.31	209	0	47.11	EIQTAVR	iTRAQ4plex (N-term)
12	sp|Q99880|H2B1L_HUMAN	Histone H2B type 1-L OS=Homo sapiens GN=HIST1H2BL PE=1 SV=3	961	13944	19	5	40.5	10.31	210	0	47.04	EIQTAVR	iTRAQ4plex (N-term)
12	sp|Q99880|H2B1L_HUMAN	Histone H2B type 1-L OS=Homo sapiens GN=HIST1H2BL PE=1 SV=3	961	13944	19	5	40.5	10.31	845	0	62.92	LLLPGELAK	iTRAQ4plex (K); iTRAQ4plex (N-term)
12	sp|Q99880|H2B1L_HUMAN	Histone H2B type 1-L OS=Homo sapiens GN=HIST1H2BL PE=1 SV=3	961	13944	19	5	40.5	10.31	846	0	57.19	LLLPGELAK	iTRAQ4plex (K); iTRAQ4plex (N-term)
12	sp|Q99880|H2B1L_HUMAN	Histone H2B type 1-L OS=Homo sapiens GN=HIST1H2BL PE=1 SV=3	961	13944	19	5	40.5	10.31	1246	1	68.69	ESYSVYVYK	iTRAQ4plex (K); iTRAQ4plex (N-term)
12	sp|Q99880|H2B1L_HUMAN	Histone H2B type 1-L OS=Homo sapiens GN=HIST1H2BL PE=1 SV=3	961	13944	19	5	40.5	10.31	1247	1	68.67	ESYSVYVYK	iTRAQ4plex (K); iTRAQ4plex (N-term)
12	sp|Q99880|H2B1L_HUMAN	Histone H2B type 1-L OS=Homo sapiens GN=HIST1H2BL PE=1 SV=3	961	13944	19	5	40.5	10.31	1320	0	58.26	QVHPDTGISSK	iTRAQ4plex (K); iTRAQ4plex (N-term)
12	sp|Q99880|H2B1L_HUMAN	Histone H2B type 1-L OS=Homo sapiens GN=HIST1H2BL PE=1 SV=3	961	13944	19	5	40.5	10.31	1321	0	60.39	QVHPDTGISSK	iTRAQ4plex (K); iTRAQ4plex (N-term)
12	sp|Q99880|H2B1L_HUMAN	Histone H2B type 1-L OS=Homo sapiens GN=HIST1H2BL PE=1 SV=3	961	13944	19	5	40.5	10.31	1957	0	105.18	AMGIMNSFVNDIFER	iTRAQ4plex (N-term)
12	sp|Q99880|H2B1L_HUMAN	Histone H2B type 1-L OS=Homo sapiens GN=HIST1H2BL PE=1 SV=3	961	13944	19	5	40.5	10.31	1958	0	118.34	AMGIMNSFVNDIFER	iTRAQ4plex (N-term)
12	sp|Q99880|H2B1L_HUMAN	Histone H2B type 1-L OS=Homo sapiens GN=HIST1H2BL PE=1 SV=3	961	13944	19	5	40.5	10.31	1959	0	71.85	AMGIMNSFVNDIFER	iTRAQ4plex (N-term)
12	sp|Q99880|H2B1L_HUMAN	Histone H2B type 1-L OS=Homo sapiens GN=HIST1H2BL PE=1 SV=3	961	13944	19	5	40.5	10.31	1960	0	44.58	AMGIMNSFVNDIFER	iTRAQ4plex (N-term)
12	sp|Q99880|H2B1L_HUMAN	Histone H2B type 1-L OS=Homo sapiens GN=HIST1H2BL PE=1 SV=3	961	13944	19	5	40.5	10.31	1961	0	115.94	AMGIMNSFVNDIFER	iTRAQ4plex (N-term)
12	sp|Q99880|H2B1L_HUMAN	Histone H2B type 1-L OS=Homo sapiens GN=HIST1H2BL PE=1 SV=3	961	13944	19	5	40.5	10.31	1964	0	128.24	AMGIMNSFVNDIFER	Deamidated (NQ); iTRAQ4plex (N-term)
12	sp|Q99880|H2B1L_HUMAN	Histone H2B type 1-L OS=Homo sapiens GN=HIST1H2BL PE=1 SV=3	961	13944	19	5	40.5	10.31	1965	0	142.33	AMGIMNSFVNDIFER	Deamidated (NQ); iTRAQ4plex (N-term)
12	sp|Q99880|H2B1L_HUMAN	Histone H2B type 1-L OS=Homo sapiens GN=HIST1H2BL PE=1 SV=3	961	13944	19	5	40.5	10.31	1966	0	111.76	AMGIMNSFVNDIFER	Deamidated (NQ); iTRAQ4plex (N-term)
12	sp|Q99880|H2B1L_HUMAN	Histone H2B type 1-L OS=Homo sapiens GN=HIST1H2BL PE=1 SV=3	961	13944	19	5	40.5	10.31	1967	0	131.33	AMGIMNSFVNDIFER	Deamidated (NQ); iTRAQ4plex (N-term)
12	sp|Q99880|H2B1L_HUMAN	Histone H2B type 1-L OS=Homo sapiens GN=HIST1H2BL PE=1 SV=3	961	13944	19	5	40.5	10.31	1981	0	76.31	AMGIMNSFVNDIFER	iTRAQ4plex (N-term); Oxidation (M)
12	sp|Q99880|H2B1L_HUMAN	Histone H2B type 1-L OS=Homo sapiens GN=HIST1H2BL PE=1 SV=3	961	13944	19	5	40.5	10.31	1982	0	76.52	AMGIMNSFVNDIFER	iTRAQ4plex (N-term); Oxidation (M)
12	sp|Q6ZWY9|H2B1C_MOUSE	Histone H2B type 1-C/E/G OS=Mus musculus GN=Hist1h2bc PE=1 SV=3	961	13898	19	5	40.5	10.31	209	0	47.11	EIQTAVR	iTRAQ4plex (N-term)
12	sp|Q6ZWY9|H2B1C_MOUSE	Histone H2B type 1-C/E/G OS=Mus musculus GN=Hist1h2bc PE=1 SV=3	961	13898	19	5	40.5	10.31	210	0	47.04	EIQTAVR	iTRAQ4plex (N-term)
12	sp|Q6ZWY9|H2B1C_MOUSE	Histone H2B type 1-C/E/G OS=Mus musculus GN=Hist1h2bc PE=1 SV=3	961	13898	19	5	40.5	10.31	845	0	62.92	LLLPGELAK	iTRAQ4plex (K); iTRAQ4plex (N-term)
12	sp|Q6ZWY9|H2B1C_MOUSE	Histone H2B type 1-C/E/G OS=Mus musculus GN=Hist1h2bc PE=1 SV=3	961	13898	19	5	40.5	10.31	846	0	57.19	LLLPGELAK	iTRAQ4plex (K); iTRAQ4plex (N-term)
12	sp|Q6ZWY9|H2B1C_MOUSE	Histone H2B type 1-C/E/G OS=Mus musculus GN=Hist1h2bc PE=1 SV=3	961	13898	19	5	40.5	10.31	1246	1	68.69	ESYSVYVYK	iTRAQ4plex (K); iTRAQ4plex (N-term)
12	sp|Q6ZWY9|H2B1C_MOUSE	Histone H2B type 1-C/E/G OS=Mus musculus GN=Hist1h2bc PE=1 SV=3	961	13898	19	5	40.5	10.31	1247	1	68.67	ESYSVYVYK	iTRAQ4plex (K); iTRAQ4plex (N-term)
12	sp|Q6ZWY9|H2B1C_MOUSE	Histone H2B type 1-C/E/G OS=Mus musculus GN=Hist1h2bc PE=1 SV=3	961	13898	19	5	40.5	10.31	1320	0	58.26	QVHPDTGISSK	iTRAQ4plex (K); iTRAQ4plex (N-term)
12	sp|Q6ZWY9|H2B1C_MOUSE	Histone H2B type 1-C/E/G OS=Mus musculus GN=Hist1h2bc PE=1 SV=3	961	13898	19	5	40.5	10.31	1321	0	60.39	QVHPDTGISSK	iTRAQ4plex (K); iTRAQ4plex (N-term)
12	sp|Q6ZWY9|H2B1C_MOUSE	Histone H2B type 1-C/E/G OS=Mus musculus GN=Hist1h2bc PE=1 SV=3	961	13898	19	5	40.5	10.31	1957	0	105.18	AMGIMNSFVNDIFER	iTRAQ4plex (N-term)
12	sp|Q6ZWY9|H2B1C_MOUSE	Histone H2B type 1-C/E/G OS=Mus musculus GN=Hist1h2bc PE=1 SV=3	961	13898	19	5	40.5	10.31	1958	0	118.34	AMGIMNSFVNDIFER	iTRAQ4plex (N-term)
12	sp|Q6ZWY9|H2B1C_MOUSE	Histone H2B type 1-C/E/G OS=Mus musculus GN=Hist1h2bc PE=1 SV=3	961	13898	19	5	40.5	10.31	1959	0	71.85	AMGIMNSFVNDIFER	iTRAQ4plex (N-term)
12	sp|Q6ZWY9|H2B1C_MOUSE	Histone H2B type 1-C/E/G OS=Mus musculus GN=Hist1h2bc PE=1 SV=3	961	13898	19	5	40.5	10.31	1960	0	44.58	AMGIMNSFVNDIFER	iTRAQ4plex (N-term)
12	sp|Q6ZWY9|H2B1C_MOUSE	Histone H2B type 1-C/E/G OS=Mus musculus GN=Hist1h2bc PE=1 SV=3	961	13898	19	5	40.5	10.31	1961	0	115.94	AMGIMNSFVNDIFER	iTRAQ4plex (N-term)
12	sp|Q6ZWY9|H2B1C_MOUSE	Histone H2B type 1-C/E/G OS=Mus musculus GN=Hist1h2bc PE=1 SV=3	961	13898	19	5	40.5	10.31	1964	0	128.24	AMGIMNSFVNDIFER	Deamidated (NQ); iTRAQ4plex (N-term)
12	sp|Q6ZWY9|H2B1C_MOUSE	Histone H2B type 1-C/E/G OS=Mus musculus GN=Hist1h2bc PE=1 SV=3	961	13898	19	5	40.5	10.31	1965	0	142.33	AMGIMNSFVNDIFER	Deamidated (NQ); iTRAQ4plex (N-term)
12	sp|Q6ZWY9|H2B1C_MOUSE	Histone H2B type 1-C/E/G OS=Mus musculus GN=Hist1h2bc PE=1 SV=3	961	13898	19	5	40.5	10.31	1966	0	111.76	AMGIMNSFVNDIFER	Deamidated (NQ); iTRAQ4plex (N-term)
12	sp|Q6ZWY9|H2B1C_MOUSE	Histone H2B type 1-C/E/G OS=Mus musculus GN=Hist1h2bc PE=1 SV=3	961	13898	19	5	40.5	10.31	1967	0	131.33	AMGIMNSFVNDIFER	Deamidated (NQ); iTRAQ4plex (N-term)
12	sp|Q6ZWY9|H2B1C_MOUSE	Histone H2B type 1-C/E/G OS=Mus musculus GN=Hist1h2bc PE=1 SV=3	961	13898	19	5	40.5	10.31	1981	0	76.31	AMGIMNSFVNDIFER	iTRAQ4plex (N-term); Oxidation (M)
12	sp|Q6ZWY9|H2B1C_MOUSE	Histone H2B type 1-C/E/G OS=Mus musculus GN=Hist1h2bc PE=1 SV=3	961	13898	19	5	40.5	10.31	1982	0	76.52	AMGIMNSFVNDIFER	iTRAQ4plex (N-term); Oxidation (M)
12	sp|Q8CGP1|H2B1K_MOUSE	Histone H2B type 1-K OS=Mus musculus GN=Hist1h2bk PE=1 SV=3	961	13912	19	5	40.5	10.31	209	0	47.11	EIQTAVR	iTRAQ4plex (N-term)
12	sp|Q8CGP1|H2B1K_MOUSE	Histone H2B type 1-K OS=Mus musculus GN=Hist1h2bk PE=1 SV=3	961	13912	19	5	40.5	10.31	210	0	47.04	EIQTAVR	iTRAQ4plex (N-term)
12	sp|Q8CGP1|H2B1K_MOUSE	Histone H2B type 1-K OS=Mus musculus GN=Hist1h2bk PE=1 SV=3	961	13912	19	5	40.5	10.31	845	0	62.92	LLLPGELAK	iTRAQ4plex (K); iTRAQ4plex (N-term)
12	sp|Q8CGP1|H2B1K_MOUSE	Histone H2B type 1-K OS=Mus musculus GN=Hist1h2bk PE=1 SV=3	961	13912	19	5	40.5	10.31	846	0	57.19	LLLPGELAK	iTRAQ4plex (K); iTRAQ4plex (N-term)
12	sp|Q8CGP1|H2B1K_MOUSE	Histone H2B type 1-K OS=Mus musculus GN=Hist1h2bk PE=1 SV=3	961	13912	19	5	40.5	10.31	1246	1	68.69	ESYSVYVYK	iTRAQ4plex (K); iTRAQ4plex (N-term)
12	sp|Q8CGP1|H2B1K_MOUSE	Histone H2B type 1-K OS=Mus musculus GN=Hist1h2bk PE=1 SV=3	961	13912	19	5	40.5	10.31	1247	1	68.67	ESYSVYVYK	iTRAQ4plex (K); iTRAQ4plex (N-term)
12	sp|Q8CGP1|H2B1K_MOUSE	Histone H2B type 1-K OS=Mus musculus GN=Hist1h2bk PE=1 SV=3	961	13912	19	5	40.5	10.31	1320	0	58.26	QVHPDTGISSK	iTRAQ4plex (K); iTRAQ4plex (N-term)
12	sp|Q8CGP1|H2B1K_MOUSE	Histone H2B type 1-K OS=Mus musculus GN=Hist1h2bk PE=1 SV=3	961	13912	19	5	40.5	10.31	1321	0	60.39	QVHPDTGISSK	iTRAQ4plex (K); iTRAQ4plex (N-term)
12	sp|Q8CGP1|H2B1K_MOUSE	Histone H2B type 1-K OS=Mus musculus GN=Hist1h2bk PE=1 SV=3	961	13912	19	5	40.5	10.31	1957	0	105.18	AMGIMNSFVNDIFER	iTRAQ4plex (N-term)
12	sp|Q8CGP1|H2B1K_MOUSE	Histone H2B type 1-K OS=Mus musculus GN=Hist1h2bk PE=1 SV=3	961	13912	19	5	40.5	10.31	1958	0	118.34	AMGIMNSFVNDIFER	iTRAQ4plex (N-term)
12	sp|Q8CGP1|H2B1K_MOUSE	Histone H2B type 1-K OS=Mus musculus GN=Hist1h2bk PE=1 SV=3	961	13912	19	5	40.5	10.31	1959	0	71.85	AMGIMNSFVNDIFER	iTRAQ4plex (N-term)
12	sp|Q8CGP1|H2B1K_MOUSE	Histone H2B type 1-K OS=Mus musculus GN=Hist1h2bk PE=1 SV=3	961	13912	19	5	40.5	10.31	1960	0	44.58	AMGIMNSFVNDIFER	iTRAQ4plex (N-term)
12	sp|Q8CGP1|H2B1K_MOUSE	Histone H2B type 1-K OS=Mus musculus GN=Hist1h2bk PE=1 SV=3	961	13912	19	5	40.5	10.31	1961	0	115.94	AMGIMNSFVNDIFER	iTRAQ4plex (N-term)
12	sp|Q8CGP1|H2B1K_MOUSE	Histone H2B type 1-K OS=Mus musculus GN=Hist1h2bk PE=1 SV=3	961	13912	19	5	40.5	10.31	1964	0	128.24	AMGIMNSFVNDIFER	Deamidated (NQ); iTRAQ4plex (N-term)
12	sp|Q8CGP1|H2B1K_MOUSE	Histone H2B type 1-K OS=Mus musculus GN=Hist1h2bk PE=1 SV=3	961	13912	19	5	40.5	10.31	1965	0	142.33	AMGIMNSFVNDIFER	Deamidated (NQ); iTRAQ4plex (N-term)
12	sp|Q8CGP1|H2B1K_MOUSE	Histone H2B type 1-K OS=Mus musculus GN=Hist1h2bk PE=1 SV=3	961	13912	19	5	40.5	10.31	1966	0	111.76	AMGIMNSFVNDIFER	Deamidated (NQ); iTRAQ4plex (N-term)
12	sp|Q8CGP1|H2B1K_MOUSE	Histone H2B type 1-K OS=Mus musculus GN=Hist1h2bk PE=1 SV=3	961	13912	19	5	40.5	10.31	1967	0	131.33	AMGIMNSFVNDIFER	Deamidated (NQ); iTRAQ4plex (N-term)
12	sp|Q8CGP1|H2B1K_MOUSE	Histone H2B type 1-K OS=Mus musculus GN=Hist1h2bk PE=1 SV=3	961	13912	19	5	40.5	10.31	1981	0	76.31	AMGIMNSFVNDIFER	iTRAQ4plex (N-term); Oxidation (M)
12	sp|Q8CGP1|H2B1K_MOUSE	Histone H2B type 1-K OS=Mus musculus GN=Hist1h2bk PE=1 SV=3	961	13912	19	5	40.5	10.31	1982	0	76.52	AMGIMNSFVNDIFER	iTRAQ4plex (N-term); Oxidation (M)
12	sp|P10853|H2B1F_MOUSE	Histone H2B type 1-F/J/L OS=Mus musculus GN=Hist1h2bf PE=1 SV=2	961	13928	19	5	40.5	10.31	209	0	47.11	EIQTAVR	iTRAQ4plex (N-term)
12	sp|P10853|H2B1F_MOUSE	Histone H2B type 1-F/J/L OS=Mus musculus GN=Hist1h2bf PE=1 SV=2	961	13928	19	5	40.5	10.31	210	0	47.04	EIQTAVR	iTRAQ4plex (N-term)
12	sp|P10853|H2B1F_MOUSE	Histone H2B type 1-F/J/L OS=Mus musculus GN=Hist1h2bf PE=1 SV=2	961	13928	19	5	40.5	10.31	845	0	62.92	LLLPGELAK	iTRAQ4plex (K); iTRAQ4plex (N-term)
12	sp|P10853|H2B1F_MOUSE	Histone H2B type 1-F/J/L OS=Mus musculus GN=Hist1h2bf PE=1 SV=2	961	13928	19	5	40.5	10.31	846	0	57.19	LLLPGELAK	iTRAQ4plex (K); iTRAQ4plex (N-term)
12	sp|P10853|H2B1F_MOUSE	Histone H2B type 1-F/J/L OS=Mus musculus GN=Hist1h2bf PE=1 SV=2	961	13928	19	5	40.5	10.31	1246	1	68.69	ESYSVYVYK	iTRAQ4plex (K); iTRAQ4plex (N-term)
12	sp|P10853|H2B1F_MOUSE	Histone H2B type 1-F/J/L OS=Mus musculus GN=Hist1h2bf PE=1 SV=2	961	13928	19	5	40.5	10.31	1247	1	68.67	ESYSVYVYK	iTRAQ4plex (K); iTRAQ4plex (N-term)
12	sp|P10853|H2B1F_MOUSE	Histone H2B type 1-F/J/L OS=Mus musculus GN=Hist1h2bf PE=1 SV=2	961	13928	19	5	40.5	10.31	1320	0	58.26	QVHPDTGISSK	iTRAQ4plex (K); iTRAQ4plex (N-term)
12	sp|P10853|H2B1F_MOUSE	Histone H2B type 1-F/J/L OS=Mus musculus GN=Hist1h2bf PE=1 SV=2	961	13928	19	5	40.5	10.31	1321	0	60.39	QVHPDTGISSK	iTRAQ4plex (K); iTRAQ4plex (N-term)
12	sp|P10853|H2B1F_MOUSE	Histone H2B type 1-F/J/L OS=Mus musculus GN=Hist1h2bf PE=1 SV=2	961	13928	19	5	40.5	10.31	1957	0	105.18	AMGIMNSFVNDIFER	iTRAQ4plex (N-term)
12	sp|P10853|H2B1F_MOUSE	Histone H2B type 1-F/J/L OS=Mus musculus GN=Hist1h2bf PE=1 SV=2	961	13928	19	5	40.5	10.31	1958	0	118.34	AMGIMNSFVNDIFER	iTRAQ4plex (N-term)
12	sp|P10853|H2B1F_MOUSE	Histone H2B type 1-F/J/L OS=Mus musculus GN=Hist1h2bf PE=1 SV=2	961	13928	19	5	40.5	10.31	1959	0	71.85	AMGIMNSFVNDIFER	iTRAQ4plex (N-term)
12	sp|P10853|H2B1F_MOUSE	Histone H2B type 1-F/J/L OS=Mus musculus GN=Hist1h2bf PE=1 SV=2	961	13928	19	5	40.5	10.31	1960	0	44.58	AMGIMNSFVNDIFER	iTRAQ4plex (N-term)
12	sp|P10853|H2B1F_MOUSE	Histone H2B type 1-F/J/L OS=Mus musculus GN=Hist1h2bf PE=1 SV=2	961	13928	19	5	40.5	10.31	1961	0	115.94	AMGIMNSFVNDIFER	iTRAQ4plex (N-term)
12	sp|P10853|H2B1F_MOUSE	Histone H2B type 1-F/J/L OS=Mus musculus GN=Hist1h2bf PE=1 SV=2	961	13928	19	5	40.5	10.31	1964	0	128.24	AMGIMNSFVNDIFER	Deamidated (NQ); iTRAQ4plex (N-term)
12	sp|P10853|H2B1F_MOUSE	Histone H2B type 1-F/J/L OS=Mus musculus GN=Hist1h2bf PE=1 SV=2	961	13928	19	5	40.5	10.31	1965	0	142.33	AMGIMNSFVNDIFER	Deamidated (NQ); iTRAQ4plex (N-term)
12	sp|P10853|H2B1F_MOUSE	Histone H2B type 1-F/J/L OS=Mus musculus GN=Hist1h2bf PE=1 SV=2	961	13928	19	5	40.5	10.31	1966	0	111.76	AMGIMNSFVNDIFER	Deamidated (NQ); iTRAQ4plex (N-term)
12	sp|P10853|H2B1F_MOUSE	Histone H2B type 1-F/J/L OS=Mus musculus GN=Hist1h2bf PE=1 SV=2	961	13928	19	5	40.5	10.31	1967	0	131.33	AMGIMNSFVNDIFER	Deamidated (NQ); iTRAQ4plex (N-term)
12	sp|P10853|H2B1F_MOUSE	Histone H2B type 1-F/J/L OS=Mus musculus GN=Hist1h2bf PE=1 SV=2	961	13928	19	5	40.5	10.31	1981	0	76.31	AMGIMNSFVNDIFER	iTRAQ4plex (N-term); Oxidation (M)
12	sp|P10853|H2B1F_MOUSE	Histone H2B type 1-F/J/L OS=Mus musculus GN=Hist1h2bf PE=1 SV=2	961	13928	19	5	40.5	10.31	1982	0	76.52	AMGIMNSFVNDIFER	iTRAQ4plex (N-term); Oxidation (M)
12	sp|O60814|H2B1K_HUMAN	Histone H2B type 1-K OS=Homo sapiens GN=HIST1H2BK PE=1 SV=3	961	13882	19	5	40.5	10.31	209	0	47.11	EIQTAVR	iTRAQ4plex (N-term)
12	sp|O60814|H2B1K_HUMAN	Histone H2B type 1-K OS=Homo sapiens GN=HIST1H2BK PE=1 SV=3	961	13882	19	5	40.5	10.31	210	0	47.04	EIQTAVR	iTRAQ4plex (N-term)
12	sp|O60814|H2B1K_HUMAN	Histone H2B type 1-K OS=Homo sapiens GN=HIST1H2BK PE=1 SV=3	961	13882	19	5	40.5	10.31	845	0	62.92	LLLPGELAK	iTRAQ4plex (K); iTRAQ4plex (N-term)
12	sp|O60814|H2B1K_HUMAN	Histone H2B type 1-K OS=Homo sapiens GN=HIST1H2BK PE=1 SV=3	961	13882	19	5	40.5	10.31	846	0	57.19	LLLPGELAK	iTRAQ4plex (K); iTRAQ4plex (N-term)
12	sp|O60814|H2B1K_HUMAN	Histone H2B type 1-K OS=Homo sapiens GN=HIST1H2BK PE=1 SV=3	961	13882	19	5	40.5	10.31	1246	1	68.69	ESYSVYVYK	iTRAQ4plex (K); iTRAQ4plex (N-term)
12	sp|O60814|H2B1K_HUMAN	Histone H2B type 1-K OS=Homo sapiens GN=HIST1H2BK PE=1 SV=3	961	13882	19	5	40.5	10.31	1247	1	68.67	ESYSVYVYK	iTRAQ4plex (K); iTRAQ4plex (N-term)
12	sp|O60814|H2B1K_HUMAN	Histone H2B type 1-K OS=Homo sapiens GN=HIST1H2BK PE=1 SV=3	961	13882	19	5	40.5	10.31	1320	0	58.26	QVHPDTGISSK	iTRAQ4plex (K); iTRAQ4plex (N-term)
12	sp|O60814|H2B1K_HUMAN	Histone H2B type 1-K OS=Homo sapiens GN=HIST1H2BK PE=1 SV=3	961	13882	19	5	40.5	10.31	1321	0	60.39	QVHPDTGISSK	iTRAQ4plex (K); iTRAQ4plex (N-term)
12	sp|O60814|H2B1K_HUMAN	Histone H2B type 1-K OS=Homo sapiens GN=HIST1H2BK PE=1 SV=3	961	13882	19	5	40.5	10.31	1957	0	105.18	AMGIMNSFVNDIFER	iTRAQ4plex (N-term)
12	sp|O60814|H2B1K_HUMAN	Histone H2B type 1-K OS=Homo sapiens GN=HIST1H2BK PE=1 SV=3	961	13882	19	5	40.5	10.31	1958	0	118.34	AMGIMNSFVNDIFER	iTRAQ4plex (N-term)
12	sp|O60814|H2B1K_HUMAN	Histone H2B type 1-K OS=Homo sapiens GN=HIST1H2BK PE=1 SV=3	961	13882	19	5	40.5	10.31	1959	0	71.85	AMGIMNSFVNDIFER	iTRAQ4plex (N-term)
12	sp|O60814|H2B1K_HUMAN	Histone H2B type 1-K OS=Homo sapiens GN=HIST1H2BK PE=1 SV=3	961	13882	19	5	40.5	10.31	1960	0	44.58	AMGIMNSFVNDIFER	iTRAQ4plex (N-term)
12	sp|O60814|H2B1K_HUMAN	Histone H2B type 1-K OS=Homo sapiens GN=HIST1H2BK PE=1 SV=3	961	13882	19	5	40.5	10.31	1961	0	115.94	AMGIMNSFVNDIFER	iTRAQ4plex (N-term)
12	sp|O60814|H2B1K_HUMAN	Histone H2B type 1-K OS=Homo sapiens GN=HIST1H2BK PE=1 SV=3	961	13882	19	5	40.5	10.31	1964	0	128.24	AMGIMNSFVNDIFER	Deamidated (NQ); iTRAQ4plex (N-term)
12	sp|O60814|H2B1K_HUMAN	Histone H2B type 1-K OS=Homo sapiens GN=HIST1H2BK PE=1 SV=3	961	13882	19	5	40.5	10.31	1965	0	142.33	AMGIMNSFVNDIFER	Deamidated (NQ); iTRAQ4plex (N-term)
12	sp|O60814|H2B1K_HUMAN	Histone H2B type 1-K OS=Homo sapiens GN=HIST1H2BK PE=1 SV=3	961	13882	19	5	40.5	10.31	1966	0	111.76	AMGIMNSFVNDIFER	Deamidated (NQ); iTRAQ4plex (N-term)
12	sp|O60814|H2B1K_HUMAN	Histone H2B type 1-K OS=Homo sapiens GN=HIST1H2BK PE=1 SV=3	961	13882	19	5	40.5	10.31	1967	0	131.33	AMGIMNSFVNDIFER	Deamidated (NQ); iTRAQ4plex (N-term)
12	sp|O60814|H2B1K_HUMAN	Histone H2B type 1-K OS=Homo sapiens GN=HIST1H2BK PE=1 SV=3	961	13882	19	5	40.5	10.31	1981	0	76.31	AMGIMNSFVNDIFER	iTRAQ4plex (N-term); Oxidation (M)
12	sp|O60814|H2B1K_HUMAN	Histone H2B type 1-K OS=Homo sapiens GN=HIST1H2BK PE=1 SV=3	961	13882	19	5	40.5	10.31	1982	0	76.52	AMGIMNSFVNDIFER	iTRAQ4plex (N-term); Oxidation (M)
12	sp|P62807|H2B1C_HUMAN	Histone H2B type 1-C/E/F/G/I OS=Homo sapiens GN=HIST1H2BC PE=1 SV=4	961	13898	19	5	40.5	10.31	209	0	47.11	EIQTAVR	iTRAQ4plex (N-term)
12	sp|P62807|H2B1C_HUMAN	Histone H2B type 1-C/E/F/G/I OS=Homo sapiens GN=HIST1H2BC PE=1 SV=4	961	13898	19	5	40.5	10.31	210	0	47.04	EIQTAVR	iTRAQ4plex (N-term)
12	sp|P62807|H2B1C_HUMAN	Histone H2B type 1-C/E/F/G/I OS=Homo sapiens GN=HIST1H2BC PE=1 SV=4	961	13898	19	5	40.5	10.31	845	0	62.92	LLLPGELAK	iTRAQ4plex (K); iTRAQ4plex (N-term)
12	sp|P62807|H2B1C_HUMAN	Histone H2B type 1-C/E/F/G/I OS=Homo sapiens GN=HIST1H2BC PE=1 SV=4	961	13898	19	5	40.5	10.31	846	0	57.19	LLLPGELAK	iTRAQ4plex (K); iTRAQ4plex (N-term)
12	sp|P62807|H2B1C_HUMAN	Histone H2B type 1-C/E/F/G/I OS=Homo sapiens GN=HIST1H2BC PE=1 SV=4	961	13898	19	5	40.5	10.31	1246	1	68.69	ESYSVYVYK	iTRAQ4plex (K); iTRAQ4plex (N-term)
12	sp|P62807|H2B1C_HUMAN	Histone H2B type 1-C/E/F/G/I OS=Homo sapiens GN=HIST1H2BC PE=1 SV=4	961	13898	19	5	40.5	10.31	1247	1	68.67	ESYSVYVYK	iTRAQ4plex (K); iTRAQ4plex (N-term)
12	sp|P62807|H2B1C_HUMAN	Histone H2B type 1-C/E/F/G/I OS=Homo sapiens GN=HIST1H2BC PE=1 SV=4	961	13898	19	5	40.5	10.31	1320	0	58.26	QVHPDTGISSK	iTRAQ4plex (K); iTRAQ4plex (N-term)
12	sp|P62807|H2B1C_HUMAN	Histone H2B type 1-C/E/F/G/I OS=Homo sapiens GN=HIST1H2BC PE=1 SV=4	961	13898	19	5	40.5	10.31	1321	0	60.39	QVHPDTGISSK	iTRAQ4plex (K); iTRAQ4plex (N-term)
12	sp|P62807|H2B1C_HUMAN	Histone H2B type 1-C/E/F/G/I OS=Homo sapiens GN=HIST1H2BC PE=1 SV=4	961	13898	19	5	40.5	10.31	1957	0	105.18	AMGIMNSFVNDIFER	iTRAQ4plex (N-term)
12	sp|P62807|H2B1C_HUMAN	Histone H2B type 1-C/E/F/G/I OS=Homo sapiens GN=HIST1H2BC PE=1 SV=4	961	13898	19	5	40.5	10.31	1958	0	118.34	AMGIMNSFVNDIFER	iTRAQ4plex (N-term)
12	sp|P62807|H2B1C_HUMAN	Histone H2B type 1-C/E/F/G/I OS=Homo sapiens GN=HIST1H2BC PE=1 SV=4	961	13898	19	5	40.5	10.31	1959	0	71.85	AMGIMNSFVNDIFER	iTRAQ4plex (N-term)
12	sp|P62807|H2B1C_HUMAN	Histone H2B type 1-C/E/F/G/I OS=Homo sapiens GN=HIST1H2BC PE=1 SV=4	961	13898	19	5	40.5	10.31	1960	0	44.58	AMGIMNSFVNDIFER	iTRAQ4plex (N-term)
12	sp|P62807|H2B1C_HUMAN	Histone H2B type 1-C/E/F/G/I OS=Homo sapiens GN=HIST1H2BC PE=1 SV=4	961	13898	19	5	40.5	10.31	1961	0	115.94	AMGIMNSFVNDIFER	iTRAQ4plex (N-term)
12	sp|P62807|H2B1C_HUMAN	Histone H2B type 1-C/E/F/G/I OS=Homo sapiens GN=HIST1H2BC PE=1 SV=4	961	13898	19	5	40.5	10.31	1964	0	128.24	AMGIMNSFVNDIFER	Deamidated (NQ); iTRAQ4plex (N-term)
12	sp|P62807|H2B1C_HUMAN	Histone H2B type 1-C/E/F/G/I OS=Homo sapiens GN=HIST1H2BC PE=1 SV=4	961	13898	19	5	40.5	10.31	1965	0	142.33	AMGIMNSFVNDIFER	Deamidated (NQ); iTRAQ4plex (N-term)
12	sp|P62807|H2B1C_HUMAN	Histone H2B type 1-C/E/F/G/I OS=Homo sapiens GN=HIST1H2BC PE=1 SV=4	961	13898	19	5	40.5	10.31	1966	0	111.76	AMGIMNSFVNDIFER	Deamidated (NQ); iTRAQ4plex (N-term)
12	sp|P62807|H2B1C_HUMAN	Histone H2B type 1-C/E/F/G/I OS=Homo sapiens GN=HIST1H2BC PE=1 SV=4	961	13898	19	5	40.5	10.31	1967	0	131.33	AMGIMNSFVNDIFER	Deamidated (NQ); iTRAQ4plex (N-term)
12	sp|P62807|H2B1C_HUMAN	Histone H2B type 1-C/E/F/G/I OS=Homo sapiens GN=HIST1H2BC PE=1 SV=4	961	13898	19	5	40.5	10.31	1981	0	76.31	AMGIMNSFVNDIFER	iTRAQ4plex (N-term); Oxidation (M)
12	sp|P62807|H2B1C_HUMAN	Histone H2B type 1-C/E/F/G/I OS=Homo sapiens GN=HIST1H2BC PE=1 SV=4	961	13898	19	5	40.5	10.31	1982	0	76.52	AMGIMNSFVNDIFER	iTRAQ4plex (N-term); Oxidation (M)
12	sp|Q64478|H2B1H_MOUSE	Histone H2B type 1-H OS=Mus musculus GN=Hist1h2bh PE=1 SV=3	961	13912	19	5	40.5	10.31	209	0	47.11	EIQTAVR	iTRAQ4plex (N-term)
12	sp|Q64478|H2B1H_MOUSE	Histone H2B type 1-H OS=Mus musculus GN=Hist1h2bh PE=1 SV=3	961	13912	19	5	40.5	10.31	210	0	47.04	EIQTAVR	iTRAQ4plex (N-term)
12	sp|Q64478|H2B1H_MOUSE	Histone H2B type 1-H OS=Mus musculus GN=Hist1h2bh PE=1 SV=3	961	13912	19	5	40.5	10.31	845	0	62.92	LLLPGELAK	iTRAQ4plex (K); iTRAQ4plex (N-term)
12	sp|Q64478|H2B1H_MOUSE	Histone H2B type 1-H OS=Mus musculus GN=Hist1h2bh PE=1 SV=3	961	13912	19	5	40.5	10.31	846	0	57.19	LLLPGELAK	iTRAQ4plex (K); iTRAQ4plex (N-term)
12	sp|Q64478|H2B1H_MOUSE	Histone H2B type 1-H OS=Mus musculus GN=Hist1h2bh PE=1 SV=3	961	13912	19	5	40.5	10.31	1246	1	68.69	ESYSVYVYK	iTRAQ4plex (K); iTRAQ4plex (N-term)
12	sp|Q64478|H2B1H_MOUSE	Histone H2B type 1-H OS=Mus musculus GN=Hist1h2bh PE=1 SV=3	961	13912	19	5	40.5	10.31	1247	1	68.67	ESYSVYVYK	iTRAQ4plex (K); iTRAQ4plex (N-term)
12	sp|Q64478|H2B1H_MOUSE	Histone H2B type 1-H OS=Mus musculus GN=Hist1h2bh PE=1 SV=3	961	13912	19	5	40.5	10.31	1320	0	58.26	QVHPDTGISSK	iTRAQ4plex (K); iTRAQ4plex (N-term)
12	sp|Q64478|H2B1H_MOUSE	Histone H2B type 1-H OS=Mus musculus GN=Hist1h2bh PE=1 SV=3	961	13912	19	5	40.5	10.31	1321	0	60.39	QVHPDTGISSK	iTRAQ4plex (K); iTRAQ4plex (N-term)
12	sp|Q64478|H2B1H_MOUSE	Histone H2B type 1-H OS=Mus musculus GN=Hist1h2bh PE=1 SV=3	961	13912	19	5	40.5	10.31	1957	0	105.18	AMGIMNSFVNDIFER	iTRAQ4plex (N-term)
12	sp|Q64478|H2B1H_MOUSE	Histone H2B type 1-H OS=Mus musculus GN=Hist1h2bh PE=1 SV=3	961	13912	19	5	40.5	10.31	1958	0	118.34	AMGIMNSFVNDIFER	iTRAQ4plex (N-term)
12	sp|Q64478|H2B1H_MOUSE	Histone H2B type 1-H OS=Mus musculus GN=Hist1h2bh PE=1 SV=3	961	13912	19	5	40.5	10.31	1959	0	71.85	AMGIMNSFVNDIFER	iTRAQ4plex (N-term)
12	sp|Q64478|H2B1H_MOUSE	Histone H2B type 1-H OS=Mus musculus GN=Hist1h2bh PE=1 SV=3	961	13912	19	5	40.5	10.31	1960	0	44.58	AMGIMNSFVNDIFER	iTRAQ4plex (N-term)
12	sp|Q64478|H2B1H_MOUSE	Histone H2B type 1-H OS=Mus musculus GN=Hist1h2bh PE=1 SV=3	961	13912	19	5	40.5	10.31	1961	0	115.94	AMGIMNSFVNDIFER	iTRAQ4plex (N-term)
12	sp|Q64478|H2B1H_MOUSE	Histone H2B type 1-H OS=Mus musculus GN=Hist1h2bh PE=1 SV=3	961	13912	19	5	40.5	10.31	1964	0	128.24	AMGIMNSFVNDIFER	Deamidated (NQ); iTRAQ4plex (N-term)
12	sp|Q64478|H2B1H_MOUSE	Histone H2B type 1-H OS=Mus musculus GN=Hist1h2bh PE=1 SV=3	961	13912	19	5	40.5	10.31	1965	0	142.33	AMGIMNSFVNDIFER	Deamidated (NQ); iTRAQ4plex (N-term)
12	sp|Q64478|H2B1H_MOUSE	Histone H2B type 1-H OS=Mus musculus GN=Hist1h2bh PE=1 SV=3	961	13912	19	5	40.5	10.31	1966	0	111.76	AMGIMNSFVNDIFER	Deamidated (NQ); iTRAQ4plex (N-term)
12	sp|Q64478|H2B1H_MOUSE	Histone H2B type 1-H OS=Mus musculus GN=Hist1h2bh PE=1 SV=3	961	13912	19	5	40.5	10.31	1967	0	131.33	AMGIMNSFVNDIFER	Deamidated (NQ); iTRAQ4plex (N-term)
12	sp|Q64478|H2B1H_MOUSE	Histone H2B type 1-H OS=Mus musculus GN=Hist1h2bh PE=1 SV=3	961	13912	19	5	40.5	10.31	1981	0	76.31	AMGIMNSFVNDIFER	iTRAQ4plex (N-term); Oxidation (M)
12	sp|Q64478|H2B1H_MOUSE	Histone H2B type 1-H OS=Mus musculus GN=Hist1h2bh PE=1 SV=3	961	13912	19	5	40.5	10.31	1982	0	76.52	AMGIMNSFVNDIFER	iTRAQ4plex (N-term); Oxidation (M)
12	sp|P57053|H2BFS_HUMAN	Histone H2B type F-S OS=Homo sapiens GN=H2BFS PE=1 SV=2	961	13936	19	5	40.5	10.37	209	0	47.11	EIQTAVR	iTRAQ4plex (N-term)
12	sp|P57053|H2BFS_HUMAN	Histone H2B type F-S OS=Homo sapiens GN=H2BFS PE=1 SV=2	961	13936	19	5	40.5	10.37	210	0	47.04	EIQTAVR	iTRAQ4plex (N-term)
12	sp|P57053|H2BFS_HUMAN	Histone H2B type F-S OS=Homo sapiens GN=H2BFS PE=1 SV=2	961	13936	19	5	40.5	10.37	845	0	62.92	LLLPGELAK	iTRAQ4plex (K); iTRAQ4plex (N-term)
12	sp|P57053|H2BFS_HUMAN	Histone H2B type F-S OS=Homo sapiens GN=H2BFS PE=1 SV=2	961	13936	19	5	40.5	10.37	846	0	57.19	LLLPGELAK	iTRAQ4plex (K); iTRAQ4plex (N-term)
12	sp|P57053|H2BFS_HUMAN	Histone H2B type F-S OS=Homo sapiens GN=H2BFS PE=1 SV=2	961	13936	19	5	40.5	10.37	1246	1	68.69	ESYSVYVYK	iTRAQ4plex (K); iTRAQ4plex (N-term)
12	sp|P57053|H2BFS_HUMAN	Histone H2B type F-S OS=Homo sapiens GN=H2BFS PE=1 SV=2	961	13936	19	5	40.5	10.37	1247	1	68.67	ESYSVYVYK	iTRAQ4plex (K); iTRAQ4plex (N-term)
12	sp|P57053|H2BFS_HUMAN	Histone H2B type F-S OS=Homo sapiens GN=H2BFS PE=1 SV=2	961	13936	19	5	40.5	10.37	1320	0	58.26	QVHPDTGISSK	iTRAQ4plex (K); iTRAQ4plex (N-term)
12	sp|P57053|H2BFS_HUMAN	Histone H2B type F-S OS=Homo sapiens GN=H2BFS PE=1 SV=2	961	13936	19	5	40.5	10.37	1321	0	60.39	QVHPDTGISSK	iTRAQ4plex (K); iTRAQ4plex (N-term)
12	sp|P57053|H2BFS_HUMAN	Histone H2B type F-S OS=Homo sapiens GN=H2BFS PE=1 SV=2	961	13936	19	5	40.5	10.37	1957	0	105.18	AMGIMNSFVNDIFER	iTRAQ4plex (N-term)
12	sp|P57053|H2BFS_HUMAN	Histone H2B type F-S OS=Homo sapiens GN=H2BFS PE=1 SV=2	961	13936	19	5	40.5	10.37	1958	0	118.34	AMGIMNSFVNDIFER	iTRAQ4plex (N-term)
12	sp|P57053|H2BFS_HUMAN	Histone H2B type F-S OS=Homo sapiens GN=H2BFS PE=1 SV=2	961	13936	19	5	40.5	10.37	1959	0	71.85	AMGIMNSFVNDIFER	iTRAQ4plex (N-term)
12	sp|P57053|H2BFS_HUMAN	Histone H2B type F-S OS=Homo sapiens GN=H2BFS PE=1 SV=2	961	13936	19	5	40.5	10.37	1960	0	44.58	AMGIMNSFVNDIFER	iTRAQ4plex (N-term)
12	sp|P57053|H2BFS_HUMAN	Histone H2B type F-S OS=Homo sapiens GN=H2BFS PE=1 SV=2	961	13936	19	5	40.5	10.37	1961	0	115.94	AMGIMNSFVNDIFER	iTRAQ4plex (N-term)
12	sp|P57053|H2BFS_HUMAN	Histone H2B type F-S OS=Homo sapiens GN=H2BFS PE=1 SV=2	961	13936	19	5	40.5	10.37	1964	0	128.24	AMGIMNSFVNDIFER	Deamidated (NQ); iTRAQ4plex (N-term)
12	sp|P57053|H2BFS_HUMAN	Histone H2B type F-S OS=Homo sapiens GN=H2BFS PE=1 SV=2	961	13936	19	5	40.5	10.37	1965	0	142.33	AMGIMNSFVNDIFER	Deamidated (NQ); iTRAQ4plex (N-term)
12	sp|P57053|H2BFS_HUMAN	Histone H2B type F-S OS=Homo sapiens GN=H2BFS PE=1 SV=2	961	13936	19	5	40.5	10.37	1966	0	111.76	AMGIMNSFVNDIFER	Deamidated (NQ); iTRAQ4plex (N-term)
12	sp|P57053|H2BFS_HUMAN	Histone H2B type F-S OS=Homo sapiens GN=H2BFS PE=1 SV=2	961	13936	19	5	40.5	10.37	1967	0	131.33	AMGIMNSFVNDIFER	Deamidated (NQ); iTRAQ4plex (N-term)
12	sp|P57053|H2BFS_HUMAN	Histone H2B type F-S OS=Homo sapiens GN=H2BFS PE=1 SV=2	961	13936	19	5	40.5	10.37	1981	0	76.31	AMGIMNSFVNDIFER	iTRAQ4plex (N-term); Oxidation (M)
12	sp|P57053|H2BFS_HUMAN	Histone H2B type F-S OS=Homo sapiens GN=H2BFS PE=1 SV=2	961	13936	19	5	40.5	10.37	1982	0	76.52	AMGIMNSFVNDIFER	iTRAQ4plex (N-term); Oxidation (M)
13	sp|P23527|H2B1O_HUMAN	Histone H2B type 1-O OS=Homo sapiens GN=HIST1H2BO PE=1 SV=3	956	13898	19	5	40.5	10.31	209	0	47.11	EIQTAVR	iTRAQ4plex (N-term)
13	sp|P23527|H2B1O_HUMAN	Histone H2B type 1-O OS=Homo sapiens GN=HIST1H2BO PE=1 SV=3	956	13898	19	5	40.5	10.31	210	0	47.04	EIQTAVR	iTRAQ4plex (N-term)
13	sp|P23527|H2B1O_HUMAN	Histone H2B type 1-O OS=Homo sapiens GN=HIST1H2BO PE=1 SV=3	956	13898	19	5	40.5	10.31	845	0	62.92	LLLPGELAK	iTRAQ4plex (K); iTRAQ4plex (N-term)
13	sp|P23527|H2B1O_HUMAN	Histone H2B type 1-O OS=Homo sapiens GN=HIST1H2BO PE=1 SV=3	956	13898	19	5	40.5	10.31	846	0	57.19	LLLPGELAK	iTRAQ4plex (K); iTRAQ4plex (N-term)
13	sp|P23527|H2B1O_HUMAN	Histone H2B type 1-O OS=Homo sapiens GN=HIST1H2BO PE=1 SV=3	956	13898	19	5	40.5	10.31	1277	1	66.71	ESYSIYVYK	iTRAQ4plex (K); iTRAQ4plex (N-term)
13	sp|P23527|H2B1O_HUMAN	Histone H2B type 1-O OS=Homo sapiens GN=HIST1H2BO PE=1 SV=3	956	13898	19	5	40.5	10.31	1278	1	61.11	ESYSIYVYK	iTRAQ4plex (K); iTRAQ4plex (N-term)
13	sp|P23527|H2B1O_HUMAN	Histone H2B type 1-O OS=Homo sapiens GN=HIST1H2BO PE=1 SV=3	956	13898	19	5	40.5	10.31	1320	0	58.26	QVHPDTGISSK	iTRAQ4plex (K); iTRAQ4plex (N-term)
13	sp|P23527|H2B1O_HUMAN	Histone H2B type 1-O OS=Homo sapiens GN=HIST1H2BO PE=1 SV=3	956	13898	19	5	40.5	10.31	1321	0	60.39	QVHPDTGISSK	iTRAQ4plex (K); iTRAQ4plex (N-term)
13	sp|P23527|H2B1O_HUMAN	Histone H2B type 1-O OS=Homo sapiens GN=HIST1H2BO PE=1 SV=3	956	13898	19	5	40.5	10.31	1957	0	105.18	AMGIMNSFVNDIFER	iTRAQ4plex (N-term)
13	sp|P23527|H2B1O_HUMAN	Histone H2B type 1-O OS=Homo sapiens GN=HIST1H2BO PE=1 SV=3	956	13898	19	5	40.5	10.31	1958	0	118.34	AMGIMNSFVNDIFER	iTRAQ4plex (N-term)
13	sp|P23527|H2B1O_HUMAN	Histone H2B type 1-O OS=Homo sapiens GN=HIST1H2BO PE=1 SV=3	956	13898	19	5	40.5	10.31	1959	0	71.85	AMGIMNSFVNDIFER	iTRAQ4plex (N-term)
13	sp|P23527|H2B1O_HUMAN	Histone H2B type 1-O OS=Homo sapiens GN=HIST1H2BO PE=1 SV=3	956	13898	19	5	40.5	10.31	1960	0	44.58	AMGIMNSFVNDIFER	iTRAQ4plex (N-term)
13	sp|P23527|H2B1O_HUMAN	Histone H2B type 1-O OS=Homo sapiens GN=HIST1H2BO PE=1 SV=3	956	13898	19	5	40.5	10.31	1961	0	115.94	AMGIMNSFVNDIFER	iTRAQ4plex (N-term)
13	sp|P23527|H2B1O_HUMAN	Histone H2B type 1-O OS=Homo sapiens GN=HIST1H2BO PE=1 SV=3	956	13898	19	5	40.5	10.31	1964	0	128.24	AMGIMNSFVNDIFER	Deamidated (NQ); iTRAQ4plex (N-term)
13	sp|P23527|H2B1O_HUMAN	Histone H2B type 1-O OS=Homo sapiens GN=HIST1H2BO PE=1 SV=3	956	13898	19	5	40.5	10.31	1965	0	142.33	AMGIMNSFVNDIFER	Deamidated (NQ); iTRAQ4plex (N-term)
13	sp|P23527|H2B1O_HUMAN	Histone H2B type 1-O OS=Homo sapiens GN=HIST1H2BO PE=1 SV=3	956	13898	19	5	40.5	10.31	1966	0	111.76	AMGIMNSFVNDIFER	Deamidated (NQ); iTRAQ4plex (N-term)
13	sp|P23527|H2B1O_HUMAN	Histone H2B type 1-O OS=Homo sapiens GN=HIST1H2BO PE=1 SV=3	956	13898	19	5	40.5	10.31	1967	0	131.33	AMGIMNSFVNDIFER	Deamidated (NQ); iTRAQ4plex (N-term)
13	sp|P23527|H2B1O_HUMAN	Histone H2B type 1-O OS=Homo sapiens GN=HIST1H2BO PE=1 SV=3	956	13898	19	5	40.5	10.31	1981	0	76.31	AMGIMNSFVNDIFER	iTRAQ4plex (N-term); Oxidation (M)
13	sp|P23527|H2B1O_HUMAN	Histone H2B type 1-O OS=Homo sapiens GN=HIST1H2BO PE=1 SV=3	956	13898	19	5	40.5	10.31	1982	0	76.52	AMGIMNSFVNDIFER	iTRAQ4plex (N-term); Oxidation (M)
13	sp|P33778|H2B1B_HUMAN	Histone H2B type 1-B OS=Homo sapiens GN=HIST1H2BB PE=1 SV=2	956	13942	19	5	40.5	10.31	209	0	47.11	EIQTAVR	iTRAQ4plex (N-term)
13	sp|P33778|H2B1B_HUMAN	Histone H2B type 1-B OS=Homo sapiens GN=HIST1H2BB PE=1 SV=2	956	13942	19	5	40.5	10.31	210	0	47.04	EIQTAVR	iTRAQ4plex (N-term)
13	sp|P33778|H2B1B_HUMAN	Histone H2B type 1-B OS=Homo sapiens GN=HIST1H2BB PE=1 SV=2	956	13942	19	5	40.5	10.31	845	0	62.92	LLLPGELAK	iTRAQ4plex (K); iTRAQ4plex (N-term)
13	sp|P33778|H2B1B_HUMAN	Histone H2B type 1-B OS=Homo sapiens GN=HIST1H2BB PE=1 SV=2	956	13942	19	5	40.5	10.31	846	0	57.19	LLLPGELAK	iTRAQ4plex (K); iTRAQ4plex (N-term)
13	sp|P33778|H2B1B_HUMAN	Histone H2B type 1-B OS=Homo sapiens GN=HIST1H2BB PE=1 SV=2	956	13942	19	5	40.5	10.31	1277	1	66.71	ESYSIYVYK	iTRAQ4plex (K); iTRAQ4plex (N-term)
13	sp|P33778|H2B1B_HUMAN	Histone H2B type 1-B OS=Homo sapiens GN=HIST1H2BB PE=1 SV=2	956	13942	19	5	40.5	10.31	1278	1	61.11	ESYSIYVYK	iTRAQ4plex (K); iTRAQ4plex (N-term)
13	sp|P33778|H2B1B_HUMAN	Histone H2B type 1-B OS=Homo sapiens GN=HIST1H2BB PE=1 SV=2	956	13942	19	5	40.5	10.31	1320	0	58.26	QVHPDTGISSK	iTRAQ4plex (K); iTRAQ4plex (N-term)
13	sp|P33778|H2B1B_HUMAN	Histone H2B type 1-B OS=Homo sapiens GN=HIST1H2BB PE=1 SV=2	956	13942	19	5	40.5	10.31	1321	0	60.39	QVHPDTGISSK	iTRAQ4plex (K); iTRAQ4plex (N-term)
13	sp|P33778|H2B1B_HUMAN	Histone H2B type 1-B OS=Homo sapiens GN=HIST1H2BB PE=1 SV=2	956	13942	19	5	40.5	10.31	1957	0	105.18	AMGIMNSFVNDIFER	iTRAQ4plex (N-term)
13	sp|P33778|H2B1B_HUMAN	Histone H2B type 1-B OS=Homo sapiens GN=HIST1H2BB PE=1 SV=2	956	13942	19	5	40.5	10.31	1958	0	118.34	AMGIMNSFVNDIFER	iTRAQ4plex (N-term)
13	sp|P33778|H2B1B_HUMAN	Histone H2B type 1-B OS=Homo sapiens GN=HIST1H2BB PE=1 SV=2	956	13942	19	5	40.5	10.31	1959	0	71.85	AMGIMNSFVNDIFER	iTRAQ4plex (N-term)
13	sp|P33778|H2B1B_HUMAN	Histone H2B type 1-B OS=Homo sapiens GN=HIST1H2BB PE=1 SV=2	956	13942	19	5	40.5	10.31	1960	0	44.58	AMGIMNSFVNDIFER	iTRAQ4plex (N-term)
13	sp|P33778|H2B1B_HUMAN	Histone H2B type 1-B OS=Homo sapiens GN=HIST1H2BB PE=1 SV=2	956	13942	19	5	40.5	10.31	1961	0	115.94	AMGIMNSFVNDIFER	iTRAQ4plex (N-term)
13	sp|P33778|H2B1B_HUMAN	Histone H2B type 1-B OS=Homo sapiens GN=HIST1H2BB PE=1 SV=2	956	13942	19	5	40.5	10.31	1964	0	128.24	AMGIMNSFVNDIFER	Deamidated (NQ); iTRAQ4plex (N-term)
13	sp|P33778|H2B1B_HUMAN	Histone H2B type 1-B OS=Homo sapiens GN=HIST1H2BB PE=1 SV=2	956	13942	19	5	40.5	10.31	1965	0	142.33	AMGIMNSFVNDIFER	Deamidated (NQ); iTRAQ4plex (N-term)
13	sp|P33778|H2B1B_HUMAN	Histone H2B type 1-B OS=Homo sapiens GN=HIST1H2BB PE=1 SV=2	956	13942	19	5	40.5	10.31	1966	0	111.76	AMGIMNSFVNDIFER	Deamidated (NQ); iTRAQ4plex (N-term)
13	sp|P33778|H2B1B_HUMAN	Histone H2B type 1-B OS=Homo sapiens GN=HIST1H2BB PE=1 SV=2	956	13942	19	5	40.5	10.31	1967	0	131.33	AMGIMNSFVNDIFER	Deamidated (NQ); iTRAQ4plex (N-term)
13	sp|P33778|H2B1B_HUMAN	Histone H2B type 1-B OS=Homo sapiens GN=HIST1H2BB PE=1 SV=2	956	13942	19	5	40.5	10.31	1981	0	76.31	AMGIMNSFVNDIFER	iTRAQ4plex (N-term); Oxidation (M)
13	sp|P33778|H2B1B_HUMAN	Histone H2B type 1-B OS=Homo sapiens GN=HIST1H2BB PE=1 SV=2	956	13942	19	5	40.5	10.31	1982	0	76.52	AMGIMNSFVNDIFER	iTRAQ4plex (N-term); Oxidation (M)
13	sp|P06899|H2B1J_HUMAN	Histone H2B type 1-J OS=Homo sapiens GN=HIST1H2BJ PE=1 SV=3	956	13896	19	5	40.5	10.31	209	0	47.11	EIQTAVR	iTRAQ4plex (N-term)
13	sp|P06899|H2B1J_HUMAN	Histone H2B type 1-J OS=Homo sapiens GN=HIST1H2BJ PE=1 SV=3	956	13896	19	5	40.5	10.31	210	0	47.04	EIQTAVR	iTRAQ4plex (N-term)
13	sp|P06899|H2B1J_HUMAN	Histone H2B type 1-J OS=Homo sapiens GN=HIST1H2BJ PE=1 SV=3	956	13896	19	5	40.5	10.31	845	0	62.92	LLLPGELAK	iTRAQ4plex (K); iTRAQ4plex (N-term)
13	sp|P06899|H2B1J_HUMAN	Histone H2B type 1-J OS=Homo sapiens GN=HIST1H2BJ PE=1 SV=3	956	13896	19	5	40.5	10.31	846	0	57.19	LLLPGELAK	iTRAQ4plex (K); iTRAQ4plex (N-term)
13	sp|P06899|H2B1J_HUMAN	Histone H2B type 1-J OS=Homo sapiens GN=HIST1H2BJ PE=1 SV=3	956	13896	19	5	40.5	10.31	1277	1	66.71	ESYSIYVYK	iTRAQ4plex (K); iTRAQ4plex (N-term)
13	sp|P06899|H2B1J_HUMAN	Histone H2B type 1-J OS=Homo sapiens GN=HIST1H2BJ PE=1 SV=3	956	13896	19	5	40.5	10.31	1278	1	61.11	ESYSIYVYK	iTRAQ4plex (K); iTRAQ4plex (N-term)
13	sp|P06899|H2B1J_HUMAN	Histone H2B type 1-J OS=Homo sapiens GN=HIST1H2BJ PE=1 SV=3	956	13896	19	5	40.5	10.31	1320	0	58.26	QVHPDTGISSK	iTRAQ4plex (K); iTRAQ4plex (N-term)
13	sp|P06899|H2B1J_HUMAN	Histone H2B type 1-J OS=Homo sapiens GN=HIST1H2BJ PE=1 SV=3	956	13896	19	5	40.5	10.31	1321	0	60.39	QVHPDTGISSK	iTRAQ4plex (K); iTRAQ4plex (N-term)
13	sp|P06899|H2B1J_HUMAN	Histone H2B type 1-J OS=Homo sapiens GN=HIST1H2BJ PE=1 SV=3	956	13896	19	5	40.5	10.31	1957	0	105.18	AMGIMNSFVNDIFER	iTRAQ4plex (N-term)
13	sp|P06899|H2B1J_HUMAN	Histone H2B type 1-J OS=Homo sapiens GN=HIST1H2BJ PE=1 SV=3	956	13896	19	5	40.5	10.31	1958	0	118.34	AMGIMNSFVNDIFER	iTRAQ4plex (N-term)
13	sp|P06899|H2B1J_HUMAN	Histone H2B type 1-J OS=Homo sapiens GN=HIST1H2BJ PE=1 SV=3	956	13896	19	5	40.5	10.31	1959	0	71.85	AMGIMNSFVNDIFER	iTRAQ4plex (N-term)
13	sp|P06899|H2B1J_HUMAN	Histone H2B type 1-J OS=Homo sapiens GN=HIST1H2BJ PE=1 SV=3	956	13896	19	5	40.5	10.31	1960	0	44.58	AMGIMNSFVNDIFER	iTRAQ4plex (N-term)
13	sp|P06899|H2B1J_HUMAN	Histone H2B type 1-J OS=Homo sapiens GN=HIST1H2BJ PE=1 SV=3	956	13896	19	5	40.5	10.31	1961	0	115.94	AMGIMNSFVNDIFER	iTRAQ4plex (N-term)
13	sp|P06899|H2B1J_HUMAN	Histone H2B type 1-J OS=Homo sapiens GN=HIST1H2BJ PE=1 SV=3	956	13896	19	5	40.5	10.31	1964	0	128.24	AMGIMNSFVNDIFER	Deamidated (NQ); iTRAQ4plex (N-term)
13	sp|P06899|H2B1J_HUMAN	Histone H2B type 1-J OS=Homo sapiens GN=HIST1H2BJ PE=1 SV=3	956	13896	19	5	40.5	10.31	1965	0	142.33	AMGIMNSFVNDIFER	Deamidated (NQ); iTRAQ4plex (N-term)
13	sp|P06899|H2B1J_HUMAN	Histone H2B type 1-J OS=Homo sapiens GN=HIST1H2BJ PE=1 SV=3	956	13896	19	5	40.5	10.31	1966	0	111.76	AMGIMNSFVNDIFER	Deamidated (NQ); iTRAQ4plex (N-term)
13	sp|P06899|H2B1J_HUMAN	Histone H2B type 1-J OS=Homo sapiens GN=HIST1H2BJ PE=1 SV=3	956	13896	19	5	40.5	10.31	1967	0	131.33	AMGIMNSFVNDIFER	Deamidated (NQ); iTRAQ4plex (N-term)
13	sp|P06899|H2B1J_HUMAN	Histone H2B type 1-J OS=Homo sapiens GN=HIST1H2BJ PE=1 SV=3	956	13896	19	5	40.5	10.31	1981	0	76.31	AMGIMNSFVNDIFER	iTRAQ4plex (N-term); Oxidation (M)
13	sp|P06899|H2B1J_HUMAN	Histone H2B type 1-J OS=Homo sapiens GN=HIST1H2BJ PE=1 SV=3	956	13896	19	5	40.5	10.31	1982	0	76.52	AMGIMNSFVNDIFER	iTRAQ4plex (N-term); Oxidation (M)
13	sp|Q16778|H2B2E_HUMAN	Histone H2B type 2-E OS=Homo sapiens GN=HIST2H2BE PE=1 SV=3	956	13912	19	5	40.5	10.31	209	0	47.11	EIQTAVR	iTRAQ4plex (N-term)
13	sp|Q16778|H2B2E_HUMAN	Histone H2B type 2-E OS=Homo sapiens GN=HIST2H2BE PE=1 SV=3	956	13912	19	5	40.5	10.31	210	0	47.04	EIQTAVR	iTRAQ4plex (N-term)
13	sp|Q16778|H2B2E_HUMAN	Histone H2B type 2-E OS=Homo sapiens GN=HIST2H2BE PE=1 SV=3	956	13912	19	5	40.5	10.31	845	0	62.92	LLLPGELAK	iTRAQ4plex (K); iTRAQ4plex (N-term)
13	sp|Q16778|H2B2E_HUMAN	Histone H2B type 2-E OS=Homo sapiens GN=HIST2H2BE PE=1 SV=3	956	13912	19	5	40.5	10.31	846	0	57.19	LLLPGELAK	iTRAQ4plex (K); iTRAQ4plex (N-term)
13	sp|Q16778|H2B2E_HUMAN	Histone H2B type 2-E OS=Homo sapiens GN=HIST2H2BE PE=1 SV=3	956	13912	19	5	40.5	10.31	1277	1	66.71	ESYSIYVYK	iTRAQ4plex (K); iTRAQ4plex (N-term)
13	sp|Q16778|H2B2E_HUMAN	Histone H2B type 2-E OS=Homo sapiens GN=HIST2H2BE PE=1 SV=3	956	13912	19	5	40.5	10.31	1278	1	61.11	ESYSIYVYK	iTRAQ4plex (K); iTRAQ4plex (N-term)
13	sp|Q16778|H2B2E_HUMAN	Histone H2B type 2-E OS=Homo sapiens GN=HIST2H2BE PE=1 SV=3	956	13912	19	5	40.5	10.31	1320	0	58.26	QVHPDTGISSK	iTRAQ4plex (K); iTRAQ4plex (N-term)
13	sp|Q16778|H2B2E_HUMAN	Histone H2B type 2-E OS=Homo sapiens GN=HIST2H2BE PE=1 SV=3	956	13912	19	5	40.5	10.31	1321	0	60.39	QVHPDTGISSK	iTRAQ4plex (K); iTRAQ4plex (N-term)
13	sp|Q16778|H2B2E_HUMAN	Histone H2B type 2-E OS=Homo sapiens GN=HIST2H2BE PE=1 SV=3	956	13912	19	5	40.5	10.31	1957	0	105.18	AMGIMNSFVNDIFER	iTRAQ4plex (N-term)
13	sp|Q16778|H2B2E_HUMAN	Histone H2B type 2-E OS=Homo sapiens GN=HIST2H2BE PE=1 SV=3	956	13912	19	5	40.5	10.31	1958	0	118.34	AMGIMNSFVNDIFER	iTRAQ4plex (N-term)
13	sp|Q16778|H2B2E_HUMAN	Histone H2B type 2-E OS=Homo sapiens GN=HIST2H2BE PE=1 SV=3	956	13912	19	5	40.5	10.31	1959	0	71.85	AMGIMNSFVNDIFER	iTRAQ4plex (N-term)
13	sp|Q16778|H2B2E_HUMAN	Histone H2B type 2-E OS=Homo sapiens GN=HIST2H2BE PE=1 SV=3	956	13912	19	5	40.5	10.31	1960	0	44.58	AMGIMNSFVNDIFER	iTRAQ4plex (N-term)
13	sp|Q16778|H2B2E_HUMAN	Histone H2B type 2-E OS=Homo sapiens GN=HIST2H2BE PE=1 SV=3	956	13912	19	5	40.5	10.31	1961	0	115.94	AMGIMNSFVNDIFER	iTRAQ4plex (N-term)
13	sp|Q16778|H2B2E_HUMAN	Histone H2B type 2-E OS=Homo sapiens GN=HIST2H2BE PE=1 SV=3	956	13912	19	5	40.5	10.31	1964	0	128.24	AMGIMNSFVNDIFER	Deamidated (NQ); iTRAQ4plex (N-term)
13	sp|Q16778|H2B2E_HUMAN	Histone H2B type 2-E OS=Homo sapiens GN=HIST2H2BE PE=1 SV=3	956	13912	19	5	40.5	10.31	1965	0	142.33	AMGIMNSFVNDIFER	Deamidated (NQ); iTRAQ4plex (N-term)
13	sp|Q16778|H2B2E_HUMAN	Histone H2B type 2-E OS=Homo sapiens GN=HIST2H2BE PE=1 SV=3	956	13912	19	5	40.5	10.31	1966	0	111.76	AMGIMNSFVNDIFER	Deamidated (NQ); iTRAQ4plex (N-term)
13	sp|Q16778|H2B2E_HUMAN	Histone H2B type 2-E OS=Homo sapiens GN=HIST2H2BE PE=1 SV=3	956	13912	19	5	40.5	10.31	1967	0	131.33	AMGIMNSFVNDIFER	Deamidated (NQ); iTRAQ4plex (N-term)
13	sp|Q16778|H2B2E_HUMAN	Histone H2B type 2-E OS=Homo sapiens GN=HIST2H2BE PE=1 SV=3	956	13912	19	5	40.5	10.31	1981	0	76.31	AMGIMNSFVNDIFER	iTRAQ4plex (N-term); Oxidation (M)
13	sp|Q16778|H2B2E_HUMAN	Histone H2B type 2-E OS=Homo sapiens GN=HIST2H2BE PE=1 SV=3	956	13912	19	5	40.5	10.31	1982	0	76.52	AMGIMNSFVNDIFER	iTRAQ4plex (N-term); Oxidation (M)
14	sp|P13639|EF2_HUMAN	Elongation factor 2 OS=Homo sapiens GN=EEF2 PE=1 SV=4	948	95277	20	10	16.1	6.41	824	1	42.37	VNFTVDQIR	iTRAQ4plex (N-term)
14	sp|P13639|EF2_HUMAN	Elongation factor 2 OS=Homo sapiens GN=EEF2 PE=1 SV=4	948	95277	20	10	16.1	6.41	825	1	47.17	VNFTVDQIR	iTRAQ4plex (N-term)
14	sp|P13639|EF2_HUMAN	Elongation factor 2 OS=Homo sapiens GN=EEF2 PE=1 SV=4	948	95277	20	10	16.1	6.41	1147	1	66.95	VFDAIMNFK	iTRAQ4plex (K); iTRAQ4plex (N-term)
14	sp|P13639|EF2_HUMAN	Elongation factor 2 OS=Homo sapiens GN=EEF2 PE=1 SV=4	948	95277	20	10	16.1	6.41	1148	1	68.6	VFDAIMNFK	iTRAQ4plex (K); iTRAQ4plex (N-term)
14	sp|P13639|EF2_HUMAN	Elongation factor 2 OS=Homo sapiens GN=EEF2 PE=1 SV=4	948	95277	20	10	16.1	6.41	1202	1	97.67	VFSGLVSTGLK	iTRAQ4plex (K); iTRAQ4plex (N-term)
14	sp|P13639|EF2_HUMAN	Elongation factor 2 OS=Homo sapiens GN=EEF2 PE=1 SV=4	948	95277	20	10	16.1	6.41	1203	1	97.49	VFSGLVSTGLK	iTRAQ4plex (K); iTRAQ4plex (N-term)
14	sp|P13639|EF2_HUMAN	Elongation factor 2 OS=Homo sapiens GN=EEF2 PE=1 SV=4	948	95277	20	10	16.1	6.41	1552	1	79.15	NMSVIAHVDHGK	iTRAQ4plex (K); iTRAQ4plex (N-term)
14	sp|P13639|EF2_HUMAN	Elongation factor 2 OS=Homo sapiens GN=EEF2 PE=1 SV=4	948	95277	20	10	16.1	6.41	1585	1	86.51	EGIPALDNFLDK	iTRAQ4plex (K); iTRAQ4plex (N-term)
14	sp|P13639|EF2_HUMAN	Elongation factor 2 OS=Homo sapiens GN=EEF2 PE=1 SV=4	948	95277	20	10	16.1	6.41	1586	1	65.93	EGIPALDNFLDK	iTRAQ4plex (K); iTRAQ4plex (N-term)
14	sp|P13639|EF2_HUMAN	Elongation factor 2 OS=Homo sapiens GN=EEF2 PE=1 SV=4	948	95277	20	10	16.1	6.41	1747	1	45.29	EGIPALDNFLDKL	iTRAQ4plex (K); iTRAQ4plex (N-term)
14	sp|P13639|EF2_HUMAN	Elongation factor 2 OS=Homo sapiens GN=EEF2 PE=1 SV=4	948	95277	20	10	16.1	6.41	1748	1	56.24	EGIPALDNFLDKL	iTRAQ4plex (K); iTRAQ4plex (N-term)
14	sp|P13639|EF2_HUMAN	Elongation factor 2 OS=Homo sapiens GN=EEF2 PE=1 SV=4	948	95277	20	10	16.1	6.41	1797	1	53.48	TGTITTFEHAHNMR	iTRAQ4plex (N-term)
14	sp|P13639|EF2_HUMAN	Elongation factor 2 OS=Homo sapiens GN=EEF2 PE=1 SV=4	948	95277	20	10	16.1	6.41	2605	1	87.05	STAISLFYELSENDLNFIK	iTRAQ4plex (K); iTRAQ4plex (N-term)
14	sp|P13639|EF2_HUMAN	Elongation factor 2 OS=Homo sapiens GN=EEF2 PE=1 SV=4	948	95277	20	10	16.1	6.41	2606	1	92.25	STAISLFYELSENDLNFIK	iTRAQ4plex (K); iTRAQ4plex (N-term)
14	sp|P13639|EF2_HUMAN	Elongation factor 2 OS=Homo sapiens GN=EEF2 PE=1 SV=4	948	95277	20	10	16.1	6.41	2607	1	79.81	STAISLFYELSENDLNFIK	iTRAQ4plex (K); iTRAQ4plex (N-term)
14	sp|P13639|EF2_HUMAN	Elongation factor 2 OS=Homo sapiens GN=EEF2 PE=1 SV=4	948	95277	20	10	16.1	6.41	2790	1	90.35	WLPAGDALLQMITIHLPSPVTAQK	iTRAQ4plex (K); iTRAQ4plex (N-term)
14	sp|P13639|EF2_HUMAN	Elongation factor 2 OS=Homo sapiens GN=EEF2 PE=1 SV=4	948	95277	20	10	16.1	6.41	2791	1	102.53	WLPAGDALLQMITIHLPSPVTAQK	iTRAQ4plex (K); iTRAQ4plex (N-term)
14	sp|P13639|EF2_HUMAN	Elongation factor 2 OS=Homo sapiens GN=EEF2 PE=1 SV=4	948	95277	20	10	16.1	6.41	2792	1	86.94	WLPAGDALLQMITIHLPSPVTAQK	iTRAQ4plex (K); iTRAQ4plex (N-term)
14	sp|P13639|EF2_HUMAN	Elongation factor 2 OS=Homo sapiens GN=EEF2 PE=1 SV=4	948	95277	20	10	16.1	6.41	2793	1	97.8	WLPAGDALLQMITIHLPSPVTAQK	iTRAQ4plex (K); iTRAQ4plex (N-term)
14	sp|P13639|EF2_HUMAN	Elongation factor 2 OS=Homo sapiens GN=EEF2 PE=1 SV=4	948	95277	20	10	16.1	6.41	2804	1	116.88	DGAGFLINLIDSPGHVDFSSEVTAALR	iTRAQ4plex (N-term)
15	sp|P22314|UBA1_HUMAN	Ubiquitin-like modifier-activating enzyme 1 OS=Homo sapiens GN=UBA1 PE=1 SV=3	867	117774	17	10	15.4	5.49	399	1	45.33	GLGVEIAK	iTRAQ4plex (K); iTRAQ4plex (N-term)
15	sp|P22314|UBA1_HUMAN	Ubiquitin-like modifier-activating enzyme 1 OS=Homo sapiens GN=UBA1 PE=1 SV=3	867	117774	17	10	15.4	5.49	400	1	54.94	GLGVEIAK	iTRAQ4plex (K); iTRAQ4plex (N-term)
15	sp|P22314|UBA1_HUMAN	Ubiquitin-like modifier-activating enzyme 1 OS=Homo sapiens GN=UBA1 PE=1 SV=3	867	117774	17	10	15.4	5.49	949	1	42.27	DEFEGLFK	iTRAQ4plex (K); iTRAQ4plex (N-term)
15	sp|P22314|UBA1_HUMAN	Ubiquitin-like modifier-activating enzyme 1 OS=Homo sapiens GN=UBA1 PE=1 SV=3	867	117774	17	10	15.4	5.49	1672	1	44.69	KPLLESGTLGTK	2 iTRAQ4plex (K); iTRAQ4plex (N-term)
15	sp|P22314|UBA1_HUMAN	Ubiquitin-like modifier-activating enzyme 1 OS=Homo sapiens GN=UBA1 PE=1 SV=3	867	117774	17	10	15.4	5.49	1673	1	55.7	KPLLESGTLGTK	2 iTRAQ4plex (K); iTRAQ4plex (N-term)
15	sp|P22314|UBA1_HUMAN	Ubiquitin-like modifier-activating enzyme 1 OS=Homo sapiens GN=UBA1 PE=1 SV=3	867	117774	17	10	15.4	5.49	1810	1	100.25	LAGTQPLEVLEAVQR	iTRAQ4plex (N-term)
15	sp|P22314|UBA1_HUMAN	Ubiquitin-like modifier-activating enzyme 1 OS=Homo sapiens GN=UBA1 PE=1 SV=3	867	117774	17	10	15.4	5.49	1901	1	87.69	NFPNAIEHTLQWAR	iTRAQ4plex (N-term)
15	sp|P22314|UBA1_HUMAN	Ubiquitin-like modifier-activating enzyme 1 OS=Homo sapiens GN=UBA1 PE=1 SV=3	867	117774	17	10	15.4	5.49	1902	1	87.83	NFPNAIEHTLQWAR	iTRAQ4plex (N-term)
15	sp|P22314|UBA1_HUMAN	Ubiquitin-like modifier-activating enzyme 1 OS=Homo sapiens GN=UBA1 PE=1 SV=3	867	117774	17	10	15.4	5.49	2348	1	84.79	SLVASLAEPDFVVTDFAK	iTRAQ4plex (K); iTRAQ4plex (N-term)
15	sp|P22314|UBA1_HUMAN	Ubiquitin-like modifier-activating enzyme 1 OS=Homo sapiens GN=UBA1 PE=1 SV=3	867	117774	17	10	15.4	5.49	2349	1	93.25	SLVASLAEPDFVVTDFAK	iTRAQ4plex (K); iTRAQ4plex (N-term)
15	sp|P22314|UBA1_HUMAN	Ubiquitin-like modifier-activating enzyme 1 OS=Homo sapiens GN=UBA1 PE=1 SV=3	867	117774	17	10	15.4	5.49	2374	1	74.28	AAVATFLQSVQVPEFTPK	iTRAQ4plex (K); iTRAQ4plex (N-term)
15	sp|P22314|UBA1_HUMAN	Ubiquitin-like modifier-activating enzyme 1 OS=Homo sapiens GN=UBA1 PE=1 SV=3	867	117774	17	10	15.4	5.49	2559	1	76.79	NGFLNLALPFFGFSEPLAAPR	iTRAQ4plex (N-term)
15	sp|P22314|UBA1_HUMAN	Ubiquitin-like modifier-activating enzyme 1 OS=Homo sapiens GN=UBA1 PE=1 SV=3	867	117774	17	10	15.4	5.49	2563	1	104.9	NGFLNLALPFFGFSEPLAAPR	Deamidated (NQ); iTRAQ4plex (N-term)
15	sp|P22314|UBA1_HUMAN	Ubiquitin-like modifier-activating enzyme 1 OS=Homo sapiens GN=UBA1 PE=1 SV=3	867	117774	17	10	15.4	5.49	2564	1	86.48	NGFLNLALPFFGFSEPLAAPR	Deamidated (NQ); iTRAQ4plex (N-term)
15	sp|P22314|UBA1_HUMAN	Ubiquitin-like modifier-activating enzyme 1 OS=Homo sapiens GN=UBA1 PE=1 SV=3	867	117774	17	10	15.4	5.49	2739	1	112.67	IYDDDFFQNLDGVANALDNVDAR	iTRAQ4plex (N-term)
15	sp|P22314|UBA1_HUMAN	Ubiquitin-like modifier-activating enzyme 1 OS=Homo sapiens GN=UBA1 PE=1 SV=3	867	117774	17	10	15.4	5.49	2740	1	104.84	IYDDDFFQNLDGVANALDNVDAR	iTRAQ4plex (N-term)
15	sp|P22314|UBA1_HUMAN	Ubiquitin-like modifier-activating enzyme 1 OS=Homo sapiens GN=UBA1 PE=1 SV=3	867	117774	17	10	15.4	5.49	2794	1	106.9	LAYVAAGDLAPINAFIGGLAAQEVMK	iTRAQ4plex (K); iTRAQ4plex (N-term)
16	sp|Q5VTE0|EF1A3_HUMAN	Putative elongation factor 1-alpha-like 3 OS=Homo sapiens GN=EEF1A1P5 PE=5 SV=1	843	50153	25	11	31.4	9.15	303	1	53.53	EAAEMGK	iTRAQ4plex (K); iTRAQ4plex (N-term)
16	sp|Q5VTE0|EF1A3_HUMAN	Putative elongation factor 1-alpha-like 3 OS=Homo sapiens GN=EEF1A1P5 PE=5 SV=1	843	50153	25	11	31.4	9.15	304	1	45.78	EAAEMGK	iTRAQ4plex (K); iTRAQ4plex (N-term)
16	sp|Q5VTE0|EF1A3_HUMAN	Putative elongation factor 1-alpha-like 3 OS=Homo sapiens GN=EEF1A1P5 PE=5 SV=1	843	50153	25	11	31.4	9.15	527	1	56.43	EVSTYIK	iTRAQ4plex (K); iTRAQ4plex (N-term)
16	sp|Q5VTE0|EF1A3_HUMAN	Putative elongation factor 1-alpha-like 3 OS=Homo sapiens GN=EEF1A1P5 PE=5 SV=1	843	50153	25	11	31.4	9.15	528	1	52.3	EVSTYIK	iTRAQ4plex (K); iTRAQ4plex (N-term)
16	sp|Q5VTE0|EF1A3_HUMAN	Putative elongation factor 1-alpha-like 3 OS=Homo sapiens GN=EEF1A1P5 PE=5 SV=1	843	50153	25	11	31.4	9.15	599	1	50.92	QLIVGVNK	iTRAQ4plex (K); iTRAQ4plex (N-term)
16	sp|Q5VTE0|EF1A3_HUMAN	Putative elongation factor 1-alpha-like 3 OS=Homo sapiens GN=EEF1A1P5 PE=5 SV=1	843	50153	25	11	31.4	9.15	600	1	51	QLIVGVNK	iTRAQ4plex (K); iTRAQ4plex (N-term)
16	sp|Q5VTE0|EF1A3_HUMAN	Putative elongation factor 1-alpha-like 3 OS=Homo sapiens GN=EEF1A1P5 PE=5 SV=1	843	50153	25	11	31.4	9.15	616	1	55.25	IGGIGTVPVGR	iTRAQ4plex (N-term)
16	sp|Q5VTE0|EF1A3_HUMAN	Putative elongation factor 1-alpha-like 3 OS=Homo sapiens GN=EEF1A1P5 PE=5 SV=1	843	50153	25	11	31.4	9.15	617	1	67.29	IGGIGTVPVGR	iTRAQ4plex (N-term)
16	sp|Q5VTE0|EF1A3_HUMAN	Putative elongation factor 1-alpha-like 3 OS=Homo sapiens GN=EEF1A1P5 PE=5 SV=1	843	50153	25	11	31.4	9.15	742	1	69.23	QTVAVGVIK	iTRAQ4plex (K); iTRAQ4plex (N-term)
16	sp|Q5VTE0|EF1A3_HUMAN	Putative elongation factor 1-alpha-like 3 OS=Homo sapiens GN=EEF1A1P5 PE=5 SV=1	843	50153	25	11	31.4	9.15	743	1	69.15	QTVAVGVIK	iTRAQ4plex (K); iTRAQ4plex (N-term)
16	sp|Q5VTE0|EF1A3_HUMAN	Putative elongation factor 1-alpha-like 3 OS=Homo sapiens GN=EEF1A1P5 PE=5 SV=1	843	50153	25	11	31.4	9.15	913	1	64.8	LPLQDVYK	iTRAQ4plex (K); iTRAQ4plex (N-term)
16	sp|Q5VTE0|EF1A3_HUMAN	Putative elongation factor 1-alpha-like 3 OS=Homo sapiens GN=EEF1A1P5 PE=5 SV=1	843	50153	25	11	31.4	9.15	914	1	64.63	LPLQDVYK	iTRAQ4plex (K); iTRAQ4plex (N-term)
16	sp|Q5VTE0|EF1A3_HUMAN	Putative elongation factor 1-alpha-like 3 OS=Homo sapiens GN=EEF1A1P5 PE=5 SV=1	843	50153	25	11	31.4	9.15	1470	1	77.79	YYVTIIDAPGHR	iTRAQ4plex (N-term)
16	sp|Q5VTE0|EF1A3_HUMAN	Putative elongation factor 1-alpha-like 3 OS=Homo sapiens GN=EEF1A1P5 PE=5 SV=1	843	50153	25	11	31.4	9.15	1471	1	81.55	YYVTIIDAPGHR	iTRAQ4plex (N-term)
16	sp|Q5VTE0|EF1A3_HUMAN	Putative elongation factor 1-alpha-like 3 OS=Homo sapiens GN=EEF1A1P5 PE=5 SV=1	843	50153	25	11	31.4	9.15	1569	1	42.72	EHALLAYTLGVK	iTRAQ4plex (K); iTRAQ4plex (N-term)
16	sp|Q5VTE0|EF1A3_HUMAN	Putative elongation factor 1-alpha-like 3 OS=Homo sapiens GN=EEF1A1P5 PE=5 SV=1	843	50153	25	11	31.4	9.15	1570	1	45.35	EHALLAYTLGVK	iTRAQ4plex (K); iTRAQ4plex (N-term)
16	sp|Q5VTE0|EF1A3_HUMAN	Putative elongation factor 1-alpha-like 3 OS=Homo sapiens GN=EEF1A1P5 PE=5 SV=1	843	50153	25	11	31.4	9.15	1945	1	43.37	THINIVVIGHVDSGK	iTRAQ4plex (K); iTRAQ4plex (N-term)
16	sp|Q5VTE0|EF1A3_HUMAN	Putative elongation factor 1-alpha-like 3 OS=Homo sapiens GN=EEF1A1P5 PE=5 SV=1	843	50153	25	11	31.4	9.15	1946	1	105.46	THINIVVIGHVDSGK	iTRAQ4plex (K); iTRAQ4plex (N-term)
16	sp|Q5VTE0|EF1A3_HUMAN	Putative elongation factor 1-alpha-like 3 OS=Homo sapiens GN=EEF1A1P5 PE=5 SV=1	843	50153	25	11	31.4	9.15	1947	1	105.45	THINIVVIGHVDSGK	iTRAQ4plex (K); iTRAQ4plex (N-term)
16	sp|Q5VTE0|EF1A3_HUMAN	Putative elongation factor 1-alpha-like 3 OS=Homo sapiens GN=EEF1A1P5 PE=5 SV=1	843	50153	25	11	31.4	9.15	2805	1	58.99	VETGVLKPGMVVTFAPVNVTTEVK	2 iTRAQ4plex (K); iTRAQ4plex (N-term)
16	sp|Q5VTE0|EF1A3_HUMAN	Putative elongation factor 1-alpha-like 3 OS=Homo sapiens GN=EEF1A1P5 PE=5 SV=1	843	50153	25	11	31.4	9.15	2806	1	52.06	VETGVLKPGMVVTFAPVNVTTEVK	2 iTRAQ4plex (K); iTRAQ4plex (N-term)
16	sp|Q5VTE0|EF1A3_HUMAN	Putative elongation factor 1-alpha-like 3 OS=Homo sapiens GN=EEF1A1P5 PE=5 SV=1	843	50153	25	11	31.4	9.15	2807	1	95.2	VETGVLKPGMVVTFAPVNVTTEVK	2 iTRAQ4plex (K); iTRAQ4plex (N-term)
16	sp|Q5VTE0|EF1A3_HUMAN	Putative elongation factor 1-alpha-like 3 OS=Homo sapiens GN=EEF1A1P5 PE=5 SV=1	843	50153	25	11	31.4	9.15	2808	1	106.71	VETGVLKPGMVVTFAPVNVTTEVK	2 iTRAQ4plex (K); iTRAQ4plex (N-term)
16	sp|Q5VTE0|EF1A3_HUMAN	Putative elongation factor 1-alpha-like 3 OS=Homo sapiens GN=EEF1A1P5 PE=5 SV=1	843	50153	25	11	31.4	9.15	2975	1	49.53	IGYNPDTVAFVPISGWNGDNMLEPSANMPWFK	iTRAQ4plex (K); iTRAQ4plex (N-term)
16	sp|Q5VTE0|EF1A3_HUMAN	Putative elongation factor 1-alpha-like 3 OS=Homo sapiens GN=EEF1A1P5 PE=5 SV=1	843	50153	25	11	31.4	9.15	2976	1	112.3	IGYNPDTVAFVPISGWNGDNMLEPSANMPWFK	Deamidated (NQ); iTRAQ4plex (K); iTRAQ4plex (N-term)
16	sp|P10126|EF1A1_MOUSE	Elongation factor 1-alpha 1 OS=Mus musculus GN=Eef1a1 PE=1 SV=3	843	50082	25	11	31.4	9.1	303	1	53.53	EAAEMGK	iTRAQ4plex (K); iTRAQ4plex (N-term)
16	sp|P10126|EF1A1_MOUSE	Elongation factor 1-alpha 1 OS=Mus musculus GN=Eef1a1 PE=1 SV=3	843	50082	25	11	31.4	9.1	304	1	45.78	EAAEMGK	iTRAQ4plex (K); iTRAQ4plex (N-term)
16	sp|P10126|EF1A1_MOUSE	Elongation factor 1-alpha 1 OS=Mus musculus GN=Eef1a1 PE=1 SV=3	843	50082	25	11	31.4	9.1	527	1	56.43	EVSTYIK	iTRAQ4plex (K); iTRAQ4plex (N-term)
16	sp|P10126|EF1A1_MOUSE	Elongation factor 1-alpha 1 OS=Mus musculus GN=Eef1a1 PE=1 SV=3	843	50082	25	11	31.4	9.1	528	1	52.3	EVSTYIK	iTRAQ4plex (K); iTRAQ4plex (N-term)
16	sp|P10126|EF1A1_MOUSE	Elongation factor 1-alpha 1 OS=Mus musculus GN=Eef1a1 PE=1 SV=3	843	50082	25	11	31.4	9.1	599	1	50.92	QLIVGVNK	iTRAQ4plex (K); iTRAQ4plex (N-term)
16	sp|P10126|EF1A1_MOUSE	Elongation factor 1-alpha 1 OS=Mus musculus GN=Eef1a1 PE=1 SV=3	843	50082	25	11	31.4	9.1	600	1	51	QLIVGVNK	iTRAQ4plex (K); iTRAQ4plex (N-term)
16	sp|P10126|EF1A1_MOUSE	Elongation factor 1-alpha 1 OS=Mus musculus GN=Eef1a1 PE=1 SV=3	843	50082	25	11	31.4	9.1	616	1	55.25	IGGIGTVPVGR	iTRAQ4plex (N-term)
16	sp|P10126|EF1A1_MOUSE	Elongation factor 1-alpha 1 OS=Mus musculus GN=Eef1a1 PE=1 SV=3	843	50082	25	11	31.4	9.1	617	1	67.29	IGGIGTVPVGR	iTRAQ4plex (N-term)
16	sp|P10126|EF1A1_MOUSE	Elongation factor 1-alpha 1 OS=Mus musculus GN=Eef1a1 PE=1 SV=3	843	50082	25	11	31.4	9.1	742	1	69.23	QTVAVGVIK	iTRAQ4plex (K); iTRAQ4plex (N-term)
16	sp|P10126|EF1A1_MOUSE	Elongation factor 1-alpha 1 OS=Mus musculus GN=Eef1a1 PE=1 SV=3	843	50082	25	11	31.4	9.1	743	1	69.15	QTVAVGVIK	iTRAQ4plex (K); iTRAQ4plex (N-term)
16	sp|P10126|EF1A1_MOUSE	Elongation factor 1-alpha 1 OS=Mus musculus GN=Eef1a1 PE=1 SV=3	843	50082	25	11	31.4	9.1	913	1	64.8	LPLQDVYK	iTRAQ4plex (K); iTRAQ4plex (N-term)
16	sp|P10126|EF1A1_MOUSE	Elongation factor 1-alpha 1 OS=Mus musculus GN=Eef1a1 PE=1 SV=3	843	50082	25	11	31.4	9.1	914	1	64.63	LPLQDVYK	iTRAQ4plex (K); iTRAQ4plex (N-term)
16	sp|P10126|EF1A1_MOUSE	Elongation factor 1-alpha 1 OS=Mus musculus GN=Eef1a1 PE=1 SV=3	843	50082	25	11	31.4	9.1	1470	1	77.79	YYVTIIDAPGHR	iTRAQ4plex (N-term)
16	sp|P10126|EF1A1_MOUSE	Elongation factor 1-alpha 1 OS=Mus musculus GN=Eef1a1 PE=1 SV=3	843	50082	25	11	31.4	9.1	1471	1	81.55	YYVTIIDAPGHR	iTRAQ4plex (N-term)
16	sp|P10126|EF1A1_MOUSE	Elongation factor 1-alpha 1 OS=Mus musculus GN=Eef1a1 PE=1 SV=3	843	50082	25	11	31.4	9.1	1569	1	42.72	EHALLAYTLGVK	iTRAQ4plex (K); iTRAQ4plex (N-term)
16	sp|P10126|EF1A1_MOUSE	Elongation factor 1-alpha 1 OS=Mus musculus GN=Eef1a1 PE=1 SV=3	843	50082	25	11	31.4	9.1	1570	1	45.35	EHALLAYTLGVK	iTRAQ4plex (K); iTRAQ4plex (N-term)
16	sp|P10126|EF1A1_MOUSE	Elongation factor 1-alpha 1 OS=Mus musculus GN=Eef1a1 PE=1 SV=3	843	50082	25	11	31.4	9.1	1945	1	43.37	THINIVVIGHVDSGK	iTRAQ4plex (K); iTRAQ4plex (N-term)
16	sp|P10126|EF1A1_MOUSE	Elongation factor 1-alpha 1 OS=Mus musculus GN=Eef1a1 PE=1 SV=3	843	50082	25	11	31.4	9.1	1946	1	105.46	THINIVVIGHVDSGK	iTRAQ4plex (K); iTRAQ4plex (N-term)
16	sp|P10126|EF1A1_MOUSE	Elongation factor 1-alpha 1 OS=Mus musculus GN=Eef1a1 PE=1 SV=3	843	50082	25	11	31.4	9.1	1947	1	105.45	THINIVVIGHVDSGK	iTRAQ4plex (K); iTRAQ4plex (N-term)
16	sp|P10126|EF1A1_MOUSE	Elongation factor 1-alpha 1 OS=Mus musculus GN=Eef1a1 PE=1 SV=3	843	50082	25	11	31.4	9.1	2805	1	58.99	VETGVLKPGMVVTFAPVNVTTEVK	2 iTRAQ4plex (K); iTRAQ4plex (N-term)
16	sp|P10126|EF1A1_MOUSE	Elongation factor 1-alpha 1 OS=Mus musculus GN=Eef1a1 PE=1 SV=3	843	50082	25	11	31.4	9.1	2806	1	52.06	VETGVLKPGMVVTFAPVNVTTEVK	2 iTRAQ4plex (K); iTRAQ4plex (N-term)
16	sp|P10126|EF1A1_MOUSE	Elongation factor 1-alpha 1 OS=Mus musculus GN=Eef1a1 PE=1 SV=3	843	50082	25	11	31.4	9.1	2807	1	95.2	VETGVLKPGMVVTFAPVNVTTEVK	2 iTRAQ4plex (K); iTRAQ4plex (N-term)
16	sp|P10126|EF1A1_MOUSE	Elongation factor 1-alpha 1 OS=Mus musculus GN=Eef1a1 PE=1 SV=3	843	50082	25	11	31.4	9.1	2808	1	106.71	VETGVLKPGMVVTFAPVNVTTEVK	2 iTRAQ4plex (K); iTRAQ4plex (N-term)
16	sp|P10126|EF1A1_MOUSE	Elongation factor 1-alpha 1 OS=Mus musculus GN=Eef1a1 PE=1 SV=3	843	50082	25	11	31.4	9.1	2975	1	49.53	IGYNPDTVAFVPISGWNGDNMLEPSANMPWFK	iTRAQ4plex (K); iTRAQ4plex (N-term)
16	sp|P10126|EF1A1_MOUSE	Elongation factor 1-alpha 1 OS=Mus musculus GN=Eef1a1 PE=1 SV=3	843	50082	25	11	31.4	9.1	2976	1	112.3	IGYNPDTVAFVPISGWNGDNMLEPSANMPWFK	Deamidated (NQ); iTRAQ4plex (K); iTRAQ4plex (N-term)
16	sp|P68104|EF1A1_HUMAN	Elongation factor 1-alpha 1 OS=Homo sapiens GN=EEF1A1 PE=1 SV=1	843	50109	25	11	31.4	9.1	303	1	53.53	EAAEMGK	iTRAQ4plex (K); iTRAQ4plex (N-term)
16	sp|P68104|EF1A1_HUMAN	Elongation factor 1-alpha 1 OS=Homo sapiens GN=EEF1A1 PE=1 SV=1	843	50109	25	11	31.4	9.1	304	1	45.78	EAAEMGK	iTRAQ4plex (K); iTRAQ4plex (N-term)
16	sp|P68104|EF1A1_HUMAN	Elongation factor 1-alpha 1 OS=Homo sapiens GN=EEF1A1 PE=1 SV=1	843	50109	25	11	31.4	9.1	527	1	56.43	EVSTYIK	iTRAQ4plex (K); iTRAQ4plex (N-term)
16	sp|P68104|EF1A1_HUMAN	Elongation factor 1-alpha 1 OS=Homo sapiens GN=EEF1A1 PE=1 SV=1	843	50109	25	11	31.4	9.1	528	1	52.3	EVSTYIK	iTRAQ4plex (K); iTRAQ4plex (N-term)
16	sp|P68104|EF1A1_HUMAN	Elongation factor 1-alpha 1 OS=Homo sapiens GN=EEF1A1 PE=1 SV=1	843	50109	25	11	31.4	9.1	599	1	50.92	QLIVGVNK	iTRAQ4plex (K); iTRAQ4plex (N-term)
16	sp|P68104|EF1A1_HUMAN	Elongation factor 1-alpha 1 OS=Homo sapiens GN=EEF1A1 PE=1 SV=1	843	50109	25	11	31.4	9.1	600	1	51	QLIVGVNK	iTRAQ4plex (K); iTRAQ4plex (N-term)
16	sp|P68104|EF1A1_HUMAN	Elongation factor 1-alpha 1 OS=Homo sapiens GN=EEF1A1 PE=1 SV=1	843	50109	25	11	31.4	9.1	616	1	55.25	IGGIGTVPVGR	iTRAQ4plex (N-term)
16	sp|P68104|EF1A1_HUMAN	Elongation factor 1-alpha 1 OS=Homo sapiens GN=EEF1A1 PE=1 SV=1	843	50109	25	11	31.4	9.1	617	1	67.29	IGGIGTVPVGR	iTRAQ4plex (N-term)
16	sp|P68104|EF1A1_HUMAN	Elongation factor 1-alpha 1 OS=Homo sapiens GN=EEF1A1 PE=1 SV=1	843	50109	25	11	31.4	9.1	742	1	69.23	QTVAVGVIK	iTRAQ4plex (K); iTRAQ4plex (N-term)
16	sp|P68104|EF1A1_HUMAN	Elongation factor 1-alpha 1 OS=Homo sapiens GN=EEF1A1 PE=1 SV=1	843	50109	25	11	31.4	9.1	743	1	69.15	QTVAVGVIK	iTRAQ4plex (K); iTRAQ4plex (N-term)
16	sp|P68104|EF1A1_HUMAN	Elongation factor 1-alpha 1 OS=Homo sapiens GN=EEF1A1 PE=1 SV=1	843	50109	25	11	31.4	9.1	913	1	64.8	LPLQDVYK	iTRAQ4plex (K); iTRAQ4plex (N-term)
16	sp|P68104|EF1A1_HUMAN	Elongation factor 1-alpha 1 OS=Homo sapiens GN=EEF1A1 PE=1 SV=1	843	50109	25	11	31.4	9.1	914	1	64.63	LPLQDVYK	iTRAQ4plex (K); iTRAQ4plex (N-term)
16	sp|P68104|EF1A1_HUMAN	Elongation factor 1-alpha 1 OS=Homo sapiens GN=EEF1A1 PE=1 SV=1	843	50109	25	11	31.4	9.1	1470	1	77.79	YYVTIIDAPGHR	iTRAQ4plex (N-term)
16	sp|P68104|EF1A1_HUMAN	Elongation factor 1-alpha 1 OS=Homo sapiens GN=EEF1A1 PE=1 SV=1	843	50109	25	11	31.4	9.1	1471	1	81.55	YYVTIIDAPGHR	iTRAQ4plex (N-term)
16	sp|P68104|EF1A1_HUMAN	Elongation factor 1-alpha 1 OS=Homo sapiens GN=EEF1A1 PE=1 SV=1	843	50109	25	11	31.4	9.1	1569	1	42.72	EHALLAYTLGVK	iTRAQ4plex (K); iTRAQ4plex (N-term)
16	sp|P68104|EF1A1_HUMAN	Elongation factor 1-alpha 1 OS=Homo sapiens GN=EEF1A1 PE=1 SV=1	843	50109	25	11	31.4	9.1	1570	1	45.35	EHALLAYTLGVK	iTRAQ4plex (K); iTRAQ4plex (N-term)
16	sp|P68104|EF1A1_HUMAN	Elongation factor 1-alpha 1 OS=Homo sapiens GN=EEF1A1 PE=1 SV=1	843	50109	25	11	31.4	9.1	1945	1	43.37	THINIVVIGHVDSGK	iTRAQ4plex (K); iTRAQ4plex (N-term)
16	sp|P68104|EF1A1_HUMAN	Elongation factor 1-alpha 1 OS=Homo sapiens GN=EEF1A1 PE=1 SV=1	843	50109	25	11	31.4	9.1	1946	1	105.46	THINIVVIGHVDSGK	iTRAQ4plex (K); iTRAQ4plex (N-term)
16	sp|P68104|EF1A1_HUMAN	Elongation factor 1-alpha 1 OS=Homo sapiens GN=EEF1A1 PE=1 SV=1	843	50109	25	11	31.4	9.1	1947	1	105.45	THINIVVIGHVDSGK	iTRAQ4plex (K); iTRAQ4plex (N-term)
16	sp|P68104|EF1A1_HUMAN	Elongation factor 1-alpha 1 OS=Homo sapiens GN=EEF1A1 PE=1 SV=1	843	50109	25	11	31.4	9.1	2805	1	58.99	VETGVLKPGMVVTFAPVNVTTEVK	2 iTRAQ4plex (K); iTRAQ4plex (N-term)
16	sp|P68104|EF1A1_HUMAN	Elongation factor 1-alpha 1 OS=Homo sapiens GN=EEF1A1 PE=1 SV=1	843	50109	25	11	31.4	9.1	2806	1	52.06	VETGVLKPGMVVTFAPVNVTTEVK	2 iTRAQ4plex (K); iTRAQ4plex (N-term)
16	sp|P68104|EF1A1_HUMAN	Elongation factor 1-alpha 1 OS=Homo sapiens GN=EEF1A1 PE=1 SV=1	843	50109	25	11	31.4	9.1	2807	1	95.2	VETGVLKPGMVVTFAPVNVTTEVK	2 iTRAQ4plex (K); iTRAQ4plex (N-term)
16	sp|P68104|EF1A1_HUMAN	Elongation factor 1-alpha 1 OS=Homo sapiens GN=EEF1A1 PE=1 SV=1	843	50109	25	11	31.4	9.1	2808	1	106.71	VETGVLKPGMVVTFAPVNVTTEVK	2 iTRAQ4plex (K); iTRAQ4plex (N-term)
16	sp|P68104|EF1A1_HUMAN	Elongation factor 1-alpha 1 OS=Homo sapiens GN=EEF1A1 PE=1 SV=1	843	50109	25	11	31.4	9.1	2975	1	49.53	IGYNPDTVAFVPISGWNGDNMLEPSANMPWFK	iTRAQ4plex (K); iTRAQ4plex (N-term)
16	sp|P68104|EF1A1_HUMAN	Elongation factor 1-alpha 1 OS=Homo sapiens GN=EEF1A1 PE=1 SV=1	843	50109	25	11	31.4	9.1	2976	1	112.3	IGYNPDTVAFVPISGWNGDNMLEPSANMPWFK	Deamidated (NQ); iTRAQ4plex (K); iTRAQ4plex (N-term)
17	sp|P04083|ANXA1_HUMAN	Annexin A1 OS=Homo sapiens GN=ANXA1 PE=1 SV=2	807	38690	14	5	17.3	6.57	506	1	52.41	VLDLELK	iTRAQ4plex (K); iTRAQ4plex (N-term)
17	sp|P04083|ANXA1_HUMAN	Annexin A1 OS=Homo sapiens GN=ANXA1 PE=1 SV=2	807	38690	14	5	17.3	6.57	507	1	56.37	VLDLELK	iTRAQ4plex (K); iTRAQ4plex (N-term)
17	sp|P04083|ANXA1_HUMAN	Annexin A1 OS=Homo sapiens GN=ANXA1 PE=1 SV=2	807	38690	14	5	17.3	6.57	1106	1	66.03	SEIDMNDIK	iTRAQ4plex (K); iTRAQ4plex (N-term)
17	sp|P04083|ANXA1_HUMAN	Annexin A1 OS=Homo sapiens GN=ANXA1 PE=1 SV=2	807	38690	14	5	17.3	6.57	1107	1	67.37	SEIDMNDIK	iTRAQ4plex (K); iTRAQ4plex (N-term)
17	sp|P04083|ANXA1_HUMAN	Annexin A1 OS=Homo sapiens GN=ANXA1 PE=1 SV=2	807	38690	14	5	17.3	6.57	1668	1	55.13	GVDEATIIDILTK	iTRAQ4plex (K); iTRAQ4plex (N-term)
17	sp|P04083|ANXA1_HUMAN	Annexin A1 OS=Homo sapiens GN=ANXA1 PE=1 SV=2	807	38690	14	5	17.3	6.57	1669	1	127.25	GVDEATIIDILTK	iTRAQ4plex (K); iTRAQ4plex (N-term)
17	sp|P04083|ANXA1_HUMAN	Annexin A1 OS=Homo sapiens GN=ANXA1 PE=1 SV=2	807	38690	14	5	17.3	6.57	1670	1	122.75	GVDEATIIDILTK	iTRAQ4plex (K); iTRAQ4plex (N-term)
17	sp|P04083|ANXA1_HUMAN	Annexin A1 OS=Homo sapiens GN=ANXA1 PE=1 SV=2	807	38690	14	5	17.3	6.57	1671	1	46.08	GVDEATIIDILTK	iTRAQ4plex (K); iTRAQ4plex (N-term)
17	sp|P04083|ANXA1_HUMAN	Annexin A1 OS=Homo sapiens GN=ANXA1 PE=1 SV=2	807	38690	14	5	17.3	6.57	1913	1	144.2	GLGTDEDTLIEILASR	iTRAQ4plex (N-term)
17	sp|P04083|ANXA1_HUMAN	Annexin A1 OS=Homo sapiens GN=ANXA1 PE=1 SV=2	807	38690	14	5	17.3	6.57	1914	1	153.17	GLGTDEDTLIEILASR	iTRAQ4plex (N-term)
17	sp|P04083|ANXA1_HUMAN	Annexin A1 OS=Homo sapiens GN=ANXA1 PE=1 SV=2	807	38690	14	5	17.3	6.57	1971	1	115.1	ALTGHLEEVVLALLK	iTRAQ4plex (K); iTRAQ4plex (N-term)
17	sp|P04083|ANXA1_HUMAN	Annexin A1 OS=Homo sapiens GN=ANXA1 PE=1 SV=2	807	38690	14	5	17.3	6.57	1972	1	62.28	ALTGHLEEVVLALLK	iTRAQ4plex (K); iTRAQ4plex (N-term)
17	sp|P04083|ANXA1_HUMAN	Annexin A1 OS=Homo sapiens GN=ANXA1 PE=1 SV=2	807	38690	14	5	17.3	6.57	1973	1	131.62	ALTGHLEEVVLALLK	iTRAQ4plex (K); iTRAQ4plex (N-term)
17	sp|P04083|ANXA1_HUMAN	Annexin A1 OS=Homo sapiens GN=ANXA1 PE=1 SV=2	807	38690	14	5	17.3	6.57	1974	1	56.64	ALTGHLEEVVLALLK	iTRAQ4plex (K); iTRAQ4plex (N-term)
18	sp|Q9ERD7|TBB3_MOUSE	Tubulin beta-3 chain OS=Mus musculus GN=Tubb3 PE=1 SV=1	672	50386	16	9	26.2	4.82	953	0	48.21	FPGQLNADLR	iTRAQ4plex (N-term)
18	sp|Q9ERD7|TBB3_MOUSE	Tubulin beta-3 chain OS=Mus musculus GN=Tubb3 PE=1 SV=1	672	50386	16	9	26.2	4.82	989	0	47.97	LAVNMVPFPR	iTRAQ4plex (N-term)
18	sp|Q9ERD7|TBB3_MOUSE	Tubulin beta-3 chain OS=Mus musculus GN=Tubb3 PE=1 SV=1	672	50386	16	9	26.2	4.82	990	0	49.56	LAVNMVPFPR	iTRAQ4plex (N-term)
18	sp|Q9ERD7|TBB3_MOUSE	Tubulin beta-3 chain OS=Mus musculus GN=Tubb3 PE=1 SV=1	672	50386	16	9	26.2	4.82	1149	0	52.2	ISEQFTAMFR	iTRAQ4plex (N-term)
18	sp|Q9ERD7|TBB3_MOUSE	Tubulin beta-3 chain OS=Mus musculus GN=Tubb3 PE=1 SV=1	672	50386	16	9	26.2	4.82	1150	0	59.95	ISEQFTAMFR	iTRAQ4plex (N-term)
18	sp|Q9ERD7|TBB3_MOUSE	Tubulin beta-3 chain OS=Mus musculus GN=Tubb3 PE=1 SV=1	672	50386	16	9	26.2	4.82	1575	0	72.95	IMNTFSVVPSPK	iTRAQ4plex (K); iTRAQ4plex (N-term)
18	sp|Q9ERD7|TBB3_MOUSE	Tubulin beta-3 chain OS=Mus musculus GN=Tubb3 PE=1 SV=1	672	50386	16	9	26.2	4.82	1784	0	49.59	LHFFMPGFAPLTAR	iTRAQ4plex (N-term)
18	sp|Q9ERD7|TBB3_MOUSE	Tubulin beta-3 chain OS=Mus musculus GN=Tubb3 PE=1 SV=1	672	50386	16	9	26.2	4.82	1799	0	111.51	AILVDLEPGTMDSVR	iTRAQ4plex (N-term)
18	sp|Q9ERD7|TBB3_MOUSE	Tubulin beta-3 chain OS=Mus musculus GN=Tubb3 PE=1 SV=1	672	50386	16	9	26.2	4.82	1800	0	119.73	AILVDLEPGTMDSVR	iTRAQ4plex (N-term)
18	sp|Q9ERD7|TBB3_MOUSE	Tubulin beta-3 chain OS=Mus musculus GN=Tubb3 PE=1 SV=1	672	50386	16	9	26.2	4.82	2085	0	48.46	ALTVPELTQQMFDAK	iTRAQ4plex (K); iTRAQ4plex (N-term)
18	sp|Q9ERD7|TBB3_MOUSE	Tubulin beta-3 chain OS=Mus musculus GN=Tubb3 PE=1 SV=1	672	50386	16	9	26.2	4.82	2086	0	58.03	ALTVPELTQQMFDAK	iTRAQ4plex (K); iTRAQ4plex (N-term)
18	sp|Q9ERD7|TBB3_MOUSE	Tubulin beta-3 chain OS=Mus musculus GN=Tubb3 PE=1 SV=1	672	50386	16	9	26.2	4.82	2096	0	44.57	NSSYFVEWIPNNVK	iTRAQ4plex (K); iTRAQ4plex (N-term)
18	sp|Q9ERD7|TBB3_MOUSE	Tubulin beta-3 chain OS=Mus musculus GN=Tubb3 PE=1 SV=1	672	50386	16	9	26.2	4.82	2240	0	140.36	GHYTEGAELVDSVLDVVR	iTRAQ4plex (N-term)
18	sp|Q9ERD7|TBB3_MOUSE	Tubulin beta-3 chain OS=Mus musculus GN=Tubb3 PE=1 SV=1	672	50386	16	9	26.2	4.82	2241	0	81.65	GHYTEGAELVDSVLDVVR	iTRAQ4plex (N-term)
18	sp|Q9ERD7|TBB3_MOUSE	Tubulin beta-3 chain OS=Mus musculus GN=Tubb3 PE=1 SV=1	672	50386	16	9	26.2	4.82	2242	0	94.09	GHYTEGAELVDSVLDVVR	iTRAQ4plex (N-term)
18	sp|Q9ERD7|TBB3_MOUSE	Tubulin beta-3 chain OS=Mus musculus GN=Tubb3 PE=1 SV=1	672	50386	16	9	26.2	4.82	2243	0	149.4	GHYTEGAELVDSVLDVVR	iTRAQ4plex (N-term)
18	sp|Q13509|TBB3_HUMAN	Tubulin beta-3 chain OS=Homo sapiens GN=TUBB3 PE=1 SV=2	672	50400	16	9	26.2	4.83	953	0	48.21	FPGQLNADLR	iTRAQ4plex (N-term)
18	sp|Q13509|TBB3_HUMAN	Tubulin beta-3 chain OS=Homo sapiens GN=TUBB3 PE=1 SV=2	672	50400	16	9	26.2	4.83	989	0	47.97	LAVNMVPFPR	iTRAQ4plex (N-term)
18	sp|Q13509|TBB3_HUMAN	Tubulin beta-3 chain OS=Homo sapiens GN=TUBB3 PE=1 SV=2	672	50400	16	9	26.2	4.83	990	0	49.56	LAVNMVPFPR	iTRAQ4plex (N-term)
18	sp|Q13509|TBB3_HUMAN	Tubulin beta-3 chain OS=Homo sapiens GN=TUBB3 PE=1 SV=2	672	50400	16	9	26.2	4.83	1149	0	52.2	ISEQFTAMFR	iTRAQ4plex (N-term)
18	sp|Q13509|TBB3_HUMAN	Tubulin beta-3 chain OS=Homo sapiens GN=TUBB3 PE=1 SV=2	672	50400	16	9	26.2	4.83	1150	0	59.95	ISEQFTAMFR	iTRAQ4plex (N-term)
18	sp|Q13509|TBB3_HUMAN	Tubulin beta-3 chain OS=Homo sapiens GN=TUBB3 PE=1 SV=2	672	50400	16	9	26.2	4.83	1575	0	72.95	IMNTFSVVPSPK	iTRAQ4plex (K); iTRAQ4plex (N-term)
18	sp|Q13509|TBB3_HUMAN	Tubulin beta-3 chain OS=Homo sapiens GN=TUBB3 PE=1 SV=2	672	50400	16	9	26.2	4.83	1784	0	49.59	LHFFMPGFAPLTAR	iTRAQ4plex (N-term)
18	sp|Q13509|TBB3_HUMAN	Tubulin beta-3 chain OS=Homo sapiens GN=TUBB3 PE=1 SV=2	672	50400	16	9	26.2	4.83	1799	0	111.51	AILVDLEPGTMDSVR	iTRAQ4plex (N-term)
18	sp|Q13509|TBB3_HUMAN	Tubulin beta-3 chain OS=Homo sapiens GN=TUBB3 PE=1 SV=2	672	50400	16	9	26.2	4.83	1800	0	119.73	AILVDLEPGTMDSVR	iTRAQ4plex (N-term)
18	sp|Q13509|TBB3_HUMAN	Tubulin beta-3 chain OS=Homo sapiens GN=TUBB3 PE=1 SV=2	672	50400	16	9	26.2	4.83	2085	0	48.46	ALTVPELTQQMFDAK	iTRAQ4plex (K); iTRAQ4plex (N-term)
18	sp|Q13509|TBB3_HUMAN	Tubulin beta-3 chain OS=Homo sapiens GN=TUBB3 PE=1 SV=2	672	50400	16	9	26.2	4.83	2086	0	58.03	ALTVPELTQQMFDAK	iTRAQ4plex (K); iTRAQ4plex (N-term)
18	sp|Q13509|TBB3_HUMAN	Tubulin beta-3 chain OS=Homo sapiens GN=TUBB3 PE=1 SV=2	672	50400	16	9	26.2	4.83	2096	0	44.57	NSSYFVEWIPNNVK	iTRAQ4plex (K); iTRAQ4plex (N-term)
18	sp|Q13509|TBB3_HUMAN	Tubulin beta-3 chain OS=Homo sapiens GN=TUBB3 PE=1 SV=2	672	50400	16	9	26.2	4.83	2240	0	140.36	GHYTEGAELVDSVLDVVR	iTRAQ4plex (N-term)
18	sp|Q13509|TBB3_HUMAN	Tubulin beta-3 chain OS=Homo sapiens GN=TUBB3 PE=1 SV=2	672	50400	16	9	26.2	4.83	2241	0	81.65	GHYTEGAELVDSVLDVVR	iTRAQ4plex (N-term)
18	sp|Q13509|TBB3_HUMAN	Tubulin beta-3 chain OS=Homo sapiens GN=TUBB3 PE=1 SV=2	672	50400	16	9	26.2	4.83	2242	0	94.09	GHYTEGAELVDSVLDVVR	iTRAQ4plex (N-term)
18	sp|Q13509|TBB3_HUMAN	Tubulin beta-3 chain OS=Homo sapiens GN=TUBB3 PE=1 SV=2	672	50400	16	9	26.2	4.83	2243	0	149.4	GHYTEGAELVDSVLDVVR	iTRAQ4plex (N-term)
19	sp|Q61937|NPM_MOUSE	Nucleophosmin OS=Mus musculus GN=Npm1 PE=1 SV=1	658	32540	14	7	29.1	4.62	323	1	44.26	VTLATLK	iTRAQ4plex (K); iTRAQ4plex (N-term)
19	sp|Q61937|NPM_MOUSE	Nucleophosmin OS=Mus musculus GN=Npm1 PE=1 SV=1	658	32540	14	7	29.1	4.62	324	1	49.25	VTLATLK	iTRAQ4plex (K); iTRAQ4plex (N-term)
19	sp|Q61937|NPM_MOUSE	Nucleophosmin OS=Mus musculus GN=Npm1 PE=1 SV=1	658	32540	14	7	29.1	4.62	389	1	40.7	FINYVK	iTRAQ4plex (K); iTRAQ4plex (N-term)
19	sp|Q61937|NPM_MOUSE	Nucleophosmin OS=Mus musculus GN=Npm1 PE=1 SV=1	658	32540	14	7	29.1	4.62	390	1	40.54	FINYVK	iTRAQ4plex (K); iTRAQ4plex (N-term)
19	sp|Q61937|NPM_MOUSE	Nucleophosmin OS=Mus musculus GN=Npm1 PE=1 SV=1	658	32540	14	7	29.1	4.62	437	1	48.12	TVSLGAGAK	iTRAQ4plex (K); iTRAQ4plex (N-term)
19	sp|Q61937|NPM_MOUSE	Nucleophosmin OS=Mus musculus GN=Npm1 PE=1 SV=1	658	32540	14	7	29.1	4.62	793	1	59.13	GPSSVEDIK	iTRAQ4plex (K); iTRAQ4plex (N-term)
19	sp|Q61937|NPM_MOUSE	Nucleophosmin OS=Mus musculus GN=Npm1 PE=1 SV=1	658	32540	14	7	29.1	4.62	2067	1	111.39	MTDQEAIQDLWQWR	iTRAQ4plex (N-term)
19	sp|Q61937|NPM_MOUSE	Nucleophosmin OS=Mus musculus GN=Npm1 PE=1 SV=1	658	32540	14	7	29.1	4.62	2068	1	100.16	MTDQEAIQDLWQWR	iTRAQ4plex (N-term)
19	sp|Q61937|NPM_MOUSE	Nucleophosmin OS=Mus musculus GN=Npm1 PE=1 SV=1	658	32540	14	7	29.1	4.62	2501	1	94.27	MSVQPTVSLGGFEITPPVVLR	iTRAQ4plex (N-term)
19	sp|Q61937|NPM_MOUSE	Nucleophosmin OS=Mus musculus GN=Npm1 PE=1 SV=1	658	32540	14	7	29.1	4.62	2502	1	102.51	MSVQPTVSLGGFEITPPVVLR	iTRAQ4plex (N-term)
19	sp|Q61937|NPM_MOUSE	Nucleophosmin OS=Mus musculus GN=Npm1 PE=1 SV=1	658	32540	14	7	29.1	4.62	2503	1	118.4	MSVQPTVSLGGFEITPPVVLR	iTRAQ4plex (N-term)
19	sp|Q61937|NPM_MOUSE	Nucleophosmin OS=Mus musculus GN=Npm1 PE=1 SV=1	658	32540	14	7	29.1	4.62	2504	1	109.97	MSVQPTVSLGGFEITPPVVLR	iTRAQ4plex (N-term)
19	sp|Q61937|NPM_MOUSE	Nucleophosmin OS=Mus musculus GN=Npm1 PE=1 SV=1	658	32540	14	7	29.1	4.62	2571	1	89.7	DELHIVEAEAMNYEGSPIK	iTRAQ4plex (K); iTRAQ4plex (N-term)
19	sp|Q61937|NPM_MOUSE	Nucleophosmin OS=Mus musculus GN=Npm1 PE=1 SV=1	658	32540	14	7	29.1	4.62	2572	1	103.56	DELHIVEAEAMNYEGSPIK	iTRAQ4plex (K); iTRAQ4plex (N-term)
19	sp|P06748|NPM_HUMAN	Nucleophosmin OS=Homo sapiens GN=NPM1 PE=1 SV=2	658	32555	14	7	28.9	4.64	323	1	44.26	VTLATLK	iTRAQ4plex (K); iTRAQ4plex (N-term)
19	sp|P06748|NPM_HUMAN	Nucleophosmin OS=Homo sapiens GN=NPM1 PE=1 SV=2	658	32555	14	7	28.9	4.64	324	1	49.25	VTLATLK	iTRAQ4plex (K); iTRAQ4plex (N-term)
19	sp|P06748|NPM_HUMAN	Nucleophosmin OS=Homo sapiens GN=NPM1 PE=1 SV=2	658	32555	14	7	28.9	4.64	389	1	40.7	FINYVK	iTRAQ4plex (K); iTRAQ4plex (N-term)
19	sp|P06748|NPM_HUMAN	Nucleophosmin OS=Homo sapiens GN=NPM1 PE=1 SV=2	658	32555	14	7	28.9	4.64	390	1	40.54	FINYVK	iTRAQ4plex (K); iTRAQ4plex (N-term)
19	sp|P06748|NPM_HUMAN	Nucleophosmin OS=Homo sapiens GN=NPM1 PE=1 SV=2	658	32555	14	7	28.9	4.64	437	1	48.12	TVSLGAGAK	iTRAQ4plex (K); iTRAQ4plex (N-term)
19	sp|P06748|NPM_HUMAN	Nucleophosmin OS=Homo sapiens GN=NPM1 PE=1 SV=2	658	32555	14	7	28.9	4.64	793	1	59.13	GPSSVEDIK	iTRAQ4plex (K); iTRAQ4plex (N-term)
19	sp|P06748|NPM_HUMAN	Nucleophosmin OS=Homo sapiens GN=NPM1 PE=1 SV=2	658	32555	14	7	28.9	4.64	2067	1	111.39	MTDQEAIQDLWQWR	iTRAQ4plex (N-term)
19	sp|P06748|NPM_HUMAN	Nucleophosmin OS=Homo sapiens GN=NPM1 PE=1 SV=2	658	32555	14	7	28.9	4.64	2068	1	100.16	MTDQEAIQDLWQWR	iTRAQ4plex (N-term)
19	sp|P06748|NPM_HUMAN	Nucleophosmin OS=Homo sapiens GN=NPM1 PE=1 SV=2	658	32555	14	7	28.9	4.64	2501	1	94.27	MSVQPTVSLGGFEITPPVVLR	iTRAQ4plex (N-term)
19	sp|P06748|NPM_HUMAN	Nucleophosmin OS=Homo sapiens GN=NPM1 PE=1 SV=2	658	32555	14	7	28.9	4.64	2502	1	102.51	MSVQPTVSLGGFEITPPVVLR	iTRAQ4plex (N-term)
19	sp|P06748|NPM_HUMAN	Nucleophosmin OS=Homo sapiens GN=NPM1 PE=1 SV=2	658	32555	14	7	28.9	4.64	2503	1	118.4	MSVQPTVSLGGFEITPPVVLR	iTRAQ4plex (N-term)
19	sp|P06748|NPM_HUMAN	Nucleophosmin OS=Homo sapiens GN=NPM1 PE=1 SV=2	658	32555	14	7	28.9	4.64	2504	1	109.97	MSVQPTVSLGGFEITPPVVLR	iTRAQ4plex (N-term)
19	sp|P06748|NPM_HUMAN	Nucleophosmin OS=Homo sapiens GN=NPM1 PE=1 SV=2	658	32555	14	7	28.9	4.64	2571	1	89.7	DELHIVEAEAMNYEGSPIK	iTRAQ4plex (K); iTRAQ4plex (N-term)
19	sp|P06748|NPM_HUMAN	Nucleophosmin OS=Homo sapiens GN=NPM1 PE=1 SV=2	658	32555	14	7	28.9	4.64	2572	1	103.56	DELHIVEAEAMNYEGSPIK	iTRAQ4plex (K); iTRAQ4plex (N-term)
20	sp|P11142|HSP7C_HUMAN	Heat shock cognate 71 kDa protein OS=Homo sapiens GN=HSPA8 PE=1 SV=1	598	70854	22	13	23.4	5.37	233	0	55.14	LIGDAAK	iTRAQ4plex (K); iTRAQ4plex (N-term)
20	sp|P11142|HSP7C_HUMAN	Heat shock cognate 71 kDa protein OS=Homo sapiens GN=HSPA8 PE=1 SV=1	598	70854	22	13	23.4	5.37	441	0	57.66	ITITNDK	iTRAQ4plex (K); iTRAQ4plex (N-term)
20	sp|P11142|HSP7C_HUMAN	Heat shock cognate 71 kDa protein OS=Homo sapiens GN=HSPA8 PE=1 SV=1	598	70854	22	13	23.4	5.37	442	0	53.96	ITITNDK	iTRAQ4plex (K); iTRAQ4plex (N-term)
20	sp|P11142|HSP7C_HUMAN	Heat shock cognate 71 kDa protein OS=Homo sapiens GN=HSPA8 PE=1 SV=1	598	70854	22	13	23.4	5.37	516	0	48.9	MVQEAEK	iTRAQ4plex (K); iTRAQ4plex (N-term)
20	sp|P11142|HSP7C_HUMAN	Heat shock cognate 71 kDa protein OS=Homo sapiens GN=HSPA8 PE=1 SV=1	598	70854	22	13	23.4	5.37	970	1	53.95	EIAEAYLGK	iTRAQ4plex (K); iTRAQ4plex (N-term)
20	sp|P11142|HSP7C_HUMAN	Heat shock cognate 71 kDa protein OS=Homo sapiens GN=HSPA8 PE=1 SV=1	598	70854	22	13	23.4	5.37	1091	1	89.4	DAGTIAGLNVLR	iTRAQ4plex (N-term)
20	sp|P11142|HSP7C_HUMAN	Heat shock cognate 71 kDa protein OS=Homo sapiens GN=HSPA8 PE=1 SV=1	598	70854	22	13	23.4	5.37	1092	1	80.57	DAGTIAGLNVLR	iTRAQ4plex (N-term)
20	sp|P11142|HSP7C_HUMAN	Heat shock cognate 71 kDa protein OS=Homo sapiens GN=HSPA8 PE=1 SV=1	598	70854	22	13	23.4	5.37	1141	0	61.41	LLQDFFNGK	iTRAQ4plex (K); iTRAQ4plex (N-term)
20	sp|P11142|HSP7C_HUMAN	Heat shock cognate 71 kDa protein OS=Homo sapiens GN=HSPA8 PE=1 SV=1	598	70854	22	13	23.4	5.37	1142	0	73.84	LLQDFFNGK	iTRAQ4plex (K); iTRAQ4plex (N-term)
20	sp|P11142|HSP7C_HUMAN	Heat shock cognate 71 kDa protein OS=Homo sapiens GN=HSPA8 PE=1 SV=1	598	70854	22	13	23.4	5.37	1144	0	45.41	LLQDFFNGK	Deamidated (NQ); iTRAQ4plex (K); iTRAQ4plex (N-term)
20	sp|P11142|HSP7C_HUMAN	Heat shock cognate 71 kDa protein OS=Homo sapiens GN=HSPA8 PE=1 SV=1	598	70854	22	13	23.4	5.37	1146	0	59.09	VEIIANDQGNR	iTRAQ4plex (N-term)
20	sp|P11142|HSP7C_HUMAN	Heat shock cognate 71 kDa protein OS=Homo sapiens GN=HSPA8 PE=1 SV=1	598	70854	22	13	23.4	5.37	1204	1	54.83	FEELNADLFR	iTRAQ4plex (N-term)
20	sp|P11142|HSP7C_HUMAN	Heat shock cognate 71 kDa protein OS=Homo sapiens GN=HSPA8 PE=1 SV=1	598	70854	22	13	23.4	5.37	1205	1	63.34	FEELNADLFR	iTRAQ4plex (N-term)
20	sp|P11142|HSP7C_HUMAN	Heat shock cognate 71 kDa protein OS=Homo sapiens GN=HSPA8 PE=1 SV=1	598	70854	22	13	23.4	5.37	1524	1	50.3	CNEIINWLDK	iTRAQ4plex (K); iTRAQ4plex (N-term); Methylthio (C)
20	sp|P11142|HSP7C_HUMAN	Heat shock cognate 71 kDa protein OS=Homo sapiens GN=HSPA8 PE=1 SV=1	598	70854	22	13	23.4	5.37	1525	1	49.64	CNEIINWLDK	iTRAQ4plex (K); iTRAQ4plex (N-term); Methylthio (C)
20	sp|P11142|HSP7C_HUMAN	Heat shock cognate 71 kDa protein OS=Homo sapiens GN=HSPA8 PE=1 SV=1	598	70854	22	13	23.4	5.37	1597	1	60.43	SQIHDIVLVGGSTR	iTRAQ4plex (N-term)
20	sp|P11142|HSP7C_HUMAN	Heat shock cognate 71 kDa protein OS=Homo sapiens GN=HSPA8 PE=1 SV=1	598	70854	22	13	23.4	5.37	1892	1	78.11	STAGDTHLGGEDFDNR	iTRAQ4plex (N-term)
20	sp|P11142|HSP7C_HUMAN	Heat shock cognate 71 kDa protein OS=Homo sapiens GN=HSPA8 PE=1 SV=1	598	70854	22	13	23.4	5.37	1893	1	59.18	STAGDTHLGGEDFDNR	iTRAQ4plex (N-term)
20	sp|P11142|HSP7C_HUMAN	Heat shock cognate 71 kDa protein OS=Homo sapiens GN=HSPA8 PE=1 SV=1	598	70854	22	13	23.4	5.37	2054	0	75.05	IINEPTAAAIAYGLDK	iTRAQ4plex (K); iTRAQ4plex (N-term)
20	sp|P11142|HSP7C_HUMAN	Heat shock cognate 71 kDa protein OS=Homo sapiens GN=HSPA8 PE=1 SV=1	598	70854	22	13	23.4	5.37	2056	0	69.9	IINEPTAAAIAYGLDK	iTRAQ4plex (K); iTRAQ4plex (N-term)
20	sp|P11142|HSP7C_HUMAN	Heat shock cognate 71 kDa protein OS=Homo sapiens GN=HSPA8 PE=1 SV=1	598	70854	22	13	23.4	5.37	2652	1	68.52	SINPDEAVAYGAAVQAAILSGDK	iTRAQ4plex (K); iTRAQ4plex (N-term)
20	sp|P11142|HSP7C_HUMAN	Heat shock cognate 71 kDa protein OS=Homo sapiens GN=HSPA8 PE=1 SV=1	598	70854	22	13	23.4	5.37	2655	1	61.76	SINPDEAVAYGAAVQAAILSGDK	Deamidated (NQ); iTRAQ4plex (K); iTRAQ4plex (N-term)
21	sp|P06733|ENOA_HUMAN	Alpha-enolase OS=Homo sapiens GN=ENO1 PE=1 SV=2	581	47139	16	10	35.3	7.01	461	1	45.35	AVEHINK	iTRAQ4plex (K); iTRAQ4plex (N-term)
21	sp|P06733|ENOA_HUMAN	Alpha-enolase OS=Homo sapiens GN=ENO1 PE=1 SV=2	581	47139	16	10	35.3	7.01	688	1	65.33	TIAPALVSK	iTRAQ4plex (K); iTRAQ4plex (N-term)
21	sp|P06733|ENOA_HUMAN	Alpha-enolase OS=Homo sapiens GN=ENO1 PE=1 SV=2	581	47139	16	10	35.3	7.01	689	1	68.44	TIAPALVSK	iTRAQ4plex (K); iTRAQ4plex (N-term)
21	sp|P06733|ENOA_HUMAN	Alpha-enolase OS=Homo sapiens GN=ENO1 PE=1 SV=2	581	47139	16	10	35.3	7.01	703	1	61.33	IEEELGSK	iTRAQ4plex (K); iTRAQ4plex (N-term)
21	sp|P06733|ENOA_HUMAN	Alpha-enolase OS=Homo sapiens GN=ENO1 PE=1 SV=2	581	47139	16	10	35.3	7.01	704	1	64.66	IEEELGSK	iTRAQ4plex (K); iTRAQ4plex (N-term)
21	sp|P06733|ENOA_HUMAN	Alpha-enolase OS=Homo sapiens GN=ENO1 PE=1 SV=2	581	47139	16	10	35.3	7.01	1263	1	45.98	IGAEVYHNLK	iTRAQ4plex (K); iTRAQ4plex (N-term)
21	sp|P06733|ENOA_HUMAN	Alpha-enolase OS=Homo sapiens GN=ENO1 PE=1 SV=2	581	47139	16	10	35.3	7.01	1264	1	41.63	IGAEVYHNLK	iTRAQ4plex (K); iTRAQ4plex (N-term)
21	sp|P06733|ENOA_HUMAN	Alpha-enolase OS=Homo sapiens GN=ENO1 PE=1 SV=2	581	47139	16	10	35.3	7.01	1430	1	55.71	KLNVTEQEK	2 iTRAQ4plex (K); iTRAQ4plex (N-term)
21	sp|P06733|ENOA_HUMAN	Alpha-enolase OS=Homo sapiens GN=ENO1 PE=1 SV=2	581	47139	16	10	35.3	7.01	2176	1	59.51	LAMQEFMILPVGAANFR	iTRAQ4plex (N-term)
21	sp|P06733|ENOA_HUMAN	Alpha-enolase OS=Homo sapiens GN=ENO1 PE=1 SV=2	581	47139	16	10	35.3	7.01	2177	1	44.24	LAMQEFMILPVGAANFR	iTRAQ4plex (N-term)
21	sp|P06733|ENOA_HUMAN	Alpha-enolase OS=Homo sapiens GN=ENO1 PE=1 SV=2	581	47139	16	10	35.3	7.01	2476	1	88.01	FTASAGIQVVGDDLTVTNPK	iTRAQ4plex (K); iTRAQ4plex (N-term)
21	sp|P06733|ENOA_HUMAN	Alpha-enolase OS=Homo sapiens GN=ENO1 PE=1 SV=2	581	47139	16	10	35.3	7.01	2702	1	64.14	SGETEDTFIADLVVGLCTGQIK	iTRAQ4plex (K); iTRAQ4plex (N-term); Methylthio (C)
21	sp|P06733|ENOA_HUMAN	Alpha-enolase OS=Homo sapiens GN=ENO1 PE=1 SV=2	581	47139	16	10	35.3	7.01	2703	1	95.22	SGETEDTFIADLVVGLCTGQIK	iTRAQ4plex (K); iTRAQ4plex (N-term); Methylthio (C)
21	sp|P06733|ENOA_HUMAN	Alpha-enolase OS=Homo sapiens GN=ENO1 PE=1 SV=2	581	47139	16	10	35.3	7.01	2757	1	45.59	DYPVVSIEDPFDQDDWGAWQK	iTRAQ4plex (K); iTRAQ4plex (N-term)
21	sp|P06733|ENOA_HUMAN	Alpha-enolase OS=Homo sapiens GN=ENO1 PE=1 SV=2	581	47139	16	10	35.3	7.01	2898	1	109.18	HIADLAGNSEVILPVPAFNVINGGSHAGNK	Deamidated (NQ); iTRAQ4plex (K); iTRAQ4plex (N-term)
21	sp|P06733|ENOA_HUMAN	Alpha-enolase OS=Homo sapiens GN=ENO1 PE=1 SV=2	581	47139	16	10	35.3	7.01	2899	1	104.71	HIADLAGNSEVILPVPAFNVINGGSHAGNK	Deamidated (NQ); iTRAQ4plex (K); iTRAQ4plex (N-term)
22	sp|P25705|ATPA_HUMAN	ATP synthase subunit alpha, mitochondrial OS=Homo sapiens GN=ATP5A1 PE=1 SV=1	577	59714	11	6	16.8	9.16	570	1	50.91	VLSIGDGIAR	iTRAQ4plex (N-term)
22	sp|P25705|ATPA_HUMAN	ATP synthase subunit alpha, mitochondrial OS=Homo sapiens GN=ATP5A1 PE=1 SV=1	577	59714	11	6	16.8	9.16	1311	1	46.53	EIVTNFLAGFEA	iTRAQ4plex (N-term)
22	sp|P25705|ATPA_HUMAN	ATP synthase subunit alpha, mitochondrial OS=Homo sapiens GN=ATP5A1 PE=1 SV=1	577	59714	11	6	16.8	9.16	1312	1	46.17	EIVTNFLAGFEA	iTRAQ4plex (N-term)
22	sp|P25705|ATPA_HUMAN	ATP synthase subunit alpha, mitochondrial OS=Homo sapiens GN=ATP5A1 PE=1 SV=1	577	59714	11	6	16.8	9.16	1335	1	48.69	VVDALGNAIDGK	iTRAQ4plex (K); iTRAQ4plex (N-term)
22	sp|P25705|ATPA_HUMAN	ATP synthase subunit alpha, mitochondrial OS=Homo sapiens GN=ATP5A1 PE=1 SV=1	577	59714	11	6	16.8	9.16	1815	1	49.43	TGAIVDVPVGEELLGR	iTRAQ4plex (N-term)
22	sp|P25705|ATPA_HUMAN	ATP synthase subunit alpha, mitochondrial OS=Homo sapiens GN=ATP5A1 PE=1 SV=1	577	59714	11	6	16.8	9.16	2596	1	166.5	EVAAFAQFGSDLDAATQQLLSR	iTRAQ4plex (N-term)
22	sp|P25705|ATPA_HUMAN	ATP synthase subunit alpha, mitochondrial OS=Homo sapiens GN=ATP5A1 PE=1 SV=1	577	59714	11	6	16.8	9.16	2597	1	154.41	EVAAFAQFGSDLDAATQQLLSR	iTRAQ4plex (N-term)
22	sp|P25705|ATPA_HUMAN	ATP synthase subunit alpha, mitochondrial OS=Homo sapiens GN=ATP5A1 PE=1 SV=1	577	59714	11	6	16.8	9.16	2622	1	118.63	FENAFLSHVVSQHQALLGTIR	iTRAQ4plex (N-term)
22	sp|P25705|ATPA_HUMAN	ATP synthase subunit alpha, mitochondrial OS=Homo sapiens GN=ATP5A1 PE=1 SV=1	577	59714	11	6	16.8	9.16	2623	1	63.09	FENAFLSHVVSQHQALLGTIR	iTRAQ4plex (N-term)
22	sp|P25705|ATPA_HUMAN	ATP synthase subunit alpha, mitochondrial OS=Homo sapiens GN=ATP5A1 PE=1 SV=1	577	59714	11	6	16.8	9.16	2624	1	85.92	FENAFLSHVVSQHQALLGTIR	iTRAQ4plex (N-term)
22	sp|P25705|ATPA_HUMAN	ATP synthase subunit alpha, mitochondrial OS=Homo sapiens GN=ATP5A1 PE=1 SV=1	577	59714	11	6	16.8	9.16	2625	1	61.72	FENAFLSHVVSQHQALLGTIR	iTRAQ4plex (N-term)
23	sp|P01942|HBA_MOUSE	Hemoglobin subunit alpha OS=Mus musculus GN=Hba PE=1 SV=2	572	15076	16	6	46.5	7.96	330	1	53.55	VLSGEDK	iTRAQ4plex (K); iTRAQ4plex (N-term)
23	sp|P01942|HBA_MOUSE	Hemoglobin subunit alpha OS=Mus musculus GN=Hba PE=1 SV=2	572	15076	16	6	46.5	7.96	331	1	53.58	VLSGEDK	iTRAQ4plex (K); iTRAQ4plex (N-term)
23	sp|P01942|HBA_MOUSE	Hemoglobin subunit alpha OS=Mus musculus GN=Hba PE=1 SV=2	572	15076	16	6	46.5	7.96	478	0	59.59	VDPVNFK	iTRAQ4plex (K); iTRAQ4plex (N-term)
23	sp|P01942|HBA_MOUSE	Hemoglobin subunit alpha OS=Mus musculus GN=Hba PE=1 SV=2	572	15076	16	6	46.5	7.96	479	0	59.53	VDPVNFK	iTRAQ4plex (K); iTRAQ4plex (N-term)
23	sp|P01942|HBA_MOUSE	Hemoglobin subunit alpha OS=Mus musculus GN=Hba PE=1 SV=2	572	15076	16	6	46.5	7.96	1044	1	51.95	MFASFPTTK	iTRAQ4plex (K); iTRAQ4plex (N-term)
23	sp|P01942|HBA_MOUSE	Hemoglobin subunit alpha OS=Mus musculus GN=Hba PE=1 SV=2	572	15076	16	6	46.5	7.96	1045	1	51.81	MFASFPTTK	iTRAQ4plex (K); iTRAQ4plex (N-term)
23	sp|P01942|HBA_MOUSE	Hemoglobin subunit alpha OS=Mus musculus GN=Hba PE=1 SV=2	572	15076	16	6	46.5	7.96	1462	0	69.73	FLASVSTVLTSK	iTRAQ4plex (K); iTRAQ4plex (N-term)
23	sp|P01942|HBA_MOUSE	Hemoglobin subunit alpha OS=Mus musculus GN=Hba PE=1 SV=2	572	15076	16	6	46.5	7.96	1463	0	114.19	FLASVSTVLTSK	iTRAQ4plex (K); iTRAQ4plex (N-term)
23	sp|P01942|HBA_MOUSE	Hemoglobin subunit alpha OS=Mus musculus GN=Hba PE=1 SV=2	572	15076	16	6	46.5	7.96	1464	0	71.16	FLASVSTVLTSK	iTRAQ4plex (K); iTRAQ4plex (N-term)
23	sp|P01942|HBA_MOUSE	Hemoglobin subunit alpha OS=Mus musculus GN=Hba PE=1 SV=2	572	15076	16	6	46.5	7.96	1465	0	114.23	FLASVSTVLTSK	iTRAQ4plex (K); iTRAQ4plex (N-term)
23	sp|P01942|HBA_MOUSE	Hemoglobin subunit alpha OS=Mus musculus GN=Hba PE=1 SV=2	572	15076	16	6	46.5	7.96	1662	1	116.14	IGGHGAEYGAEALER	iTRAQ4plex (N-term)
23	sp|P01942|HBA_MOUSE	Hemoglobin subunit alpha OS=Mus musculus GN=Hba PE=1 SV=2	572	15076	16	6	46.5	7.96	1663	1	73.48	IGGHGAEYGAEALER	iTRAQ4plex (N-term)
23	sp|P01942|HBA_MOUSE	Hemoglobin subunit alpha OS=Mus musculus GN=Hba PE=1 SV=2	572	15076	16	6	46.5	7.96	1664	1	80.25	IGGHGAEYGAEALER	iTRAQ4plex (N-term)
23	sp|P01942|HBA_MOUSE	Hemoglobin subunit alpha OS=Mus musculus GN=Hba PE=1 SV=2	572	15076	16	6	46.5	7.96	2249	1	65.53	TYFPHFDVSHGSAQVK	iTRAQ4plex (K); iTRAQ4plex (N-term)
23	sp|P01942|HBA_MOUSE	Hemoglobin subunit alpha OS=Mus musculus GN=Hba PE=1 SV=2	572	15076	16	6	46.5	7.96	2250	1	61.33	TYFPHFDVSHGSAQVK	iTRAQ4plex (K); iTRAQ4plex (N-term)
23	sp|P01942|HBA_MOUSE	Hemoglobin subunit alpha OS=Mus musculus GN=Hba PE=1 SV=2	572	15076	16	6	46.5	7.96	2251	1	60.48	TYFPHFDVSHGSAQVK	iTRAQ4plex (K); iTRAQ4plex (N-term)
24	sp|P07737|PROF1_HUMAN	Profilin-1 OS=Homo sapiens GN=PFN1 PE=1 SV=2	551	15045	9	4	34.3	8.44	607	1	70.17	TLVLLMGK	iTRAQ4plex (K); iTRAQ4plex (N-term)
24	sp|P07737|PROF1_HUMAN	Profilin-1 OS=Homo sapiens GN=PFN1 PE=1 SV=2	551	15045	9	4	34.3	8.44	608	1	70.28	TLVLLMGK	iTRAQ4plex (K); iTRAQ4plex (N-term)
24	sp|P07737|PROF1_HUMAN	Profilin-1 OS=Homo sapiens GN=PFN1 PE=1 SV=2	551	15045	9	4	34.3	8.44	1033	1	44.18	EGVHGGLINK	iTRAQ4plex (K); iTRAQ4plex (N-term)
24	sp|P07737|PROF1_HUMAN	Profilin-1 OS=Homo sapiens GN=PFN1 PE=1 SV=2	551	15045	9	4	34.3	8.44	1653	1	111.87	STGGAPTFNVTVTK	iTRAQ4plex (K); iTRAQ4plex (N-term)
24	sp|P07737|PROF1_HUMAN	Profilin-1 OS=Homo sapiens GN=PFN1 PE=1 SV=2	551	15045	9	4	34.3	8.44	1654	1	108.49	STGGAPTFNVTVTK	iTRAQ4plex (K); iTRAQ4plex (N-term)
24	sp|P07737|PROF1_HUMAN	Profilin-1 OS=Homo sapiens GN=PFN1 PE=1 SV=2	551	15045	9	4	34.3	8.44	2026	1	85.87	TFVNITPAEVGVLVGK	iTRAQ4plex (K); iTRAQ4plex (N-term)
24	sp|P07737|PROF1_HUMAN	Profilin-1 OS=Homo sapiens GN=PFN1 PE=1 SV=2	551	15045	9	4	34.3	8.44	2027	1	124.27	TFVNITPAEVGVLVGK	iTRAQ4plex (K); iTRAQ4plex (N-term)
24	sp|P07737|PROF1_HUMAN	Profilin-1 OS=Homo sapiens GN=PFN1 PE=1 SV=2	551	15045	9	4	34.3	8.44	2028	1	99.83	TFVNITPAEVGVLVGK	iTRAQ4plex (K); iTRAQ4plex (N-term)
24	sp|P07737|PROF1_HUMAN	Profilin-1 OS=Homo sapiens GN=PFN1 PE=1 SV=2	551	15045	9	4	34.3	8.44	2029	1	117.76	TFVNITPAEVGVLVGK	iTRAQ4plex (K); iTRAQ4plex (N-term)
25	sp|P62805|H4_HUMAN	Histone H4 OS=Homo sapiens GN=HIST1H4A PE=1 SV=2	478	11360	15	6	51.5	11.36	546	1	52.28	VFLENVIR	iTRAQ4plex (N-term)
25	sp|P62805|H4_HUMAN	Histone H4 OS=Homo sapiens GN=HIST1H4A PE=1 SV=2	478	11360	15	6	51.5	11.36	547	1	52.2	VFLENVIR	iTRAQ4plex (N-term)
25	sp|P62805|H4_HUMAN	Histone H4 OS=Homo sapiens GN=HIST1H4A PE=1 SV=2	478	11360	15	6	51.5	11.36	1060	1	61.64	ISGLIYEETR	iTRAQ4plex (N-term)
25	sp|P62805|H4_HUMAN	Histone H4 OS=Homo sapiens GN=HIST1H4A PE=1 SV=2	478	11360	15	6	51.5	11.36	1061	1	70.62	ISGLIYEETR	iTRAQ4plex (N-term)
25	sp|P62805|H4_HUMAN	Histone H4 OS=Homo sapiens GN=HIST1H4A PE=1 SV=2	478	11360	15	6	51.5	11.36	1241	1	78.67	DAVTYTEHAK	iTRAQ4plex (K); iTRAQ4plex (N-term)
25	sp|P62805|H4_HUMAN	Histone H4 OS=Homo sapiens GN=HIST1H4A PE=1 SV=2	478	11360	15	6	51.5	11.36	1242	1	66.31	DAVTYTEHAK	iTRAQ4plex (K); iTRAQ4plex (N-term)
25	sp|P62805|H4_HUMAN	Histone H4 OS=Homo sapiens GN=HIST1H4A PE=1 SV=2	478	11360	15	6	51.5	11.36	1243	1	65.07	DAVTYTEHAK	iTRAQ4plex (K); iTRAQ4plex (N-term)
25	sp|P62805|H4_HUMAN	Histone H4 OS=Homo sapiens GN=HIST1H4A PE=1 SV=2	478	11360	15	6	51.5	11.36	1555	1	93.97	TVTAMDVVYALK	iTRAQ4plex (K); iTRAQ4plex (N-term)
25	sp|P62805|H4_HUMAN	Histone H4 OS=Homo sapiens GN=HIST1H4A PE=1 SV=2	478	11360	15	6	51.5	11.36	1556	1	62.42	TVTAMDVVYALK	iTRAQ4plex (K); iTRAQ4plex (N-term)
25	sp|P62805|H4_HUMAN	Histone H4 OS=Homo sapiens GN=HIST1H4A PE=1 SV=2	478	11360	15	6	51.5	11.36	1557	1	70.69	TVTAMDVVYALK	iTRAQ4plex (K); iTRAQ4plex (N-term)
25	sp|P62805|H4_HUMAN	Histone H4 OS=Homo sapiens GN=HIST1H4A PE=1 SV=2	478	11360	15	6	51.5	11.36	1558	1	111.36	TVTAMDVVYALK	iTRAQ4plex (K); iTRAQ4plex (N-term)
25	sp|P62805|H4_HUMAN	Histone H4 OS=Homo sapiens GN=HIST1H4A PE=1 SV=2	478	11360	15	6	51.5	11.36	1581	1	48.77	DNIQGITKPAIR	iTRAQ4plex (K); iTRAQ4plex (N-term)
25	sp|P62805|H4_HUMAN	Histone H4 OS=Homo sapiens GN=HIST1H4A PE=1 SV=2	478	11360	15	6	51.5	11.36	1582	1	51.61	DNIQGITKPAIR	iTRAQ4plex (K); iTRAQ4plex (N-term)
25	sp|P62805|H4_HUMAN	Histone H4 OS=Homo sapiens GN=HIST1H4A PE=1 SV=2	478	11360	15	6	51.5	11.36	1941	1	51.35	KTVTAMDVVYALK	2 iTRAQ4plex (K); iTRAQ4plex (N-term)
25	sp|P62805|H4_HUMAN	Histone H4 OS=Homo sapiens GN=HIST1H4A PE=1 SV=2	478	11360	15	6	51.5	11.36	1942	1	54.97	KTVTAMDVVYALK	2 iTRAQ4plex (K); iTRAQ4plex (N-term)
25	sp|P62806|H4_MOUSE	Histone H4 OS=Mus musculus GN=Hist1h4a PE=1 SV=2	478	11360	15	6	51.5	11.36	546	1	52.28	VFLENVIR	iTRAQ4plex (N-term)
25	sp|P62806|H4_MOUSE	Histone H4 OS=Mus musculus GN=Hist1h4a PE=1 SV=2	478	11360	15	6	51.5	11.36	547	1	52.2	VFLENVIR	iTRAQ4plex (N-term)
25	sp|P62806|H4_MOUSE	Histone H4 OS=Mus musculus GN=Hist1h4a PE=1 SV=2	478	11360	15	6	51.5	11.36	1060	1	61.64	ISGLIYEETR	iTRAQ4plex (N-term)
25	sp|P62806|H4_MOUSE	Histone H4 OS=Mus musculus GN=Hist1h4a PE=1 SV=2	478	11360	15	6	51.5	11.36	1061	1	70.62	ISGLIYEETR	iTRAQ4plex (N-term)
25	sp|P62806|H4_MOUSE	Histone H4 OS=Mus musculus GN=Hist1h4a PE=1 SV=2	478	11360	15	6	51.5	11.36	1241	1	78.67	DAVTYTEHAK	iTRAQ4plex (K); iTRAQ4plex (N-term)
25	sp|P62806|H4_MOUSE	Histone H4 OS=Mus musculus GN=Hist1h4a PE=1 SV=2	478	11360	15	6	51.5	11.36	1242	1	66.31	DAVTYTEHAK	iTRAQ4plex (K); iTRAQ4plex (N-term)
25	sp|P62806|H4_MOUSE	Histone H4 OS=Mus musculus GN=Hist1h4a PE=1 SV=2	478	11360	15	6	51.5	11.36	1243	1	65.07	DAVTYTEHAK	iTRAQ4plex (K); iTRAQ4plex (N-term)
25	sp|P62806|H4_MOUSE	Histone H4 OS=Mus musculus GN=Hist1h4a PE=1 SV=2	478	11360	15	6	51.5	11.36	1555	1	93.97	TVTAMDVVYALK	iTRAQ4plex (K); iTRAQ4plex (N-term)
25	sp|P62806|H4_MOUSE	Histone H4 OS=Mus musculus GN=Hist1h4a PE=1 SV=2	478	11360	15	6	51.5	11.36	1556	1	62.42	TVTAMDVVYALK	iTRAQ4plex (K); iTRAQ4plex (N-term)
25	sp|P62806|H4_MOUSE	Histone H4 OS=Mus musculus GN=Hist1h4a PE=1 SV=2	478	11360	15	6	51.5	11.36	1557	1	70.69	TVTAMDVVYALK	iTRAQ4plex (K); iTRAQ4plex (N-term)
25	sp|P62806|H4_MOUSE	Histone H4 OS=Mus musculus GN=Hist1h4a PE=1 SV=2	478	11360	15	6	51.5	11.36	1558	1	111.36	TVTAMDVVYALK	iTRAQ4plex (K); iTRAQ4plex (N-term)
25	sp|P62806|H4_MOUSE	Histone H4 OS=Mus musculus GN=Hist1h4a PE=1 SV=2	478	11360	15	6	51.5	11.36	1581	1	48.77	DNIQGITKPAIR	iTRAQ4plex (K); iTRAQ4plex (N-term)
25	sp|P62806|H4_MOUSE	Histone H4 OS=Mus musculus GN=Hist1h4a PE=1 SV=2	478	11360	15	6	51.5	11.36	1582	1	51.61	DNIQGITKPAIR	iTRAQ4plex (K); iTRAQ4plex (N-term)
25	sp|P62806|H4_MOUSE	Histone H4 OS=Mus musculus GN=Hist1h4a PE=1 SV=2	478	11360	15	6	51.5	11.36	1941	1	51.35	KTVTAMDVVYALK	2 iTRAQ4plex (K); iTRAQ4plex (N-term)
25	sp|P62806|H4_MOUSE	Histone H4 OS=Mus musculus GN=Hist1h4a PE=1 SV=2	478	11360	15	6	51.5	11.36	1942	1	54.97	KTVTAMDVVYALK	2 iTRAQ4plex (K); iTRAQ4plex (N-term)
26	sp|P55060|XPO2_HUMAN	Exportin-2 OS=Homo sapiens GN=CSE1L PE=1 SV=3	457	110346	11	6	10.6	5.51	845	1	41.08	IIIPEIQK	iTRAQ4plex (K); iTRAQ4plex (N-term)
26	sp|P55060|XPO2_HUMAN	Exportin-2 OS=Homo sapiens GN=CSE1L PE=1 SV=3	457	110346	11	6	10.6	5.51	846	1	40.96	IIIPEIQK	iTRAQ4plex (K); iTRAQ4plex (N-term)
26	sp|P55060|XPO2_HUMAN	Exportin-2 OS=Homo sapiens GN=CSE1L PE=1 SV=3	457	110346	11	6	10.6	5.51	2065	1	72.53	LVLDAFALPLTNLFK	iTRAQ4plex (K); iTRAQ4plex (N-term)
26	sp|P55060|XPO2_HUMAN	Exportin-2 OS=Homo sapiens GN=CSE1L PE=1 SV=3	457	110346	11	6	10.6	5.51	2066	1	72.76	LVLDAFALPLTNLFK	iTRAQ4plex (K); iTRAQ4plex (N-term)
26	sp|P55060|XPO2_HUMAN	Exportin-2 OS=Homo sapiens GN=CSE1L PE=1 SV=3	457	110346	11	6	10.6	5.51	2359	1	70.04	FVTAIWNLLVTTGQEVK	iTRAQ4plex (K); iTRAQ4plex (N-term)
26	sp|P55060|XPO2_HUMAN	Exportin-2 OS=Homo sapiens GN=CSE1L PE=1 SV=3	457	110346	11	6	10.6	5.51	2360	1	74.83	FVTAIWNLLVTTGQEVK	iTRAQ4plex (K); iTRAQ4plex (N-term)
26	sp|P55060|XPO2_HUMAN	Exportin-2 OS=Homo sapiens GN=CSE1L PE=1 SV=3	457	110346	11	6	10.6	5.51	2365	1	98.33	LLQTDDEEEAGLLELLK	iTRAQ4plex (K); iTRAQ4plex (N-term)
26	sp|P55060|XPO2_HUMAN	Exportin-2 OS=Homo sapiens GN=CSE1L PE=1 SV=3	457	110346	11	6	10.6	5.51	2366	1	90.05	LLQTDDEEEAGLLELLK	iTRAQ4plex (K); iTRAQ4plex (N-term)
26	sp|P55060|XPO2_HUMAN	Exportin-2 OS=Homo sapiens GN=CSE1L PE=1 SV=3	457	110346	11	6	10.6	5.51	2726	1	83.75	FLESVEGNQNYPLLLLTLLEK	iTRAQ4plex (K); iTRAQ4plex (N-term)
26	sp|P55060|XPO2_HUMAN	Exportin-2 OS=Homo sapiens GN=CSE1L PE=1 SV=3	457	110346	11	6	10.6	5.51	2859	1	58.05	HGITQANELVNLTEFFVNHILPDLK	iTRAQ4plex (K); iTRAQ4plex (N-term)
26	sp|P55060|XPO2_HUMAN	Exportin-2 OS=Homo sapiens GN=CSE1L PE=1 SV=3	457	110346	11	6	10.6	5.51	2860	1	75.05	HGITQANELVNLTEFFVNHILPDLK	iTRAQ4plex (K); iTRAQ4plex (N-term)
27	sp|P08758|ANXA5_HUMAN	Annexin A5 OS=Homo sapiens GN=ANXA5 PE=1 SV=2	452	35914	12	6	24.4	4.94	573	0	46.53	VLTEIIASR	iTRAQ4plex (N-term)
27	sp|P08758|ANXA5_HUMAN	Annexin A5 OS=Homo sapiens GN=ANXA5 PE=1 SV=2	452	35914	12	6	24.4	4.94	574	0	48.89	VLTEIIASR	iTRAQ4plex (N-term)
27	sp|P08758|ANXA5_HUMAN	Annexin A5 OS=Homo sapiens GN=ANXA5 PE=1 SV=2	452	35914	12	6	24.4	4.94	1002	0	61.98	MLVVLLQANR	iTRAQ4plex (N-term)
27	sp|P08758|ANXA5_HUMAN	Annexin A5 OS=Homo sapiens GN=ANXA5 PE=1 SV=2	452	35914	12	6	24.4	4.94	1921	1	100.37	GLGTDEESILTLLTSR	iTRAQ4plex (N-term)
27	sp|P08758|ANXA5_HUMAN	Annexin A5 OS=Homo sapiens GN=ANXA5 PE=1 SV=2	452	35914	12	6	24.4	4.94	1922	1	115.81	GLGTDEESILTLLTSR	iTRAQ4plex (N-term)
27	sp|P08758|ANXA5_HUMAN	Annexin A5 OS=Homo sapiens GN=ANXA5 PE=1 SV=2	452	35914	12	6	24.4	4.94	1950	1	45.89	DLLDDLKSELTGK	2 iTRAQ4plex (K); iTRAQ4plex (N-term)
27	sp|P08758|ANXA5_HUMAN	Annexin A5 OS=Homo sapiens GN=ANXA5 PE=1 SV=2	452	35914	12	6	24.4	4.94	1977	0	102.4	ETSGNLEQLLLAVVK	iTRAQ4plex (K); iTRAQ4plex (N-term)
27	sp|P08758|ANXA5_HUMAN	Annexin A5 OS=Homo sapiens GN=ANXA5 PE=1 SV=2	452	35914	12	6	24.4	4.94	1978	0	95.09	ETSGNLEQLLLAVVK	iTRAQ4plex (K); iTRAQ4plex (N-term)
27	sp|P08758|ANXA5_HUMAN	Annexin A5 OS=Homo sapiens GN=ANXA5 PE=1 SV=2	452	35914	12	6	24.4	4.94	1979	0	58.25	ETSGNLEQLLLAVVK	iTRAQ4plex (K); iTRAQ4plex (N-term)
27	sp|P08758|ANXA5_HUMAN	Annexin A5 OS=Homo sapiens GN=ANXA5 PE=1 SV=2	452	35914	12	6	24.4	4.94	1980	0	64.54	ETSGNLEQLLLAVVK	iTRAQ4plex (K); iTRAQ4plex (N-term)
27	sp|P08758|ANXA5_HUMAN	Annexin A5 OS=Homo sapiens GN=ANXA5 PE=1 SV=2	452	35914	12	6	24.4	4.94	2126	0	42.35	SIPAYLAETLYYAMK	iTRAQ4plex (K); iTRAQ4plex (N-term)
27	sp|P08758|ANXA5_HUMAN	Annexin A5 OS=Homo sapiens GN=ANXA5 PE=1 SV=2	452	35914	12	6	24.4	4.94	2127	0	48.78	SIPAYLAETLYYAMK	iTRAQ4plex (K); iTRAQ4plex (N-term)
28	sp|P14618|KPYM_HUMAN	Pyruvate kinase isozymes M1/M2 OS=Homo sapiens GN=PKM2 PE=1 SV=4	452	57900	10	4	9.6	7.96	927	1	45.53	VNFAMNVGK	iTRAQ4plex (K); iTRAQ4plex (N-term)
28	sp|P14618|KPYM_HUMAN	Pyruvate kinase isozymes M1/M2 OS=Homo sapiens GN=PKM2 PE=1 SV=4	452	57900	10	4	9.6	7.96	928	1	56.17	VNFAMNVGK	iTRAQ4plex (K); iTRAQ4plex (N-term)
28	sp|P14618|KPYM_HUMAN	Pyruvate kinase isozymes M1/M2 OS=Homo sapiens GN=PKM2 PE=1 SV=4	452	57900	10	4	9.6	7.96	963	1	82.8	GSGTAEVELK	iTRAQ4plex (K); iTRAQ4plex (N-term)
28	sp|P14618|KPYM_HUMAN	Pyruvate kinase isozymes M1/M2 OS=Homo sapiens GN=PKM2 PE=1 SV=4	452	57900	10	4	9.6	7.96	964	1	78.12	GSGTAEVELK	iTRAQ4plex (K); iTRAQ4plex (N-term)
28	sp|P14618|KPYM_HUMAN	Pyruvate kinase isozymes M1/M2 OS=Homo sapiens GN=PKM2 PE=1 SV=4	452	57900	10	4	9.6	7.96	2110	1	67.28	FGVEQDVDMVFASFIR	iTRAQ4plex (N-term)
28	sp|P14618|KPYM_HUMAN	Pyruvate kinase isozymes M1/M2 OS=Homo sapiens GN=PKM2 PE=1 SV=4	452	57900	10	4	9.6	7.96	2111	1	85.3	FGVEQDVDMVFASFIR	iTRAQ4plex (N-term)
28	sp|P14618|KPYM_HUMAN	Pyruvate kinase isozymes M1/M2 OS=Homo sapiens GN=PKM2 PE=1 SV=4	452	57900	10	4	9.6	7.96	2112	1	76.6	FGVEQDVDMVFASFIR	iTRAQ4plex (N-term)
28	sp|P14618|KPYM_HUMAN	Pyruvate kinase isozymes M1/M2 OS=Homo sapiens GN=PKM2 PE=1 SV=4	452	57900	10	4	9.6	7.96	2113	1	132.17	FGVEQDVDMVFASFIR	iTRAQ4plex (N-term)
28	sp|P14618|KPYM_HUMAN	Pyruvate kinase isozymes M1/M2 OS=Homo sapiens GN=PKM2 PE=1 SV=4	452	57900	10	4	9.6	7.96	2210	1	69.29	EAEAAIYHLQLFEELR	iTRAQ4plex (N-term)
28	sp|P14618|KPYM_HUMAN	Pyruvate kinase isozymes M1/M2 OS=Homo sapiens GN=PKM2 PE=1 SV=4	452	57900	10	4	9.6	7.96	2211	1	82.03	EAEAAIYHLQLFEELR	iTRAQ4plex (N-term)
29	sp|P07195|LDHB_HUMAN	L-lactate dehydrogenase B chain OS=Homo sapiens GN=LDHB PE=1 SV=2	445	36615	12	6	23.7	5.71	859	1	38.29	FIIPQIVK	iTRAQ4plex (K); iTRAQ4plex (N-term)
29	sp|P07195|LDHB_HUMAN	L-lactate dehydrogenase B chain OS=Homo sapiens GN=LDHB PE=1 SV=2	445	36615	12	6	23.7	5.71	1346	1	44.14	SADTLWDIQK	iTRAQ4plex (K); iTRAQ4plex (N-term)
29	sp|P07195|LDHB_HUMAN	L-lactate dehydrogenase B chain OS=Homo sapiens GN=LDHB PE=1 SV=2	445	36615	12	6	23.7	5.71	1548	1	42.42	LKDDEVAQLK	2 iTRAQ4plex (K); iTRAQ4plex (N-term)
29	sp|P07195|LDHB_HUMAN	L-lactate dehydrogenase B chain OS=Homo sapiens GN=LDHB PE=1 SV=2	445	36615	12	6	23.7	5.71	1549	1	43.92	LKDDEVAQLK	2 iTRAQ4plex (K); iTRAQ4plex (N-term)
29	sp|P07195|LDHB_HUMAN	L-lactate dehydrogenase B chain OS=Homo sapiens GN=LDHB PE=1 SV=2	445	36615	12	6	23.7	5.71	2002	1	109.82	SLADELALVDVLEDK	iTRAQ4plex (K); iTRAQ4plex (N-term)
29	sp|P07195|LDHB_HUMAN	L-lactate dehydrogenase B chain OS=Homo sapiens GN=LDHB PE=1 SV=2	445	36615	12	6	23.7	5.71	2003	1	67.39	SLADELALVDVLEDK	iTRAQ4plex (K); iTRAQ4plex (N-term)
29	sp|P07195|LDHB_HUMAN	L-lactate dehydrogenase B chain OS=Homo sapiens GN=LDHB PE=1 SV=2	445	36615	12	6	23.7	5.71	2004	1	102.36	SLADELALVDVLEDK	iTRAQ4plex (K); iTRAQ4plex (N-term)
29	sp|P07195|LDHB_HUMAN	L-lactate dehydrogenase B chain OS=Homo sapiens GN=LDHB PE=1 SV=2	445	36615	12	6	23.7	5.71	2005	1	83.75	SLADELALVDVLEDK	iTRAQ4plex (K); iTRAQ4plex (N-term)
29	sp|P07195|LDHB_HUMAN	L-lactate dehydrogenase B chain OS=Homo sapiens GN=LDHB PE=1 SV=2	445	36615	12	6	23.7	5.71	2090	1	68.86	LIAPVAEEEATVPNNK	iTRAQ4plex (K); iTRAQ4plex (N-term)
29	sp|P07195|LDHB_HUMAN	L-lactate dehydrogenase B chain OS=Homo sapiens GN=LDHB PE=1 SV=2	445	36615	12	6	23.7	5.71	2091	1	58.49	LIAPVAEEEATVPNNK	iTRAQ4plex (K); iTRAQ4plex (N-term)
29	sp|P07195|LDHB_HUMAN	L-lactate dehydrogenase B chain OS=Homo sapiens GN=LDHB PE=1 SV=2	445	36615	12	6	23.7	5.71	2588	1	81.7	GYTNWAIGLSVADLIESMLK	iTRAQ4plex (K); iTRAQ4plex (N-term)
29	sp|P07195|LDHB_HUMAN	L-lactate dehydrogenase B chain OS=Homo sapiens GN=LDHB PE=1 SV=2	445	36615	12	6	23.7	5.71	2589	1	85.2	GYTNWAIGLSVADLIESMLK	iTRAQ4plex (K); iTRAQ4plex (N-term)
30	sp|P02469|LAMB1_MOUSE	Laminin subunit beta-1 OS=Mus musculus GN=Lamb1 PE=1 SV=3	430	196961	6	3	3.1	4.82	1828	1	66.91	DVLSALAEVEQLSK	iTRAQ4plex (K); iTRAQ4plex (N-term)
30	sp|P02469|LAMB1_MOUSE	Laminin subunit beta-1 OS=Mus musculus GN=Lamb1 PE=1 SV=3	430	196961	6	3	3.1	4.82	1829	1	55.69	DVLSALAEVEQLSK	iTRAQ4plex (K); iTRAQ4plex (N-term)
30	sp|P02469|LAMB1_MOUSE	Laminin subunit beta-1 OS=Mus musculus GN=Lamb1 PE=1 SV=3	430	196961	6	3	3.1	4.82	2466	1	117.47	VETLSQVEVILQQSAADIAR	iTRAQ4plex (N-term)
30	sp|P02469|LAMB1_MOUSE	Laminin subunit beta-1 OS=Mus musculus GN=Lamb1 PE=1 SV=3	430	196961	6	3	3.1	4.82	2467	1	111.77	VETLSQVEVILQQSAADIAR	iTRAQ4plex (N-term)
30	sp|P02469|LAMB1_MOUSE	Laminin subunit beta-1 OS=Mus musculus GN=Lamb1 PE=1 SV=3	430	196961	6	3	3.1	4.82	2716	1	123.06	NFLTEDSADLDSIEAVANEVLK	iTRAQ4plex (K); iTRAQ4plex (N-term)
30	sp|P02469|LAMB1_MOUSE	Laminin subunit beta-1 OS=Mus musculus GN=Lamb1 PE=1 SV=3	430	196961	6	3	3.1	4.82	2717	1	122.88	NFLTEDSADLDSIEAVANEVLK	iTRAQ4plex (K); iTRAQ4plex (N-term)
31	sp|P63101|1433Z_MOUSE	14-3-3 protein zeta/delta OS=Mus musculus GN=Ywhaz PE=1 SV=1	421	27754	10	6	27.8	4.73	205	0	41.47	LAEQAER	iTRAQ4plex (N-term)
31	sp|P63101|1433Z_MOUSE	14-3-3 protein zeta/delta OS=Mus musculus GN=Ywhaz PE=1 SV=1	421	27754	10	6	27.8	4.73	715	0	69.56	NLLSVAYK	iTRAQ4plex (K); iTRAQ4plex (N-term)
31	sp|P63101|1433Z_MOUSE	14-3-3 protein zeta/delta OS=Mus musculus GN=Ywhaz PE=1 SV=1	421	27754	10	6	27.8	4.73	716	0	65.67	NLLSVAYK	iTRAQ4plex (K); iTRAQ4plex (N-term)
31	sp|P63101|1433Z_MOUSE	14-3-3 protein zeta/delta OS=Mus musculus GN=Ywhaz PE=1 SV=1	421	27754	10	6	27.8	4.73	1074	0	81.85	DSTLIMQLLR	iTRAQ4plex (N-term)
31	sp|P63101|1433Z_MOUSE	14-3-3 protein zeta/delta OS=Mus musculus GN=Ywhaz PE=1 SV=1	421	27754	10	6	27.8	4.73	1075	0	73.83	DSTLIMQLLR	iTRAQ4plex (N-term)
31	sp|P63101|1433Z_MOUSE	14-3-3 protein zeta/delta OS=Mus musculus GN=Ywhaz PE=1 SV=1	421	27754	10	6	27.8	4.73	1698	1	82.44	DICNDVLSLLEK	iTRAQ4plex (K); iTRAQ4plex (N-term); Methylthio (C)
31	sp|P63101|1433Z_MOUSE	14-3-3 protein zeta/delta OS=Mus musculus GN=Ywhaz PE=1 SV=1	421	27754	10	6	27.8	4.73	1715	1	68.22	YLAEVAAGDDKK	2 iTRAQ4plex (K); iTRAQ4plex (N-term)
31	sp|P63101|1433Z_MOUSE	14-3-3 protein zeta/delta OS=Mus musculus GN=Ywhaz PE=1 SV=1	421	27754	10	6	27.8	4.73	1716	1	54.1	YLAEVAAGDDKK	2 iTRAQ4plex (K); iTRAQ4plex (N-term)
31	sp|P63101|1433Z_MOUSE	14-3-3 protein zeta/delta OS=Mus musculus GN=Ywhaz PE=1 SV=1	421	27754	10	6	27.8	4.73	2555	1	117.16	TAFDEAIAELDTLSEESYK	iTRAQ4plex (K); iTRAQ4plex (N-term)
31	sp|P63101|1433Z_MOUSE	14-3-3 protein zeta/delta OS=Mus musculus GN=Ywhaz PE=1 SV=1	421	27754	10	6	27.8	4.73	2556	1	95.43	TAFDEAIAELDTLSEESYK	iTRAQ4plex (K); iTRAQ4plex (N-term)
31	sp|P63104|1433Z_HUMAN	14-3-3 protein zeta/delta OS=Homo sapiens GN=YWHAZ PE=1 SV=1	421	27728	10	6	27.8	4.73	205	0	41.47	LAEQAER	iTRAQ4plex (N-term)
31	sp|P63104|1433Z_HUMAN	14-3-3 protein zeta/delta OS=Homo sapiens GN=YWHAZ PE=1 SV=1	421	27728	10	6	27.8	4.73	715	0	69.56	NLLSVAYK	iTRAQ4plex (K); iTRAQ4plex (N-term)
31	sp|P63104|1433Z_HUMAN	14-3-3 protein zeta/delta OS=Homo sapiens GN=YWHAZ PE=1 SV=1	421	27728	10	6	27.8	4.73	716	0	65.67	NLLSVAYK	iTRAQ4plex (K); iTRAQ4plex (N-term)
31	sp|P63104|1433Z_HUMAN	14-3-3 protein zeta/delta OS=Homo sapiens GN=YWHAZ PE=1 SV=1	421	27728	10	6	27.8	4.73	1074	0	81.85	DSTLIMQLLR	iTRAQ4plex (N-term)
31	sp|P63104|1433Z_HUMAN	14-3-3 protein zeta/delta OS=Homo sapiens GN=YWHAZ PE=1 SV=1	421	27728	10	6	27.8	4.73	1075	0	73.83	DSTLIMQLLR	iTRAQ4plex (N-term)
31	sp|P63104|1433Z_HUMAN	14-3-3 protein zeta/delta OS=Homo sapiens GN=YWHAZ PE=1 SV=1	421	27728	10	6	27.8	4.73	1698	1	82.44	DICNDVLSLLEK	iTRAQ4plex (K); iTRAQ4plex (N-term); Methylthio (C)
31	sp|P63104|1433Z_HUMAN	14-3-3 protein zeta/delta OS=Homo sapiens GN=YWHAZ PE=1 SV=1	421	27728	10	6	27.8	4.73	1715	1	68.22	YLAEVAAGDDKK	2 iTRAQ4plex (K); iTRAQ4plex (N-term)
31	sp|P63104|1433Z_HUMAN	14-3-3 protein zeta/delta OS=Homo sapiens GN=YWHAZ PE=1 SV=1	421	27728	10	6	27.8	4.73	1716	1	54.1	YLAEVAAGDDKK	2 iTRAQ4plex (K); iTRAQ4plex (N-term)
31	sp|P63104|1433Z_HUMAN	14-3-3 protein zeta/delta OS=Homo sapiens GN=YWHAZ PE=1 SV=1	421	27728	10	6	27.8	4.73	2555	1	117.16	TAFDEAIAELDTLSEESYK	iTRAQ4plex (K); iTRAQ4plex (N-term)
31	sp|P63104|1433Z_HUMAN	14-3-3 protein zeta/delta OS=Homo sapiens GN=YWHAZ PE=1 SV=1	421	27728	10	6	27.8	4.73	2556	1	95.43	TAFDEAIAELDTLSEESYK	iTRAQ4plex (K); iTRAQ4plex (N-term)
32	sp|Q00896|A1AT3_MOUSE	Alpha-1-antitrypsin 1-3 OS=Mus musculus GN=Serpina1c PE=1 SV=2	416	45794	10	5	16	5.25	522	1	52.23	LAQIHFPR	iTRAQ4plex (N-term)
32	sp|Q00896|A1AT3_MOUSE	Alpha-1-antitrypsin 1-3 OS=Mus musculus GN=Serpina1c PE=1 SV=2	416	45794	10	5	16	5.25	2310	1	69.37	LDQDTVFALANYILFK	iTRAQ4plex (K); iTRAQ4plex (N-term)
32	sp|Q00896|A1AT3_MOUSE	Alpha-1-antitrypsin 1-3 OS=Mus musculus GN=Serpina1c PE=1 SV=2	416	45794	10	5	16	5.25	2436	1	52.4	KLDQDTVFALANYILFK	Deamidated (NQ); 2 iTRAQ4plex (K)
32	sp|Q00896|A1AT3_MOUSE	Alpha-1-antitrypsin 1-3 OS=Mus musculus GN=Serpina1c PE=1 SV=2	416	45794	10	5	16	5.25	2437	1	64.06	KLDQDTVFALANYILFK	Deamidated (NQ); 2 iTRAQ4plex (K)
32	sp|Q00896|A1AT3_MOUSE	Alpha-1-antitrypsin 1-3 OS=Mus musculus GN=Serpina1c PE=1 SV=2	416	45794	10	5	16	5.25	2440	0	84.94	IFNNGADLSGITEENAPLK	Deamidated (NQ); iTRAQ4plex (K); iTRAQ4plex (N-term)
32	sp|Q00896|A1AT3_MOUSE	Alpha-1-antitrypsin 1-3 OS=Mus musculus GN=Serpina1c PE=1 SV=2	416	45794	10	5	16	5.25	2441	0	88.77	IFNNGADLSGITEENAPLK	Deamidated (NQ); iTRAQ4plex (K); iTRAQ4plex (N-term)
32	sp|Q00896|A1AT3_MOUSE	Alpha-1-antitrypsin 1-3 OS=Mus musculus GN=Serpina1c PE=1 SV=2	416	45794	10	5	16	5.25	2568	1	67.86	KLDQDTVFALANYILFK	2 iTRAQ4plex (K); iTRAQ4plex (N-term)
32	sp|Q00896|A1AT3_MOUSE	Alpha-1-antitrypsin 1-3 OS=Mus musculus GN=Serpina1c PE=1 SV=2	416	45794	10	5	16	5.25	2569	1	75.65	KLDQDTVFALANYILFK	2 iTRAQ4plex (K); iTRAQ4plex (N-term)
32	sp|Q00896|A1AT3_MOUSE	Alpha-1-antitrypsin 1-3 OS=Mus musculus GN=Serpina1c PE=1 SV=2	416	45794	10	5	16	5.25	2653	0	82.14	DQSPASHEIATNLGDFAISLYR	iTRAQ4plex (N-term)
32	sp|Q00896|A1AT3_MOUSE	Alpha-1-antitrypsin 1-3 OS=Mus musculus GN=Serpina1c PE=1 SV=2	416	45794	10	5	16	5.25	2654	0	78.72	DQSPASHEIATNLGDFAISLYR	iTRAQ4plex (N-term)
32	sp|P07758|A1AT1_MOUSE	Alpha-1-antitrypsin 1-1 OS=Mus musculus GN=Serpina1a PE=1 SV=4	416	45974	10	5	16	5.44	522	1	52.23	LAQIHFPR	iTRAQ4plex (N-term)
32	sp|P07758|A1AT1_MOUSE	Alpha-1-antitrypsin 1-1 OS=Mus musculus GN=Serpina1a PE=1 SV=4	416	45974	10	5	16	5.44	2310	1	69.37	LDQDTVFALANYILFK	iTRAQ4plex (K); iTRAQ4plex (N-term)
32	sp|P07758|A1AT1_MOUSE	Alpha-1-antitrypsin 1-1 OS=Mus musculus GN=Serpina1a PE=1 SV=4	416	45974	10	5	16	5.44	2436	1	52.4	KLDQDTVFALANYILFK	Deamidated (NQ); 2 iTRAQ4plex (K)
32	sp|P07758|A1AT1_MOUSE	Alpha-1-antitrypsin 1-1 OS=Mus musculus GN=Serpina1a PE=1 SV=4	416	45974	10	5	16	5.44	2437	1	64.06	KLDQDTVFALANYILFK	Deamidated (NQ); 2 iTRAQ4plex (K)
32	sp|P07758|A1AT1_MOUSE	Alpha-1-antitrypsin 1-1 OS=Mus musculus GN=Serpina1a PE=1 SV=4	416	45974	10	5	16	5.44	2440	0	84.94	IFNNGADLSGITEENAPLK	Deamidated (NQ); iTRAQ4plex (K); iTRAQ4plex (N-term)
32	sp|P07758|A1AT1_MOUSE	Alpha-1-antitrypsin 1-1 OS=Mus musculus GN=Serpina1a PE=1 SV=4	416	45974	10	5	16	5.44	2441	0	88.77	IFNNGADLSGITEENAPLK	Deamidated (NQ); iTRAQ4plex (K); iTRAQ4plex (N-term)
32	sp|P07758|A1AT1_MOUSE	Alpha-1-antitrypsin 1-1 OS=Mus musculus GN=Serpina1a PE=1 SV=4	416	45974	10	5	16	5.44	2568	1	67.86	KLDQDTVFALANYILFK	2 iTRAQ4plex (K); iTRAQ4plex (N-term)
32	sp|P07758|A1AT1_MOUSE	Alpha-1-antitrypsin 1-1 OS=Mus musculus GN=Serpina1a PE=1 SV=4	416	45974	10	5	16	5.44	2569	1	75.65	KLDQDTVFALANYILFK	2 iTRAQ4plex (K); iTRAQ4plex (N-term)
32	sp|P07758|A1AT1_MOUSE	Alpha-1-antitrypsin 1-1 OS=Mus musculus GN=Serpina1a PE=1 SV=4	416	45974	10	5	16	5.44	2653	0	82.14	DQSPASHEIATNLGDFAISLYR	iTRAQ4plex (N-term)
32	sp|P07758|A1AT1_MOUSE	Alpha-1-antitrypsin 1-1 OS=Mus musculus GN=Serpina1a PE=1 SV=4	416	45974	10	5	16	5.44	2654	0	78.72	DQSPASHEIATNLGDFAISLYR	iTRAQ4plex (N-term)
33	sp|P0C0S8|H2A1_HUMAN	Histone H2A type 1 OS=Homo sapiens GN=HIST1H2AG PE=1 SV=2	415	14083	7	3	43.8	10.9	426	0	58.64	AGLQFPVGR	iTRAQ4plex (N-term)
33	sp|P0C0S8|H2A1_HUMAN	Histone H2A type 1 OS=Homo sapiens GN=HIST1H2AG PE=1 SV=2	415	14083	7	3	43.8	10.9	427	0	58.6	AGLQFPVGR	iTRAQ4plex (N-term)
33	sp|P0C0S8|H2A1_HUMAN	Histone H2A type 1 OS=Homo sapiens GN=HIST1H2AG PE=1 SV=2	415	14083	7	3	43.8	10.9	2367	0	82.89	VTIAQGGVLPNIQAVLLPK	iTRAQ4plex (K); iTRAQ4plex (N-term)
33	sp|P0C0S8|H2A1_HUMAN	Histone H2A type 1 OS=Homo sapiens GN=HIST1H2AG PE=1 SV=2	415	14083	7	3	43.8	10.9	2368	0	83.97	VTIAQGGVLPNIQAVLLPK	iTRAQ4plex (K); iTRAQ4plex (N-term)
33	sp|P0C0S8|H2A1_HUMAN	Histone H2A type 1 OS=Homo sapiens GN=HIST1H2AG PE=1 SV=2	415	14083	7	3	43.8	10.9	2369	0	78.22	VTIAQGGVLPNIQAVLLPK	iTRAQ4plex (K); iTRAQ4plex (N-term)
33	sp|P0C0S8|H2A1_HUMAN	Histone H2A type 1 OS=Homo sapiens GN=HIST1H2AG PE=1 SV=2	415	14083	7	3	43.8	10.9	2370	0	95.4	VTIAQGGVLPNIQAVLLPK	iTRAQ4plex (K); iTRAQ4plex (N-term)
33	sp|P0C0S8|H2A1_HUMAN	Histone H2A type 1 OS=Homo sapiens GN=HIST1H2AG PE=1 SV=2	415	14083	7	3	43.8	10.9	2831	0	125.02	VGAGAPVYLAAVLEYLTAEILELAGNAAR	iTRAQ4plex (N-term)
33	sp|Q7L7L0|H2A3_HUMAN	Histone H2A type 3 OS=Homo sapiens GN=HIST3H2A PE=1 SV=3	415	14113	7	3	43.8	11.05	426	0	58.64	AGLQFPVGR	iTRAQ4plex (N-term)
33	sp|Q7L7L0|H2A3_HUMAN	Histone H2A type 3 OS=Homo sapiens GN=HIST3H2A PE=1 SV=3	415	14113	7	3	43.8	11.05	427	0	58.6	AGLQFPVGR	iTRAQ4plex (N-term)
33	sp|Q7L7L0|H2A3_HUMAN	Histone H2A type 3 OS=Homo sapiens GN=HIST3H2A PE=1 SV=3	415	14113	7	3	43.8	11.05	2367	0	82.89	VTIAQGGVLPNIQAVLLPK	iTRAQ4plex (K); iTRAQ4plex (N-term)
33	sp|Q7L7L0|H2A3_HUMAN	Histone H2A type 3 OS=Homo sapiens GN=HIST3H2A PE=1 SV=3	415	14113	7	3	43.8	11.05	2368	0	83.97	VTIAQGGVLPNIQAVLLPK	iTRAQ4plex (K); iTRAQ4plex (N-term)
33	sp|Q7L7L0|H2A3_HUMAN	Histone H2A type 3 OS=Homo sapiens GN=HIST3H2A PE=1 SV=3	415	14113	7	3	43.8	11.05	2369	0	78.22	VTIAQGGVLPNIQAVLLPK	iTRAQ4plex (K); iTRAQ4plex (N-term)
33	sp|Q7L7L0|H2A3_HUMAN	Histone H2A type 3 OS=Homo sapiens GN=HIST3H2A PE=1 SV=3	415	14113	7	3	43.8	11.05	2370	0	95.4	VTIAQGGVLPNIQAVLLPK	iTRAQ4plex (K); iTRAQ4plex (N-term)
33	sp|Q7L7L0|H2A3_HUMAN	Histone H2A type 3 OS=Homo sapiens GN=HIST3H2A PE=1 SV=3	415	14113	7	3	43.8	11.05	2831	0	125.02	VGAGAPVYLAAVLEYLTAEILELAGNAAR	iTRAQ4plex (N-term)
33	sp|Q8BFU2|H2A3_MOUSE	Histone H2A type 3 OS=Mus musculus GN=Hist3h2a PE=1 SV=3	415	14113	7	3	43.8	11.05	426	0	58.64	AGLQFPVGR	iTRAQ4plex (N-term)
33	sp|Q8BFU2|H2A3_MOUSE	Histone H2A type 3 OS=Mus musculus GN=Hist3h2a PE=1 SV=3	415	14113	7	3	43.8	11.05	427	0	58.6	AGLQFPVGR	iTRAQ4plex (N-term)
33	sp|Q8BFU2|H2A3_MOUSE	Histone H2A type 3 OS=Mus musculus GN=Hist3h2a PE=1 SV=3	415	14113	7	3	43.8	11.05	2367	0	82.89	VTIAQGGVLPNIQAVLLPK	iTRAQ4plex (K); iTRAQ4plex (N-term)
33	sp|Q8BFU2|H2A3_MOUSE	Histone H2A type 3 OS=Mus musculus GN=Hist3h2a PE=1 SV=3	415	14113	7	3	43.8	11.05	2368	0	83.97	VTIAQGGVLPNIQAVLLPK	iTRAQ4plex (K); iTRAQ4plex (N-term)
33	sp|Q8BFU2|H2A3_MOUSE	Histone H2A type 3 OS=Mus musculus GN=Hist3h2a PE=1 SV=3	415	14113	7	3	43.8	11.05	2369	0	78.22	VTIAQGGVLPNIQAVLLPK	iTRAQ4plex (K); iTRAQ4plex (N-term)
33	sp|Q8BFU2|H2A3_MOUSE	Histone H2A type 3 OS=Mus musculus GN=Hist3h2a PE=1 SV=3	415	14113	7	3	43.8	11.05	2370	0	95.4	VTIAQGGVLPNIQAVLLPK	iTRAQ4plex (K); iTRAQ4plex (N-term)
33	sp|Q8BFU2|H2A3_MOUSE	Histone H2A type 3 OS=Mus musculus GN=Hist3h2a PE=1 SV=3	415	14113	7	3	43.8	11.05	2831	0	125.02	VGAGAPVYLAAVLEYLTAEILELAGNAAR	iTRAQ4plex (N-term)
33	sp|Q8CGP5|H2A1F_MOUSE	Histone H2A type 1-F OS=Mus musculus GN=Hist1h2af PE=1 SV=3	415	14153	7	3	43.8	11.05	426	0	58.64	AGLQFPVGR	iTRAQ4plex (N-term)
33	sp|Q8CGP5|H2A1F_MOUSE	Histone H2A type 1-F OS=Mus musculus GN=Hist1h2af PE=1 SV=3	415	14153	7	3	43.8	11.05	427	0	58.6	AGLQFPVGR	iTRAQ4plex (N-term)
33	sp|Q8CGP5|H2A1F_MOUSE	Histone H2A type 1-F OS=Mus musculus GN=Hist1h2af PE=1 SV=3	415	14153	7	3	43.8	11.05	2367	0	82.89	VTIAQGGVLPNIQAVLLPK	iTRAQ4plex (K); iTRAQ4plex (N-term)
33	sp|Q8CGP5|H2A1F_MOUSE	Histone H2A type 1-F OS=Mus musculus GN=Hist1h2af PE=1 SV=3	415	14153	7	3	43.8	11.05	2368	0	83.97	VTIAQGGVLPNIQAVLLPK	iTRAQ4plex (K); iTRAQ4plex (N-term)
33	sp|Q8CGP5|H2A1F_MOUSE	Histone H2A type 1-F OS=Mus musculus GN=Hist1h2af PE=1 SV=3	415	14153	7	3	43.8	11.05	2369	0	78.22	VTIAQGGVLPNIQAVLLPK	iTRAQ4plex (K); iTRAQ4plex (N-term)
33	sp|Q8CGP5|H2A1F_MOUSE	Histone H2A type 1-F OS=Mus musculus GN=Hist1h2af PE=1 SV=3	415	14153	7	3	43.8	11.05	2370	0	95.4	VTIAQGGVLPNIQAVLLPK	iTRAQ4plex (K); iTRAQ4plex (N-term)
33	sp|Q8CGP5|H2A1F_MOUSE	Histone H2A type 1-F OS=Mus musculus GN=Hist1h2af PE=1 SV=3	415	14153	7	3	43.8	11.05	2831	0	125.02	VGAGAPVYLAAVLEYLTAEILELAGNAAR	iTRAQ4plex (N-term)
33	sp|Q8CGP6|H2A1H_MOUSE	Histone H2A type 1-H OS=Mus musculus GN=Hist1h2ah PE=1 SV=3	415	13942	7	3	44.5	11.03	426	0	58.64	AGLQFPVGR	iTRAQ4plex (N-term)
33	sp|Q8CGP6|H2A1H_MOUSE	Histone H2A type 1-H OS=Mus musculus GN=Hist1h2ah PE=1 SV=3	415	13942	7	3	44.5	11.03	427	0	58.6	AGLQFPVGR	iTRAQ4plex (N-term)
33	sp|Q8CGP6|H2A1H_MOUSE	Histone H2A type 1-H OS=Mus musculus GN=Hist1h2ah PE=1 SV=3	415	13942	7	3	44.5	11.03	2367	0	82.89	VTIAQGGVLPNIQAVLLPK	iTRAQ4plex (K); iTRAQ4plex (N-term)
33	sp|Q8CGP6|H2A1H_MOUSE	Histone H2A type 1-H OS=Mus musculus GN=Hist1h2ah PE=1 SV=3	415	13942	7	3	44.5	11.03	2368	0	83.97	VTIAQGGVLPNIQAVLLPK	iTRAQ4plex (K); iTRAQ4plex (N-term)
33	sp|Q8CGP6|H2A1H_MOUSE	Histone H2A type 1-H OS=Mus musculus GN=Hist1h2ah PE=1 SV=3	415	13942	7	3	44.5	11.03	2369	0	78.22	VTIAQGGVLPNIQAVLLPK	iTRAQ4plex (K); iTRAQ4plex (N-term)
33	sp|Q8CGP6|H2A1H_MOUSE	Histone H2A type 1-H OS=Mus musculus GN=Hist1h2ah PE=1 SV=3	415	13942	7	3	44.5	11.03	2370	0	95.4	VTIAQGGVLPNIQAVLLPK	iTRAQ4plex (K); iTRAQ4plex (N-term)
33	sp|Q8CGP6|H2A1H_MOUSE	Histone H2A type 1-H OS=Mus musculus GN=Hist1h2ah PE=1 SV=3	415	13942	7	3	44.5	11.03	2831	0	125.02	VGAGAPVYLAAVLEYLTAEILELAGNAAR	iTRAQ4plex (N-term)
33	sp|Q8CGP7|H2A1K_MOUSE	Histone H2A type 1-K OS=Mus musculus GN=Hist1h2ak PE=1 SV=3	415	14141	7	3	43.8	11.05	426	0	58.64	AGLQFPVGR	iTRAQ4plex (N-term)
33	sp|Q8CGP7|H2A1K_MOUSE	Histone H2A type 1-K OS=Mus musculus GN=Hist1h2ak PE=1 SV=3	415	14141	7	3	43.8	11.05	427	0	58.6	AGLQFPVGR	iTRAQ4plex (N-term)
33	sp|Q8CGP7|H2A1K_MOUSE	Histone H2A type 1-K OS=Mus musculus GN=Hist1h2ak PE=1 SV=3	415	14141	7	3	43.8	11.05	2367	0	82.89	VTIAQGGVLPNIQAVLLPK	iTRAQ4plex (K); iTRAQ4plex (N-term)
33	sp|Q8CGP7|H2A1K_MOUSE	Histone H2A type 1-K OS=Mus musculus GN=Hist1h2ak PE=1 SV=3	415	14141	7	3	43.8	11.05	2368	0	83.97	VTIAQGGVLPNIQAVLLPK	iTRAQ4plex (K); iTRAQ4plex (N-term)
33	sp|Q8CGP7|H2A1K_MOUSE	Histone H2A type 1-K OS=Mus musculus GN=Hist1h2ak PE=1 SV=3	415	14141	7	3	43.8	11.05	2369	0	78.22	VTIAQGGVLPNIQAVLLPK	iTRAQ4plex (K); iTRAQ4plex (N-term)
33	sp|Q8CGP7|H2A1K_MOUSE	Histone H2A type 1-K OS=Mus musculus GN=Hist1h2ak PE=1 SV=3	415	14141	7	3	43.8	11.05	2370	0	95.4	VTIAQGGVLPNIQAVLLPK	iTRAQ4plex (K); iTRAQ4plex (N-term)
33	sp|Q8CGP7|H2A1K_MOUSE	Histone H2A type 1-K OS=Mus musculus GN=Hist1h2ak PE=1 SV=3	415	14141	7	3	43.8	11.05	2831	0	125.02	VGAGAPVYLAAVLEYLTAEILELAGNAAR	iTRAQ4plex (N-term)
33	sp|Q8R1M2|H2AJ_MOUSE	Histone H2A.J OS=Mus musculus GN=H2afj PE=2 SV=1	415	14037	7	3	44.2	11.05	426	0	58.64	AGLQFPVGR	iTRAQ4plex (N-term)
33	sp|Q8R1M2|H2AJ_MOUSE	Histone H2A.J OS=Mus musculus GN=H2afj PE=2 SV=1	415	14037	7	3	44.2	11.05	427	0	58.6	AGLQFPVGR	iTRAQ4plex (N-term)
33	sp|Q8R1M2|H2AJ_MOUSE	Histone H2A.J OS=Mus musculus GN=H2afj PE=2 SV=1	415	14037	7	3	44.2	11.05	2367	0	82.89	VTIAQGGVLPNIQAVLLPK	iTRAQ4plex (K); iTRAQ4plex (N-term)
33	sp|Q8R1M2|H2AJ_MOUSE	Histone H2A.J OS=Mus musculus GN=H2afj PE=2 SV=1	415	14037	7	3	44.2	11.05	2368	0	83.97	VTIAQGGVLPNIQAVLLPK	iTRAQ4plex (K); iTRAQ4plex (N-term)
33	sp|Q8R1M2|H2AJ_MOUSE	Histone H2A.J OS=Mus musculus GN=H2afj PE=2 SV=1	415	14037	7	3	44.2	11.05	2369	0	78.22	VTIAQGGVLPNIQAVLLPK	iTRAQ4plex (K); iTRAQ4plex (N-term)
33	sp|Q8R1M2|H2AJ_MOUSE	Histone H2A.J OS=Mus musculus GN=H2afj PE=2 SV=1	415	14037	7	3	44.2	11.05	2370	0	95.4	VTIAQGGVLPNIQAVLLPK	iTRAQ4plex (K); iTRAQ4plex (N-term)
33	sp|Q8R1M2|H2AJ_MOUSE	Histone H2A.J OS=Mus musculus GN=H2afj PE=2 SV=1	415	14037	7	3	44.2	11.05	2831	0	125.02	VGAGAPVYLAAVLEYLTAEILELAGNAAR	iTRAQ4plex (N-term)
33	sp|Q9BTM1|H2AJ_HUMAN	Histone H2A.J OS=Homo sapiens GN=H2AFJ PE=1 SV=1	415	14011	7	3	44.2	10.9	426	0	58.64	AGLQFPVGR	iTRAQ4plex (N-term)
33	sp|Q9BTM1|H2AJ_HUMAN	Histone H2A.J OS=Homo sapiens GN=H2AFJ PE=1 SV=1	415	14011	7	3	44.2	10.9	427	0	58.6	AGLQFPVGR	iTRAQ4plex (N-term)
33	sp|Q9BTM1|H2AJ_HUMAN	Histone H2A.J OS=Homo sapiens GN=H2AFJ PE=1 SV=1	415	14011	7	3	44.2	10.9	2367	0	82.89	VTIAQGGVLPNIQAVLLPK	iTRAQ4plex (K); iTRAQ4plex (N-term)
33	sp|Q9BTM1|H2AJ_HUMAN	Histone H2A.J OS=Homo sapiens GN=H2AFJ PE=1 SV=1	415	14011	7	3	44.2	10.9	2368	0	83.97	VTIAQGGVLPNIQAVLLPK	iTRAQ4plex (K); iTRAQ4plex (N-term)
33	sp|Q9BTM1|H2AJ_HUMAN	Histone H2A.J OS=Homo sapiens GN=H2AFJ PE=1 SV=1	415	14011	7	3	44.2	10.9	2369	0	78.22	VTIAQGGVLPNIQAVLLPK	iTRAQ4plex (K); iTRAQ4plex (N-term)
33	sp|Q9BTM1|H2AJ_HUMAN	Histone H2A.J OS=Homo sapiens GN=H2AFJ PE=1 SV=1	415	14011	7	3	44.2	10.9	2370	0	95.4	VTIAQGGVLPNIQAVLLPK	iTRAQ4plex (K); iTRAQ4plex (N-term)
33	sp|Q9BTM1|H2AJ_HUMAN	Histone H2A.J OS=Homo sapiens GN=H2AFJ PE=1 SV=1	415	14011	7	3	44.2	10.9	2831	0	125.02	VGAGAPVYLAAVLEYLTAEILELAGNAAR	iTRAQ4plex (N-term)
33	sp|Q96KK5|H2A1H_HUMAN	Histone H2A type 1-H OS=Homo sapiens GN=HIST1H2AH PE=1 SV=3	415	13898	7	3	44.5	10.88	426	0	58.64	AGLQFPVGR	iTRAQ4plex (N-term)
33	sp|Q96KK5|H2A1H_HUMAN	Histone H2A type 1-H OS=Homo sapiens GN=HIST1H2AH PE=1 SV=3	415	13898	7	3	44.5	10.88	427	0	58.6	AGLQFPVGR	iTRAQ4plex (N-term)
33	sp|Q96KK5|H2A1H_HUMAN	Histone H2A type 1-H OS=Homo sapiens GN=HIST1H2AH PE=1 SV=3	415	13898	7	3	44.5	10.88	2367	0	82.89	VTIAQGGVLPNIQAVLLPK	iTRAQ4plex (K); iTRAQ4plex (N-term)
33	sp|Q96KK5|H2A1H_HUMAN	Histone H2A type 1-H OS=Homo sapiens GN=HIST1H2AH PE=1 SV=3	415	13898	7	3	44.5	10.88	2368	0	83.97	VTIAQGGVLPNIQAVLLPK	iTRAQ4plex (K); iTRAQ4plex (N-term)
33	sp|Q96KK5|H2A1H_HUMAN	Histone H2A type 1-H OS=Homo sapiens GN=HIST1H2AH PE=1 SV=3	415	13898	7	3	44.5	10.88	2369	0	78.22	VTIAQGGVLPNIQAVLLPK	iTRAQ4plex (K); iTRAQ4plex (N-term)
33	sp|Q96KK5|H2A1H_HUMAN	Histone H2A type 1-H OS=Homo sapiens GN=HIST1H2AH PE=1 SV=3	415	13898	7	3	44.5	10.88	2370	0	95.4	VTIAQGGVLPNIQAVLLPK	iTRAQ4plex (K); iTRAQ4plex (N-term)
33	sp|Q96KK5|H2A1H_HUMAN	Histone H2A type 1-H OS=Homo sapiens GN=HIST1H2AH PE=1 SV=3	415	13898	7	3	44.5	10.88	2831	0	125.02	VGAGAPVYLAAVLEYLTAEILELAGNAAR	iTRAQ4plex (N-term)
33	sp|P04908|H2A1B_HUMAN	Histone H2A type 1-B/E OS=Homo sapiens GN=HIST1H2AB PE=1 SV=2	415	14127	7	3	43.8	11.05	426	0	58.64	AGLQFPVGR	iTRAQ4plex (N-term)
33	sp|P04908|H2A1B_HUMAN	Histone H2A type 1-B/E OS=Homo sapiens GN=HIST1H2AB PE=1 SV=2	415	14127	7	3	43.8	11.05	427	0	58.6	AGLQFPVGR	iTRAQ4plex (N-term)
33	sp|P04908|H2A1B_HUMAN	Histone H2A type 1-B/E OS=Homo sapiens GN=HIST1H2AB PE=1 SV=2	415	14127	7	3	43.8	11.05	2367	0	82.89	VTIAQGGVLPNIQAVLLPK	iTRAQ4plex (K); iTRAQ4plex (N-term)
33	sp|P04908|H2A1B_HUMAN	Histone H2A type 1-B/E OS=Homo sapiens GN=HIST1H2AB PE=1 SV=2	415	14127	7	3	43.8	11.05	2368	0	83.97	VTIAQGGVLPNIQAVLLPK	iTRAQ4plex (K); iTRAQ4plex (N-term)
33	sp|P04908|H2A1B_HUMAN	Histone H2A type 1-B/E OS=Homo sapiens GN=HIST1H2AB PE=1 SV=2	415	14127	7	3	43.8	11.05	2369	0	78.22	VTIAQGGVLPNIQAVLLPK	iTRAQ4plex (K); iTRAQ4plex (N-term)
33	sp|P04908|H2A1B_HUMAN	Histone H2A type 1-B/E OS=Homo sapiens GN=HIST1H2AB PE=1 SV=2	415	14127	7	3	43.8	11.05	2370	0	95.4	VTIAQGGVLPNIQAVLLPK	iTRAQ4plex (K); iTRAQ4plex (N-term)
33	sp|P04908|H2A1B_HUMAN	Histone H2A type 1-B/E OS=Homo sapiens GN=HIST1H2AB PE=1 SV=2	415	14127	7	3	43.8	11.05	2831	0	125.02	VGAGAPVYLAAVLEYLTAEILELAGNAAR	iTRAQ4plex (N-term)
33	sp|P20671|H2A1D_HUMAN	Histone H2A type 1-D OS=Homo sapiens GN=HIST1H2AD PE=1 SV=2	415	14099	7	3	43.8	10.9	426	0	58.64	AGLQFPVGR	iTRAQ4plex (N-term)
33	sp|P20671|H2A1D_HUMAN	Histone H2A type 1-D OS=Homo sapiens GN=HIST1H2AD PE=1 SV=2	415	14099	7	3	43.8	10.9	427	0	58.6	AGLQFPVGR	iTRAQ4plex (N-term)
33	sp|P20671|H2A1D_HUMAN	Histone H2A type 1-D OS=Homo sapiens GN=HIST1H2AD PE=1 SV=2	415	14099	7	3	43.8	10.9	2367	0	82.89	VTIAQGGVLPNIQAVLLPK	iTRAQ4plex (K); iTRAQ4plex (N-term)
33	sp|P20671|H2A1D_HUMAN	Histone H2A type 1-D OS=Homo sapiens GN=HIST1H2AD PE=1 SV=2	415	14099	7	3	43.8	10.9	2368	0	83.97	VTIAQGGVLPNIQAVLLPK	iTRAQ4plex (K); iTRAQ4plex (N-term)
33	sp|P20671|H2A1D_HUMAN	Histone H2A type 1-D OS=Homo sapiens GN=HIST1H2AD PE=1 SV=2	415	14099	7	3	43.8	10.9	2369	0	78.22	VTIAQGGVLPNIQAVLLPK	iTRAQ4plex (K); iTRAQ4plex (N-term)
33	sp|P20671|H2A1D_HUMAN	Histone H2A type 1-D OS=Homo sapiens GN=HIST1H2AD PE=1 SV=2	415	14099	7	3	43.8	10.9	2370	0	95.4	VTIAQGGVLPNIQAVLLPK	iTRAQ4plex (K); iTRAQ4plex (N-term)
33	sp|P20671|H2A1D_HUMAN	Histone H2A type 1-D OS=Homo sapiens GN=HIST1H2AD PE=1 SV=2	415	14099	7	3	43.8	10.9	2831	0	125.02	VGAGAPVYLAAVLEYLTAEILELAGNAAR	iTRAQ4plex (N-term)
33	sp|P22752|H2A1_MOUSE	Histone H2A type 1 OS=Mus musculus GN=Hist1h2ab PE=1 SV=3	415	14127	7	3	43.8	11.05	426	0	58.64	AGLQFPVGR	iTRAQ4plex (N-term)
33	sp|P22752|H2A1_MOUSE	Histone H2A type 1 OS=Mus musculus GN=Hist1h2ab PE=1 SV=3	415	14127	7	3	43.8	11.05	427	0	58.6	AGLQFPVGR	iTRAQ4plex (N-term)
33	sp|P22752|H2A1_MOUSE	Histone H2A type 1 OS=Mus musculus GN=Hist1h2ab PE=1 SV=3	415	14127	7	3	43.8	11.05	2367	0	82.89	VTIAQGGVLPNIQAVLLPK	iTRAQ4plex (K); iTRAQ4plex (N-term)
33	sp|P22752|H2A1_MOUSE	Histone H2A type 1 OS=Mus musculus GN=Hist1h2ab PE=1 SV=3	415	14127	7	3	43.8	11.05	2368	0	83.97	VTIAQGGVLPNIQAVLLPK	iTRAQ4plex (K); iTRAQ4plex (N-term)
33	sp|P22752|H2A1_MOUSE	Histone H2A type 1 OS=Mus musculus GN=Hist1h2ab PE=1 SV=3	415	14127	7	3	43.8	11.05	2369	0	78.22	VTIAQGGVLPNIQAVLLPK	iTRAQ4plex (K); iTRAQ4plex (N-term)
33	sp|P22752|H2A1_MOUSE	Histone H2A type 1 OS=Mus musculus GN=Hist1h2ab PE=1 SV=3	415	14127	7	3	43.8	11.05	2370	0	95.4	VTIAQGGVLPNIQAVLLPK	iTRAQ4plex (K); iTRAQ4plex (N-term)
33	sp|P22752|H2A1_MOUSE	Histone H2A type 1 OS=Mus musculus GN=Hist1h2ab PE=1 SV=3	415	14127	7	3	43.8	11.05	2831	0	125.02	VGAGAPVYLAAVLEYLTAEILELAGNAAR	iTRAQ4plex (N-term)
33	sp|Q93077|H2A1C_HUMAN	Histone H2A type 1-C OS=Homo sapiens GN=HIST1H2AC PE=1 SV=3	415	14097	7	3	43.8	11.05	426	0	58.64	AGLQFPVGR	iTRAQ4plex (N-term)
33	sp|Q93077|H2A1C_HUMAN	Histone H2A type 1-C OS=Homo sapiens GN=HIST1H2AC PE=1 SV=3	415	14097	7	3	43.8	11.05	427	0	58.6	AGLQFPVGR	iTRAQ4plex (N-term)
33	sp|Q93077|H2A1C_HUMAN	Histone H2A type 1-C OS=Homo sapiens GN=HIST1H2AC PE=1 SV=3	415	14097	7	3	43.8	11.05	2367	0	82.89	VTIAQGGVLPNIQAVLLPK	iTRAQ4plex (K); iTRAQ4plex (N-term)
33	sp|Q93077|H2A1C_HUMAN	Histone H2A type 1-C OS=Homo sapiens GN=HIST1H2AC PE=1 SV=3	415	14097	7	3	43.8	11.05	2368	0	83.97	VTIAQGGVLPNIQAVLLPK	iTRAQ4plex (K); iTRAQ4plex (N-term)
33	sp|Q93077|H2A1C_HUMAN	Histone H2A type 1-C OS=Homo sapiens GN=HIST1H2AC PE=1 SV=3	415	14097	7	3	43.8	11.05	2369	0	78.22	VTIAQGGVLPNIQAVLLPK	iTRAQ4plex (K); iTRAQ4plex (N-term)
33	sp|Q93077|H2A1C_HUMAN	Histone H2A type 1-C OS=Homo sapiens GN=HIST1H2AC PE=1 SV=3	415	14097	7	3	43.8	11.05	2370	0	95.4	VTIAQGGVLPNIQAVLLPK	iTRAQ4plex (K); iTRAQ4plex (N-term)
33	sp|Q93077|H2A1C_HUMAN	Histone H2A type 1-C OS=Homo sapiens GN=HIST1H2AC PE=1 SV=3	415	14097	7	3	43.8	11.05	2831	0	125.02	VGAGAPVYLAAVLEYLTAEILELAGNAAR	iTRAQ4plex (N-term)
33	sp|Q99878|H2A1J_HUMAN	Histone H2A type 1-J OS=Homo sapiens GN=HIST1H2AJ PE=1 SV=3	415	13928	7	3	44.5	10.88	426	0	58.64	AGLQFPVGR	iTRAQ4plex (N-term)
33	sp|Q99878|H2A1J_HUMAN	Histone H2A type 1-J OS=Homo sapiens GN=HIST1H2AJ PE=1 SV=3	415	13928	7	3	44.5	10.88	427	0	58.6	AGLQFPVGR	iTRAQ4plex (N-term)
33	sp|Q99878|H2A1J_HUMAN	Histone H2A type 1-J OS=Homo sapiens GN=HIST1H2AJ PE=1 SV=3	415	13928	7	3	44.5	10.88	2367	0	82.89	VTIAQGGVLPNIQAVLLPK	iTRAQ4plex (K); iTRAQ4plex (N-term)
33	sp|Q99878|H2A1J_HUMAN	Histone H2A type 1-J OS=Homo sapiens GN=HIST1H2AJ PE=1 SV=3	415	13928	7	3	44.5	10.88	2368	0	83.97	VTIAQGGVLPNIQAVLLPK	iTRAQ4plex (K); iTRAQ4plex (N-term)
33	sp|Q99878|H2A1J_HUMAN	Histone H2A type 1-J OS=Homo sapiens GN=HIST1H2AJ PE=1 SV=3	415	13928	7	3	44.5	10.88	2369	0	78.22	VTIAQGGVLPNIQAVLLPK	iTRAQ4plex (K); iTRAQ4plex (N-term)
33	sp|Q99878|H2A1J_HUMAN	Histone H2A type 1-J OS=Homo sapiens GN=HIST1H2AJ PE=1 SV=3	415	13928	7	3	44.5	10.88	2370	0	95.4	VTIAQGGVLPNIQAVLLPK	iTRAQ4plex (K); iTRAQ4plex (N-term)
33	sp|Q99878|H2A1J_HUMAN	Histone H2A type 1-J OS=Homo sapiens GN=HIST1H2AJ PE=1 SV=3	415	13928	7	3	44.5	10.88	2831	0	125.02	VGAGAPVYLAAVLEYLTAEILELAGNAAR	iTRAQ4plex (N-term)
34	sp|Q6FI13|H2A2A_HUMAN	Histone H2A type 2-A OS=Homo sapiens GN=HIST2H2AA3 PE=1 SV=3	413	14087	7	3	43.8	10.9	426	0	58.64	AGLQFPVGR	iTRAQ4plex (N-term)
34	sp|Q6FI13|H2A2A_HUMAN	Histone H2A type 2-A OS=Homo sapiens GN=HIST2H2AA3 PE=1 SV=3	413	14087	7	3	43.8	10.9	427	0	58.6	AGLQFPVGR	iTRAQ4plex (N-term)
34	sp|Q6FI13|H2A2A_HUMAN	Histone H2A type 2-A OS=Homo sapiens GN=HIST2H2AA3 PE=1 SV=3	413	14087	7	3	43.8	10.9	2367	0	82.89	VTIAQGGVLPNIQAVLLPK	iTRAQ4plex (K); iTRAQ4plex (N-term)
34	sp|Q6FI13|H2A2A_HUMAN	Histone H2A type 2-A OS=Homo sapiens GN=HIST2H2AA3 PE=1 SV=3	413	14087	7	3	43.8	10.9	2368	0	83.97	VTIAQGGVLPNIQAVLLPK	iTRAQ4plex (K); iTRAQ4plex (N-term)
34	sp|Q6FI13|H2A2A_HUMAN	Histone H2A type 2-A OS=Homo sapiens GN=HIST2H2AA3 PE=1 SV=3	413	14087	7	3	43.8	10.9	2369	0	78.22	VTIAQGGVLPNIQAVLLPK	iTRAQ4plex (K); iTRAQ4plex (N-term)
34	sp|Q6FI13|H2A2A_HUMAN	Histone H2A type 2-A OS=Homo sapiens GN=HIST2H2AA3 PE=1 SV=3	413	14087	7	3	43.8	10.9	2370	0	95.4	VTIAQGGVLPNIQAVLLPK	iTRAQ4plex (K); iTRAQ4plex (N-term)
34	sp|Q6FI13|H2A2A_HUMAN	Histone H2A type 2-A OS=Homo sapiens GN=HIST2H2AA3 PE=1 SV=3	413	14087	7	3	43.8	10.9	2834	0	117.66	VGAGAPVYMAAVLEYLTAEILELAGNAAR	iTRAQ4plex (N-term)
34	sp|Q6GSS7|H2A2A_MOUSE	Histone H2A type 2-A OS=Mus musculus GN=Hist2h2aa1 PE=1 SV=3	413	14087	7	3	43.8	10.9	426	0	58.64	AGLQFPVGR	iTRAQ4plex (N-term)
34	sp|Q6GSS7|H2A2A_MOUSE	Histone H2A type 2-A OS=Mus musculus GN=Hist2h2aa1 PE=1 SV=3	413	14087	7	3	43.8	10.9	427	0	58.6	AGLQFPVGR	iTRAQ4plex (N-term)
34	sp|Q6GSS7|H2A2A_MOUSE	Histone H2A type 2-A OS=Mus musculus GN=Hist2h2aa1 PE=1 SV=3	413	14087	7	3	43.8	10.9	2367	0	82.89	VTIAQGGVLPNIQAVLLPK	iTRAQ4plex (K); iTRAQ4plex (N-term)
34	sp|Q6GSS7|H2A2A_MOUSE	Histone H2A type 2-A OS=Mus musculus GN=Hist2h2aa1 PE=1 SV=3	413	14087	7	3	43.8	10.9	2368	0	83.97	VTIAQGGVLPNIQAVLLPK	iTRAQ4plex (K); iTRAQ4plex (N-term)
34	sp|Q6GSS7|H2A2A_MOUSE	Histone H2A type 2-A OS=Mus musculus GN=Hist2h2aa1 PE=1 SV=3	413	14087	7	3	43.8	10.9	2369	0	78.22	VTIAQGGVLPNIQAVLLPK	iTRAQ4plex (K); iTRAQ4plex (N-term)
34	sp|Q6GSS7|H2A2A_MOUSE	Histone H2A type 2-A OS=Mus musculus GN=Hist2h2aa1 PE=1 SV=3	413	14087	7	3	43.8	10.9	2370	0	95.4	VTIAQGGVLPNIQAVLLPK	iTRAQ4plex (K); iTRAQ4plex (N-term)
34	sp|Q6GSS7|H2A2A_MOUSE	Histone H2A type 2-A OS=Mus musculus GN=Hist2h2aa1 PE=1 SV=3	413	14087	7	3	43.8	10.9	2834	0	117.66	VGAGAPVYMAAVLEYLTAEILELAGNAAR	iTRAQ4plex (N-term)
34	sp|Q16777|H2A2C_HUMAN	Histone H2A type 2-C OS=Homo sapiens GN=HIST2H2AC PE=1 SV=4	413	13980	7	3	44.2	10.9	426	0	58.64	AGLQFPVGR	iTRAQ4plex (N-term)
34	sp|Q16777|H2A2C_HUMAN	Histone H2A type 2-C OS=Homo sapiens GN=HIST2H2AC PE=1 SV=4	413	13980	7	3	44.2	10.9	427	0	58.6	AGLQFPVGR	iTRAQ4plex (N-term)
34	sp|Q16777|H2A2C_HUMAN	Histone H2A type 2-C OS=Homo sapiens GN=HIST2H2AC PE=1 SV=4	413	13980	7	3	44.2	10.9	2367	0	82.89	VTIAQGGVLPNIQAVLLPK	iTRAQ4plex (K); iTRAQ4plex (N-term)
34	sp|Q16777|H2A2C_HUMAN	Histone H2A type 2-C OS=Homo sapiens GN=HIST2H2AC PE=1 SV=4	413	13980	7	3	44.2	10.9	2368	0	83.97	VTIAQGGVLPNIQAVLLPK	iTRAQ4plex (K); iTRAQ4plex (N-term)
34	sp|Q16777|H2A2C_HUMAN	Histone H2A type 2-C OS=Homo sapiens GN=HIST2H2AC PE=1 SV=4	413	13980	7	3	44.2	10.9	2369	0	78.22	VTIAQGGVLPNIQAVLLPK	iTRAQ4plex (K); iTRAQ4plex (N-term)
34	sp|Q16777|H2A2C_HUMAN	Histone H2A type 2-C OS=Homo sapiens GN=HIST2H2AC PE=1 SV=4	413	13980	7	3	44.2	10.9	2370	0	95.4	VTIAQGGVLPNIQAVLLPK	iTRAQ4plex (K); iTRAQ4plex (N-term)
34	sp|Q16777|H2A2C_HUMAN	Histone H2A type 2-C OS=Homo sapiens GN=HIST2H2AC PE=1 SV=4	413	13980	7	3	44.2	10.9	2834	0	117.66	VGAGAPVYMAAVLEYLTAEILELAGNAAR	iTRAQ4plex (N-term)
34	sp|Q64523|H2A2C_MOUSE	Histone H2A type 2-C OS=Mus musculus GN=Hist2h2ac PE=1 SV=3	413	13980	7	3	44.2	10.9	426	0	58.64	AGLQFPVGR	iTRAQ4plex (N-term)
34	sp|Q64523|H2A2C_MOUSE	Histone H2A type 2-C OS=Mus musculus GN=Hist2h2ac PE=1 SV=3	413	13980	7	3	44.2	10.9	427	0	58.6	AGLQFPVGR	iTRAQ4plex (N-term)
34	sp|Q64523|H2A2C_MOUSE	Histone H2A type 2-C OS=Mus musculus GN=Hist2h2ac PE=1 SV=3	413	13980	7	3	44.2	10.9	2367	0	82.89	VTIAQGGVLPNIQAVLLPK	iTRAQ4plex (K); iTRAQ4plex (N-term)
34	sp|Q64523|H2A2C_MOUSE	Histone H2A type 2-C OS=Mus musculus GN=Hist2h2ac PE=1 SV=3	413	13980	7	3	44.2	10.9	2368	0	83.97	VTIAQGGVLPNIQAVLLPK	iTRAQ4plex (K); iTRAQ4plex (N-term)
34	sp|Q64523|H2A2C_MOUSE	Histone H2A type 2-C OS=Mus musculus GN=Hist2h2ac PE=1 SV=3	413	13980	7	3	44.2	10.9	2369	0	78.22	VTIAQGGVLPNIQAVLLPK	iTRAQ4plex (K); iTRAQ4plex (N-term)
34	sp|Q64523|H2A2C_MOUSE	Histone H2A type 2-C OS=Mus musculus GN=Hist2h2ac PE=1 SV=3	413	13980	7	3	44.2	10.9	2370	0	95.4	VTIAQGGVLPNIQAVLLPK	iTRAQ4plex (K); iTRAQ4plex (N-term)
34	sp|Q64523|H2A2C_MOUSE	Histone H2A type 2-C OS=Mus musculus GN=Hist2h2ac PE=1 SV=3	413	13980	7	3	44.2	10.9	2834	0	117.66	VGAGAPVYMAAVLEYLTAEILELAGNAAR	iTRAQ4plex (N-term)
35	sp|P13010|XRCC5_HUMAN	X-ray repair cross-complementing protein 5 OS=Homo sapiens GN=XRCC5 PE=1 SV=3	411	82652	5	2	7.4	5.55	2782	1	119.79	DDEAAAVALSSLIHALDDLDMVAIVR	iTRAQ4plex (N-term)
35	sp|P13010|XRCC5_HUMAN	X-ray repair cross-complementing protein 5 OS=Homo sapiens GN=XRCC5 PE=1 SV=3	411	82652	5	2	7.4	5.55	2783	1	85.33	DDEAAAVALSSLIHALDDLDMVAIVR	iTRAQ4plex (N-term)
35	sp|P13010|XRCC5_HUMAN	X-ray repair cross-complementing protein 5 OS=Homo sapiens GN=XRCC5 PE=1 SV=3	411	82652	5	2	7.4	5.55	2909	1	91.73	IQPGSQQADFLDALIVSMDVIQHETIGK	iTRAQ4plex (K); iTRAQ4plex (N-term)
35	sp|P13010|XRCC5_HUMAN	X-ray repair cross-complementing protein 5 OS=Homo sapiens GN=XRCC5 PE=1 SV=3	411	82652	5	2	7.4	5.55	2910	1	120.83	IQPGSQQADFLDALIVSMDVIQHETIGK	iTRAQ4plex (K); iTRAQ4plex (N-term)
35	sp|P13010|XRCC5_HUMAN	X-ray repair cross-complementing protein 5 OS=Homo sapiens GN=XRCC5 PE=1 SV=3	411	82652	5	2	7.4	5.55	2911	1	121.95	IQPGSQQADFLDALIVSMDVIQHETIGK	iTRAQ4plex (K); iTRAQ4plex (N-term)
36	sp|P49327|FAS_HUMAN	Fatty acid synthase OS=Homo sapiens GN=FASN PE=1 SV=3	396	273254	8	4	2.6	6.01	1413	1	46.81	EGGFLLLHTLLR	iTRAQ4plex (N-term)
36	sp|P49327|FAS_HUMAN	Fatty acid synthase OS=Homo sapiens GN=FASN PE=1 SV=3	396	273254	8	4	2.6	6.01	1414	1	39.17	EGGFLLLHTLLR	iTRAQ4plex (N-term)
36	sp|P49327|FAS_HUMAN	Fatty acid synthase OS=Homo sapiens GN=FASN PE=1 SV=3	396	273254	8	4	2.6	6.01	1474	1	58.77	DLVEAVAHILGIR	iTRAQ4plex (N-term)
36	sp|P49327|FAS_HUMAN	Fatty acid synthase OS=Homo sapiens GN=FASN PE=1 SV=3	396	273254	8	4	2.6	6.01	1475	1	73.18	DLVEAVAHILGIR	iTRAQ4plex (N-term)
36	sp|P49327|FAS_HUMAN	Fatty acid synthase OS=Homo sapiens GN=FASN PE=1 SV=3	396	273254	8	4	2.6	6.01	2198	1	70.58	LPEDPLLSGLLDSPALK	iTRAQ4plex (K); iTRAQ4plex (N-term)
36	sp|P49327|FAS_HUMAN	Fatty acid synthase OS=Homo sapiens GN=FASN PE=1 SV=3	396	273254	8	4	2.6	6.01	2200	1	66.26	LPEDPLLSGLLDSPALK	iTRAQ4plex (K); iTRAQ4plex (N-term)
36	sp|P49327|FAS_HUMAN	Fatty acid synthase OS=Homo sapiens GN=FASN PE=1 SV=3	396	273254	8	4	2.6	6.01	2667	1	135.02	TLLEGSGLESIISIIHSSLAEPR	iTRAQ4plex (N-term)
36	sp|P49327|FAS_HUMAN	Fatty acid synthase OS=Homo sapiens GN=FASN PE=1 SV=3	396	273254	8	4	2.6	6.01	2668	1	125.19	TLLEGSGLESIISIIHSSLAEPR	iTRAQ4plex (N-term)
37	sp|P78527|PRKDC_HUMAN	DNA-dependent protein kinase catalytic subunit OS=Homo sapiens GN=PRKDC PE=1 SV=3	388	468788	8	5	2	6.75	1746	1	82.86	EVYAAAAEVLGLILR	iTRAQ4plex (N-term)
37	sp|P78527|PRKDC_HUMAN	DNA-dependent protein kinase catalytic subunit OS=Homo sapiens GN=PRKDC PE=1 SV=3	388	468788	8	5	2	6.75	2001	1	70.26	LGLIEWLENTVTLK	iTRAQ4plex (K); iTRAQ4plex (N-term)
37	sp|P78527|PRKDC_HUMAN	DNA-dependent protein kinase catalytic subunit OS=Homo sapiens GN=PRKDC PE=1 SV=3	388	468788	8	5	2	6.75	2094	1	42.86	EFFSTIVVDAIDVLK	iTRAQ4plex (K); iTRAQ4plex (N-term)
37	sp|P78527|PRKDC_HUMAN	DNA-dependent protein kinase catalytic subunit OS=Homo sapiens GN=PRKDC PE=1 SV=3	388	468788	8	5	2	6.75	2095	1	53.86	EFFSTIVVDAIDVLK	iTRAQ4plex (K); iTRAQ4plex (N-term)
37	sp|P78527|PRKDC_HUMAN	DNA-dependent protein kinase catalytic subunit OS=Homo sapiens GN=PRKDC PE=1 SV=3	388	468788	8	5	2	6.75	2499	1	103.1	AVAFFLESIAMHDIIAAEK	iTRAQ4plex (K); iTRAQ4plex (N-term)
37	sp|P78527|PRKDC_HUMAN	DNA-dependent protein kinase catalytic subunit OS=Homo sapiens GN=PRKDC PE=1 SV=3	388	468788	8	5	2	6.75	2500	1	98.95	AVAFFLESIAMHDIIAAEK	iTRAQ4plex (K); iTRAQ4plex (N-term)
37	sp|P78527|PRKDC_HUMAN	DNA-dependent protein kinase catalytic subunit OS=Homo sapiens GN=PRKDC PE=1 SV=3	388	468788	8	5	2	6.75	2590	1	63.65	LQSVQALTEIQEFISFISK	iTRAQ4plex (K); iTRAQ4plex (N-term)
37	sp|P78527|PRKDC_HUMAN	DNA-dependent protein kinase catalytic subunit OS=Homo sapiens GN=PRKDC PE=1 SV=3	388	468788	8	5	2	6.75	2591	1	76.72	LQSVQALTEIQEFISFISK	iTRAQ4plex (K); iTRAQ4plex (N-term)
38	sp|P40227|TCPZ_HUMAN	T-complex protein 1 subunit zeta OS=Homo sapiens GN=CCT6A PE=1 SV=3	382	57988	6	2	7.2	6.23	2183	1	58.05	AQLGVQAFADALLIIPK	iTRAQ4plex (K); iTRAQ4plex (N-term)
38	sp|P40227|TCPZ_HUMAN	T-complex protein 1 subunit zeta OS=Homo sapiens GN=CCT6A PE=1 SV=3	382	57988	6	2	7.2	6.23	2184	1	85.2	AQLGVQAFADALLIIPK	iTRAQ4plex (K); iTRAQ4plex (N-term)
38	sp|P40227|TCPZ_HUMAN	T-complex protein 1 subunit zeta OS=Homo sapiens GN=CCT6A PE=1 SV=3	382	57988	6	2	7.2	6.23	2608	1	104.47	VHAELADVLTEAVVDSILAIK	iTRAQ4plex (K); iTRAQ4plex (N-term)
38	sp|P40227|TCPZ_HUMAN	T-complex protein 1 subunit zeta OS=Homo sapiens GN=CCT6A PE=1 SV=3	382	57988	6	2	7.2	6.23	2609	1	82.59	VHAELADVLTEAVVDSILAIK	iTRAQ4plex (K); iTRAQ4plex (N-term)
38	sp|P40227|TCPZ_HUMAN	T-complex protein 1 subunit zeta OS=Homo sapiens GN=CCT6A PE=1 SV=3	382	57988	6	2	7.2	6.23	2610	1	77.75	VHAELADVLTEAVVDSILAIK	iTRAQ4plex (K); iTRAQ4plex (N-term)
38	sp|P40227|TCPZ_HUMAN	T-complex protein 1 subunit zeta OS=Homo sapiens GN=CCT6A PE=1 SV=3	382	57988	6	2	7.2	6.23	2611	1	113.03	VHAELADVLTEAVVDSILAIK	iTRAQ4plex (K); iTRAQ4plex (N-term)
39	sp|P15880|RS2_HUMAN	40S ribosomal protein S2 OS=Homo sapiens GN=RPS2 PE=1 SV=2	382	31305	6	3	10.9	10.25	1898	1	116.6	SLEEIYLFSLPIK	iTRAQ4plex (K); iTRAQ4plex (N-term)
39	sp|P15880|RS2_HUMAN	40S ribosomal protein S2 OS=Homo sapiens GN=RPS2 PE=1 SV=2	382	31305	6	3	10.9	10.25	1900	1	113.17	SLEEIYLFSLPIK	iTRAQ4plex (K); iTRAQ4plex (N-term)
39	sp|P15880|RS2_HUMAN	40S ribosomal protein S2 OS=Homo sapiens GN=RPS2 PE=1 SV=2	382	31305	6	3	10.9	10.25	1925	1	57.84	ESEIIDFFLGASLK	iTRAQ4plex (K); iTRAQ4plex (N-term)
39	sp|P15880|RS2_HUMAN	40S ribosomal protein S2 OS=Homo sapiens GN=RPS2 PE=1 SV=2	382	31305	6	3	10.9	10.25	1926	1	71.51	ESEIIDFFLGASLK	iTRAQ4plex (K); iTRAQ4plex (N-term)
39	sp|P15880|RS2_HUMAN	40S ribosomal protein S2 OS=Homo sapiens GN=RPS2 PE=1 SV=2	382	31305	6	3	10.9	10.25	2686	1	94.67	ESEIIDFFLGASLKDEVLK	2 iTRAQ4plex (K); iTRAQ4plex (N-term)
39	sp|P15880|RS2_HUMAN	40S ribosomal protein S2 OS=Homo sapiens GN=RPS2 PE=1 SV=2	382	31305	6	3	10.9	10.25	2687	1	93.77	ESEIIDFFLGASLKDEVLK	2 iTRAQ4plex (K); iTRAQ4plex (N-term)
39	sp|P25444|RS2_MOUSE	40S ribosomal protein S2 OS=Mus musculus GN=Rps2 PE=1 SV=3	382	31212	6	3	10.9	10.25	1898	1	116.6	SLEEIYLFSLPIK	iTRAQ4plex (K); iTRAQ4plex (N-term)
39	sp|P25444|RS2_MOUSE	40S ribosomal protein S2 OS=Mus musculus GN=Rps2 PE=1 SV=3	382	31212	6	3	10.9	10.25	1900	1	113.17	SLEEIYLFSLPIK	iTRAQ4plex (K); iTRAQ4plex (N-term)
39	sp|P25444|RS2_MOUSE	40S ribosomal protein S2 OS=Mus musculus GN=Rps2 PE=1 SV=3	382	31212	6	3	10.9	10.25	1925	1	57.84	ESEIIDFFLGASLK	iTRAQ4plex (K); iTRAQ4plex (N-term)
39	sp|P25444|RS2_MOUSE	40S ribosomal protein S2 OS=Mus musculus GN=Rps2 PE=1 SV=3	382	31212	6	3	10.9	10.25	1926	1	71.51	ESEIIDFFLGASLK	iTRAQ4plex (K); iTRAQ4plex (N-term)
39	sp|P25444|RS2_MOUSE	40S ribosomal protein S2 OS=Mus musculus GN=Rps2 PE=1 SV=3	382	31212	6	3	10.9	10.25	2686	1	94.67	ESEIIDFFLGASLKDEVLK	2 iTRAQ4plex (K); iTRAQ4plex (N-term)
39	sp|P25444|RS2_MOUSE	40S ribosomal protein S2 OS=Mus musculus GN=Rps2 PE=1 SV=3	382	31212	6	3	10.9	10.25	2687	1	93.77	ESEIIDFFLGASLKDEVLK	2 iTRAQ4plex (K); iTRAQ4plex (N-term)
40	sp|Q922R8|PDIA6_MOUSE	Protein disulfide-isomerase A6 OS=Mus musculus GN=Pdia6 PE=1 SV=3	379	48070	7	3	12	5	1448	1	88.64	TGEAIVDAALSALR	iTRAQ4plex (N-term)
40	sp|Q922R8|PDIA6_MOUSE	Protein disulfide-isomerase A6 OS=Mus musculus GN=Pdia6 PE=1 SV=3	379	48070	7	3	12	5	1449	1	90.54	TGEAIVDAALSALR	iTRAQ4plex (N-term)
40	sp|Q922R8|PDIA6_MOUSE	Protein disulfide-isomerase A6 OS=Mus musculus GN=Pdia6 PE=1 SV=3	379	48070	7	3	12	5	1660	1	64.91	LAAVDATVNQVLASR	iTRAQ4plex (N-term)
40	sp|Q922R8|PDIA6_MOUSE	Protein disulfide-isomerase A6 OS=Mus musculus GN=Pdia6 PE=1 SV=3	379	48070	7	3	12	5	1661	1	94.61	LAAVDATVNQVLASR	iTRAQ4plex (N-term)
40	sp|Q922R8|PDIA6_MOUSE	Protein disulfide-isomerase A6 OS=Mus musculus GN=Pdia6 PE=1 SV=3	379	48070	7	3	12	5	2798	1	112.96	ALDLFSDNAPPPELLEIINEDIAK	iTRAQ4plex (K); iTRAQ4plex (N-term)
40	sp|Q922R8|PDIA6_MOUSE	Protein disulfide-isomerase A6 OS=Mus musculus GN=Pdia6 PE=1 SV=3	379	48070	7	3	12	5	2799	1	96.25	ALDLFSDNAPPPELLEIINEDIAK	iTRAQ4plex (K); iTRAQ4plex (N-term)
40	sp|Q922R8|PDIA6_MOUSE	Protein disulfide-isomerase A6 OS=Mus musculus GN=Pdia6 PE=1 SV=3	379	48070	7	3	12	5	2800	1	41.52	ALDLFSDNAPPPELLEIINEDIAK	Deamidated (NQ); iTRAQ4plex (K); iTRAQ4plex (N-term)
40	sp|Q15084|PDIA6_HUMAN	Protein disulfide-isomerase A6 OS=Homo sapiens GN=PDIA6 PE=1 SV=1	379	48091	7	3	12	4.95	1448	1	88.64	TGEAIVDAALSALR	iTRAQ4plex (N-term)
40	sp|Q15084|PDIA6_HUMAN	Protein disulfide-isomerase A6 OS=Homo sapiens GN=PDIA6 PE=1 SV=1	379	48091	7	3	12	4.95	1449	1	90.54	TGEAIVDAALSALR	iTRAQ4plex (N-term)
40	sp|Q15084|PDIA6_HUMAN	Protein disulfide-isomerase A6 OS=Homo sapiens GN=PDIA6 PE=1 SV=1	379	48091	7	3	12	4.95	1660	1	64.91	LAAVDATVNQVLASR	iTRAQ4plex (N-term)
40	sp|Q15084|PDIA6_HUMAN	Protein disulfide-isomerase A6 OS=Homo sapiens GN=PDIA6 PE=1 SV=1	379	48091	7	3	12	4.95	1661	1	94.61	LAAVDATVNQVLASR	iTRAQ4plex (N-term)
40	sp|Q15084|PDIA6_HUMAN	Protein disulfide-isomerase A6 OS=Homo sapiens GN=PDIA6 PE=1 SV=1	379	48091	7	3	12	4.95	2798	1	112.96	ALDLFSDNAPPPELLEIINEDIAK	iTRAQ4plex (K); iTRAQ4plex (N-term)
40	sp|Q15084|PDIA6_HUMAN	Protein disulfide-isomerase A6 OS=Homo sapiens GN=PDIA6 PE=1 SV=1	379	48091	7	3	12	4.95	2799	1	96.25	ALDLFSDNAPPPELLEIINEDIAK	iTRAQ4plex (K); iTRAQ4plex (N-term)
40	sp|Q15084|PDIA6_HUMAN	Protein disulfide-isomerase A6 OS=Homo sapiens GN=PDIA6 PE=1 SV=1	379	48091	7	3	12	4.95	2800	1	41.52	ALDLFSDNAPPPELLEIINEDIAK	Deamidated (NQ); iTRAQ4plex (K); iTRAQ4plex (N-term)
41	sp|Q06830|PRDX1_HUMAN	Peroxiredoxin-1 OS=Homo sapiens GN=PRDX1 PE=1 SV=1	369	22096	16	9	41.2	8.27	218	1	45.3	SVDETLR	iTRAQ4plex (N-term)
41	sp|Q06830|PRDX1_HUMAN	Peroxiredoxin-1 OS=Homo sapiens GN=PRDX1 PE=1 SV=1	369	22096	16	9	41.2	8.27	333	1	42.18	ADEGISFR	iTRAQ4plex (N-term)
41	sp|Q06830|PRDX1_HUMAN	Peroxiredoxin-1 OS=Homo sapiens GN=PRDX1 PE=1 SV=1	369	22096	16	9	41.2	8.27	334	1	41.1	ADEGISFR	iTRAQ4plex (N-term)
41	sp|Q06830|PRDX1_HUMAN	Peroxiredoxin-1 OS=Homo sapiens GN=PRDX1 PE=1 SV=1	369	22096	16	9	41.2	8.27	754	1	57.76	GLFIIDDK	iTRAQ4plex (K); iTRAQ4plex (N-term)
41	sp|Q06830|PRDX1_HUMAN	Peroxiredoxin-1 OS=Homo sapiens GN=PRDX1 PE=1 SV=1	369	22096	16	9	41.2	8.27	755	1	56.69	GLFIIDDK	iTRAQ4plex (K); iTRAQ4plex (N-term)
41	sp|Q06830|PRDX1_HUMAN	Peroxiredoxin-1 OS=Homo sapiens GN=PRDX1 PE=1 SV=1	369	22096	16	9	41.2	8.27	812	1	41.04	DISLSDYK	iTRAQ4plex (K); iTRAQ4plex (N-term)
41	sp|Q06830|PRDX1_HUMAN	Peroxiredoxin-1 OS=Homo sapiens GN=PRDX1 PE=1 SV=1	369	22096	16	9	41.2	8.27	932	1	44.74	IGHPAPNFK	iTRAQ4plex (K); iTRAQ4plex (N-term)
41	sp|Q06830|PRDX1_HUMAN	Peroxiredoxin-1 OS=Homo sapiens GN=PRDX1 PE=1 SV=1	369	22096	16	9	41.2	8.27	933	1	40.67	IGHPAPNFK	iTRAQ4plex (K); iTRAQ4plex (N-term)
41	sp|Q06830|PRDX1_HUMAN	Peroxiredoxin-1 OS=Homo sapiens GN=PRDX1 PE=1 SV=1	369	22096	16	9	41.2	8.27	1112	1	58.21	QITVNDLPVGR	iTRAQ4plex (N-term)
41	sp|Q06830|PRDX1_HUMAN	Peroxiredoxin-1 OS=Homo sapiens GN=PRDX1 PE=1 SV=1	369	22096	16	9	41.2	8.27	1113	1	44.48	QITVNDLPVGR	iTRAQ4plex (N-term)
41	sp|Q06830|PRDX1_HUMAN	Peroxiredoxin-1 OS=Homo sapiens GN=PRDX1 PE=1 SV=1	369	22096	16	9	41.2	8.27	1200	1	75.25	TIAQDYGVLK	iTRAQ4plex (K); iTRAQ4plex (N-term)
41	sp|Q06830|PRDX1_HUMAN	Peroxiredoxin-1 OS=Homo sapiens GN=PRDX1 PE=1 SV=1	369	22096	16	9	41.2	8.27	1201	1	80.22	TIAQDYGVLK	iTRAQ4plex (K); iTRAQ4plex (N-term)
41	sp|Q06830|PRDX1_HUMAN	Peroxiredoxin-1 OS=Homo sapiens GN=PRDX1 PE=1 SV=1	369	22096	16	9	41.2	8.27	1309	1	79.83	ATAVMPDGQFK	iTRAQ4plex (K); iTRAQ4plex (N-term)
41	sp|Q06830|PRDX1_HUMAN	Peroxiredoxin-1 OS=Homo sapiens GN=PRDX1 PE=1 SV=1	369	22096	16	9	41.2	8.27	1310	1	79.81	ATAVMPDGQFK	iTRAQ4plex (K); iTRAQ4plex (N-term)
41	sp|Q06830|PRDX1_HUMAN	Peroxiredoxin-1 OS=Homo sapiens GN=PRDX1 PE=1 SV=1	369	22096	16	9	41.2	8.27	1380	1	55.2	LVQAFQFTDK	iTRAQ4plex (K); iTRAQ4plex (N-term)
41	sp|Q06830|PRDX1_HUMAN	Peroxiredoxin-1 OS=Homo sapiens GN=PRDX1 PE=1 SV=1	369	22096	16	9	41.2	8.27	1381	1	55.19	LVQAFQFTDK	iTRAQ4plex (K); iTRAQ4plex (N-term)
42	sp|P23528|COF1_HUMAN	Cofilin-1 OS=Homo sapiens GN=CFL1 PE=1 SV=3	368	18491	10	5	39.8	8.22	421	1	53.07	MIYASSK	iTRAQ4plex (K); iTRAQ4plex (N-term)
42	sp|P23528|COF1_HUMAN	Cofilin-1 OS=Homo sapiens GN=CFL1 PE=1 SV=3	368	18491	10	5	39.8	8.22	422	1	49.55	MIYASSK	iTRAQ4plex (K); iTRAQ4plex (N-term)
42	sp|P23528|COF1_HUMAN	Cofilin-1 OS=Homo sapiens GN=CFL1 PE=1 SV=3	368	18491	10	5	39.8	8.22	746	1	54.02	NIILEEGK	iTRAQ4plex (K); iTRAQ4plex (N-term)
42	sp|P23528|COF1_HUMAN	Cofilin-1 OS=Homo sapiens GN=CFL1 PE=1 SV=3	368	18491	10	5	39.8	8.22	747	1	56.08	NIILEEGK	iTRAQ4plex (K); iTRAQ4plex (N-term)
42	sp|P23528|COF1_HUMAN	Cofilin-1 OS=Homo sapiens GN=CFL1 PE=1 SV=3	368	18491	10	5	39.8	8.22	1600	1	71.83	LGGSAVISLEGKPL	iTRAQ4plex (K); iTRAQ4plex (N-term)
42	sp|P23528|COF1_HUMAN	Cofilin-1 OS=Homo sapiens GN=CFL1 PE=1 SV=3	368	18491	10	5	39.8	8.22	1601	1	76.86	LGGSAVISLEGKPL	iTRAQ4plex (K); iTRAQ4plex (N-term)
42	sp|P23528|COF1_HUMAN	Cofilin-1 OS=Homo sapiens GN=CFL1 PE=1 SV=3	368	18491	10	5	39.8	8.22	2561	1	55.74	KEDLVFIFWAPESAPLK	2 iTRAQ4plex (K); iTRAQ4plex (N-term)
42	sp|P23528|COF1_HUMAN	Cofilin-1 OS=Homo sapiens GN=CFL1 PE=1 SV=3	368	18491	10	5	39.8	8.22	2562	1	61.35	KEDLVFIFWAPESAPLK	2 iTRAQ4plex (K); iTRAQ4plex (N-term)
42	sp|P23528|COF1_HUMAN	Cofilin-1 OS=Homo sapiens GN=CFL1 PE=1 SV=3	368	18491	10	5	39.8	8.22	2579	1	97.03	EILVGDVGQTVDDPYATFVK	iTRAQ4plex (K); iTRAQ4plex (N-term)
42	sp|P23528|COF1_HUMAN	Cofilin-1 OS=Homo sapiens GN=CFL1 PE=1 SV=3	368	18491	10	5	39.8	8.22	2580	1	88.24	EILVGDVGQTVDDPYATFVK	iTRAQ4plex (K); iTRAQ4plex (N-term)
43	sp|P35579|MYH9_HUMAN	Myosin-9 OS=Homo sapiens GN=MYH9 PE=1 SV=4	367	226392	9	6	4.8	5.5	1339	1	48.01	LDPHLVLDQLR	iTRAQ4plex (N-term)
43	sp|P35579|MYH9_HUMAN	Myosin-9 OS=Homo sapiens GN=MYH9 PE=1 SV=4	367	226392	9	6	4.8	5.5	1821	1	36.5	VISGVLQLGNIVFK	iTRAQ4plex (K); iTRAQ4plex (N-term)
43	sp|P35579|MYH9_HUMAN	Myosin-9 OS=Homo sapiens GN=MYH9 PE=1 SV=4	367	226392	9	6	4.8	5.5	2231	1	110.92	LQQELDDLLVDLDHQR	iTRAQ4plex (N-term)
43	sp|P35579|MYH9_HUMAN	Myosin-9 OS=Homo sapiens GN=MYH9 PE=1 SV=4	367	226392	9	6	4.8	5.5	2232	1	86.28	LQQELDDLLVDLDHQR	iTRAQ4plex (N-term)
43	sp|P35579|MYH9_HUMAN	Myosin-9 OS=Homo sapiens GN=MYH9 PE=1 SV=4	367	226392	9	6	4.8	5.5	2403	1	80.02	TQLEELEDELQATEDAK	iTRAQ4plex (K); iTRAQ4plex (N-term)
43	sp|P35579|MYH9_HUMAN	Myosin-9 OS=Homo sapiens GN=MYH9 PE=1 SV=4	367	226392	9	6	4.8	5.5	2404	1	60.59	TQLEELEDELQATEDAK	iTRAQ4plex (K); iTRAQ4plex (N-term)
43	sp|P35579|MYH9_HUMAN	Myosin-9 OS=Homo sapiens GN=MYH9 PE=1 SV=4	367	226392	9	6	4.8	5.5	2435	1	49.45	TFHIFYYLLSGAGEHLK	iTRAQ4plex (K); iTRAQ4plex (N-term)
43	sp|P35579|MYH9_HUMAN	Myosin-9 OS=Homo sapiens GN=MYH9 PE=1 SV=4	367	226392	9	6	4.8	5.5	2457	1	91.74	IIGLDQVAGMSETALPGAFK	iTRAQ4plex (K); iTRAQ4plex (N-term)
43	sp|P35579|MYH9_HUMAN	Myosin-9 OS=Homo sapiens GN=MYH9 PE=1 SV=4	367	226392	9	6	4.8	5.5	2458	1	83.9	IIGLDQVAGMSETALPGAFK	iTRAQ4plex (K); iTRAQ4plex (N-term)
44	sp|Q14974|IMB1_HUMAN	Importin subunit beta-1 OS=Homo sapiens GN=KPNB1 PE=1 SV=2	364	97108	10	7	12.9	4.68	853	1	51.67	VAALQNLVK	iTRAQ4plex (K); iTRAQ4plex (N-term)
44	sp|Q14974|IMB1_HUMAN	Importin subunit beta-1 OS=Homo sapiens GN=KPNB1 PE=1 SV=2	364	97108	10	7	12.9	4.68	1547	1	54.57	SNEILTAIIQGMR	iTRAQ4plex (N-term)
44	sp|Q14974|IMB1_HUMAN	Importin subunit beta-1 OS=Homo sapiens GN=KPNB1 PE=1 SV=2	364	97108	10	7	12.9	4.68	1854	1	69.58	AAVENLPTFLVELSR	iTRAQ4plex (N-term)
44	sp|Q14974|IMB1_HUMAN	Importin subunit beta-1 OS=Homo sapiens GN=KPNB1 PE=1 SV=2	364	97108	10	7	12.9	4.68	1855	1	83.56	AAVENLPTFLVELSR	iTRAQ4plex (N-term)
44	sp|Q14974|IMB1_HUMAN	Importin subunit beta-1 OS=Homo sapiens GN=KPNB1 PE=1 SV=2	364	97108	10	7	12.9	4.68	2168	1	51.06	GALQYLVPILTQTLTK	iTRAQ4plex (K); iTRAQ4plex (N-term)
44	sp|Q14974|IMB1_HUMAN	Importin subunit beta-1 OS=Homo sapiens GN=KPNB1 PE=1 SV=2	364	97108	10	7	12.9	4.68	2169	1	60.52	GALQYLVPILTQTLTK	iTRAQ4plex (K); iTRAQ4plex (N-term)
44	sp|Q14974|IMB1_HUMAN	Importin subunit beta-1 OS=Homo sapiens GN=KPNB1 PE=1 SV=2	364	97108	10	7	12.9	4.68	2421	1	51.15	VQHQDALQISDVVMASLLR	iTRAQ4plex (N-term)
44	sp|Q14974|IMB1_HUMAN	Importin subunit beta-1 OS=Homo sapiens GN=KPNB1 PE=1 SV=2	364	97108	10	7	12.9	4.68	2422	1	62.33	VQHQDALQISDVVMASLLR	iTRAQ4plex (N-term)
44	sp|Q14974|IMB1_HUMAN	Importin subunit beta-1 OS=Homo sapiens GN=KPNB1 PE=1 SV=2	364	97108	10	7	12.9	4.68	2573	1	94.61	YLEVVLNTLQQASQAQVDK	iTRAQ4plex (K); iTRAQ4plex (N-term)
44	sp|Q14974|IMB1_HUMAN	Importin subunit beta-1 OS=Homo sapiens GN=KPNB1 PE=1 SV=2	364	97108	10	7	12.9	4.68	2727	1	76.23	SVKPQILSVFGDIALAIGGEFK	2 iTRAQ4plex (K); iTRAQ4plex (N-term)
44	sp|P70168|IMB1_MOUSE	Importin subunit beta-1 OS=Mus musculus GN=Kpnb1 PE=1 SV=2	364	97122	10	7	12.9	4.68	853	1	51.67	VAALQNLVK	iTRAQ4plex (K); iTRAQ4plex (N-term)
44	sp|P70168|IMB1_MOUSE	Importin subunit beta-1 OS=Mus musculus GN=Kpnb1 PE=1 SV=2	364	97122	10	7	12.9	4.68	1547	1	54.57	SNEILTAIIQGMR	iTRAQ4plex (N-term)
44	sp|P70168|IMB1_MOUSE	Importin subunit beta-1 OS=Mus musculus GN=Kpnb1 PE=1 SV=2	364	97122	10	7	12.9	4.68	1854	1	69.58	AAVENLPTFLVELSR	iTRAQ4plex (N-term)
44	sp|P70168|IMB1_MOUSE	Importin subunit beta-1 OS=Mus musculus GN=Kpnb1 PE=1 SV=2	364	97122	10	7	12.9	4.68	1855	1	83.56	AAVENLPTFLVELSR	iTRAQ4plex (N-term)
44	sp|P70168|IMB1_MOUSE	Importin subunit beta-1 OS=Mus musculus GN=Kpnb1 PE=1 SV=2	364	97122	10	7	12.9	4.68	2168	1	51.06	GALQYLVPILTQTLTK	iTRAQ4plex (K); iTRAQ4plex (N-term)
44	sp|P70168|IMB1_MOUSE	Importin subunit beta-1 OS=Mus musculus GN=Kpnb1 PE=1 SV=2	364	97122	10	7	12.9	4.68	2169	1	60.52	GALQYLVPILTQTLTK	iTRAQ4plex (K); iTRAQ4plex (N-term)
44	sp|P70168|IMB1_MOUSE	Importin subunit beta-1 OS=Mus musculus GN=Kpnb1 PE=1 SV=2	364	97122	10	7	12.9	4.68	2421	1	51.15	VQHQDALQISDVVMASLLR	iTRAQ4plex (N-term)
44	sp|P70168|IMB1_MOUSE	Importin subunit beta-1 OS=Mus musculus GN=Kpnb1 PE=1 SV=2	364	97122	10	7	12.9	4.68	2422	1	62.33	VQHQDALQISDVVMASLLR	iTRAQ4plex (N-term)
44	sp|P70168|IMB1_MOUSE	Importin subunit beta-1 OS=Mus musculus GN=Kpnb1 PE=1 SV=2	364	97122	10	7	12.9	4.68	2573	1	94.61	YLEVVLNTLQQASQAQVDK	iTRAQ4plex (K); iTRAQ4plex (N-term)
44	sp|P70168|IMB1_MOUSE	Importin subunit beta-1 OS=Mus musculus GN=Kpnb1 PE=1 SV=2	364	97122	10	7	12.9	4.68	2727	1	76.23	SVKPQILSVFGDIALAIGGEFK	2 iTRAQ4plex (K); iTRAQ4plex (N-term)
45	sp|Q08211|DHX9_HUMAN	ATP-dependent RNA helicase A OS=Homo sapiens GN=DHX9 PE=1 SV=4	358	140869	7	4	4.6	6.41	1494	1	89.46	DINTDFLLVVLR	iTRAQ4plex (N-term)
45	sp|Q08211|DHX9_HUMAN	ATP-dependent RNA helicase A OS=Homo sapiens GN=DHX9 PE=1 SV=4	358	140869	7	4	4.6	6.41	1495	1	83.24	DINTDFLLVVLR	iTRAQ4plex (N-term)
45	sp|Q08211|DHX9_HUMAN	ATP-dependent RNA helicase A OS=Homo sapiens GN=DHX9 PE=1 SV=4	358	140869	7	4	4.6	6.41	1689	1	91.63	ETPFELIEALLK	iTRAQ4plex (K); iTRAQ4plex (N-term)
45	sp|Q08211|DHX9_HUMAN	ATP-dependent RNA helicase A OS=Homo sapiens GN=DHX9 PE=1 SV=4	358	140869	7	4	4.6	6.41	1691	1	95.21	ETPFELIEALLK	iTRAQ4plex (K); iTRAQ4plex (N-term)
45	sp|Q08211|DHX9_HUMAN	ATP-dependent RNA helicase A OS=Homo sapiens GN=DHX9 PE=1 SV=4	358	140869	7	4	4.6	6.41	2124	1	58.77	GMTLVTPLQLLLFASK	iTRAQ4plex (K); iTRAQ4plex (N-term)
45	sp|Q08211|DHX9_HUMAN	ATP-dependent RNA helicase A OS=Homo sapiens GN=DHX9 PE=1 SV=4	358	140869	7	4	4.6	6.41	2125	1	49.09	GMTLVTPLQLLLFASK	Deamidated (NQ); iTRAQ4plex (K); iTRAQ4plex (N-term)
45	sp|Q08211|DHX9_HUMAN	ATP-dependent RNA helicase A OS=Homo sapiens GN=DHX9 PE=1 SV=4	358	140869	7	4	4.6	6.41	2257	1	92.49	AIEPPPLDAVIEAEHTLR	iTRAQ4plex (N-term)
46	sp|P00338|LDHA_HUMAN	L-lactate dehydrogenase A chain OS=Homo sapiens GN=LDHA PE=1 SV=2	355	36665	10	5	21.1	8.44	370	1	41.74	LVIITAGAR	iTRAQ4plex (N-term)
46	sp|P00338|LDHA_HUMAN	L-lactate dehydrogenase A chain OS=Homo sapiens GN=LDHA PE=1 SV=2	355	36665	10	5	21.1	8.44	371	1	43.82	LVIITAGAR	iTRAQ4plex (N-term)
46	sp|P00338|LDHA_HUMAN	L-lactate dehydrogenase A chain OS=Homo sapiens GN=LDHA PE=1 SV=2	355	36665	10	5	21.1	8.44	1217	1	54.8	DQLIYNLLK	iTRAQ4plex (K); iTRAQ4plex (N-term)
46	sp|P00338|LDHA_HUMAN	L-lactate dehydrogenase A chain OS=Homo sapiens GN=LDHA PE=1 SV=2	355	36665	10	5	21.1	8.44	1218	1	55.14	DQLIYNLLK	iTRAQ4plex (K); iTRAQ4plex (N-term)
46	sp|P00338|LDHA_HUMAN	L-lactate dehydrogenase A chain OS=Homo sapiens GN=LDHA PE=1 SV=2	355	36665	10	5	21.1	8.44	2047	1	83.34	DLADELALVDVIEDK	iTRAQ4plex (K); iTRAQ4plex (N-term)
46	sp|P00338|LDHA_HUMAN	L-lactate dehydrogenase A chain OS=Homo sapiens GN=LDHA PE=1 SV=2	355	36665	10	5	21.1	8.44	2048	1	89.35	DLADELALVDVIEDK	iTRAQ4plex (K); iTRAQ4plex (N-term)
46	sp|P00338|LDHA_HUMAN	L-lactate dehydrogenase A chain OS=Homo sapiens GN=LDHA PE=1 SV=2	355	36665	10	5	21.1	8.44	2380	1	57.55	LLIVSNPVDILTYVAWK	iTRAQ4plex (K); iTRAQ4plex (N-term)
46	sp|P00338|LDHA_HUMAN	L-lactate dehydrogenase A chain OS=Homo sapiens GN=LDHA PE=1 SV=2	355	36665	10	5	21.1	8.44	2381	1	56.93	LLIVSNPVDILTYVAWK	iTRAQ4plex (K); iTRAQ4plex (N-term)
46	sp|P00338|LDHA_HUMAN	L-lactate dehydrogenase A chain OS=Homo sapiens GN=LDHA PE=1 SV=2	355	36665	10	5	21.1	8.44	2534	1	97.2	GYTSWAIGLSVADLAESIMK	iTRAQ4plex (K); iTRAQ4plex (N-term)
46	sp|P00338|LDHA_HUMAN	L-lactate dehydrogenase A chain OS=Homo sapiens GN=LDHA PE=1 SV=2	355	36665	10	5	21.1	8.44	2535	1	84.12	GYTSWAIGLSVADLAESIMK	iTRAQ4plex (K); iTRAQ4plex (N-term)
47	sp|P07759|SPA3K_MOUSE	Serine protease inhibitor A3K OS=Mus musculus GN=Serpina3k PE=1 SV=2	349	46850	6	3	11	5.05	1304	1	79.6	TMEEILEGLK	iTRAQ4plex (K); iTRAQ4plex (N-term)
47	sp|P07759|SPA3K_MOUSE	Serine protease inhibitor A3K OS=Mus musculus GN=Serpina3k PE=1 SV=2	349	46850	6	3	11	5.05	1305	1	88.3	TMEEILEGLK	iTRAQ4plex (K); iTRAQ4plex (N-term)
47	sp|P07759|SPA3K_MOUSE	Serine protease inhibitor A3K OS=Mus musculus GN=Serpina3k PE=1 SV=2	349	46850	6	3	11	5.05	1611	1	46.16	DLQILAEFHEK	iTRAQ4plex (K); iTRAQ4plex (N-term)
47	sp|P07759|SPA3K_MOUSE	Serine protease inhibitor A3K OS=Mus musculus GN=Serpina3k PE=1 SV=2	349	46850	6	3	11	5.05	1612	1	52.42	DLQILAEFHEK	iTRAQ4plex (K); iTRAQ4plex (N-term)
47	sp|P07759|SPA3K_MOUSE	Serine protease inhibitor A3K OS=Mus musculus GN=Serpina3k PE=1 SV=2	349	46850	6	3	11	5.05	2749	1	125.99	NPDTNIVFSPLSISAALALVSLGAK	iTRAQ4plex (K); iTRAQ4plex (N-term)
47	sp|P07759|SPA3K_MOUSE	Serine protease inhibitor A3K OS=Mus musculus GN=Serpina3k PE=1 SV=2	349	46850	6	3	11	5.05	2750	1	142.64	NPDTNIVFSPLSISAALALVSLGAK	iTRAQ4plex (K); iTRAQ4plex (N-term)
48	sp|P29401|TKT_HUMAN	Transketolase OS=Homo sapiens GN=TKT PE=1 SV=3	340	67835	6	3	8.8	7.58	1411	1	70.58	LDNLVAILDINR	iTRAQ4plex (N-term)
48	sp|P29401|TKT_HUMAN	Transketolase OS=Homo sapiens GN=TKT PE=1 SV=3	340	67835	6	3	8.8	7.58	1412	1	72.61	LDNLVAILDINR	iTRAQ4plex (N-term)
48	sp|P29401|TKT_HUMAN	Transketolase OS=Homo sapiens GN=TKT PE=1 SV=3	340	67835	6	3	8.8	7.58	2464	1	91.18	NMAEQIIQEIYSQIQSK	iTRAQ4plex (K); iTRAQ4plex (N-term)
48	sp|P29401|TKT_HUMAN	Transketolase OS=Homo sapiens GN=TKT PE=1 SV=3	340	67835	6	3	8.8	7.58	2465	1	95.24	NMAEQIIQEIYSQIQSK	iTRAQ4plex (K); iTRAQ4plex (N-term)
48	sp|P29401|TKT_HUMAN	Transketolase OS=Homo sapiens GN=TKT PE=1 SV=3	340	67835	6	3	8.8	7.58	2835	1	92.36	SKDDQVTVIGAGVTLHEALAAAELLK	2 iTRAQ4plex (K); iTRAQ4plex (N-term)
48	sp|P29401|TKT_HUMAN	Transketolase OS=Homo sapiens GN=TKT PE=1 SV=3	340	67835	6	3	8.8	7.58	2836	1	89.41	SKDDQVTVIGAGVTLHEALAAAELLK	2 iTRAQ4plex (K); iTRAQ4plex (N-term)
49	sp|Q68FD5|CLH_MOUSE	Clathrin heavy chain 1 OS=Mus musculus GN=Cltc PE=1 SV=3	337	191435	11	7	5.3	5.48	883	1	41	LLLPWLEAR	iTRAQ4plex (N-term)
49	sp|Q68FD5|CLH_MOUSE	Clathrin heavy chain 1 OS=Mus musculus GN=Cltc PE=1 SV=3	337	191435	11	7	5.3	5.48	1590	1	43.35	VGYTPDWIFLLR	iTRAQ4plex (N-term)
49	sp|Q68FD5|CLH_MOUSE	Clathrin heavy chain 1 OS=Mus musculus GN=Cltc PE=1 SV=3	337	191435	11	7	5.3	5.48	1904	1	49.08	FDFVHDLVLYLYR	iTRAQ4plex (N-term)
49	sp|Q68FD5|CLH_MOUSE	Clathrin heavy chain 1 OS=Mus musculus GN=Cltc PE=1 SV=3	337	191435	11	7	5.3	5.48	1905	1	49.98	FDFVHDLVLYLYR	iTRAQ4plex (N-term)
49	sp|Q68FD5|CLH_MOUSE	Clathrin heavy chain 1 OS=Mus musculus GN=Cltc PE=1 SV=3	337	191435	11	7	5.3	5.48	2386	1	68.02	AFMTADLPNELIELLEK	iTRAQ4plex (K); iTRAQ4plex (N-term)
49	sp|Q68FD5|CLH_MOUSE	Clathrin heavy chain 1 OS=Mus musculus GN=Cltc PE=1 SV=3	337	191435	11	7	5.3	5.48	2387	1	64.37	AFMTADLPNELIELLEK	iTRAQ4plex (K); iTRAQ4plex (N-term)
49	sp|Q68FD5|CLH_MOUSE	Clathrin heavy chain 1 OS=Mus musculus GN=Cltc PE=1 SV=3	337	191435	11	7	5.3	5.48	2523	1	88.22	FDVNTSAVQVLIEHIGNLDR	iTRAQ4plex (N-term)
49	sp|Q68FD5|CLH_MOUSE	Clathrin heavy chain 1 OS=Mus musculus GN=Cltc PE=1 SV=3	337	191435	11	7	5.3	5.48	2524	1	79.99	FDVNTSAVQVLIEHIGNLDR	iTRAQ4plex (N-term)
49	sp|Q68FD5|CLH_MOUSE	Clathrin heavy chain 1 OS=Mus musculus GN=Cltc PE=1 SV=3	337	191435	11	7	5.3	5.48	2547	1	78.14	DTELAEELLQWFLQEEK	iTRAQ4plex (K); iTRAQ4plex (N-term)
49	sp|Q68FD5|CLH_MOUSE	Clathrin heavy chain 1 OS=Mus musculus GN=Cltc PE=1 SV=3	337	191435	11	7	5.3	5.48	2548	1	81.36	DTELAEELLQWFLQEEK	iTRAQ4plex (K); iTRAQ4plex (N-term)
49	sp|Q68FD5|CLH_MOUSE	Clathrin heavy chain 1 OS=Mus musculus GN=Cltc PE=1 SV=3	337	191435	11	7	5.3	5.48	2714	1	55.9	KFDVNTSAVQVLIEHIGNLDR	iTRAQ4plex (K); iTRAQ4plex (N-term)
49	sp|Q00610|CLH1_HUMAN	Clathrin heavy chain 1 OS=Homo sapiens GN=CLTC PE=1 SV=5	337	191493	11	7	5.3	5.48	883	1	41	LLLPWLEAR	iTRAQ4plex (N-term)
49	sp|Q00610|CLH1_HUMAN	Clathrin heavy chain 1 OS=Homo sapiens GN=CLTC PE=1 SV=5	337	191493	11	7	5.3	5.48	1590	1	43.35	VGYTPDWIFLLR	iTRAQ4plex (N-term)
49	sp|Q00610|CLH1_HUMAN	Clathrin heavy chain 1 OS=Homo sapiens GN=CLTC PE=1 SV=5	337	191493	11	7	5.3	5.48	1904	1	49.08	FDFVHDLVLYLYR	iTRAQ4plex (N-term)
49	sp|Q00610|CLH1_HUMAN	Clathrin heavy chain 1 OS=Homo sapiens GN=CLTC PE=1 SV=5	337	191493	11	7	5.3	5.48	1905	1	49.98	FDFVHDLVLYLYR	iTRAQ4plex (N-term)
49	sp|Q00610|CLH1_HUMAN	Clathrin heavy chain 1 OS=Homo sapiens GN=CLTC PE=1 SV=5	337	191493	11	7	5.3	5.48	2386	1	68.02	AFMTADLPNELIELLEK	iTRAQ4plex (K); iTRAQ4plex (N-term)
49	sp|Q00610|CLH1_HUMAN	Clathrin heavy chain 1 OS=Homo sapiens GN=CLTC PE=1 SV=5	337	191493	11	7	5.3	5.48	2387	1	64.37	AFMTADLPNELIELLEK	iTRAQ4plex (K); iTRAQ4plex (N-term)
49	sp|Q00610|CLH1_HUMAN	Clathrin heavy chain 1 OS=Homo sapiens GN=CLTC PE=1 SV=5	337	191493	11	7	5.3	5.48	2523	1	88.22	FDVNTSAVQVLIEHIGNLDR	iTRAQ4plex (N-term)
49	sp|Q00610|CLH1_HUMAN	Clathrin heavy chain 1 OS=Homo sapiens GN=CLTC PE=1 SV=5	337	191493	11	7	5.3	5.48	2524	1	79.99	FDVNTSAVQVLIEHIGNLDR	iTRAQ4plex (N-term)
49	sp|Q00610|CLH1_HUMAN	Clathrin heavy chain 1 OS=Homo sapiens GN=CLTC PE=1 SV=5	337	191493	11	7	5.3	5.48	2547	1	78.14	DTELAEELLQWFLQEEK	iTRAQ4plex (K); iTRAQ4plex (N-term)
49	sp|Q00610|CLH1_HUMAN	Clathrin heavy chain 1 OS=Homo sapiens GN=CLTC PE=1 SV=5	337	191493	11	7	5.3	5.48	2548	1	81.36	DTELAEELLQWFLQEEK	iTRAQ4plex (K); iTRAQ4plex (N-term)
49	sp|Q00610|CLH1_HUMAN	Clathrin heavy chain 1 OS=Homo sapiens GN=CLTC PE=1 SV=5	337	191493	11	7	5.3	5.48	2714	1	55.9	KFDVNTSAVQVLIEHIGNLDR	iTRAQ4plex (K); iTRAQ4plex (N-term)
50	sp|Q76MZ3|2AAA_MOUSE	Serine/threonine-protein phosphatase 2A 65 kDa regulatory subunit A alpha isoform OS=Mus musculus GN=Ppp2r1a PE=1 SV=3	329	65281	7	4	10.7	5	1521	1	45.25	YFAQEALTVLSLA	iTRAQ4plex (N-term)
50	sp|Q76MZ3|2AAA_MOUSE	Serine/threonine-protein phosphatase 2A 65 kDa regulatory subunit A alpha isoform OS=Mus musculus GN=Ppp2r1a PE=1 SV=3	329	65281	7	4	10.7	5	1907	1	64.09	SALASVIMGLSPILGK	iTRAQ4plex (K); iTRAQ4plex (N-term)
50	sp|Q76MZ3|2AAA_MOUSE	Serine/threonine-protein phosphatase 2A 65 kDa regulatory subunit A alpha isoform OS=Mus musculus GN=Ppp2r1a PE=1 SV=3	329	65281	7	4	10.7	5	1908	1	56.63	SALASVIMGLSPILGK	iTRAQ4plex (K); iTRAQ4plex (N-term)
50	sp|Q76MZ3|2AAA_MOUSE	Serine/threonine-protein phosphatase 2A 65 kDa regulatory subunit A alpha isoform OS=Mus musculus GN=Ppp2r1a PE=1 SV=3	329	65281	7	4	10.7	5	2303	1	66.7	DNTIEHLLPLFLAQLK	iTRAQ4plex (K); iTRAQ4plex (N-term)
50	sp|Q76MZ3|2AAA_MOUSE	Serine/threonine-protein phosphatase 2A 65 kDa regulatory subunit A alpha isoform OS=Mus musculus GN=Ppp2r1a PE=1 SV=3	329	65281	7	4	10.7	5	2304	1	63.82	DNTIEHLLPLFLAQLK	iTRAQ4plex (K); iTRAQ4plex (N-term)
50	sp|Q76MZ3|2AAA_MOUSE	Serine/threonine-protein phosphatase 2A 65 kDa regulatory subunit A alpha isoform OS=Mus musculus GN=Ppp2r1a PE=1 SV=3	329	65281	7	4	10.7	5	2363	1	105.61	QLSQSLLPAIVELAEDAK	iTRAQ4plex (K); iTRAQ4plex (N-term)
50	sp|Q76MZ3|2AAA_MOUSE	Serine/threonine-protein phosphatase 2A 65 kDa regulatory subunit A alpha isoform OS=Mus musculus GN=Ppp2r1a PE=1 SV=3	329	65281	7	4	10.7	5	2364	1	96.94	QLSQSLLPAIVELAEDAK	iTRAQ4plex (K); iTRAQ4plex (N-term)
50	sp|P30153|2AAA_HUMAN	Serine/threonine-protein phosphatase 2A 65 kDa regulatory subunit A alpha isoform OS=Homo sapiens GN=PPP2R1A PE=1 SV=4	329	65267	7	4	10.7	5	1521	1	45.25	YFAQEALTVLSLA	iTRAQ4plex (N-term)
50	sp|P30153|2AAA_HUMAN	Serine/threonine-protein phosphatase 2A 65 kDa regulatory subunit A alpha isoform OS=Homo sapiens GN=PPP2R1A PE=1 SV=4	329	65267	7	4	10.7	5	1907	1	64.09	SALASVIMGLSPILGK	iTRAQ4plex (K); iTRAQ4plex (N-term)
50	sp|P30153|2AAA_HUMAN	Serine/threonine-protein phosphatase 2A 65 kDa regulatory subunit A alpha isoform OS=Homo sapiens GN=PPP2R1A PE=1 SV=4	329	65267	7	4	10.7	5	1908	1	56.63	SALASVIMGLSPILGK	iTRAQ4plex (K); iTRAQ4plex (N-term)
50	sp|P30153|2AAA_HUMAN	Serine/threonine-protein phosphatase 2A 65 kDa regulatory subunit A alpha isoform OS=Homo sapiens GN=PPP2R1A PE=1 SV=4	329	65267	7	4	10.7	5	2303	1	66.7	DNTIEHLLPLFLAQLK	iTRAQ4plex (K); iTRAQ4plex (N-term)
50	sp|P30153|2AAA_HUMAN	Serine/threonine-protein phosphatase 2A 65 kDa regulatory subunit A alpha isoform OS=Homo sapiens GN=PPP2R1A PE=1 SV=4	329	65267	7	4	10.7	5	2304	1	63.82	DNTIEHLLPLFLAQLK	iTRAQ4plex (K); iTRAQ4plex (N-term)
50	sp|P30153|2AAA_HUMAN	Serine/threonine-protein phosphatase 2A 65 kDa regulatory subunit A alpha isoform OS=Homo sapiens GN=PPP2R1A PE=1 SV=4	329	65267	7	4	10.7	5	2363	1	105.61	QLSQSLLPAIVELAEDAK	iTRAQ4plex (K); iTRAQ4plex (N-term)
50	sp|P30153|2AAA_HUMAN	Serine/threonine-protein phosphatase 2A 65 kDa regulatory subunit A alpha isoform OS=Homo sapiens GN=PPP2R1A PE=1 SV=4	329	65267	7	4	10.7	5	2364	1	96.94	QLSQSLLPAIVELAEDAK	iTRAQ4plex (K); iTRAQ4plex (N-term)
51	sp|P61978|HNRPK_HUMAN	Heterogeneous nuclear ribonucleoprotein K OS=Homo sapiens GN=HNRNPK PE=1 SV=1	328	50944	7	3	7.8	5.39	285	1	41.41	NAGAVIGK	iTRAQ4plex (K); iTRAQ4plex (N-term)
51	sp|P61978|HNRPK_HUMAN	Heterogeneous nuclear ribonucleoprotein K OS=Homo sapiens GN=HNRNPK PE=1 SV=1	328	50944	7	3	7.8	5.39	1602	1	94.2	IILDLISESPIK	iTRAQ4plex (K); iTRAQ4plex (N-term)
51	sp|P61978|HNRPK_HUMAN	Heterogeneous nuclear ribonucleoprotein K OS=Homo sapiens GN=HNRNPK PE=1 SV=1	328	50944	7	3	7.8	5.39	1603	1	65.4	IILDLISESPIK	iTRAQ4plex (K); iTRAQ4plex (N-term)
51	sp|P61978|HNRPK_HUMAN	Heterogeneous nuclear ribonucleoprotein K OS=Homo sapiens GN=HNRNPK PE=1 SV=1	328	50944	7	3	7.8	5.39	1604	1	65.66	IILDLISESPIK	iTRAQ4plex (K); iTRAQ4plex (N-term)
51	sp|P61978|HNRPK_HUMAN	Heterogeneous nuclear ribonucleoprotein K OS=Homo sapiens GN=HNRNPK PE=1 SV=1	328	50944	7	3	7.8	5.39	1605	1	95.67	IILDLISESPIK	iTRAQ4plex (K); iTRAQ4plex (N-term)
51	sp|P61978|HNRPK_HUMAN	Heterogeneous nuclear ribonucleoprotein K OS=Homo sapiens GN=HNRNPK PE=1 SV=1	328	50944	7	3	7.8	5.39	2108	1	74.48	ILSISADIETIGEILK	iTRAQ4plex (K); iTRAQ4plex (N-term)
51	sp|P61978|HNRPK_HUMAN	Heterogeneous nuclear ribonucleoprotein K OS=Homo sapiens GN=HNRNPK PE=1 SV=1	328	50944	7	3	7.8	5.39	2109	1	86.45	ILSISADIETIGEILK	iTRAQ4plex (K); iTRAQ4plex (N-term)
51	sp|P61979|HNRPK_MOUSE	Heterogeneous nuclear ribonucleoprotein K OS=Mus musculus GN=Hnrnpk PE=1 SV=1	328	50944	7	3	7.8	5.39	285	1	41.41	NAGAVIGK	iTRAQ4plex (K); iTRAQ4plex (N-term)
51	sp|P61979|HNRPK_MOUSE	Heterogeneous nuclear ribonucleoprotein K OS=Mus musculus GN=Hnrnpk PE=1 SV=1	328	50944	7	3	7.8	5.39	1602	1	94.2	IILDLISESPIK	iTRAQ4plex (K); iTRAQ4plex (N-term)
51	sp|P61979|HNRPK_MOUSE	Heterogeneous nuclear ribonucleoprotein K OS=Mus musculus GN=Hnrnpk PE=1 SV=1	328	50944	7	3	7.8	5.39	1603	1	65.4	IILDLISESPIK	iTRAQ4plex (K); iTRAQ4plex (N-term)
51	sp|P61979|HNRPK_MOUSE	Heterogeneous nuclear ribonucleoprotein K OS=Mus musculus GN=Hnrnpk PE=1 SV=1	328	50944	7	3	7.8	5.39	1604	1	65.66	IILDLISESPIK	iTRAQ4plex (K); iTRAQ4plex (N-term)
51	sp|P61979|HNRPK_MOUSE	Heterogeneous nuclear ribonucleoprotein K OS=Mus musculus GN=Hnrnpk PE=1 SV=1	328	50944	7	3	7.8	5.39	1605	1	95.67	IILDLISESPIK	iTRAQ4plex (K); iTRAQ4plex (N-term)
51	sp|P61979|HNRPK_MOUSE	Heterogeneous nuclear ribonucleoprotein K OS=Mus musculus GN=Hnrnpk PE=1 SV=1	328	50944	7	3	7.8	5.39	2108	1	74.48	ILSISADIETIGEILK	iTRAQ4plex (K); iTRAQ4plex (N-term)
51	sp|P61979|HNRPK_MOUSE	Heterogeneous nuclear ribonucleoprotein K OS=Mus musculus GN=Hnrnpk PE=1 SV=1	328	50944	7	3	7.8	5.39	2109	1	86.45	ILSISADIETIGEILK	iTRAQ4plex (K); iTRAQ4plex (N-term)
52	sp|P38646|GRP75_HUMAN	Stress-70 protein, mitochondrial OS=Homo sapiens GN=HSPA9 PE=1 SV=2	323	73635	9	6	10.3	5.87	468	1	42.94	VLENAEGAR	iTRAQ4plex (N-term)
52	sp|P38646|GRP75_HUMAN	Stress-70 protein, mitochondrial OS=Homo sapiens GN=HSPA9 PE=1 SV=2	323	73635	9	6	10.3	5.87	469	1	42.22	VLENAEGAR	iTRAQ4plex (N-term)
52	sp|P38646|GRP75_HUMAN	Stress-70 protein, mitochondrial OS=Homo sapiens GN=HSPA9 PE=1 SV=2	323	73635	9	6	10.3	5.87	921	1	53.97	AMQDAEVSK	iTRAQ4plex (K); iTRAQ4plex (N-term)
52	sp|P38646|GRP75_HUMAN	Stress-70 protein, mitochondrial OS=Homo sapiens GN=HSPA9 PE=1 SV=2	323	73635	9	6	10.3	5.87	1185	1	59.86	DAGQISGLNVLR	iTRAQ4plex (N-term)
52	sp|P38646|GRP75_HUMAN	Stress-70 protein, mitochondrial OS=Homo sapiens GN=HSPA9 PE=1 SV=2	323	73635	9	6	10.3	5.87	1265	1	60.94	VQQTVQDLFGR	iTRAQ4plex (N-term)
52	sp|P38646|GRP75_HUMAN	Stress-70 protein, mitochondrial OS=Homo sapiens GN=HSPA9 PE=1 SV=2	323	73635	9	6	10.3	5.87	1266	1	69.18	VQQTVQDLFGR	iTRAQ4plex (N-term)
52	sp|P38646|GRP75_HUMAN	Stress-70 protein, mitochondrial OS=Homo sapiens GN=HSPA9 PE=1 SV=2	323	73635	9	6	10.3	5.87	1405	1	90.96	AQFEGIVTDLIR	iTRAQ4plex (N-term)
52	sp|P38646|GRP75_HUMAN	Stress-70 protein, mitochondrial OS=Homo sapiens GN=HSPA9 PE=1 SV=2	323	73635	9	6	10.3	5.87	2293	1	98.36	VEAVNMAEGIIHDTETK	iTRAQ4plex (K); iTRAQ4plex (N-term)
52	sp|P38646|GRP75_HUMAN	Stress-70 protein, mitochondrial OS=Homo sapiens GN=HSPA9 PE=1 SV=2	323	73635	9	6	10.3	5.87	2294	1	95.9	VEAVNMAEGIIHDTETK	iTRAQ4plex (K); iTRAQ4plex (N-term)
53	sp|P35232|PHB_HUMAN	Prohibitin OS=Homo sapiens GN=PHB PE=1 SV=1	322	29786	5	3	23.5	5.57	2290	1	62.68	AAELIANSLATAGDGLIELR	iTRAQ4plex (N-term)
53	sp|P35232|PHB_HUMAN	Prohibitin OS=Homo sapiens GN=PHB PE=1 SV=1	322	29786	5	3	23.5	5.57	2291	1	60.36	AAELIANSLATAGDGLIELR	iTRAQ4plex (N-term)
53	sp|P35232|PHB_HUMAN	Prohibitin OS=Homo sapiens GN=PHB PE=1 SV=1	322	29786	5	3	23.5	5.57	2543	1	105.08	AATFGLILDDVSLTHLTFGK	iTRAQ4plex (K); iTRAQ4plex (N-term)
53	sp|P35232|PHB_HUMAN	Prohibitin OS=Homo sapiens GN=PHB PE=1 SV=1	322	29786	5	3	23.5	5.57	2626	1	119.58	FGLALAVAGGVVNSALYNVDAGHR	iTRAQ4plex (N-term)
53	sp|P35232|PHB_HUMAN	Prohibitin OS=Homo sapiens GN=PHB PE=1 SV=1	322	29786	5	3	23.5	5.57	2627	1	119.34	FGLALAVAGGVVNSALYNVDAGHR	iTRAQ4plex (N-term)
53	sp|P67778|PHB_MOUSE	Prohibitin OS=Mus musculus GN=Phb PE=1 SV=1	322	29802	5	3	23.5	5.57	2290	1	62.68	AAELIANSLATAGDGLIELR	iTRAQ4plex (N-term)
53	sp|P67778|PHB_MOUSE	Prohibitin OS=Mus musculus GN=Phb PE=1 SV=1	322	29802	5	3	23.5	5.57	2291	1	60.36	AAELIANSLATAGDGLIELR	iTRAQ4plex (N-term)
53	sp|P67778|PHB_MOUSE	Prohibitin OS=Mus musculus GN=Phb PE=1 SV=1	322	29802	5	3	23.5	5.57	2543	1	105.08	AATFGLILDDVSLTHLTFGK	iTRAQ4plex (K); iTRAQ4plex (N-term)
53	sp|P67778|PHB_MOUSE	Prohibitin OS=Mus musculus GN=Phb PE=1 SV=1	322	29802	5	3	23.5	5.57	2626	1	119.58	FGLALAVAGGVVNSALYNVDAGHR	iTRAQ4plex (N-term)
53	sp|P67778|PHB_MOUSE	Prohibitin OS=Mus musculus GN=Phb PE=1 SV=1	322	29802	5	3	23.5	5.57	2627	1	119.34	FGLALAVAGGVVNSALYNVDAGHR	iTRAQ4plex (N-term)
54	sp|Q9JKF1|IQGA1_MOUSE	Ras GTPase-activating-like protein IQGAP1 OS=Mus musculus GN=Iqgap1 PE=1 SV=1	321	188638	5	2	2.8	6.07	2321	1	79.05	ILAIGLINEALDEGDAQK	iTRAQ4plex (K); iTRAQ4plex (N-term)
54	sp|Q9JKF1|IQGA1_MOUSE	Ras GTPase-activating-like protein IQGAP1 OS=Mus musculus GN=Iqgap1 PE=1 SV=1	321	188638	5	2	2.8	6.07	2840	1	138.27	IGGILANELSVDEAALHAAVIAINEAIDR	iTRAQ4plex (N-term)
54	sp|Q9JKF1|IQGA1_MOUSE	Ras GTPase-activating-like protein IQGAP1 OS=Mus musculus GN=Iqgap1 PE=1 SV=1	321	188638	5	2	2.8	6.07	2841	1	85.24	IGGILANELSVDEAALHAAVIAINEAIDR	iTRAQ4plex (N-term)
54	sp|Q9JKF1|IQGA1_MOUSE	Ras GTPase-activating-like protein IQGAP1 OS=Mus musculus GN=Iqgap1 PE=1 SV=1	321	188638	5	2	2.8	6.07	2842	1	58.83	IGGILANELSVDEAALHAAVIAINEAIDR	iTRAQ4plex (N-term)
54	sp|Q9JKF1|IQGA1_MOUSE	Ras GTPase-activating-like protein IQGAP1 OS=Mus musculus GN=Iqgap1 PE=1 SV=1	321	188638	5	2	2.8	6.07	2843	1	57.54	IGGILANELSVDEAALHAAVIAINEAIDR	iTRAQ4plex (N-term)
54	sp|P46940|IQGA1_HUMAN	Ras GTPase-activating-like protein IQGAP1 OS=Homo sapiens GN=IQGAP1 PE=1 SV=1	321	189134	5	2	2.8	6.08	2321	1	79.05	ILAIGLINEALDEGDAQK	iTRAQ4plex (K); iTRAQ4plex (N-term)
54	sp|P46940|IQGA1_HUMAN	Ras GTPase-activating-like protein IQGAP1 OS=Homo sapiens GN=IQGAP1 PE=1 SV=1	321	189134	5	2	2.8	6.08	2840	1	138.27	IGGILANELSVDEAALHAAVIAINEAIDR	iTRAQ4plex (N-term)
54	sp|P46940|IQGA1_HUMAN	Ras GTPase-activating-like protein IQGAP1 OS=Homo sapiens GN=IQGAP1 PE=1 SV=1	321	189134	5	2	2.8	6.08	2841	1	85.24	IGGILANELSVDEAALHAAVIAINEAIDR	iTRAQ4plex (N-term)
54	sp|P46940|IQGA1_HUMAN	Ras GTPase-activating-like protein IQGAP1 OS=Homo sapiens GN=IQGAP1 PE=1 SV=1	321	189134	5	2	2.8	6.08	2842	1	58.83	IGGILANELSVDEAALHAAVIAINEAIDR	iTRAQ4plex (N-term)
54	sp|P46940|IQGA1_HUMAN	Ras GTPase-activating-like protein IQGAP1 OS=Homo sapiens GN=IQGAP1 PE=1 SV=1	321	189134	5	2	2.8	6.08	2843	1	57.54	IGGILANELSVDEAALHAAVIAINEAIDR	iTRAQ4plex (N-term)
55	sp|P07910|HNRPC_HUMAN	Heterogeneous nuclear ribonucleoproteins C1/C2 OS=Homo sapiens GN=HNRNPC PE=1 SV=4	319	33650	7	4	16	4.95	1291	1	71.21	VDSLLENLEK	iTRAQ4plex (K); iTRAQ4plex (N-term)
55	sp|P07910|HNRPC_HUMAN	Heterogeneous nuclear ribonucleoproteins C1/C2 OS=Homo sapiens GN=HNRNPC PE=1 SV=4	319	33650	7	4	16	4.95	1292	1	72.27	VDSLLENLEK	iTRAQ4plex (K); iTRAQ4plex (N-term)
55	sp|P07910|HNRPC_HUMAN	Heterogeneous nuclear ribonucleoproteins C1/C2 OS=Homo sapiens GN=HNRNPC PE=1 SV=4	319	33650	7	4	16	4.95	1363	1	85.06	GFAFVQYVNER	iTRAQ4plex (N-term)
55	sp|P07910|HNRPC_HUMAN	Heterogeneous nuclear ribonucleoproteins C1/C2 OS=Homo sapiens GN=HNRNPC PE=1 SV=4	319	33650	7	4	16	4.95	1364	1	62.83	GFAFVQYVNER	iTRAQ4plex (N-term)
55	sp|P07910|HNRPC_HUMAN	Heterogeneous nuclear ribonucleoproteins C1/C2 OS=Homo sapiens GN=HNRNPC PE=1 SV=4	319	33650	7	4	16	4.95	1573	1	102.45	VFIGNLNTLVVK	iTRAQ4plex (K); iTRAQ4plex (N-term)
55	sp|P07910|HNRPC_HUMAN	Heterogeneous nuclear ribonucleoproteins C1/C2 OS=Homo sapiens GN=HNRNPC PE=1 SV=4	319	33650	7	4	16	4.95	1574	1	106.27	VFIGNLNTLVVK	iTRAQ4plex (K); iTRAQ4plex (N-term)
55	sp|P07910|HNRPC_HUMAN	Heterogeneous nuclear ribonucleoproteins C1/C2 OS=Homo sapiens GN=HNRNPC PE=1 SV=4	319	33650	7	4	16	4.95	2078	1	49.96	MIAGQVLDINLAAEPK	iTRAQ4plex (K); iTRAQ4plex (N-term)
56	sp|P22626|ROA2_HUMAN	Heterogeneous nuclear ribonucleoproteins A2/B1 OS=Homo sapiens GN=HNRNPA2B1 PE=1 SV=2	309	37407	8	4	13.6	8.97	294	1	43.08	LFVGGIK	iTRAQ4plex (K); iTRAQ4plex (N-term)
56	sp|P22626|ROA2_HUMAN	Heterogeneous nuclear ribonucleoproteins A2/B1 OS=Homo sapiens GN=HNRNPA2B1 PE=1 SV=2	309	37407	8	4	13.6	8.97	295	1	45.41	LFVGGIK	iTRAQ4plex (K); iTRAQ4plex (N-term)
56	sp|P22626|ROA2_HUMAN	Heterogeneous nuclear ribonucleoproteins A2/B1 OS=Homo sapiens GN=HNRNPA2B1 PE=1 SV=2	309	37407	8	4	13.6	8.97	296	1	42.74	LFVGGIK	iTRAQ4plex (K); iTRAQ4plex (N-term)
56	sp|P22626|ROA2_HUMAN	Heterogeneous nuclear ribonucleoproteins A2/B1 OS=Homo sapiens GN=HNRNPA2B1 PE=1 SV=2	309	37407	8	4	13.6	8.97	1069	1	72.66	IDTIEIITDR	iTRAQ4plex (N-term)
56	sp|P22626|ROA2_HUMAN	Heterogeneous nuclear ribonucleoproteins A2/B1 OS=Homo sapiens GN=HNRNPA2B1 PE=1 SV=2	309	37407	8	4	13.6	8.97	2045	1	108.47	LFIGGLSFETTEESLR	iTRAQ4plex (N-term)
56	sp|P22626|ROA2_HUMAN	Heterogeneous nuclear ribonucleoproteins A2/B1 OS=Homo sapiens GN=HNRNPA2B1 PE=1 SV=2	309	37407	8	4	13.6	8.97	2046	1	118.66	LFIGGLSFETTEESLR	iTRAQ4plex (N-term)
56	sp|P22626|ROA2_HUMAN	Heterogeneous nuclear ribonucleoproteins A2/B1 OS=Homo sapiens GN=HNRNPA2B1 PE=1 SV=2	309	37407	8	4	13.6	8.97	2092	1	78.41	GFGFVTFDDHDPVDK	iTRAQ4plex (K); iTRAQ4plex (N-term)
56	sp|P22626|ROA2_HUMAN	Heterogeneous nuclear ribonucleoproteins A2/B1 OS=Homo sapiens GN=HNRNPA2B1 PE=1 SV=2	309	37407	8	4	13.6	8.97	2093	1	60.49	GFGFVTFDDHDPVDK	iTRAQ4plex (K); iTRAQ4plex (N-term)
56	sp|O88569|ROA2_MOUSE	Heterogeneous nuclear ribonucleoproteins A2/B1 OS=Mus musculus GN=Hnrnpa2b1 PE=1 SV=2	309	37380	8	4	13.6	8.97	294	1	43.08	LFVGGIK	iTRAQ4plex (K); iTRAQ4plex (N-term)
56	sp|O88569|ROA2_MOUSE	Heterogeneous nuclear ribonucleoproteins A2/B1 OS=Mus musculus GN=Hnrnpa2b1 PE=1 SV=2	309	37380	8	4	13.6	8.97	295	1	45.41	LFVGGIK	iTRAQ4plex (K); iTRAQ4plex (N-term)
56	sp|O88569|ROA2_MOUSE	Heterogeneous nuclear ribonucleoproteins A2/B1 OS=Mus musculus GN=Hnrnpa2b1 PE=1 SV=2	309	37380	8	4	13.6	8.97	296	1	42.74	LFVGGIK	iTRAQ4plex (K); iTRAQ4plex (N-term)
56	sp|O88569|ROA2_MOUSE	Heterogeneous nuclear ribonucleoproteins A2/B1 OS=Mus musculus GN=Hnrnpa2b1 PE=1 SV=2	309	37380	8	4	13.6	8.97	1069	1	72.66	IDTIEIITDR	iTRAQ4plex (N-term)
56	sp|O88569|ROA2_MOUSE	Heterogeneous nuclear ribonucleoproteins A2/B1 OS=Mus musculus GN=Hnrnpa2b1 PE=1 SV=2	309	37380	8	4	13.6	8.97	2045	1	108.47	LFIGGLSFETTEESLR	iTRAQ4plex (N-term)
56	sp|O88569|ROA2_MOUSE	Heterogeneous nuclear ribonucleoproteins A2/B1 OS=Mus musculus GN=Hnrnpa2b1 PE=1 SV=2	309	37380	8	4	13.6	8.97	2046	1	118.66	LFIGGLSFETTEESLR	iTRAQ4plex (N-term)
56	sp|O88569|ROA2_MOUSE	Heterogeneous nuclear ribonucleoproteins A2/B1 OS=Mus musculus GN=Hnrnpa2b1 PE=1 SV=2	309	37380	8	4	13.6	8.97	2092	1	78.41	GFGFVTFDDHDPVDK	iTRAQ4plex (K); iTRAQ4plex (N-term)
56	sp|O88569|ROA2_MOUSE	Heterogeneous nuclear ribonucleoproteins A2/B1 OS=Mus musculus GN=Hnrnpa2b1 PE=1 SV=2	309	37380	8	4	13.6	8.97	2093	1	60.49	GFGFVTFDDHDPVDK	iTRAQ4plex (K); iTRAQ4plex (N-term)
57	sp|Q9CQV8|1433B_MOUSE	14-3-3 protein beta/alpha OS=Mus musculus GN=Ywhab PE=1 SV=3	306	28069	10	6	26.8	4.77	205	0	41.47	LAEQAER	iTRAQ4plex (N-term)
57	sp|Q9CQV8|1433B_MOUSE	14-3-3 protein beta/alpha OS=Mus musculus GN=Ywhab PE=1 SV=3	306	28069	10	6	26.8	4.77	700	1	64.65	VISSIEQK	iTRAQ4plex (K); iTRAQ4plex (N-term)
57	sp|Q9CQV8|1433B_MOUSE	14-3-3 protein beta/alpha OS=Mus musculus GN=Ywhab PE=1 SV=3	306	28069	10	6	26.8	4.77	701	1	64.51	VISSIEQK	iTRAQ4plex (K); iTRAQ4plex (N-term)
57	sp|Q9CQV8|1433B_MOUSE	14-3-3 protein beta/alpha OS=Mus musculus GN=Ywhab PE=1 SV=3	306	28069	10	6	26.8	4.77	715	0	69.56	NLLSVAYK	iTRAQ4plex (K); iTRAQ4plex (N-term)
57	sp|Q9CQV8|1433B_MOUSE	14-3-3 protein beta/alpha OS=Mus musculus GN=Ywhab PE=1 SV=3	306	28069	10	6	26.8	4.77	716	0	65.67	NLLSVAYK	iTRAQ4plex (K); iTRAQ4plex (N-term)
57	sp|Q9CQV8|1433B_MOUSE	14-3-3 protein beta/alpha OS=Mus musculus GN=Ywhab PE=1 SV=3	306	28069	10	6	26.8	4.77	1074	0	81.85	DSTLIMQLLR	iTRAQ4plex (N-term)
57	sp|Q9CQV8|1433B_MOUSE	14-3-3 protein beta/alpha OS=Mus musculus GN=Ywhab PE=1 SV=3	306	28069	10	6	26.8	4.77	1075	0	73.83	DSTLIMQLLR	iTRAQ4plex (N-term)
57	sp|Q9CQV8|1433B_MOUSE	14-3-3 protein beta/alpha OS=Mus musculus GN=Ywhab PE=1 SV=3	306	28069	10	6	26.8	4.77	1765	1	42.84	AVTEQGHELSNEER	iTRAQ4plex (N-term)
57	sp|Q9CQV8|1433B_MOUSE	14-3-3 protein beta/alpha OS=Mus musculus GN=Ywhab PE=1 SV=3	306	28069	10	6	26.8	4.77	2577	1	78.27	TAFDEAIAELDTLNEESYK	iTRAQ4plex (K); iTRAQ4plex (N-term)
57	sp|Q9CQV8|1433B_MOUSE	14-3-3 protein beta/alpha OS=Mus musculus GN=Ywhab PE=1 SV=3	306	28069	10	6	26.8	4.77	2578	1	54.63	TAFDEAIAELDTLNEESYK	iTRAQ4plex (K); iTRAQ4plex (N-term)
57	sp|P31946|1433B_HUMAN	14-3-3 protein beta/alpha OS=Homo sapiens GN=YWHAB PE=1 SV=3	306	28065	10	6	26.8	4.76	205	0	41.47	LAEQAER	iTRAQ4plex (N-term)
57	sp|P31946|1433B_HUMAN	14-3-3 protein beta/alpha OS=Homo sapiens GN=YWHAB PE=1 SV=3	306	28065	10	6	26.8	4.76	700	1	64.65	VISSIEQK	iTRAQ4plex (K); iTRAQ4plex (N-term)
57	sp|P31946|1433B_HUMAN	14-3-3 protein beta/alpha OS=Homo sapiens GN=YWHAB PE=1 SV=3	306	28065	10	6	26.8	4.76	701	1	64.51	VISSIEQK	iTRAQ4plex (K); iTRAQ4plex (N-term)
57	sp|P31946|1433B_HUMAN	14-3-3 protein beta/alpha OS=Homo sapiens GN=YWHAB PE=1 SV=3	306	28065	10	6	26.8	4.76	715	0	69.56	NLLSVAYK	iTRAQ4plex (K); iTRAQ4plex (N-term)
57	sp|P31946|1433B_HUMAN	14-3-3 protein beta/alpha OS=Homo sapiens GN=YWHAB PE=1 SV=3	306	28065	10	6	26.8	4.76	716	0	65.67	NLLSVAYK	iTRAQ4plex (K); iTRAQ4plex (N-term)
57	sp|P31946|1433B_HUMAN	14-3-3 protein beta/alpha OS=Homo sapiens GN=YWHAB PE=1 SV=3	306	28065	10	6	26.8	4.76	1074	0	81.85	DSTLIMQLLR	iTRAQ4plex (N-term)
57	sp|P31946|1433B_HUMAN	14-3-3 protein beta/alpha OS=Homo sapiens GN=YWHAB PE=1 SV=3	306	28065	10	6	26.8	4.76	1075	0	73.83	DSTLIMQLLR	iTRAQ4plex (N-term)
57	sp|P31946|1433B_HUMAN	14-3-3 protein beta/alpha OS=Homo sapiens GN=YWHAB PE=1 SV=3	306	28065	10	6	26.8	4.76	1765	1	42.84	AVTEQGHELSNEER	iTRAQ4plex (N-term)
57	sp|P31946|1433B_HUMAN	14-3-3 protein beta/alpha OS=Homo sapiens GN=YWHAB PE=1 SV=3	306	28065	10	6	26.8	4.76	2577	1	78.27	TAFDEAIAELDTLNEESYK	iTRAQ4plex (K); iTRAQ4plex (N-term)
57	sp|P31946|1433B_HUMAN	14-3-3 protein beta/alpha OS=Homo sapiens GN=YWHAB PE=1 SV=3	306	28065	10	6	26.8	4.76	2578	1	54.63	TAFDEAIAELDTLNEESYK	iTRAQ4plex (K); iTRAQ4plex (N-term)
58	sp|P80315|TCPD_MOUSE	T-complex protein 1 subunit delta OS=Mus musculus GN=Cct4 PE=1 SV=3	297	58030	5	3	9.3	8.24	802	1	57.25	AYILNLVK	iTRAQ4plex (K); iTRAQ4plex (N-term)
58	sp|P80315|TCPD_MOUSE	T-complex protein 1 subunit delta OS=Mus musculus GN=Cct4 PE=1 SV=3	297	58030	5	3	9.3	8.24	1773	1	72.26	DALSDLALHFLNK	iTRAQ4plex (K); iTRAQ4plex (N-term)
58	sp|P80315|TCPD_MOUSE	T-complex protein 1 subunit delta OS=Mus musculus GN=Cct4 PE=1 SV=3	297	58030	5	3	9.3	8.24	1774	1	67.39	DALSDLALHFLNK	iTRAQ4plex (K); iTRAQ4plex (N-term)
58	sp|P80315|TCPD_MOUSE	T-complex protein 1 subunit delta OS=Mus musculus GN=Cct4 PE=1 SV=3	297	58030	5	3	9.3	8.24	2869	1	126.47	AFADAMEVIPSTLAENAGLNPISTVTELR	iTRAQ4plex (N-term)
58	sp|P80315|TCPD_MOUSE	T-complex protein 1 subunit delta OS=Mus musculus GN=Cct4 PE=1 SV=3	297	58030	5	3	9.3	8.24	2870	1	114.97	AFADAMEVIPSTLAENAGLNPISTVTELR	iTRAQ4plex (N-term)
58	sp|P50991|TCPD_HUMAN	T-complex protein 1 subunit delta OS=Homo sapiens GN=CCT4 PE=1 SV=4	297	57888	5	3	9.3	7.96	802	1	57.25	AYILNLVK	iTRAQ4plex (K); iTRAQ4plex (N-term)
58	sp|P50991|TCPD_HUMAN	T-complex protein 1 subunit delta OS=Homo sapiens GN=CCT4 PE=1 SV=4	297	57888	5	3	9.3	7.96	1773	1	72.26	DALSDLALHFLNK	iTRAQ4plex (K); iTRAQ4plex (N-term)
58	sp|P50991|TCPD_HUMAN	T-complex protein 1 subunit delta OS=Homo sapiens GN=CCT4 PE=1 SV=4	297	57888	5	3	9.3	7.96	1774	1	67.39	DALSDLALHFLNK	iTRAQ4plex (K); iTRAQ4plex (N-term)
58	sp|P50991|TCPD_HUMAN	T-complex protein 1 subunit delta OS=Homo sapiens GN=CCT4 PE=1 SV=4	297	57888	5	3	9.3	7.96	2869	1	126.47	AFADAMEVIPSTLAENAGLNPISTVTELR	iTRAQ4plex (N-term)
58	sp|P50991|TCPD_HUMAN	T-complex protein 1 subunit delta OS=Homo sapiens GN=CCT4 PE=1 SV=4	297	57888	5	3	9.3	7.96	2870	1	114.97	AFADAMEVIPSTLAENAGLNPISTVTELR	iTRAQ4plex (N-term)
59	sp|P78371|TCPB_HUMAN	T-complex protein 1 subunit beta OS=Homo sapiens GN=CCT2 PE=1 SV=4	290	57452	5	4	14	6.01	1865	1	54.82	LTSFIGAIAIGDLVK	iTRAQ4plex (K); iTRAQ4plex (N-term)
59	sp|P78371|TCPB_HUMAN	T-complex protein 1 subunit beta OS=Homo sapiens GN=CCT2 PE=1 SV=4	290	57452	5	4	14	6.01	2352	1	66.31	LGGSLADSYLDEGFLLDK	iTRAQ4plex (K); iTRAQ4plex (N-term)
59	sp|P78371|TCPB_HUMAN	T-complex protein 1 subunit beta OS=Homo sapiens GN=CCT2 PE=1 SV=4	290	57452	5	4	14	6.01	2527	1	64.83	LALVTGGEIASTFDHPELVK	iTRAQ4plex (K); iTRAQ4plex (N-term)
59	sp|P78371|TCPB_HUMAN	T-complex protein 1 subunit beta OS=Homo sapiens GN=CCT2 PE=1 SV=4	290	57452	5	4	14	6.01	2528	1	107.32	LALVTGGEIASTFDHPELVK	iTRAQ4plex (K); iTRAQ4plex (N-term)
59	sp|P78371|TCPB_HUMAN	T-complex protein 1 subunit beta OS=Homo sapiens GN=CCT2 PE=1 SV=4	290	57452	5	4	14	6.01	2570	1	108.32	VQDDEVGDGTTSVTVLAAELLR	iTRAQ4plex (N-term)
60	sp|Q921I1|TRFE_MOUSE	Serotransferrin OS=Mus musculus GN=Tf PE=1 SV=1	289	76674	11	7	7.3	6.94	297	1	52.25	DSAFGLLR	iTRAQ4plex (N-term)
60	sp|Q921I1|TRFE_MOUSE	Serotransferrin OS=Mus musculus GN=Tf PE=1 SV=1	289	76674	11	7	7.3	6.94	298	1	50.87	DSAFGLLR	iTRAQ4plex (N-term)
60	sp|Q921I1|TRFE_MOUSE	Serotransferrin OS=Mus musculus GN=Tf PE=1 SV=1	289	76674	11	7	7.3	6.94	473	1	57.05	NPAEWAK	iTRAQ4plex (K); iTRAQ4plex (N-term)
60	sp|Q921I1|TRFE_MOUSE	Serotransferrin OS=Mus musculus GN=Tf PE=1 SV=1	289	76674	11	7	7.3	6.94	888	1	66.98	GYYAVAVVK	iTRAQ4plex (K); iTRAQ4plex (N-term)
60	sp|Q921I1|TRFE_MOUSE	Serotransferrin OS=Mus musculus GN=Tf PE=1 SV=1	289	76674	11	7	7.3	6.94	1288	1	69.62	EDLIWEILK	iTRAQ4plex (K); iTRAQ4plex (N-term)
60	sp|Q921I1|TRFE_MOUSE	Serotransferrin OS=Mus musculus GN=Tf PE=1 SV=1	289	76674	11	7	7.3	6.94	1289	1	59.62	EDLIWEILK	iTRAQ4plex (K); iTRAQ4plex (N-term)
60	sp|Q921I1|TRFE_MOUSE	Serotransferrin OS=Mus musculus GN=Tf PE=1 SV=1	289	76674	11	7	7.3	6.94	1441	1	76.66	DFQLFSSPLGK	iTRAQ4plex (K); iTRAQ4plex (N-term)
60	sp|Q921I1|TRFE_MOUSE	Serotransferrin OS=Mus musculus GN=Tf PE=1 SV=1	289	76674	11	7	7.3	6.94	1442	1	73.71	DFQLFSSPLGK	iTRAQ4plex (K); iTRAQ4plex (N-term)
60	sp|Q921I1|TRFE_MOUSE	Serotransferrin OS=Mus musculus GN=Tf PE=1 SV=1	289	76674	11	7	7.3	6.94	1955	1	50.77	SKDFQLFSSPLGK	2 iTRAQ4plex (K); iTRAQ4plex (N-term)
60	sp|Q921I1|TRFE_MOUSE	Serotransferrin OS=Mus musculus GN=Tf PE=1 SV=1	289	76674	11	7	7.3	6.94	1956	1	57.93	SKDFQLFSSPLGK	2 iTRAQ4plex (K); iTRAQ4plex (N-term)
60	sp|Q921I1|TRFE_MOUSE	Serotransferrin OS=Mus musculus GN=Tf PE=1 SV=1	289	76674	11	7	7.3	6.94	2430	1	53.06	KNNGKEDLIWEILK	Deamidated (NQ); 3 iTRAQ4plex (K); iTRAQ4plex (N-term)
61	sp|P60174|TPIS_HUMAN	Triosephosphate isomerase OS=Homo sapiens GN=TPI1 PE=1 SV=3	287	30772	6	3	19.6	5.65	1710	1	73.06	QSLGELIGTLNAAK	iTRAQ4plex (K); iTRAQ4plex (N-term)
61	sp|P60174|TPIS_HUMAN	Triosephosphate isomerase OS=Homo sapiens GN=TPI1 PE=1 SV=3	287	30772	6	3	19.6	5.65	1711	1	76.46	QSLGELIGTLNAAK	iTRAQ4plex (K); iTRAQ4plex (N-term)
61	sp|P60174|TPIS_HUMAN	Triosephosphate isomerase OS=Homo sapiens GN=TPI1 PE=1 SV=3	287	30772	6	3	19.6	5.65	1791	1	44.88	TATPQQAQEVHEK	iTRAQ4plex (K); iTRAQ4plex (N-term)
61	sp|P60174|TPIS_HUMAN	Triosephosphate isomerase OS=Homo sapiens GN=TPI1 PE=1 SV=3	287	30772	6	3	19.6	5.65	1792	1	42.81	TATPQQAQEVHEK	iTRAQ4plex (K); iTRAQ4plex (N-term)
61	sp|P60174|TPIS_HUMAN	Triosephosphate isomerase OS=Homo sapiens GN=TPI1 PE=1 SV=3	287	30772	6	3	19.6	5.65	2929	1	87.82	ELASQPDVDGFLVGGASLKPEFVDIINAK	2 iTRAQ4plex (K); iTRAQ4plex (N-term)
61	sp|P60174|TPIS_HUMAN	Triosephosphate isomerase OS=Homo sapiens GN=TPI1 PE=1 SV=3	287	30772	6	3	19.6	5.65	2930	1	91.79	ELASQPDVDGFLVGGASLKPEFVDIINAK	2 iTRAQ4plex (K); iTRAQ4plex (N-term)
62	sp|Q6P5F9|XPO1_MOUSE	Exportin-1 OS=Mus musculus GN=Xpo1 PE=1 SV=1	285	123013	6	3	3.6	5.72	1361	1	73.52	LNMILVQILK	iTRAQ4plex (K); iTRAQ4plex (N-term)
62	sp|Q6P5F9|XPO1_MOUSE	Exportin-1 OS=Mus musculus GN=Xpo1 PE=1 SV=1	285	123013	6	3	3.6	5.72	1362	1	70.95	LNMILVQILK	iTRAQ4plex (K); iTRAQ4plex (N-term)
62	sp|Q6P5F9|XPO1_MOUSE	Exportin-1 OS=Mus musculus GN=Xpo1 PE=1 SV=1	285	123013	6	3	3.6	5.72	1550	1	90.08	LVLDSIIWAFK	iTRAQ4plex (K); iTRAQ4plex (N-term)
62	sp|Q6P5F9|XPO1_MOUSE	Exportin-1 OS=Mus musculus GN=Xpo1 PE=1 SV=1	285	123013	6	3	3.6	5.72	1551	1	90.48	LVLDSIIWAFK	iTRAQ4plex (K); iTRAQ4plex (N-term)
62	sp|Q6P5F9|XPO1_MOUSE	Exportin-1 OS=Mus musculus GN=Xpo1 PE=1 SV=1	285	123013	6	3	3.6	5.72	2574	1	67.28	YMLLPNQVWDSIIQQATK	iTRAQ4plex (K); iTRAQ4plex (N-term)
62	sp|Q6P5F9|XPO1_MOUSE	Exportin-1 OS=Mus musculus GN=Xpo1 PE=1 SV=1	285	123013	6	3	3.6	5.72	2575	1	68.53	YMLLPNQVWDSIIQQATK	iTRAQ4plex (K); iTRAQ4plex (N-term)
62	sp|O14980|XPO1_HUMAN	Exportin-1 OS=Homo sapiens GN=XPO1 PE=1 SV=1	285	123306	6	3	3.6	5.71	1361	1	73.52	LNMILVQILK	iTRAQ4plex (K); iTRAQ4plex (N-term)
62	sp|O14980|XPO1_HUMAN	Exportin-1 OS=Homo sapiens GN=XPO1 PE=1 SV=1	285	123306	6	3	3.6	5.71	1362	1	70.95	LNMILVQILK	iTRAQ4plex (K); iTRAQ4plex (N-term)
62	sp|O14980|XPO1_HUMAN	Exportin-1 OS=Homo sapiens GN=XPO1 PE=1 SV=1	285	123306	6	3	3.6	5.71	1550	1	90.08	LVLDSIIWAFK	iTRAQ4plex (K); iTRAQ4plex (N-term)
62	sp|O14980|XPO1_HUMAN	Exportin-1 OS=Homo sapiens GN=XPO1 PE=1 SV=1	285	123306	6	3	3.6	5.71	1551	1	90.48	LVLDSIIWAFK	iTRAQ4plex (K); iTRAQ4plex (N-term)
62	sp|O14980|XPO1_HUMAN	Exportin-1 OS=Homo sapiens GN=XPO1 PE=1 SV=1	285	123306	6	3	3.6	5.71	2574	1	67.28	YMLLPNQVWDSIIQQATK	iTRAQ4plex (K); iTRAQ4plex (N-term)
62	sp|O14980|XPO1_HUMAN	Exportin-1 OS=Homo sapiens GN=XPO1 PE=1 SV=1	285	123306	6	3	3.6	5.71	2575	1	68.53	YMLLPNQVWDSIIQQATK	iTRAQ4plex (K); iTRAQ4plex (N-term)
63	sp|P06744|G6PI_HUMAN	Glucose-6-phosphate isomerase OS=Homo sapiens GN=GPI PE=1 SV=4	282	63107	6	2	5.7	8.43	1915	1	95.04	ILLANFLAQTEALMR	iTRAQ4plex (N-term)
63	sp|P06744|G6PI_HUMAN	Glucose-6-phosphate isomerase OS=Homo sapiens GN=GPI PE=1 SV=4	282	63107	6	2	5.7	8.43	1916	1	70.7	ILLANFLAQTEALMR	iTRAQ4plex (N-term)
63	sp|P06744|G6PI_HUMAN	Glucose-6-phosphate isomerase OS=Homo sapiens GN=GPI PE=1 SV=4	282	63107	6	2	5.7	8.43	1917	1	104.49	ILLANFLAQTEALMR	iTRAQ4plex (N-term)
63	sp|P06744|G6PI_HUMAN	Glucose-6-phosphate isomerase OS=Homo sapiens GN=GPI PE=1 SV=4	282	63107	6	2	5.7	8.43	1918	1	79.15	ILLANFLAQTEALMR	iTRAQ4plex (N-term)
63	sp|P06744|G6PI_HUMAN	Glucose-6-phosphate isomerase OS=Homo sapiens GN=GPI PE=1 SV=4	282	63107	6	2	5.7	8.43	2260	1	39.33	TLAQLNPESSLFIIASK	iTRAQ4plex (K); iTRAQ4plex (N-term)
63	sp|P06744|G6PI_HUMAN	Glucose-6-phosphate isomerase OS=Homo sapiens GN=GPI PE=1 SV=4	282	63107	6	2	5.7	8.43	2261	1	46.2	TLAQLNPESSLFIIASK	iTRAQ4plex (K); iTRAQ4plex (N-term)
64	sp|P53396|ACLY_HUMAN	ATP-citrate synthase OS=Homo sapiens GN=ACLY PE=1 SV=3	282	120762	5	3	4.3	6.95	1717	1	55.55	TIAIIAEGIPEALTR	iTRAQ4plex (N-term)
64	sp|P53396|ACLY_HUMAN	ATP-citrate synthase OS=Homo sapiens GN=ACLY PE=1 SV=3	282	120762	5	3	4.3	6.95	1832	1	112.97	DLVSSLTSGLLTIGDR	iTRAQ4plex (N-term)
64	sp|P53396|ACLY_HUMAN	ATP-citrate synthase OS=Homo sapiens GN=ACLY PE=1 SV=3	282	120762	5	3	4.3	6.95	1833	1	117.22	DLVSSLTSGLLTIGDR	iTRAQ4plex (N-term)
64	sp|P53396|ACLY_HUMAN	ATP-citrate synthase OS=Homo sapiens GN=ACLY PE=1 SV=3	282	120762	5	3	4.3	6.95	2192	1	84.38	EEMGIGGVLGLLWFQK	iTRAQ4plex (K); iTRAQ4plex (N-term)
64	sp|P53396|ACLY_HUMAN	ATP-citrate synthase OS=Homo sapiens GN=ACLY PE=1 SV=3	282	120762	5	3	4.3	6.95	2193	1	73.78	EEMGIGGVLGLLWFQK	iTRAQ4plex (K); iTRAQ4plex (N-term)
65	sp|Q8IUE6|H2A2B_HUMAN	Histone H2A type 2-B OS=Homo sapiens GN=HIST2H2AB PE=1 SV=3	274	13987	5	3	46.9	10.88	426	0	58.64	AGLQFPVGR	iTRAQ4plex (N-term)
65	sp|Q8IUE6|H2A2B_HUMAN	Histone H2A type 2-B OS=Homo sapiens GN=HIST2H2AB PE=1 SV=3	274	13987	5	3	46.9	10.88	427	0	58.6	AGLQFPVGR	iTRAQ4plex (N-term)
65	sp|Q8IUE6|H2A2B_HUMAN	Histone H2A type 2-B OS=Homo sapiens GN=HIST2H2AB PE=1 SV=3	274	13987	5	3	46.9	10.88	2663	0	74.79	LLGGVTIAQGGVLPNIQAVLLPK	iTRAQ4plex (K); iTRAQ4plex (N-term)
65	sp|Q8IUE6|H2A2B_HUMAN	Histone H2A type 2-B OS=Homo sapiens GN=HIST2H2AB PE=1 SV=3	274	13987	5	3	46.9	10.88	2664	0	88.39	LLGGVTIAQGGVLPNIQAVLLPK	iTRAQ4plex (K); iTRAQ4plex (N-term)
65	sp|Q8IUE6|H2A2B_HUMAN	Histone H2A type 2-B OS=Homo sapiens GN=HIST2H2AB PE=1 SV=3	274	13987	5	3	46.9	10.88	2831	0	125.02	VGAGAPVYLAAVLEYLTAEILELAGNAAR	iTRAQ4plex (N-term)
65	sp|P16104|H2AX_HUMAN	Histone H2A.x OS=Homo sapiens GN=H2AFX PE=1 SV=2	274	15135	5	3	42.7	10.74	426	0	58.64	AGLQFPVGR	iTRAQ4plex (N-term)
65	sp|P16104|H2AX_HUMAN	Histone H2A.x OS=Homo sapiens GN=H2AFX PE=1 SV=2	274	15135	5	3	42.7	10.74	427	0	58.6	AGLQFPVGR	iTRAQ4plex (N-term)
65	sp|P16104|H2AX_HUMAN	Histone H2A.x OS=Homo sapiens GN=H2AFX PE=1 SV=2	274	15135	5	3	42.7	10.74	2663	0	74.79	LLGGVTIAQGGVLPNIQAVLLPK	iTRAQ4plex (K); iTRAQ4plex (N-term)
65	sp|P16104|H2AX_HUMAN	Histone H2A.x OS=Homo sapiens GN=H2AFX PE=1 SV=2	274	15135	5	3	42.7	10.74	2664	0	88.39	LLGGVTIAQGGVLPNIQAVLLPK	iTRAQ4plex (K); iTRAQ4plex (N-term)
65	sp|P16104|H2AX_HUMAN	Histone H2A.x OS=Homo sapiens GN=H2AFX PE=1 SV=2	274	15135	5	3	42.7	10.74	2831	0	125.02	VGAGAPVYLAAVLEYLTAEILELAGNAAR	iTRAQ4plex (N-term)
65	sp|P27661|H2AX_MOUSE	Histone H2A.x OS=Mus musculus GN=H2afx PE=1 SV=2	274	15133	5	3	42.7	10.74	426	0	58.64	AGLQFPVGR	iTRAQ4plex (N-term)
65	sp|P27661|H2AX_MOUSE	Histone H2A.x OS=Mus musculus GN=H2afx PE=1 SV=2	274	15133	5	3	42.7	10.74	427	0	58.6	AGLQFPVGR	iTRAQ4plex (N-term)
65	sp|P27661|H2AX_MOUSE	Histone H2A.x OS=Mus musculus GN=H2afx PE=1 SV=2	274	15133	5	3	42.7	10.74	2663	0	74.79	LLGGVTIAQGGVLPNIQAVLLPK	iTRAQ4plex (K); iTRAQ4plex (N-term)
65	sp|P27661|H2AX_MOUSE	Histone H2A.x OS=Mus musculus GN=H2afx PE=1 SV=2	274	15133	5	3	42.7	10.74	2664	0	88.39	LLGGVTIAQGGVLPNIQAVLLPK	iTRAQ4plex (K); iTRAQ4plex (N-term)
65	sp|P27661|H2AX_MOUSE	Histone H2A.x OS=Mus musculus GN=H2afx PE=1 SV=2	274	15133	5	3	42.7	10.74	2831	0	125.02	VGAGAPVYLAAVLEYLTAEILELAGNAAR	iTRAQ4plex (N-term)
66	sp|P14625|ENPL_HUMAN	Endoplasmin OS=Homo sapiens GN=HSP90B1 PE=1 SV=1	272	92411	4	2	4.5	4.76	1500	0	97.63	ELISNASDALDK	iTRAQ4plex (K); iTRAQ4plex (N-term)
66	sp|P14625|ENPL_HUMAN	Endoplasmin OS=Homo sapiens GN=HSP90B1 PE=1 SV=1	272	92411	4	2	4.5	4.76	1501	0	97.74	ELISNASDALDK	iTRAQ4plex (K); iTRAQ4plex (N-term)
66	sp|P14625|ENPL_HUMAN	Endoplasmin OS=Homo sapiens GN=HSP90B1 PE=1 SV=1	272	92411	4	2	4.5	4.76	2866	1	86.15	IKEDEDDKTVLDLAVVLFETATLR	2 iTRAQ4plex (K); iTRAQ4plex (N-term)
66	sp|P14625|ENPL_HUMAN	Endoplasmin OS=Homo sapiens GN=HSP90B1 PE=1 SV=1	272	92411	4	2	4.5	4.76	2867	1	85.93	IKEDEDDKTVLDLAVVLFETATLR	2 iTRAQ4plex (K); iTRAQ4plex (N-term)
67	sp|P40926|MDHM_HUMAN	Malate dehydrogenase, mitochondrial OS=Homo sapiens GN=MDH2 PE=1 SV=3	271	35481	6	3	15.4	8.92	1165	1	45.16	IFGVTTLDIVR	iTRAQ4plex (N-term)
67	sp|P40926|MDHM_HUMAN	Malate dehydrogenase, mitochondrial OS=Homo sapiens GN=MDH2 PE=1 SV=3	271	35481	6	3	15.4	8.92	1166	1	53.95	IFGVTTLDIVR	iTRAQ4plex (N-term)
67	sp|P40926|MDHM_HUMAN	Malate dehydrogenase, mitochondrial OS=Homo sapiens GN=MDH2 PE=1 SV=3	271	35481	6	3	15.4	8.92	2218	1	63.55	VAVLGASGGIGQPLSLLLK	iTRAQ4plex (K); iTRAQ4plex (N-term)
67	sp|P40926|MDHM_HUMAN	Malate dehydrogenase, mitochondrial OS=Homo sapiens GN=MDH2 PE=1 SV=3	271	35481	6	3	15.4	8.92	2219	1	44.79	VAVLGASGGIGQPLSLLLK	iTRAQ4plex (K); iTRAQ4plex (N-term)
67	sp|P40926|MDHM_HUMAN	Malate dehydrogenase, mitochondrial OS=Homo sapiens GN=MDH2 PE=1 SV=3	271	35481	6	3	15.4	8.92	2706	1	118.87	LTLYDIAHTPGVAADLSHIETK	iTRAQ4plex (K); iTRAQ4plex (N-term)
67	sp|P40926|MDHM_HUMAN	Malate dehydrogenase, mitochondrial OS=Homo sapiens GN=MDH2 PE=1 SV=3	271	35481	6	3	15.4	8.92	2707	1	81.95	LTLYDIAHTPGVAADLSHIETK	iTRAQ4plex (K); iTRAQ4plex (N-term)
68	sp|P42704|LPPRC_HUMAN	Leucine-rich PPR motif-containing protein, mitochondrial OS=Homo sapiens GN=LRPPRC PE=1 SV=3	257	157805	8	5	4.9	5.81	225	1	39.96	LLAEILR	iTRAQ4plex (N-term)
68	sp|P42704|LPPRC_HUMAN	Leucine-rich PPR motif-containing protein, mitochondrial OS=Homo sapiens GN=LRPPRC PE=1 SV=3	257	157805	8	5	4.9	5.81	226	1	41.3	LLAEILR	iTRAQ4plex (N-term)
68	sp|P42704|LPPRC_HUMAN	Leucine-rich PPR motif-containing protein, mitochondrial OS=Homo sapiens GN=LRPPRC PE=1 SV=3	257	157805	8	5	4.9	5.81	1042	1	49.82	LQDAINILK	iTRAQ4plex (K); iTRAQ4plex (N-term)
68	sp|P42704|LPPRC_HUMAN	Leucine-rich PPR motif-containing protein, mitochondrial OS=Homo sapiens GN=LRPPRC PE=1 SV=3	257	157805	8	5	4.9	5.81	2314	1	72.1	TVQLTSSELESTLETLK	iTRAQ4plex (K); iTRAQ4plex (N-term)
68	sp|P42704|LPPRC_HUMAN	Leucine-rich PPR motif-containing protein, mitochondrial OS=Homo sapiens GN=LRPPRC PE=1 SV=3	257	157805	8	5	4.9	5.81	2315	1	66.29	TVQLTSSELESTLETLK	iTRAQ4plex (K); iTRAQ4plex (N-term)
68	sp|P42704|LPPRC_HUMAN	Leucine-rich PPR motif-containing protein, mitochondrial OS=Homo sapiens GN=LRPPRC PE=1 SV=3	257	157805	8	5	4.9	5.81	2391	1	72.34	SMNINLWSEITELLYK	iTRAQ4plex (K); iTRAQ4plex (N-term)
68	sp|P42704|LPPRC_HUMAN	Leucine-rich PPR motif-containing protein, mitochondrial OS=Homo sapiens GN=LRPPRC PE=1 SV=3	257	157805	8	5	4.9	5.81	2392	1	65.21	SMNINLWSEITELLYK	iTRAQ4plex (K); iTRAQ4plex (N-term)
68	sp|P42704|LPPRC_HUMAN	Leucine-rich PPR motif-containing protein, mitochondrial OS=Homo sapiens GN=LRPPRC PE=1 SV=3	257	157805	8	5	4.9	5.81	2644	1	97.93	NNNIDAAIENIENMLTSENK	iTRAQ4plex (K); iTRAQ4plex (N-term)
69	sp|Q14204|DYHC1_HUMAN	Cytoplasmic dynein 1 heavy chain 1 OS=Homo sapiens GN=DYNC1H1 PE=1 SV=5	256	532072	6	4	1.4	6.01	2114	0	76.91	ILDDDTIITTLENLK	iTRAQ4plex (K); iTRAQ4plex (N-term)
69	sp|Q14204|DYHC1_HUMAN	Cytoplasmic dynein 1 heavy chain 1 OS=Homo sapiens GN=DYNC1H1 PE=1 SV=5	256	532072	6	4	1.4	6.01	2115	0	50.34	ILDDDTIITTLENLK	iTRAQ4plex (K); iTRAQ4plex (N-term)
69	sp|Q14204|DYHC1_HUMAN	Cytoplasmic dynein 1 heavy chain 1 OS=Homo sapiens GN=DYNC1H1 PE=1 SV=5	256	532072	6	4	1.4	6.01	2201	1	84.83	ALEHAFQLEHIMDLTR	iTRAQ4plex (N-term)
69	sp|Q14204|DYHC1_HUMAN	Cytoplasmic dynein 1 heavy chain 1 OS=Homo sapiens GN=DYNC1H1 PE=1 SV=5	256	532072	6	4	1.4	6.01	2347	0	76.61	DVLLVAQGEMALEEFLK	iTRAQ4plex (K); iTRAQ4plex (N-term)
69	sp|Q14204|DYHC1_HUMAN	Cytoplasmic dynein 1 heavy chain 1 OS=Homo sapiens GN=DYNC1H1 PE=1 SV=5	256	532072	6	4	1.4	6.01	2423	0	69.3	GIFEALRPLETLPVEGLIR	iTRAQ4plex (N-term)
69	sp|Q14204|DYHC1_HUMAN	Cytoplasmic dynein 1 heavy chain 1 OS=Homo sapiens GN=DYNC1H1 PE=1 SV=5	256	532072	6	4	1.4	6.01	2424	0	78.27	GIFEALRPLETLPVEGLIR	iTRAQ4plex (N-term)
70	sp|P50395|GDIB_HUMAN	Rab GDP dissociation inhibitor beta OS=Homo sapiens GN=GDI2 PE=1 SV=2	251	50631	4	2	8.5	6.11	2425	1	81.77	VPSTEAEALASSLMGLFEK	iTRAQ4plex (K); iTRAQ4plex (N-term)
70	sp|P50395|GDIB_HUMAN	Rab GDP dissociation inhibitor beta OS=Homo sapiens GN=GDI2 PE=1 SV=2	251	50631	4	2	8.5	6.11	2426	1	62.41	VPSTEAEALASSLMGLFEK	iTRAQ4plex (K); iTRAQ4plex (N-term)
70	sp|P50395|GDIB_HUMAN	Rab GDP dissociation inhibitor beta OS=Homo sapiens GN=GDI2 PE=1 SV=2	251	50631	4	2	8.5	6.11	2444	1	115.14	FDLGQDVIDFTGHALALYR	iTRAQ4plex (N-term)
70	sp|P50395|GDIB_HUMAN	Rab GDP dissociation inhibitor beta OS=Homo sapiens GN=GDI2 PE=1 SV=2	251	50631	4	2	8.5	6.11	2445	1	101.63	FDLGQDVIDFTGHALALYR	iTRAQ4plex (N-term)
71	sp|Q8VDM4|PSMD2_MOUSE	26S proteasome non-ATPase regulatory subunit 2 OS=Mus musculus GN=Psmd2 PE=1 SV=1	248	100139	5	3	5.2	5.06	1713	1	72.62	WLPLGLGLNHLGK	iTRAQ4plex (K); iTRAQ4plex (N-term)
71	sp|Q8VDM4|PSMD2_MOUSE	26S proteasome non-ATPase regulatory subunit 2 OS=Mus musculus GN=Psmd2 PE=1 SV=1	248	100139	5	3	5.2	5.06	2006	1	54.94	EDVLTLLLPVMGDSK	iTRAQ4plex (K); iTRAQ4plex (N-term)
71	sp|Q8VDM4|PSMD2_MOUSE	26S proteasome non-ATPase regulatory subunit 2 OS=Mus musculus GN=Psmd2 PE=1 SV=1	248	100139	5	3	5.2	5.06	2007	1	46.56	EDVLTLLLPVMGDSK	iTRAQ4plex (K); iTRAQ4plex (N-term)
71	sp|Q8VDM4|PSMD2_MOUSE	26S proteasome non-ATPase regulatory subunit 2 OS=Mus musculus GN=Psmd2 PE=1 SV=1	248	100139	5	3	5.2	5.06	2307	1	66.24	GEAIEAILAALEVVSEPFR	iTRAQ4plex (N-term)
71	sp|Q8VDM4|PSMD2_MOUSE	26S proteasome non-ATPase regulatory subunit 2 OS=Mus musculus GN=Psmd2 PE=1 SV=1	248	100139	5	3	5.2	5.06	2309	1	126.77	GEAIEAILAALEVVSEPFR	iTRAQ4plex (N-term)
71	sp|Q13200|PSMD2_HUMAN	26S proteasome non-ATPase regulatory subunit 2 OS=Homo sapiens GN=PSMD2 PE=1 SV=3	248	100136	5	3	5.2	5.08	1713	1	72.62	WLPLGLGLNHLGK	iTRAQ4plex (K); iTRAQ4plex (N-term)
71	sp|Q13200|PSMD2_HUMAN	26S proteasome non-ATPase regulatory subunit 2 OS=Homo sapiens GN=PSMD2 PE=1 SV=3	248	100136	5	3	5.2	5.08	2006	1	54.94	EDVLTLLLPVMGDSK	iTRAQ4plex (K); iTRAQ4plex (N-term)
71	sp|Q13200|PSMD2_HUMAN	26S proteasome non-ATPase regulatory subunit 2 OS=Homo sapiens GN=PSMD2 PE=1 SV=3	248	100136	5	3	5.2	5.08	2007	1	46.56	EDVLTLLLPVMGDSK	iTRAQ4plex (K); iTRAQ4plex (N-term)
71	sp|Q13200|PSMD2_HUMAN	26S proteasome non-ATPase regulatory subunit 2 OS=Homo sapiens GN=PSMD2 PE=1 SV=3	248	100136	5	3	5.2	5.08	2307	1	66.24	GEAIEAILAALEVVSEPFR	iTRAQ4plex (N-term)
71	sp|Q13200|PSMD2_HUMAN	26S proteasome non-ATPase regulatory subunit 2 OS=Homo sapiens GN=PSMD2 PE=1 SV=3	248	100136	5	3	5.2	5.08	2309	1	126.77	GEAIEAILAALEVVSEPFR	iTRAQ4plex (N-term)
72	sp|P17225|PTBP1_MOUSE	Polypyrimidine tract-binding protein 1 OS=Mus musculus GN=Ptbp1 PE=1 SV=2	247	56443	4	2	7.4	8.47	2334	1	58.46	VTPQSLFILFGVYGDVQR	iTRAQ4plex (N-term)
72	sp|P17225|PTBP1_MOUSE	Polypyrimidine tract-binding protein 1 OS=Mus musculus GN=Ptbp1 PE=1 SV=2	247	56443	4	2	7.4	8.47	2335	1	41.52	VTPQSLFILFGVYGDVQR	iTRAQ4plex (N-term)
72	sp|P17225|PTBP1_MOUSE	Polypyrimidine tract-binding protein 1 OS=Mus musculus GN=Ptbp1 PE=1 SV=2	247	56443	4	2	7.4	8.47	2746	1	114.91	IIVENLFYPVTLDVLHQIFSK	iTRAQ4plex (K); iTRAQ4plex (N-term)
72	sp|P17225|PTBP1_MOUSE	Polypyrimidine tract-binding protein 1 OS=Mus musculus GN=Ptbp1 PE=1 SV=2	247	56443	4	2	7.4	8.47	2747	1	114.74	IIVENLFYPVTLDVLHQIFSK	iTRAQ4plex (K); iTRAQ4plex (N-term)
72	sp|P26599|PTBP1_HUMAN	Polypyrimidine tract-binding protein 1 OS=Homo sapiens GN=PTBP1 PE=1 SV=1	247	57186	4	2	7.3	9.22	2334	1	58.46	VTPQSLFILFGVYGDVQR	iTRAQ4plex (N-term)
72	sp|P26599|PTBP1_HUMAN	Polypyrimidine tract-binding protein 1 OS=Homo sapiens GN=PTBP1 PE=1 SV=1	247	57186	4	2	7.3	9.22	2335	1	41.52	VTPQSLFILFGVYGDVQR	iTRAQ4plex (N-term)
72	sp|P26599|PTBP1_HUMAN	Polypyrimidine tract-binding protein 1 OS=Homo sapiens GN=PTBP1 PE=1 SV=1	247	57186	4	2	7.3	9.22	2746	1	114.91	IIVENLFYPVTLDVLHQIFSK	iTRAQ4plex (K); iTRAQ4plex (N-term)
72	sp|P26599|PTBP1_HUMAN	Polypyrimidine tract-binding protein 1 OS=Homo sapiens GN=PTBP1 PE=1 SV=1	247	57186	4	2	7.3	9.22	2747	1	114.74	IIVENLFYPVTLDVLHQIFSK	iTRAQ4plex (K); iTRAQ4plex (N-term)
73	sp|P12956|XRCC6_HUMAN	X-ray repair cross-complementing protein 6 OS=Homo sapiens GN=XRCC6 PE=1 SV=2	247	69799	6	3	8.7	6.23	1687	1	51.63	DTGIFLDLMHLK	iTRAQ4plex (K); iTRAQ4plex (N-term)
73	sp|P12956|XRCC6_HUMAN	X-ray repair cross-complementing protein 6 OS=Homo sapiens GN=XRCC6 PE=1 SV=2	247	69799	6	3	8.7	6.23	1688	1	46.77	DTGIFLDLMHLK	iTRAQ4plex (K); iTRAQ4plex (N-term)
73	sp|P12956|XRCC6_HUMAN	X-ray repair cross-complementing protein 6 OS=Homo sapiens GN=XRCC6 PE=1 SV=2	247	69799	6	3	8.7	6.23	2557	1	56.97	IQVTPPGFQLVFLPFADDK	iTRAQ4plex (K); iTRAQ4plex (N-term)
73	sp|P12956|XRCC6_HUMAN	X-ray repair cross-complementing protein 6 OS=Homo sapiens GN=XRCC6 PE=1 SV=2	247	69799	6	3	8.7	6.23	2558	1	69.89	IQVTPPGFQLVFLPFADDK	iTRAQ4plex (K); iTRAQ4plex (N-term)
73	sp|P12956|XRCC6_HUMAN	X-ray repair cross-complementing protein 6 OS=Homo sapiens GN=XRCC6 PE=1 SV=2	247	69799	6	3	8.7	6.23	2724	1	104.84	NLEALALDLMEPEQAVDLTLPK	iTRAQ4plex (K); iTRAQ4plex (N-term)
73	sp|P12956|XRCC6_HUMAN	X-ray repair cross-complementing protein 6 OS=Homo sapiens GN=XRCC6 PE=1 SV=2	247	69799	6	3	8.7	6.23	2725	1	72.46	NLEALALDLMEPEQAVDLTLPK	iTRAQ4plex (K); iTRAQ4plex (N-term)
74	sp|P08670|VIME_HUMAN	Vimentin OS=Homo sapiens GN=VIM PE=1 SV=4	246	53619	11	7	16.3	5.06	796	1	46.01	DNLAEDIMR	iTRAQ4plex (N-term)
74	sp|P08670|VIME_HUMAN	Vimentin OS=Homo sapiens GN=VIM PE=1 SV=4	246	53619	11	7	16.3	5.06	834	1	42.98	FADLSEAANR	iTRAQ4plex (N-term)
74	sp|P08670|VIME_HUMAN	Vimentin OS=Homo sapiens GN=VIM PE=1 SV=4	246	53619	11	7	16.3	5.06	835	1	43.19	FADLSEAANR	iTRAQ4plex (N-term)
74	sp|P08670|VIME_HUMAN	Vimentin OS=Homo sapiens GN=VIM PE=1 SV=4	246	53619	11	7	16.3	5.06	892	1	53.56	VELQELNDR	iTRAQ4plex (N-term)
74	sp|P08670|VIME_HUMAN	Vimentin OS=Homo sapiens GN=VIM PE=1 SV=4	246	53619	11	7	16.3	5.06	1224	1	56.86	EYQDLLNVK	iTRAQ4plex (K); iTRAQ4plex (N-term)
74	sp|P08670|VIME_HUMAN	Vimentin OS=Homo sapiens GN=VIM PE=1 SV=4	246	53619	11	7	16.3	5.06	1225	1	51.68	EYQDLLNVK	iTRAQ4plex (K); iTRAQ4plex (N-term)
74	sp|P08670|VIME_HUMAN	Vimentin OS=Homo sapiens GN=VIM PE=1 SV=4	246	53619	11	7	16.3	5.06	1324	1	47.28	ILLAELEQLK	iTRAQ4plex (K); iTRAQ4plex (N-term)
74	sp|P08670|VIME_HUMAN	Vimentin OS=Homo sapiens GN=VIM PE=1 SV=4	246	53619	11	7	16.3	5.06	1325	1	64.46	ILLAELEQLK	iTRAQ4plex (K); iTRAQ4plex (N-term)
74	sp|P08670|VIME_HUMAN	Vimentin OS=Homo sapiens GN=VIM PE=1 SV=4	246	53619	11	7	16.3	5.06	1326	1	68.39	ILLAELEQLK	iTRAQ4plex (K); iTRAQ4plex (N-term)
74	sp|P08670|VIME_HUMAN	Vimentin OS=Homo sapiens GN=VIM PE=1 SV=4	246	53619	11	7	16.3	5.06	1719	1	69.67	ISLPLPNFSSLNLR	iTRAQ4plex (N-term)
74	sp|P08670|VIME_HUMAN	Vimentin OS=Homo sapiens GN=VIM PE=1 SV=4	246	53619	11	7	16.3	5.06	2061	1	76.67	ETNLDSLPLVDTHSK	iTRAQ4plex (K); iTRAQ4plex (N-term)
75	sp|P02468|LAMC1_MOUSE	Laminin subunit gamma-1 OS=Mus musculus GN=Lamc1 PE=1 SV=2	246	177185	3	2	2.5	5.08	1538	1	104.82	LSAEDLVLEGAGLR	iTRAQ4plex (N-term)
75	sp|P02468|LAMC1_MOUSE	Laminin subunit gamma-1 OS=Mus musculus GN=Lamc1 PE=1 SV=2	246	177185	3	2	2.5	5.08	1539	1	100.85	LSAEDLVLEGAGLR	iTRAQ4plex (N-term)
75	sp|P02468|LAMC1_MOUSE	Laminin subunit gamma-1 OS=Mus musculus GN=Lamc1 PE=1 SV=2	246	177185	3	2	2.5	5.08	2824	1	110.75	LQELESLIANLGTGDDMVTDQAFEDR	iTRAQ4plex (N-term)
76	sp|Q9D8W5|PSD12_MOUSE	26S proteasome non-ATPase regulatory subunit 12 OS=Mus musculus GN=Psmd12 PE=2 SV=4	245	52861	4	2	7.9	6.66	1856	1	63.25	LQEVIETLLSLEK	iTRAQ4plex (K); iTRAQ4plex (N-term)
76	sp|Q9D8W5|PSD12_MOUSE	26S proteasome non-ATPase regulatory subunit 12 OS=Mus musculus GN=Psmd12 PE=2 SV=4	245	52861	4	2	7.9	6.66	1857	1	60.13	LQEVIETLLSLEK	iTRAQ4plex (K); iTRAQ4plex (N-term)
76	sp|Q9D8W5|PSD12_MOUSE	26S proteasome non-ATPase regulatory subunit 12 OS=Mus musculus GN=Psmd12 PE=2 SV=4	245	52861	4	2	7.9	6.66	2763	1	87.05	MAQLLDLSVDESEAFLSNLVVNK	iTRAQ4plex (K); iTRAQ4plex (N-term)
76	sp|Q9D8W5|PSD12_MOUSE	26S proteasome non-ATPase regulatory subunit 12 OS=Mus musculus GN=Psmd12 PE=2 SV=4	245	52861	4	2	7.9	6.66	2764	1	133.09	MAQLLDLSVDESEAFLSNLVVNK	iTRAQ4plex (K); iTRAQ4plex (N-term)
76	sp|O00232|PSD12_HUMAN	26S proteasome non-ATPase regulatory subunit 12 OS=Homo sapiens GN=PSMD12 PE=1 SV=3	245	52871	4	2	7.9	7.53	1856	1	63.25	LQEVIETLLSLEK	iTRAQ4plex (K); iTRAQ4plex (N-term)
76	sp|O00232|PSD12_HUMAN	26S proteasome non-ATPase regulatory subunit 12 OS=Homo sapiens GN=PSMD12 PE=1 SV=3	245	52871	4	2	7.9	7.53	1857	1	60.13	LQEVIETLLSLEK	iTRAQ4plex (K); iTRAQ4plex (N-term)
76	sp|O00232|PSD12_HUMAN	26S proteasome non-ATPase regulatory subunit 12 OS=Homo sapiens GN=PSMD12 PE=1 SV=3	245	52871	4	2	7.9	7.53	2763	1	87.05	MAQLLDLSVDESEAFLSNLVVNK	iTRAQ4plex (K); iTRAQ4plex (N-term)
76	sp|O00232|PSD12_HUMAN	26S proteasome non-ATPase regulatory subunit 12 OS=Homo sapiens GN=PSMD12 PE=1 SV=3	245	52871	4	2	7.9	7.53	2764	1	133.09	MAQLLDLSVDESEAFLSNLVVNK	iTRAQ4plex (K); iTRAQ4plex (N-term)
77	sp|Q32P51|RA1L2_HUMAN	Heterogeneous nuclear ribonucleoprotein A1-like 2 OS=Homo sapiens GN=HNRNPA1L2 PE=2 SV=2	245	34204	7	3	10.3	9.08	294	0	43.08	IFVGGIK	iTRAQ4plex (K); iTRAQ4plex (N-term)
77	sp|Q32P51|RA1L2_HUMAN	Heterogeneous nuclear ribonucleoprotein A1-like 2 OS=Homo sapiens GN=HNRNPA1L2 PE=2 SV=2	245	34204	7	3	10.3	9.08	295	0	45.41	IFVGGIK	iTRAQ4plex (K); iTRAQ4plex (N-term)
77	sp|Q32P51|RA1L2_HUMAN	Heterogeneous nuclear ribonucleoprotein A1-like 2 OS=Homo sapiens GN=HNRNPA1L2 PE=2 SV=2	245	34204	7	3	10.3	9.08	296	0	42.74	IFVGGIK	iTRAQ4plex (K); iTRAQ4plex (N-term)
77	sp|Q32P51|RA1L2_HUMAN	Heterogeneous nuclear ribonucleoprotein A1-like 2 OS=Homo sapiens GN=HNRNPA1L2 PE=2 SV=2	245	34204	7	3	10.3	9.08	1132	1	60.2	IEVIEIMTDR	iTRAQ4plex (N-term)
77	sp|Q32P51|RA1L2_HUMAN	Heterogeneous nuclear ribonucleoprotein A1-like 2 OS=Homo sapiens GN=HNRNPA1L2 PE=2 SV=2	245	34204	7	3	10.3	9.08	1133	1	68.55	IEVIEIMTDR	iTRAQ4plex (N-term)
77	sp|Q32P51|RA1L2_HUMAN	Heterogeneous nuclear ribonucleoprotein A1-like 2 OS=Homo sapiens GN=HNRNPA1L2 PE=2 SV=2	245	34204	7	3	10.3	9.08	2024	1	114.7	LFIGGLSFETTDESLR	iTRAQ4plex (N-term)
77	sp|Q32P51|RA1L2_HUMAN	Heterogeneous nuclear ribonucleoprotein A1-like 2 OS=Homo sapiens GN=HNRNPA1L2 PE=2 SV=2	245	34204	7	3	10.3	9.08	2025	1	114.22	LFIGGLSFETTDESLR	iTRAQ4plex (N-term)
77	sp|P09651|ROA1_HUMAN	Heterogeneous nuclear ribonucleoprotein A1 OS=Homo sapiens GN=HNRNPA1 PE=1 SV=5	245	38723	7	3	8.9	9.17	294	0	43.08	IFVGGIK	iTRAQ4plex (K); iTRAQ4plex (N-term)
77	sp|P09651|ROA1_HUMAN	Heterogeneous nuclear ribonucleoprotein A1 OS=Homo sapiens GN=HNRNPA1 PE=1 SV=5	245	38723	7	3	8.9	9.17	295	0	45.41	IFVGGIK	iTRAQ4plex (K); iTRAQ4plex (N-term)
77	sp|P09651|ROA1_HUMAN	Heterogeneous nuclear ribonucleoprotein A1 OS=Homo sapiens GN=HNRNPA1 PE=1 SV=5	245	38723	7	3	8.9	9.17	296	0	42.74	IFVGGIK	iTRAQ4plex (K); iTRAQ4plex (N-term)
77	sp|P09651|ROA1_HUMAN	Heterogeneous nuclear ribonucleoprotein A1 OS=Homo sapiens GN=HNRNPA1 PE=1 SV=5	245	38723	7	3	8.9	9.17	1132	1	60.2	IEVIEIMTDR	iTRAQ4plex (N-term)
77	sp|P09651|ROA1_HUMAN	Heterogeneous nuclear ribonucleoprotein A1 OS=Homo sapiens GN=HNRNPA1 PE=1 SV=5	245	38723	7	3	8.9	9.17	1133	1	68.55	IEVIEIMTDR	iTRAQ4plex (N-term)
77	sp|P09651|ROA1_HUMAN	Heterogeneous nuclear ribonucleoprotein A1 OS=Homo sapiens GN=HNRNPA1 PE=1 SV=5	245	38723	7	3	8.9	9.17	2024	1	114.7	LFIGGLSFETTDESLR	iTRAQ4plex (N-term)
77	sp|P09651|ROA1_HUMAN	Heterogeneous nuclear ribonucleoprotein A1 OS=Homo sapiens GN=HNRNPA1 PE=1 SV=5	245	38723	7	3	8.9	9.17	2025	1	114.22	LFIGGLSFETTDESLR	iTRAQ4plex (N-term)
77	sp|P49312|ROA1_MOUSE	Heterogeneous nuclear ribonucleoprotein A1 OS=Mus musculus GN=Hnrnpa1 PE=1 SV=2	245	34175	7	3	10.3	9.27	294	0	43.08	IFVGGIK	iTRAQ4plex (K); iTRAQ4plex (N-term)
77	sp|P49312|ROA1_MOUSE	Heterogeneous nuclear ribonucleoprotein A1 OS=Mus musculus GN=Hnrnpa1 PE=1 SV=2	245	34175	7	3	10.3	9.27	295	0	45.41	IFVGGIK	iTRAQ4plex (K); iTRAQ4plex (N-term)
77	sp|P49312|ROA1_MOUSE	Heterogeneous nuclear ribonucleoprotein A1 OS=Mus musculus GN=Hnrnpa1 PE=1 SV=2	245	34175	7	3	10.3	9.27	296	0	42.74	IFVGGIK	iTRAQ4plex (K); iTRAQ4plex (N-term)
77	sp|P49312|ROA1_MOUSE	Heterogeneous nuclear ribonucleoprotein A1 OS=Mus musculus GN=Hnrnpa1 PE=1 SV=2	245	34175	7	3	10.3	9.27	1132	1	60.2	IEVIEIMTDR	iTRAQ4plex (N-term)
77	sp|P49312|ROA1_MOUSE	Heterogeneous nuclear ribonucleoprotein A1 OS=Mus musculus GN=Hnrnpa1 PE=1 SV=2	245	34175	7	3	10.3	9.27	1133	1	68.55	IEVIEIMTDR	iTRAQ4plex (N-term)
77	sp|P49312|ROA1_MOUSE	Heterogeneous nuclear ribonucleoprotein A1 OS=Mus musculus GN=Hnrnpa1 PE=1 SV=2	245	34175	7	3	10.3	9.27	2024	1	114.7	LFIGGLSFETTDESLR	iTRAQ4plex (N-term)
77	sp|P49312|ROA1_MOUSE	Heterogeneous nuclear ribonucleoprotein A1 OS=Mus musculus GN=Hnrnpa1 PE=1 SV=2	245	34175	7	3	10.3	9.27	2025	1	114.22	LFIGGLSFETTDESLR	iTRAQ4plex (N-term)
78	sp|P10412|H14_HUMAN	Histone H1.4 OS=Homo sapiens GN=HIST1H1E PE=1 SV=2	233	21852	5	3	13.2	11.03	548	0	71.02	SGVSLAALK	iTRAQ4plex (K); iTRAQ4plex (N-term)
78	sp|P10412|H14_HUMAN	Histone H1.4 OS=Homo sapiens GN=HIST1H1E PE=1 SV=2	233	21852	5	3	13.2	11.03	549	0	70.88	SGVSLAALK	iTRAQ4plex (K); iTRAQ4plex (N-term)
78	sp|P10412|H14_HUMAN	Histone H1.4 OS=Homo sapiens GN=HIST1H1E PE=1 SV=2	233	21852	5	3	13.2	11.03	785	1	46.57	KPAAAAGAK	2 iTRAQ4plex (K); iTRAQ4plex (N-term)
78	sp|P10412|H14_HUMAN	Histone H1.4 OS=Homo sapiens GN=HIST1H1E PE=1 SV=2	233	21852	5	3	13.2	11.03	1198	1	98.35	ALAAAGYDVEK	iTRAQ4plex (K); iTRAQ4plex (N-term)
78	sp|P10412|H14_HUMAN	Histone H1.4 OS=Homo sapiens GN=HIST1H1E PE=1 SV=2	233	21852	5	3	13.2	11.03	1199	1	98.5	ALAAAGYDVEK	iTRAQ4plex (K); iTRAQ4plex (N-term)
78	sp|P43274|H14_MOUSE	Histone H1.4 OS=Mus musculus GN=Hist1h1e PE=1 SV=2	233	21964	5	3	13.2	11.1	548	0	71.02	SGVSLAALK	iTRAQ4plex (K); iTRAQ4plex (N-term)
78	sp|P43274|H14_MOUSE	Histone H1.4 OS=Mus musculus GN=Hist1h1e PE=1 SV=2	233	21964	5	3	13.2	11.1	549	0	70.88	SGVSLAALK	iTRAQ4plex (K); iTRAQ4plex (N-term)
[truncated: 863 more rows]

## Sheet: S2-2
Table S2-2: The protein abundance ratios of proteins identified in the small-scale experiment.
Note:	(1) This table shows the peptides that used for the quantitation of a specific protein.						(3) Qualified peptide: peptide that satisfies the criteria (described in Section 2.10) and used for protein quantitation.
	(2) Confidently identified: the peptide has ion score higher than the Mascot identity score (P < 0.05).
								Original iTRAQ signals				Normalized iTRAQ signals					Protein abundance ratio
								C1	C2	T1	T2	C1	C2	T1	T2		C2/C1	T2/T1	T1/C1	T2/C2	T2/C1	T1/C2
Accession	Peptide query	Peptide score	Peptide sequence		Labeled with iTRAQ	Confidently identified	Unique	m/z 114	m/z 115	m/z 116	m/z 117	N. m/z 114	N. m/z 115	N. m/z 116	N. m/z 117	Qualified peptide	115/114	117/116	116/114	117/115	117/114	116/115
Accession	Protein score	Protein mass		Description
sp|P55060|XPO2_HUMAN	457	110346		Exportin-2 OS=Homo sapiens GN=CSE1L PE=1 SV=3													1.41621	1.1097	1.31631	1.03141	1.4607	0.929456
Accession	Peptide query	Peptide score	Peptide sequence		Labeled with iTRAQ	Confidently identified	Unique	m/z 114	m/z 115	m/z 116	m/z 117
sp|P55060|XPO2_HUMAN	845	41.08	IIIPEIQK		TRUE	TRUE	TRUE	24235.3	38668.4	35236.8	45106.9	24235.3	34736.9	32556.1	36098	TRUE
sp|P55060|XPO2_HUMAN	846	40.96	IIIPEIQK		TRUE	TRUE	TRUE	9155.41	14181.2	12961.2	16709.2	9155.41	12739.4	11975.2	13371.9	TRUE
sp|P55060|XPO2_HUMAN	2065	72.53	LVLDAFALPLTNLFK		TRUE	TRUE	TRUE	347.08	478.21	256.61	435.51	347.08	429.59	237.088	348.528	TRUE
sp|P55060|XPO2_HUMAN	2066	72.76	LVLDAFALPLTNLFK		TRUE	TRUE	TRUE	244.38	248.38	201.54	284.6	244.38	223.127	186.207	227.759	TRUE
sp|P55060|XPO2_HUMAN	2359	70.04	FVTAIWNLLVTTGQEVK		TRUE	TRUE	TRUE	235.1	379.42	288.24	273.73	235.1	340.844	266.311	219.06	TRUE
sp|P55060|XPO2_HUMAN	2360	74.83	FVTAIWNLLVTTGQEVK		TRUE	TRUE	TRUE	102.88	171.22	222.88	206.72	102.88	153.812	205.924	165.433	TRUE
sp|P55060|XPO2_HUMAN	2365	98.33	LLQTDDEEEAGLLELLK		TRUE	TRUE	TRUE	431.29	516.72	430.01	721.7	431.29	464.185	397.296	577.559	TRUE
sp|P55060|XPO2_HUMAN	2366	90.05	LLQTDDEEEAGLLELLK		TRUE	TRUE	TRUE	284.4	539.45	398.39	352.69	284.4	484.604	368.081	282.249	TRUE
sp|P55060|XPO2_HUMAN	2726	83.75	FLESVEGNQNYPLLLLTLLEK		TRUE	TRUE	TRUE	177.74	193.75	183.15	189.13	177.74	174.051	169.216	151.356	TRUE
sp|P55060|XPO2_HUMAN	2859	58.05	HGITQANELVNLTEFFVNHILPDLK		TRUE	TRUE	TRUE	73.17	151.19	68.39	79.93	73.17	135.818	63.187	63.9661	TRUE
sp|P55060|XPO2_HUMAN	2860	75.05	HGITQANELVNLTEFFVNHILPDLK		TRUE	TRUE	TRUE	72.85	216.3	129.38	179.81	72.85	194.309	119.537	143.898	TRUE
Accession	Protein score	Protein mass		Description
sp|P05455|LA_HUMAN	167	46808		Lupus La protein OS=Homo sapiens GN=SSB PE=1 SV=2													1.07112	1.28482	0.730991	0.876832	0.939189	0.682457
Accession	Peptide query	Peptide score	Peptide sequence		Labeled with iTRAQ	Confidently identified	Unique	m/z 114	m/z 115	m/z 116	m/z 117
sp|P05455|LA_HUMAN	1171	49.99	ETDLLILFK		TRUE	TRUE	TRUE	623.03	710.22	598.69	744.69	623.03	638.011	553.143	595.958	TRUE
sp|P05455|LA_HUMAN	1894	43.44	LTTDFNVIVEALSK		TRUE	TRUE	TRUE	221.17	176.72	252.99	247.5	221.17	158.753	233.743	198.068	TRUE
sp|P05455|LA_HUMAN	1895	59.5	LTTDFNVIVEALSK		TRUE	TRUE	TRUE	255.27	392.81	236.88	265.38	255.27	352.873	218.859	212.377	TRUE
sp|P05455|LA_HUMAN	2636	75.81	GFPTDATLDDIKEWLEDK		TRUE	TRUE	TRUE	1158.45	1490.24	957.28	1442.51	1158.45	1338.73	884.452	1154.41	TRUE
sp|P05455|LA_HUMAN	2637	74.13	GFPTDATLDDIKEWLEDK		TRUE	TRUE	TRUE	1032.23	1153	557.27	1161.18	1032.23	1035.77	514.874	929.265	TRUE
Accession	Protein score	Protein mass		Description
sp|P19338|NUCL_HUMAN	184	76568		Nucleolin OS=Homo sapiens GN=NCL PE=1 SV=3													1.16248	0.995121	1.21166	1.03721	1.20575	1.0423
Accession	Peptide query	Peptide score	Peptide sequence		Labeled with iTRAQ	Confidently identified	Unique	m/z 114	m/z 115	m/z 116	m/z 117
sp|P19338|NUCL_HUMAN	544	44.04	ALELTGLK		TRUE	TRUE	TRUE	2651.11	3556.02	3473.71	4171.32	2651.11	3194.48	3209.44	3338.21	TRUE
sp|P19338|NUCL_HUMAN	2753	116.71	TLVLSNLSYSATEETLQEVFEK		TRUE	TRUE	TRUE	665.04	908.84	895.69	1029.02	665.04	816.437	827.547	823.5	TRUE
sp|P19338|NUCL_HUMAN	2754	104.37	TLVLSNLSYSATEETLQEVFEK		TRUE	TRUE	TRUE	493.75	465.35	627.01	539.89	493.75	418.037	579.308	432.061	TRUE
Accession	Protein score	Protein mass		Description
sp|P23528|COF1_HUMAN	368	18491		Cofilin-1 OS=Homo sapiens GN=CFL1 PE=1 SV=3													1.09219	0.96505	1.18822	1.04991	1.1467	1.08793
Accession	Peptide query	Peptide score	Peptide sequence		Labeled with iTRAQ	Confidently identified	Unique	m/z 114	m/z 115	m/z 116	m/z 117
sp|P23528|COF1_HUMAN	421	53.07	MIYASSK		TRUE	TRUE	TRUE	1526.41	1848.09	1793.2	2363.44	1526.41	1660.19	1656.78	1891.4	TRUE
sp|P23528|COF1_HUMAN	422	49.55	MIYASSK		TRUE	TRUE	TRUE	1213.85	1416.84	1334.35	1607.3	1213.85	1272.79	1232.83	1286.28	TRUE
sp|P23528|COF1_HUMAN	746	54.02	NIILEEGK		TRUE	TRUE	TRUE	2822.14	3611.69	3779.44	3522.55	2822.14	3244.49	3491.91	2819.01	TRUE
sp|P23528|COF1_HUMAN	747	56.08	NIILEEGK		TRUE	TRUE	TRUE	1896.3	2716.68	2408.85	2357.41	1896.3	2440.47	2225.59	1886.58	TRUE
sp|P23528|COF1_HUMAN	1600	71.83	LGGSAVISLEGKPL		TRUE	TRUE	TRUE	1355.11	1805.22	1333.23	1832.29	1355.11	1621.68	1231.8	1466.34	TRUE
sp|P23528|COF1_HUMAN	1601	76.86	LGGSAVISLEGKPL		TRUE	TRUE	TRUE	2341.44	2740.26	3086.65	2994.97	2341.44	2461.66	2851.82	2396.8	TRUE
sp|P23528|COF1_HUMAN	2561	55.74	KEDLVFIFWAPESAPLK		TRUE	TRUE	TRUE	811.71	796.22	946.07	815.42	811.71	715.268	874.095	652.561	TRUE
sp|P23528|COF1_HUMAN	2562	61.35	KEDLVFIFWAPESAPLK		TRUE	TRUE	TRUE	565.74	621.19	653.16	664.12	565.74	558.033	603.469	531.479	TRUE
sp|P23528|COF1_HUMAN	2579	97.03	EILVGDVGQTVDDPYATFVK		TRUE	TRUE	TRUE	1825.65	2198.47	2513.87	2685.46	1825.65	1974.95	2322.62	2149.11	TRUE
sp|P23528|COF1_HUMAN	2580	88.24	EILVGDVGQTVDDPYATFVK		TRUE	TRUE	TRUE	3287.43	3699.09	4844.83	6441.26	3287.43	3323	4476.24	5154.79	TRUE
Accession	Protein score	Protein mass		Description
sp|Q61937|NPM_MOUSE	658	32540		Nucleophosmin OS=Mus musculus GN=Npm1 PE=1 SV=1													1.04774	0.877878	0.965194	0.808714	0.847322	0.921215
Accession	Peptide query	Peptide score	Peptide sequence		Labeled with iTRAQ	Confidently identified	Unique	m/z 114	m/z 115	m/z 116	m/z 117
sp|Q61937|NPM_MOUSE	323	44.26	VTLATLK		TRUE	TRUE	TRUE	7337.76	8160.99	6956.18	6795.03	7337.76	7331.26	6426.97	5437.9	TRUE
sp|Q61937|NPM_MOUSE	324	49.25	VTLATLK		TRUE	TRUE	TRUE	9277.36	11966.8	10440.7	10028.4	9277.36	10750.2	9646.35	8025.48	TRUE
sp|Q61937|NPM_MOUSE	389	40.7	FINYVK		TRUE	TRUE	TRUE	2931.83	3416.54	3417.74	3020.35	2931.83	3069.18	3157.72	2417.11	TRUE
sp|Q61937|NPM_MOUSE	390	40.54	FINYVK		TRUE	TRUE	TRUE	4274.32	5057.75	4710.83	5185.22	4274.32	4543.52	4352.44	4149.61	TRUE
sp|Q61937|NPM_MOUSE	437	48.12	TVSLGAGAK		TRUE	TRUE	TRUE	3891.8	4175.95	3670.63	3867.44	3891.8	3751.38	3391.37	3095.02	TRUE
sp|Q61937|NPM_MOUSE	793	59.13	GPSSVEDIK		TRUE	TRUE	TRUE	1307.49	1267	1403.41	1316.99	1307.49	1138.18	1296.64	1053.96	TRUE
sp|Q61937|NPM_MOUSE	2067	111.39	MTDQEAIQDLWQWR		TRUE	TRUE	TRUE	2051.35	1914.77	2246.1	2256.78	2051.35	1720.09	2075.22	1806.05	TRUE
sp|Q61937|NPM_MOUSE	2068	100.16	MTDQEAIQDLWQWR		TRUE	TRUE	TRUE	848.43	1290.36	1114.15	1514.16	848.43	1159.17	1029.39	1211.75	TRUE
sp|Q61937|NPM_MOUSE	2501	94.27	MSVQPTVSLGGFEITPPVVLR		TRUE	TRUE	TRUE	689.9	704.2	683.43	817.49	689.9	632.603	631.436	654.218	TRUE
sp|Q61937|NPM_MOUSE	2502	102.51	MSVQPTVSLGGFEITPPVVLR		TRUE	TRUE	TRUE	512.3	503.85	507.26	501.27	512.3	452.623	468.669	401.154	TRUE
sp|Q61937|NPM_MOUSE	2503	118.4	MSVQPTVSLGGFEITPPVVLR		TRUE	TRUE	TRUE	1211.81	1611.58	1095.75	1146.35	1211.81	1447.73	1012.39	917.396	TRUE
sp|Q61937|NPM_MOUSE	2504	109.97	MSVQPTVSLGGFEITPPVVLR		TRUE	TRUE	TRUE	791.41	938.96	659.02	872.6	791.41	843.495	608.883	698.321	TRUE
sp|Q61937|NPM_MOUSE	2571	89.7	DELHIVEAEAMNYEGSPIK		TRUE	TRUE	TRUE	738.85	880.19	603.33	893.79	738.85	790.7	557.43	715.279	TRUE
sp|Q61937|NPM_MOUSE	2572	103.56	DELHIVEAEAMNYEGSPIK		TRUE	TRUE	TRUE	1243.47	1390.95	1257.22	1073.71	1243.47	1249.53	1161.57	859.264	TRUE
Accession	Protein score	Protein mass		Description
sp|P04075|ALDOA_HUMAN	124	39395		Fructose-bisphosphate aldolase A OS=Homo sapiens GN=ALDOA PE=1 SV=2													1.00021	1.05993	1.27559	1.35175	1.35203	1.27532
Accession	Peptide query	Peptide score	Peptide sequence		Labeled with iTRAQ	Confidently identified	Unique	m/z 114	m/z 115	m/z 116	m/z 117
sp|P04075|ALDOA_HUMAN	360	43.22	VLAAVYK		TRUE	TRUE	TRUE	2009.69	2300.14	3401.53	4353.88	2009.69	2066.28	3142.75	3484.31	TRUE
sp|P04075|ALDOA_HUMAN	1878	53.52	FSHEEIAMATVTALR		TRUE	TRUE	TRUE	1620.01	1500.46	1779.78	2105.54	1620.01	1347.91	1644.38	1685.01	TRUE
sp|P04075|ALDOA_HUMAN	1879	59.64	FSHEEIAMATVTALR		TRUE	TRUE	TRUE	842.52	965.16	1208.78	1183.79	842.52	867.031	1116.82	947.359	TRUE
sp|P04075|ALDOA_HUMAN	2406	70.38	IGEHTPSALAIMENANVLAR		TRUE	TRUE	TRUE	793.39	1097.02	879.73	1252.78	793.39	985.485	812.802	1002.57	TRUE
Accession	Protein score	Protein mass		Description
sp|P09382|LEG1_HUMAN	135	14706		Galectin-1 OS=Homo sapiens GN=LGALS1 PE=1 SV=2													1.15654	1.35448	0.837011	0.98027	1.13372	0.723722
Accession	Peptide query	Peptide score	Peptide sequence		Labeled with iTRAQ	Confidently identified	Unique	m/z 114	m/z 115	m/z 116	m/z 117
sp|P09382|LEG1_HUMAN	886	52.02	LPDGYEFK		TRUE	TRUE	TRUE	3328.85	4424.84	2990.59	4756.23	3328.85	3974.96	2763.07	3806.3	TRUE
sp|P09382|LEG1_HUMAN	887	52.24	LPDGYEFK		TRUE	TRUE	TRUE	2666.33	3149.19	2413.03	3591.84	2666.33	2829.01	2229.45	2874.46	TRUE
sp|P09382|LEG1_HUMAN	2208	66.35	LNLEAINYMAADGDFK		TRUE	TRUE	TRUE	645.13	833.86	574.35	1057.77	645.13	749.081	530.654	846.508	TRUE
sp|P09382|LEG1_HUMAN	2209	64.44	LNLEAINYMAADGDFK		TRUE	TRUE	TRUE	384.58	636.17	386.11	546.03	384.58	571.49	356.735	436.975	TRUE
Accession	Protein score	Protein mass		Description
sp|Q9CR57|RL14_MOUSE	119	23549		60S ribosomal protein L14 OS=Mus musculus GN=Rpl14 PE=2 SV=3													1.10806	0.983097	1.00471	0.891403	0.987724	0.906729
Accession	Peptide query	Peptide score	Peptide sequence		Labeled with iTRAQ	Confidently identified	Unique	m/z 114	m/z 115	m/z 116	m/z 117
sp|Q9CR57|RL14_MOUSE	1392	79.86	LVAIVDVIDQNR		TRUE	TRUE	TRUE	1743.51	2013.76	1940.53	2217.4	1743.51	1809.02	1792.9	1774.53	TRUE
sp|Q9CR57|RL14_MOUSE	1393	79.41	LVAIVDVIDQNR		TRUE	TRUE	TRUE	1281.64	1717.65	1349.13	1516.33	1281.64	1543.02	1246.49	1213.48	TRUE
Accession	Protein score	Protein mass		Description
sp|Q68FD5|CLH_MOUSE	337	191435		Clathrin heavy chain 1 OS=Mus musculus GN=Cltc PE=1 SV=3													1.10035	0.938323	1.1836	1.00931	1.1106	1.07565
Accession	Peptide query	Peptide score	Peptide sequence		Labeled with iTRAQ	Confidently identified	Unique	m/z 114	m/z 115	m/z 116	m/z 117
sp|Q68FD5|CLH_MOUSE	883	41	LLLPWLEAR		TRUE	TRUE	TRUE	1545.14	2028.39	1982.36	2165.51	1545.14	1822.16	1831.55	1733.01	TRUE
sp|Q68FD5|CLH_MOUSE	1590	43.35	VGYTPDWIFLLR		TRUE	TRUE	TRUE	477.19	634.42	787.64	643.47	477.19	569.918	727.718	514.954	TRUE
sp|Q68FD5|CLH_MOUSE	1904	49.08	FDFVHDLVLYLYR		TRUE	TRUE	TRUE	220.84	191.99	184.21	240	220.84	172.47	170.196	192.066	TRUE
sp|Q68FD5|CLH_MOUSE	1905	49.98	FDFVHDLVLYLYR		TRUE	TRUE	TRUE	204.69	292.29	392.07	373.85	204.69	262.573	362.242	299.183	TRUE
sp|Q68FD5|CLH_MOUSE	2386	68.02	AFMTADLPNELIELLEK		TRUE	TRUE	TRUE	1132.73	1534.56	1301.42	1732.29	1132.73	1378.54	1202.41	1386.31	TRUE
sp|Q68FD5|CLH_MOUSE	2387	64.37	AFMTADLPNELIELLEK		TRUE	TRUE	TRUE	697.73	840.42	972.7	944.08	697.73	754.974	898.699	755.525	TRUE
sp|Q68FD5|CLH_MOUSE	2523	88.22	FDVNTSAVQVLIEHIGNLDR		TRUE	TRUE	TRUE	183.3	235.75	211.01	261.4	183.3	211.781	194.957	209.192	TRUE
sp|Q68FD5|CLH_MOUSE	2524	79.99	FDVNTSAVQVLIEHIGNLDR		TRUE	TRUE	TRUE	216.42	197.49	284.11	424.72	216.42	177.411	262.495	339.893	TRUE
sp|Q68FD5|CLH_MOUSE	2547	78.14	DTELAEELLQWFLQEEK		TRUE	TRUE	TRUE	408.67	367.35	446.63	423.11	408.67	330.001	412.651	338.605	TRUE
sp|Q68FD5|CLH_MOUSE	2548	81.36	DTELAEELLQWFLQEEK		TRUE	TRUE	TRUE	317.06	322.51	439.55	428.92	317.06	289.72	406.11	343.254	TRUE
sp|Q68FD5|CLH_MOUSE	2714	55.9	KFDVNTSAVQVLIEHIGNLDR		TRUE	TRUE	TRUE	366.57	422.85	390.44	370.54	366.57	379.858	360.736	296.534	TRUE
Accession	Protein score	Protein mass		Description
sp|P25205|MCM3_HUMAN	70	90924		DNA replication licensing factor MCM3 OS=Homo sapiens GN=MCM3 PE=1 SV=3													0.703474	0.835778	0.938803	1.11537	0.784631	1.33452
Accession	Peptide query	Peptide score	Peptide sequence		Labeled with iTRAQ	Confidently identified	Unique	m/z 114	m/z 115	m/z 116	m/z 117
sp|P25205|MCM3_HUMAN	1866	69.62	LLNNAFEELVAFQR		TRUE	TRUE	TRUE	441.43	345.68	448.54	432.8	441.43	310.534	414.416	346.359	TRUE
Accession	Protein score	Protein mass		Description
sp|P99999|CYC_HUMAN	123	11741		Cytochrome c OS=Homo sapiens GN=CYCS PE=1 SV=2													0.708766	0.9613	1.34201	1.82017	1.29007	1.89345
Accession	Peptide query	Peptide score	Peptide sequence		Labeled with iTRAQ	Confidently identified	Unique	m/z 114	m/z 115	m/z 116	m/z 117
sp|P99999|CYC_HUMAN	2448	80.42	GIIWGEDTLMEYLENPK		TRUE	TRUE	TRUE	422.7	315.37	577.53	646.47	422.7	283.306	533.593	517.354	TRUE
sp|P99999|CYC_HUMAN	2449	83.67	GIIWGEDTLMEYLENPK		TRUE	TRUE	TRUE	209.19	183.18	340.3	372.16	209.19	164.556	314.411	297.831	TRUE
Accession	Protein score	Protein mass		Description
sp|Q7TPS0|KS6A6_MOUSE	40	86516		Ribosomal protein S6 kinase alpha-6 OS=Mus musculus GN=Rps6ka6 PE=1 SV=2													0.682014	0.491005	0.884483	0.636769	0.434285	1.29687
Accession	Peptide query	Peptide score	Peptide sequence		Labeled with iTRAQ	Confidently identified	Unique	m/z 114	m/z 115	m/z 116	m/z 117
sp|Q7TPS0|KS6A6_MOUSE	1029	39.55	LYLILDFLR		TRUE	TRUE	TRUE	302.91	229.97	289.98	164.38	302.91	206.589	267.919	131.549	TRUE
Accession	Protein score	Protein mass		Description
sp|Q99714|HCD2_HUMAN	55	26906		3-hydroxyacyl-CoA dehydrogenase type-2 OS=Homo sapiens GN=HSD17B10 PE=1 SV=3													1.89721	1.25396	1.81054	1.19667	2.27035	0.954314
Accession	Peptide query	Peptide score	Peptide sequence		Labeled with iTRAQ	Confidently identified	Unique	m/z 114	m/z 115	m/z 116	m/z 117
sp|Q99714|HCD2_HUMAN	2823	55.42	LGDPAEYAHLVQAIIENPFLNGEVIR		TRUE	TRUE	TRUE	39.13	82.64	76.68	111.01	39.13	74.2379	70.8463	88.8386	TRUE
Accession	Protein score	Protein mass		Description
sp|Q06830|PRDX1_HUMAN	369	22096		Peroxiredoxin-1 OS=Homo sapiens GN=PRDX1 PE=1 SV=1													0.855724	1.0015	0.875224	1.02432	0.876536	1.02279
Accession	Peptide query	Peptide score	Peptide sequence		Labeled with iTRAQ	Confidently identified	Unique	m/z 114	m/z 115	m/z 116	m/z 117
sp|Q06830|PRDX1_HUMAN	218	45.3	SVDETLR		TRUE	TRUE	TRUE	2004.21	1754.68	1868.63	2128.01	2004.21	1576.28	1726.47	1703	TRUE
sp|Q06830|PRDX1_HUMAN	333	42.18	ADEGISFR		TRUE	TRUE	TRUE	3200.11	3055.14	2632.75	3321.2	3200.11	2744.52	2432.45	2657.88	TRUE
sp|Q06830|PRDX1_HUMAN	334	41.1	ADEGISFR		TRUE	TRUE	TRUE	4335.58	4362.46	4308.59	4397.35	4335.58	3918.92	3980.8	3519.09	TRUE
sp|Q06830|PRDX1_HUMAN	754	57.76	GLFIIDDK		TRUE	TRUE	TRUE	1972.53	1976.01	1805.06	2613	1972.53	1775.11	1667.73	2091.12	TRUE
sp|Q06830|PRDX1_HUMAN	755	56.69	GLFIIDDK		TRUE	TRUE	TRUE	1757.67	2006.32	1875.07	2214.1	1757.67	1802.34	1732.42	1771.89	TRUE
sp|Q06830|PRDX1_HUMAN	812	41.04	DISLSDYK		TRUE	TRUE	TRUE	5166.64	4559.61	4991.41	5906.64	5166.64	4096.03	4611.67	4726.94	TRUE
sp|Q06830|PRDX1_HUMAN	932	44.74	IGHPAPNFK		TRUE	TRUE	TRUE	3010.18	2727.04	2696.52	3441.96	3010.18	2449.78	2491.37	2754.52	TRUE
sp|Q06830|PRDX1_HUMAN	933	40.67	IGHPAPNFK		TRUE	TRUE	TRUE	2291.73	2249.35	2442.96	2354.08	2291.73	2020.66	2257.1	1883.91	TRUE
sp|Q06830|PRDX1_HUMAN	1112	58.21	QITVNDLPVGR		TRUE	TRUE	TRUE	4137.31	3671.76	3606.69	3663.09	4137.31	3298.45	3332.3	2931.48	TRUE
sp|Q06830|PRDX1_HUMAN	1113	44.48	QITVNDLPVGR		TRUE	TRUE	TRUE	3067.85	2948.5	2965.99	3554.26	3067.85	2648.72	2740.34	2844.39	TRUE
sp|Q06830|PRDX1_HUMAN	1200	75.25	TIAQDYGVLK		TRUE	TRUE	TRUE	3225.5	3225.32	3445.31	3361.58	3225.5	2897.4	3183.2	2690.19	TRUE
sp|Q06830|PRDX1_HUMAN	1201	80.22	TIAQDYGVLK		TRUE	TRUE	TRUE	4656.04	4226.98	4194.16	4964.29	4656.04	3797.22	3875.08	3972.8	TRUE
sp|Q06830|PRDX1_HUMAN	1309	79.83	ATAVMPDGQFK		TRUE	TRUE	TRUE	1386.66	1089.51	1339.1	1397.24	1386.66	978.739	1237.22	1118.18	TRUE
sp|Q06830|PRDX1_HUMAN	1310	79.81	ATAVMPDGQFK		TRUE	TRUE	TRUE	2226.08	2048.52	2247.21	2460.27	2226.08	1840.25	2076.25	1968.9	TRUE
sp|Q06830|PRDX1_HUMAN	1380	55.2	LVQAFQFTDK		TRUE	TRUE	TRUE	1762.92	2012.35	1571.06	2453.19	1762.92	1807.75	1451.54	1963.23	TRUE
sp|Q06830|PRDX1_HUMAN	1381	55.19	LVQAFQFTDK		TRUE	TRUE	TRUE	1514.87	1634.14	1315.78	1841.99	1514.87	1468	1215.68	1474.1	TRUE
Accession	Protein score	Protein mass		Description
sp|P14131|RS16_MOUSE	126	16435		40S ribosomal protein S16 OS=Mus musculus GN=Rps16 PE=2 SV=4													1.02708	0.887456	0.917292	0.792592	0.814056	0.893106
Accession	Peptide query	Peptide score	Peptide sequence		Labeled with iTRAQ	Confidently identified	Unique	m/z 114	m/z 115	m/z 116	m/z 117
sp|P14131|RS16_MOUSE	1179	78.44	LLEPVLLLGK		TRUE	TRUE	TRUE	2380.86	2509.21	2342.2	2263.37	2380.86	2254.1	2164.01	1811.32	TRUE
sp|P14131|RS16_MOUSE	1180	78.42	LLEPVLLLGK		TRUE	TRUE	TRUE	1759.43	2224.48	1768.38	1948.21	1759.43	1998.32	1633.84	1559.11	TRUE
Accession	Protein score	Protein mass		Description
sp|P38646|GRP75_HUMAN	323	73635		Stress-70 protein	mitochondrial OS=Homo sapiens GN=HSPA9 PE=1 SV=2												1.08935	0.887055	1.0764	0.876506	0.954822	0.988108
Accession	Peptide query	Peptide score	Peptide sequence		Labeled with iTRAQ	Confidently identified	Unique	m/z 114	m/z 115	m/z 116	m/z 117
sp|P38646|GRP75_HUMAN	468	42.94	VLENAEGAR		TRUE	TRUE	TRUE	989.41	991.74	1160.63	1426.63	989.41	890.909	1072.33	1141.7	TRUE
sp|P38646|GRP75_HUMAN	469	42.22	VLENAEGAR		TRUE	TRUE	TRUE	1317.1	1320.54	1391	1703.23	1317.1	1186.28	1285.18	1363.05	TRUE
sp|P38646|GRP75_HUMAN	921	53.97	AMQDAEVSK		TRUE	TRUE	TRUE	241.91	363.41	401.28	259.57	241.91	326.462	370.751	207.728	TRUE
sp|P38646|GRP75_HUMAN	1185	59.86	DAGQISGLNVLR		TRUE	TRUE	TRUE	533.63	662.84	632.93	724.65	533.63	595.448	584.778	579.92	TRUE
sp|P38646|GRP75_HUMAN	1265	60.94	VQQTVQDLFGR		TRUE	TRUE	TRUE	1738.21	2060.39	2159.86	1910.88	1738.21	1850.91	1995.54	1529.23	TRUE
sp|P38646|GRP75_HUMAN	1266	69.18	VQQTVQDLFGR		TRUE	TRUE	TRUE	2261.16	3119.13	2524.04	2914.73	2261.16	2802.01	2332.02	2332.59	TRUE
sp|P38646|GRP75_HUMAN	1405	90.96	AQFEGIVTDLIR		TRUE	TRUE	TRUE	2747.45	2581.19	2459.03	2695.3	2747.45	2318.76	2271.95	2156.98	TRUE
sp|P38646|GRP75_HUMAN	2293	98.36	VEAVNMAEGIIHDTETK		TRUE	TRUE	TRUE	2734.9	3913.8	3832.78	3221.68	2734.9	3515.88	3541.19	2578.23	TRUE
sp|P38646|GRP75_HUMAN	2294	95.9	VEAVNMAEGIIHDTETK		TRUE	TRUE	TRUE	1531.13	2079	1859.42	1960.18	1531.13	1867.63	1717.96	1568.69	TRUE
Accession	Protein score	Protein mass		Description
sp|Q9EPL8|IPO7_MOUSE	108	119410		Importin-7 OS=Mus musculus GN=Ipo7 PE=1 SV=2													1.15741	1.27421	0.817154	0.899618	1.04123	0.70602
Accession	Peptide query	Peptide score	Peptide sequence		Labeled with iTRAQ	Confidently identified	Unique	m/z 114	m/z 115	m/z 116	m/z 117
sp|Q9EPL8|IPO7_MOUSE	1943	48.13	ENIVEAIIHSPELIR		TRUE	TRUE	TRUE	180.06	236.44	229.09	268.1	180.06	212.401	211.661	214.554	TRUE
sp|Q9EPL8|IPO7_MOUSE	1944	50.96	ENIVEAIIHSPELIR		TRUE	TRUE	TRUE	164.54	257.17	125.62	155.03	164.54	231.023	116.063	124.067	TRUE
sp|Q9EPL8|IPO7_MOUSE	2073	53.5	DGALHMIGSLAEILLK		TRUE	TRUE	TRUE	319.27	370.09	206.59	368.73	319.27	332.463	190.873	295.086	TRUE
sp|Q9EPL8|IPO7_MOUSE	2074	58.34	DGALHMIGSLAEILLK		TRUE	TRUE	TRUE	216.98	271.19	217.76	354.2	216.98	243.618	201.193	283.458	TRUE
Accession	Protein score	Protein mass		Description
sp|P36873|PP1G_HUMAN	129	36960		Serine/threonine-protein phosphatase PP1-gamma catalytic subunit OS=Homo sapiens GN=PPP1CC PE=1 SV=1													1.29665	0.729798	1.40099	0.788522	1.02244	1.08047
Accession	Peptide query	Peptide score	Peptide sequence		Labeled with iTRAQ	Confidently identified	Unique	m/z 114	m/z 115	m/z 116	m/z 117
sp|P36873|PP1G_HUMAN	2389	79.6	EIFLSQPILLELEAPLK		TRUE	TRUE	TRUE	394.04	596.74	712.77	579.99	394.04	536.069	658.544	464.152	TRUE
sp|P36873|PP1G_HUMAN	2390	79.79	EIFLSQPILLELEAPLK		TRUE	TRUE	TRUE	420.27	578.64	522.01	460.38	420.27	519.809	482.296	368.431	TRUE
Accession	Protein score	Protein mass		Description
sp|P07237|PDIA1_HUMAN	42	57081		Protein disulfide-isomerase OS=Homo sapiens GN=P4HB PE=1 SV=3													1.18475	1.03882	1.49952	1.31483	1.55774	1.26569
Accession	Peptide query	Peptide score	Peptide sequence		Labeled with iTRAQ	Confidently identified	Unique	m/z 114	m/z 115	m/z 116	m/z 117
sp|P07237|PDIA1_HUMAN	884	42.11	ILEFFGLK		TRUE	TRUE	TRUE	376.81	496.95	611.56	733.46	376.81	446.425	565.034	586.97	TRUE
Accession	Protein score	Protein mass		Description
sp|Q02878|RL6_HUMAN	175	32708		60S ribosomal protein L6 OS=Homo sapiens GN=RPL6 PE=1 SV=3													1.29139	0.987618	0.95087	0.727196	0.939096	0.736313
Accession	Peptide query	Peptide score	Peptide sequence		Labeled with iTRAQ	Confidently identified	Unique	m/z 114	m/z 115	m/z 116	m/z 117
sp|Q02878|RL6_HUMAN	1655	67.18	ASITPGTILIILTGR		TRUE	TRUE	TRUE	105.99	76.61	96.99	121.95	105.99	68.821	89.6112	97.5937	TRUE
sp|Q02878|RL6_HUMAN	1656	89.33	ASITPGTILIILTGR		TRUE	TRUE	TRUE	1087.39	1490.55	1022.53	1388.4	1087.39	1339	944.738	1111.1	TRUE
sp|Q02878|RL6_HUMAN	1657	88.85	ASITPGTILIILTGR		TRUE	TRUE	TRUE	649.47	1082.03	777.08	652.17	649.47	972.019	717.961	521.916	TRUE
Accession	Protein score	Protein mass		Description
sp|P10412|H14_HUMAN	233	21852		Histone H1.4 OS=Homo sapiens GN=HIST1H1E PE=1 SV=2													1.38906	1.2934	1.22169	1.13755	1.58013	0.879504
Accession	Peptide query	Peptide score	Peptide sequence		Labeled with iTRAQ	Confidently identified	Unique	m/z 114	m/z 115	m/z 116	m/z 117
sp|P10412|H14_HUMAN	548	71.02	SGVSLAALK		TRUE	TRUE	TRUE	3559.99	5938.57	4649.26	7185.1	3559.99	5334.79	4295.55	5750.06	TRUE
sp|P10412|H14_HUMAN	549	70.88	SGVSLAALK		TRUE	TRUE	TRUE	3092.77	3990.64	3729.65	5278.63	3092.77	3584.91	3445.9	4224.36	TRUE
sp|P10412|H14_HUMAN	785	46.57	KPAAAAGAK		TRUE	TRUE	TRUE	88.93	169.32	78.06	130.36	88.93	152.105	72.1213	104.324	TRUE
sp|P10412|H14_HUMAN	1198	98.35	ALAAAGYDVEK		TRUE	TRUE	TRUE	938.32	1514.81	1023.6	1762.11	938.32	1360.8	945.726	1410.17	TRUE
sp|P10412|H14_HUMAN	1199	98.5	ALAAAGYDVEK		TRUE	TRUE	TRUE	1562.37	2677.91	2740.48	3892.74	1562.37	2405.64	2531.99	3115.27	TRUE
Accession	Protein score	Protein mass		Description
sp|P01942|HBA_MOUSE	572	15076		Hemoglobin subunit alpha OS=Mus musculus GN=Hba PE=1 SV=2													0.536741	0.328002	1.47211	0.899604	0.482855	2.74268
Accession	Peptide query	Peptide score	Peptide sequence		Labeled with iTRAQ	Confidently identified	Unique	m/z 114	m/z 115	m/z 116	m/z 117
sp|P01942|HBA_MOUSE	330	53.55	VLSGEDK		TRUE	TRUE	TRUE	12893.7	6887.21	23770.5	9263.75	12893.7	6186.98	21962.1	7413.56	TRUE
sp|P01942|HBA_MOUSE	331	53.58	VLSGEDK		TRUE	TRUE	TRUE	16882.3	8068.25	27122.2	9288.66	16882.3	7247.94	25058.7	7433.49	TRUE
sp|P01942|HBA_MOUSE	478	59.59	VDPVNFK		TRUE	TRUE	TRUE	34999.8	20259.8	60484.6	19642.4	34999.8	18200	55883	15719.3	TRUE
sp|P01942|HBA_MOUSE	479	59.53	VDPVNFK		TRUE	TRUE	TRUE	49768.8	26887.4	77912.6	25212.4	49768.8	24153.7	71985.2	20176.9	TRUE
sp|P01942|HBA_MOUSE	1044	51.95	MFASFPTTK		TRUE	TRUE	TRUE	41456.8	27680.8	62323.9	27992.1	41456.8	24866.4	57582.4	22401.4	TRUE
sp|P01942|HBA_MOUSE	1045	51.81	MFASFPTTK		TRUE	TRUE	TRUE	32023.3	19915.7	47062.4	21525.8	32023.3	17890.9	43482	17226.6	TRUE
sp|P01942|HBA_MOUSE	1462	69.73	FLASVSTVLTSK		TRUE	TRUE	TRUE	4712.89	2886.34	6332.91	2858.22	4712.89	2592.88	5851.11	2287.37	TRUE
sp|P01942|HBA_MOUSE	1463	114.19	FLASVSTVLTSK		TRUE	TRUE	TRUE	14036.1	7923.91	23188.1	7460.04	14036.1	7118.28	21424	5970.09	TRUE
sp|P01942|HBA_MOUSE	1464	71.16	FLASVSTVLTSK		TRUE	TRUE	TRUE	2646.62	1264.36	3119.86	1253.89	2646.62	1135.81	2882.51	1003.46	TRUE
sp|P01942|HBA_MOUSE	1465	114.23	FLASVSTVLTSK		TRUE	TRUE	TRUE	11395.6	5971.87	16728	4777.1	11395.6	5364.7	15455.4	3823	TRUE
sp|P01942|HBA_MOUSE	1662	116.14	IGGHGAEYGAEALER		TRUE	TRUE	TRUE	476.3	225.82	772.03	301.23	476.3	202.861	713.295	241.067	TRUE
sp|P01942|HBA_MOUSE	1663	73.48	IGGHGAEYGAEALER		TRUE	TRUE	TRUE	2681.88	1926.55	3792.55	1785.93	2681.88	1730.68	3504.02	1429.24	TRUE
sp|P01942|HBA_MOUSE	1664	80.25	IGGHGAEYGAEALER		TRUE	TRUE	TRUE	4253.26	2486.32	5120.16	2580.83	4253.26	2233.53	4730.63	2065.38	TRUE
sp|P01942|HBA_MOUSE	2249	65.53	TYFPHFDVSHGSAQVK		TRUE	TRUE	TRUE	661.08	692.83	1621.56	863.85	661.08	622.389	1498.19	691.318	TRUE
sp|P01942|HBA_MOUSE	2250	61.33	TYFPHFDVSHGSAQVK		TRUE	TRUE	TRUE	1901.2	2939.34	5837.02	2704.65	1901.2	2640.49	5392.95	2164.47	TRUE
sp|P01942|HBA_MOUSE	2251	60.48	TYFPHFDVSHGSAQVK		TRUE	TRUE	TRUE	2348.1	3280.62	6276.39	3155.24	2348.1	2947.08	5798.89	2525.06	TRUE
Accession	Protein score	Protein mass		Description
sp|Q07020|RL18_HUMAN	71	21621		60S ribosomal protein L18 OS=Homo sapiens GN=RPL18 PE=1 SV=2													1.23594	1.08898	0.882397	0.777475	0.960914	0.713947
Accession	Peptide query	Peptide score	Peptide sequence		Labeled with iTRAQ	Confidently identified	Unique	m/z 114	m/z 115	m/z 116	m/z 117
sp|Q07020|RL18_HUMAN	1785	70.96	ILTFDQLALDSPK		TRUE	TRUE	TRUE	999.46	1375.08	954.54	1200.08	999.46	1235.27	881.92	960.395	TRUE
Accession	Protein score	Protein mass		Description
sp|P63241|IF5A1_HUMAN	196	16821		Eukaryotic translation initiation factor 5A-1 OS=Homo sapiens GN=EIF5A PE=1 SV=2													0.725437	0.756945	0.964905	1.00681	0.730381	1.3301
Accession	Peptide query	Peptide score	Peptide sequence		Labeled with iTRAQ	Confidently identified	Unique	m/z 114	m/z 115	m/z 116	m/z 117
sp|P63241|IF5A1_HUMAN	1540	98.91	VHLVGIDIFTGK		TRUE	TRUE	TRUE	871.2	382.96	881.27	687.93	871.2	344.024	814.224	550.534	TRUE
sp|P63241|IF5A1_HUMAN	1541	48	VHLVGIDIFTGK		TRUE	TRUE	TRUE	1785.45	1615.91	1851.75	1623.03	1785.45	1451.62	1710.87	1298.87	TRUE
sp|P63241|IF5A1_HUMAN	1542	56.98	VHLVGIDIFTGK		TRUE	TRUE	TRUE	2955.83	2401.86	3131.05	2762.41	2955.83	2157.66	2892.85	2210.69	TRUE
sp|P63241|IF5A1_HUMAN	2730	83.34	NDFQLIGIQDGYLSLLQDSGEVR		TRUE	TRUE	TRUE	209.88	301.06	216.56	240.47	209.88	270.451	200.084	192.442	TRUE
Accession	Protein score	Protein mass		Description
sp|P05141|ADT2_HUMAN	78	32831		ADP/ATP translocase 2 OS=Homo sapiens GN=SLC25A5 PE=1 SV=7													0.96649	1.04721	0.945666	1.02465	0.990313	0.978454
Accession	Peptide query	Peptide score	Peptide sequence		Labeled with iTRAQ	Confidently identified	Unique	m/z 114	m/z 115	m/z 116	m/z 117
sp|P05141|ADT2_HUMAN	215	51.85	LAADVGK		TRUE	TRUE	TRUE	3100.08	3401.16	3057.03	4115.96	3100.08	3055.36	2824.46	3293.9	TRUE
sp|P05141|ADT2_HUMAN	216	48.81	LAADVGK		TRUE	TRUE	TRUE	1421.61	1566.06	1662.12	1791.59	1421.61	1406.84	1535.67	1433.77	TRUE
sp|P05141|ADT2_HUMAN	918	51.49	EQGVLSFWR		TRUE	TRUE	TRUE	1660.86	1802.92	1695.78	2045.38	1660.86	1619.62	1566.77	1636.87	TRUE
sp|P05141|ADT2_HUMAN	919	49.12	EQGVLSFWR		TRUE	TRUE	TRUE	2389.61	2452.43	2358.97	2654.81	2389.61	2203.09	2179.5	2124.58	TRUE
Accession	Protein score	Protein mass		Description
sp|P0C0S8|H2A1_HUMAN	415	14083		Histone H2A type 1 OS=Homo sapiens GN=HIST1H2AG PE=1 SV=2													N/A	N/A	N/A	N/A	N/A	N/A
Accession	Peptide query	Peptide score	Peptide sequence		Labeled with iTRAQ	Confidently identified	Unique	m/z 114	m/z 115	m/z 116	m/z 117
sp|P0C0S8|H2A1_HUMAN	426	58.64	AGLQFPVGR		TRUE	TRUE	FALSE	5606.86	7261.35	6741.5	8725.21					FALSE
sp|P0C0S8|H2A1_HUMAN	427	58.6	AGLQFPVGR		TRUE	TRUE	FALSE	7924.69	9948.4	8644.74	11732.4					FALSE
sp|P0C0S8|H2A1_HUMAN	2367	82.89	VTIAQGGVLPNIQAVLLPK		TRUE	TRUE	FALSE	4421.54	5869.55	4807.63	6305.3					FALSE
sp|P0C0S8|H2A1_HUMAN	2368	83.97	VTIAQGGVLPNIQAVLLPK		TRUE	TRUE	FALSE	3236.02	4286.98	3373.69	4979.3					FALSE
sp|P0C0S8|H2A1_HUMAN	2369	78.22	VTIAQGGVLPNIQAVLLPK		TRUE	TRUE	FALSE	2053.18	3129.69	2263.24	3260.05					FALSE
sp|P0C0S8|H2A1_HUMAN	2370	95.4	VTIAQGGVLPNIQAVLLPK		TRUE	TRUE	FALSE	4116.07	5158.51	4515.01	5400.51					FALSE
sp|P0C0S8|H2A1_HUMAN	2831	125.02	VGAGAPVYLAAVLEYLTAEILELAGNAAR		TRUE	TRUE	FALSE	18.74	29.52	20.66	30.38					FALSE
Accession	Protein score	Protein mass		Description
sp|Q80W21|GSTM7_MOUSE	44	25693		Glutathione S-transferase Mu 7 OS=Mus musculus GN=Gstm7 PE=1 SV=1													0.713446	0.743566	0.722089	0.752574	0.536921	1.01211
Accession	Peptide query	Peptide score	Peptide sequence		Labeled with iTRAQ	Confidently identified	Unique	m/z 114	m/z 115	m/z 116	m/z 117
sp|Q80W21|GSTM7_MOUSE	1906	44.08	ITFVDFIAYDVLER		TRUE	TRUE	TRUE	434.97	345.45	339.95	291.83	434.97	310.328	314.087	233.545	TRUE
Accession	Protein score	Protein mass		Description
sp|P62266|RS23_HUMAN	52	15798		40S ribosomal protein S23 OS=Homo sapiens GN=RPS23 PE=1 SV=3													1.30375	1.45675	0.805181	0.89967	1.17295	0.617587
Accession	Peptide query	Peptide score	Peptide sequence		Labeled with iTRAQ	Confidently identified	Unique	m/z 114	m/z 115	m/z 116	m/z 117
sp|P62266|RS23_HUMAN	1376	51.68	VANVSLLALYK		TRUE	TRUE	TRUE	367.42	533.24	320.2	538.52	367.42	479.025	295.84	430.965	TRUE
Accession	Protein score	Protein mass		Description
sp|P50990|TCPQ_HUMAN	67	59583		T-complex protein 1 subunit theta OS=Homo sapiens GN=CCT8 PE=1 SV=4													0.906999	1.06395	0.95284	1.11772	1.01377	1.05054
Accession	Peptide query	Peptide score	Peptide sequence		Labeled with iTRAQ	Confidently identified	Unique	m/z 114	m/z 115	m/z 116	m/z 117
sp|P50990|TCPQ_HUMAN	993	56.1	DIDEVSSLLR		TRUE	TRUE	TRUE	813.58	809.04	902.1	1188.08	813.58	726.784	833.47	950.792	TRUE
sp|P50990|TCPQ_HUMAN	994	52.95	DIDEVSSLLR		TRUE	TRUE	TRUE	1134.39	1157.73	1106.84	1279.56	1134.39	1040.02	1022.63	1024	TRUE
Accession	Protein score	Protein mass		Description
sp|P11370|ENV2_MOUSE	77	74406		Retrovirus-related Env polyprotein from Fv-4 locus OS=Mus musculus GN=Fv4 PE=1 SV=2													1.22364	1.57521	1.04608	1.34663	1.64779	0.85489
Accession	Peptide query	Peptide score	Peptide sequence		Labeled with iTRAQ	Confidently identified	Unique	m/z 114	m/z 115	m/z 116	m/z 117
sp|P11370|ENV2_MOUSE	751	58.44	GLDLLFLK		TRUE	TRUE	TRUE	295.43	327.38	361.94	541.05	295.43	294.095	334.404	432.989	TRUE
sp|P11370|ENV2_MOUSE	752	57.61	GLDLLFLK		TRUE	TRUE	TRUE	398.96	618.47	424.26	888.72	398.96	555.59	391.983	711.221	TRUE
Accession	Protein score	Protein mass		Description
sp|Q6ZQ38|CAND1_MOUSE	46	136245		Cullin-associated NEDD8-dissociated protein 1 OS=Mus musculus GN=Cand1 PE=2 SV=2													0.92537	0.653882	2.47066	1.74581	1.61552	2.66992
Accession	Peptide query	Peptide score	Peptide sequence		Labeled with iTRAQ	Confidently identified	Unique	m/z 114	m/z 115	m/z 116	m/z 117
sp|Q6ZQ38|CAND1_MOUSE	2362	46.27	IDLRPVLGEGVPILASFLR		TRUE	TRUE	TRUE	105.31	108.48	281.61	212.59	105.31	97.4507	260.186	170.131	TRUE
Accession	Protein score	Protein mass		Description
sp|P45880|VDAC2_HUMAN	116	31547		Voltage-dependent anion-selective channel protein 2 OS=Homo sapiens GN=VDAC2 PE=1 SV=2													0.950664	0.905805	0.941814	0.897373	0.8531	0.990691
Accession	Peptide query	Peptide score	Peptide sequence		Labeled with iTRAQ	Confidently identified	Unique	m/z 114	m/z 115	m/z 116	m/z 117
sp|P45880|VDAC2_HUMAN	488	44.98	GFGFGLVK		TRUE	TRUE	TRUE	1746.78	2062.12	2159.34	1819.9	1746.78	1852.46	1995.06	1456.42	TRUE
sp|P45880|VDAC2_HUMAN	1013	75.82	LTLSALVDGK		TRUE	TRUE	TRUE	1431.65	1599.85	1476.21	1588.27	1431.65	1437.19	1363.9	1271.05	TRUE
sp|P45880|VDAC2_HUMAN	1014	72.78	LTLSALVDGK		TRUE	TRUE	TRUE	2510.06	2357.92	2163.1	2655.8	2510.06	2118.19	1998.54	2125.37	TRUE
Accession	Protein score	Protein mass		Description
sp|P19137|LAMA1_MOUSE	101	337954		Laminin subunit alpha-1 OS=Mus musculus GN=Lama1 PE=1 SV=1													2.50171	8.53046	0.903086	3.07939	7.70374	0.360987
Accession	Peptide query	Peptide score	Peptide sequence		Labeled with iTRAQ	Confidently identified	Unique	m/z 114	m/z 115	m/z 116	m/z 117
sp|P19137|LAMA1_MOUSE	1151	64.08	TLEDVLALSLR		TRUE	TRUE	TRUE	335.19	980.2	219.02	2926.51	335.19	880.542	202.357	2342.02	TRUE
sp|P19137|LAMA1_MOUSE	1152	75.18	TLEDVLALSLR		TRUE	TRUE	TRUE	182.73	462.13	287.22	2059.17	182.73	415.145	265.369	1647.9	TRUE
Accession	Protein score	Protein mass		Description
sp|Q99K48|NONO_MOUSE	199	54506		Non-POU domain-containing octamer-binding protein OS=Mus musculus GN=Nono PE=1 SV=3													0.82435	0.911663	0.702219	0.776596	0.640187	0.851845
Accession	Peptide query	Peptide score	Peptide sequence		Labeled with iTRAQ	Confidently identified	Unique	m/z 114	m/z 115	m/z 116	m/z 117
sp|Q99K48|NONO_MOUSE	316	50.02	AVVIVDDR		TRUE	TRUE	FALSE	1988.47	2885.76	2306.1	2939.7					FALSE
sp|Q99K48|NONO_MOUSE	317	51.87	AVVIVDDR		TRUE	TRUE	FALSE	1511.37	1896.67	1675.36	1943.35					FALSE
sp|Q99K48|NONO_MOUSE	2758	107.67	NLPQYVSNELLEEAFSVFGQVER		TRUE	TRUE	TRUE	212.52	128.61	154.57	113.67	212.52	115.534	142.811	90.9674	TRUE
sp|Q99K48|NONO_MOUSE	2759	105.34	NLPQYVSNELLEEAFSVFGQVER		TRUE	TRUE	TRUE	69.32	130.02	59.64	111.79	69.32	116.801	55.1027	89.4629	TRUE
Accession	Protein score	Protein mass		Description
sp|Q9D6Z1|NOP56_MOUSE	88	64424		Nucleolar protein 56 OS=Mus musculus GN=Nop56 PE=1 SV=2													1.04719	0.89002	1.42895	1.21448	1.27179	1.36455
Accession	Peptide query	Peptide score	Peptide sequence		Labeled with iTRAQ	Confidently identified	Unique	m/z 114	m/z 115	m/z 116	m/z 117
sp|Q9D6Z1|NOP56_MOUSE	2382	79.47	VDNMIIQSISLLDQLDK		TRUE	TRUE	TRUE	182.04	294.3	375.02	366.01	182.04	264.378	346.489	292.909	TRUE
sp|Q9D6Z1|NOP56_MOUSE	2383	43.83	VDNMIIQSISLLDQLDK		TRUE	TRUE	TRUE	221.19	175.75	248.62	274.8	221.19	157.881	229.705	219.916	TRUE
Accession	Protein score	Protein mass		Description
sp|Q9CQM2|ERD22_MOUSE	41	24438		ER lumen protein retaining receptor 2 OS=Mus musculus GN=Kdelr2 PE=2 SV=1													0.674638	0.743585	1.23704	1.36346	0.919841	1.83363
Accession	Peptide query	Peptide score	Peptide sequence		Labeled with iTRAQ	Confidently identified	Unique	m/z 114	m/z 115	m/z 116	m/z 117
sp|Q9CQM2|ERD22_MOUSE	2214	40.95	LTGDLSHLAAIVILLLK		TRUE	TRUE	TRUE	73.09	54.89	97.86	84.01	73.09	49.3093	90.415	67.2312	TRUE
Accession	Protein score	Protein mass		Description
sp|P07910|HNRPC_HUMAN	319	33650		Heterogeneous nuclear ribonucleoproteins C1/C2 OS=Homo sapiens GN=HNRNPC PE=1 SV=4													0.979309	0.844706	1.12199	0.967772	0.947747	1.14569
Accession	Peptide query	Peptide score	Peptide sequence		Labeled with iTRAQ	Confidently identified	Unique	m/z 114	m/z 115	m/z 116	m/z 117
sp|P07910|HNRPC_HUMAN	1291	71.21	VDSLLENLEK		TRUE	TRUE	TRUE	1363.44	918.43	1582.8	1358.46	1363.44	825.052	1462.38	1087.14	TRUE
sp|P07910|HNRPC_HUMAN	1292	72.27	VDSLLENLEK		TRUE	TRUE	TRUE	1653.84	1879.23	2729.4	2012.24	1653.84	1688.17	2521.75	1610.35	TRUE
sp|P07910|HNRPC_HUMAN	1363	85.06	GFAFVQYVNER		TRUE	TRUE	TRUE	1263.21	1523.74	1543.74	1743.24	1263.21	1368.82	1426.29	1395.07	TRUE
sp|P07910|HNRPC_HUMAN	1364	62.83	GFAFVQYVNER		TRUE	TRUE	TRUE	1000.62	1021.21	1045.63	1016.17	1000.62	917.383	966.08	813.217	TRUE
sp|P07910|HNRPC_HUMAN	1573	102.45	VFIGNLNTLVVK		TRUE	TRUE	TRUE	1443.59	1945.25	1645.5	1993.51	1443.59	1747.47	1520.31	1595.36	TRUE
sp|P07910|HNRPC_HUMAN	1574	106.27	VFIGNLNTLVVK		TRUE	TRUE	TRUE	1579.65	1975.5	1816.04	1929.91	1579.65	1774.65	1677.88	1544.46	TRUE
sp|P07910|HNRPC_HUMAN	2078	49.96	MIAGQVLDINLAAEPK		TRUE	TRUE	TRUE	1543.13	1471.82	1595.4	1608.6	1543.13	1322.18	1474.02	1287.32	TRUE
Accession	Protein score	Protein mass		Description
sp|P21266|GSTM3_HUMAN	139	26542		Glutathione S-transferase Mu 3 OS=Homo sapiens GN=GSTM3 PE=1 SV=3													0.604222	1.12886	0.687384	1.28423	0.77596	1.13763
Accession	Peptide query	Peptide score	Peptide sequence		Labeled with iTRAQ	Confidently identified	Unique	m/z 114	m/z 115	m/z 116	m/z 117
sp|P21266|GSTM3_HUMAN	1589	75.73	VDIIENQVMDFR		TRUE	TRUE	TRUE	800.21	480.47	583.22	815.03	800.21	431.62	538.85	652.249	TRUE
sp|P21266|GSTM3_HUMAN	2258	65.06	LTFVDFLTYDILDQNR		TRUE	TRUE	TRUE	271.38	194.46	273.55	295.23	271.38	174.689	252.739	236.266	TRUE
sp|P21266|GSTM3_HUMAN	2259	67.71	LTFVDFLTYDILDQNR		TRUE	TRUE	TRUE	202.75	182.2	91.32	125.36	202.75	163.676	84.3725	100.323	TRUE
Accession	Protein score	Protein mass		Description
sp|Q9Y277|VDAC3_HUMAN	132	30639		Voltage-dependent anion-selective channel protein 3 OS=Homo sapiens GN=VDAC3 PE=1 SV=1													1.04149	1.06989	0.894803	0.919206	0.957343	0.859158
Accession	Peptide query	Peptide score	Peptide sequence		Labeled with iTRAQ	Confidently identified	Unique	m/z 114	m/z 115	m/z 116	m/z 117
sp|Q9Y277|VDAC3_HUMAN	1046	59.6	LTLSALIDGK		TRUE	TRUE	TRUE	1857.41	1623.5	1404.42	1792.18	1857.41	1458.44	1297.57	1434.24	TRUE
sp|Q9Y277|VDAC3_HUMAN	1047	75.12	LTLSALIDGK		TRUE	TRUE	TRUE	949.11	1264.01	1432.9	1332.89	949.11	1135.5	1323.89	1066.68	TRUE
sp|Q9Y277|VDAC3_HUMAN	1048	72.83	LTLSALIDGK		TRUE	TRUE	TRUE	1595.98	2216.58	1426.43	2141.49	1595.98	1991.22	1317.91	1713.78	TRUE
Accession	Protein score	Protein mass		Description
sp|Q9CPR4|RL17_MOUSE	54	21409		60S ribosomal protein L17 OS=Mus musculus GN=Rpl17 PE=2 SV=3													0.870723	1.03098	0.882887	1.04538	0.910236	1.01397
Accession	Peptide query	Peptide score	Peptide sequence		Labeled with iTRAQ	Confidently identified	Unique	m/z 114	m/z 115	m/z 116	m/z 117
sp|Q9CPR4|RL17_MOUSE	1374	53.93	SAEFLLHMLK		TRUE	TRUE	TRUE	1540.51	1493.17	1472.09	1752.18	1540.51	1341.36	1360.1	1402.23	TRUE
Accession	Protein score	Protein mass		Description
sp|Q04447|KCRB_MOUSE	113	42686		Creatine kinase B-type OS=Mus musculus GN=Ckb PE=1 SV=1													1.16549	0.868874	1.43607	1.0706	1.24777	1.23217
Accession	Peptide query	Peptide score	Peptide sequence		Labeled with iTRAQ	Confidently identified	Unique	m/z 114	m/z 115	m/z 116	m/z 117
sp|Q04447|KCRB_MOUSE	2283	70.57	LGFSEVELVQMVVDGVK		TRUE	TRUE	TRUE	544.56	505.36	656.84	717.16	544.56	453.98	606.869	573.926	TRUE
sp|Q04447|KCRB_MOUSE	2284	72.75	LGFSEVELVQMVVDGVK		TRUE	TRUE	TRUE	218.84	485.07	529.73	473.11	218.84	435.753	489.429	378.619	TRUE
Accession	Protein score	Protein mass		Description
sp|P60842|IF4A1_HUMAN	214	46125		Eukaryotic initiation factor 4A-I OS=Homo sapiens GN=EIF4A1 PE=1 SV=1													1.23839	0.831033	0.977497	0.655959	0.812333	0.78933
Accession	Peptide query	Peptide score	Peptide sequence		Labeled with iTRAQ	Confidently identified	Unique	m/z 114	m/z 115	m/z 116	m/z 117
sp|P60842|IF4A1_HUMAN	889	56.63	VLITTDLLAR		TRUE	TRUE	TRUE	4525.34	5698.12	4539.24	4464.83	4525.34	5118.79	4193.9	3573.1	TRUE
sp|P60842|IF4A1_HUMAN	890	58.96	VLITTDLLAR		TRUE	TRUE	TRUE	3107.88	4988.85	3302.44	2848.76	3107.88	4481.63	3051.2	2279.79	TRUE
sp|P60842|IF4A1_HUMAN	972	47.06	ATQALVLAPTR		TRUE	TRUE	TRUE	1069.39	1276.77	850.45	938.74	1069.39	1146.96	785.749	751.251	TRUE
sp|P60842|IF4A1_HUMAN	1371	46.57	KEELTLEGIR		TRUE	TRUE	TRUE	1383.16	2202.06	1542.89	1607.12	1383.16	1978.17	1425.51	1286.14	TRUE
sp|P60842|IF4A1_HUMAN	1372	50.24	KEELTLEGIR		TRUE	TRUE	TRUE	1945.67	2773.74	2332.62	2060.95	1945.67	2491.73	2155.16	1649.33	TRUE
sp|P60842|IF4A1_HUMAN	1706	57.86	MFVLDEADEMLSR		TRUE	TRUE	TRUE	3575.1	4336.75	3688.73	3590.11	3575.1	3895.83	3408.1	2873.08	TRUE
sp|P60842|IF4A1_HUMAN	1707	54.42	MFVLDEADEMLSR		TRUE	TRUE	TRUE	2128.91	3312.11	2396.55	2421.28	2128.91	2975.36	2214.22	1937.69	TRUE
sp|P60842|IF4A1_HUMAN	2345	39.05	TATFAISILQQIELDLK		TRUE	TRUE	TRUE	285.63	332.6	327.52	329.28	285.63	298.784	302.603	263.515	TRUE
sp|P60842|IF4A1_HUMAN	2346	44.08	TATFAISILQQIELDLK		TRUE	TRUE	TRUE	93.21	170.46	103.39	68.45	93.21	153.129	95.5243	54.7789	TRUE
sp|P60842|IF4A1_HUMAN	2741	70.38	LNSNTQVVLLSATMPSDVLEVTK		TRUE	TRUE	TRUE	335.99	343.11	436.33	398.72	335.99	308.226	403.135	319.086	TRUE
Accession	Protein score	Protein mass		Description
sp|Q62465|VAT1_MOUSE	66	43069		Synaptic vesicle membrane protein VAT-1 homolog OS=Mus musculus GN=Vat1 PE=1 SV=3													1.69554	0.629039	1.71784	0.637313	1.08059	1.01315
Accession	Peptide query	Peptide score	Peptide sequence		Labeled with iTRAQ	Confidently identified	Unique	m/z 114	m/z 115	m/z 116	m/z 117
sp|Q62465|VAT1_MOUSE	2474	66.23	TWWNQFSVTALQLLQANR		TRUE	TRUE	TRUE	93.1	175.72	173.1	125.71	93.1	157.854	159.931	100.603	TRUE
Accession	Protein score	Protein mass		Description
sp|Q9D0E1|HNRPM_MOUSE	99	77597		Heterogeneous nuclear ribonucleoprotein M OS=Mus musculus GN=Hnrnpm PE=1 SV=3													1.20829	0.90132	0.984459	0.734356	0.887312	0.814756
Accession	Peptide query	Peptide score	Peptide sequence		Labeled with iTRAQ	Confidently identified	Unique	m/z 114	m/z 115	m/z 116	m/z 117
sp|Q9D0E1|HNRPM_MOUSE	1211	49.53	INEILSNALK		TRUE	TRUE	TRUE	594.87	618.22	591.58	539.29	594.87	555.365	546.574	431.581	TRUE
sp|Q9D0E1|HNRPM_MOUSE	1480	60.88	AFITNIPFDVK		TRUE	TRUE	TRUE	467.9	1015.97	536.22	567.56	467.9	912.675	495.425	454.205	TRUE
sp|Q9D0E1|HNRPM_MOUSE	2149	62.84	VGEVTYVELLMDAEGK		TRUE	TRUE	TRUE	547.23	531.32	587.69	678.25	547.23	477.3	542.98	542.787	TRUE
Accession	Protein score	Protein mass		Description
sp|Q9Z2X1|HNRPF_MOUSE	179	45701		Heterogeneous nuclear ribonucleoprotein F OS=Mus musculus GN=Hnrnpf PE=1 SV=3													0.670739	1.18104	1.01698	1.79071	1.2011	1.51621
Accession	Peptide query	Peptide score	Peptide sequence		Labeled with iTRAQ	Confidently identified	Unique	m/z 114	m/z 115	m/z 116	m/z 117
sp|Q9Z2X1|HNRPF_MOUSE	2287	84.35	ATENDIYNFFSPLNPVR		TRUE	TRUE	FALSE	465.79	314.23	307.58	256.6					FALSE
sp|Q9Z2X1|HNRPF_MOUSE	2288	58.7	ATENDIYNFFSPLNPVR		TRUE	TRUE	FALSE	181.47	270.8	337.52	215.1					FALSE
sp|Q9Z2X1|HNRPF_MOUSE	2305	93.52	ITGEAFVQFASQELAEK		TRUE	TRUE	TRUE	508.51	379.68	559.73	763.2	508.51	341.078	517.147	610.771	TRUE
Accession	Protein score	Protein mass		Description
sp|P60866|RS20_HUMAN	61	13364		40S ribosomal protein S20 OS=Homo sapiens GN=RPS20 PE=1 SV=1													0.993112	1.1317	0.8112	0.924399	0.918032	0.816826
Accession	Peptide query	Peptide score	Peptide sequence		Labeled with iTRAQ	Confidently identified	Unique	m/z 114	m/z 115	m/z 116	m/z 117
sp|P60866|RS20_HUMAN	1634	51.65	LIDLHSPSEIVK		TRUE	TRUE	TRUE	1277.81	1495.53	1046.64	1840.09	1277.81	1343.48	967.013	1472.58	TRUE
sp|P60866|RS20_HUMAN	1635	44.57	LIDLHSPSEIVK		TRUE	TRUE	TRUE	2349.53	2514.53	2138.15	2320.99	2349.53	2258.88	1975.48	1857.43	TRUE
Accession	Protein score	Protein mass		Description
sp|P62841|RS15_HUMAN	196	17029		40S ribosomal protein S15 OS=Homo sapiens GN=RPS15 PE=1 SV=2													1.09785	1.26362	0.757909	0.87235	0.957706	0.69036
Accession	Peptide query	Peptide score	Peptide sequence		Labeled with iTRAQ	Confidently identified	Unique	m/z 114	m/z 115	m/z 116	m/z 117
sp|P62841|RS15_HUMAN	2735	101.19	GVDLDQLLDMSYEQLMQLYSAR		TRUE	TRUE	TRUE	78.55	151.2	57.29	85.88	78.55	135.827	52.9315	68.7277	TRUE
sp|P62841|RS15_HUMAN	2736	122.09	GVDLDQLLDMSYEQLMQLYSAR		TRUE	TRUE	TRUE	64.09	23.12	59.72	84.82	64.09	20.7694	55.1766	67.8794	TRUE
Accession	Protein score	Protein mass		Description
sp|Q9JIF7|COPB_MOUSE	97	106998		Coatomer subunit beta OS=Mus musculus GN=Copb1 PE=1 SV=1													1.02488	1.14956	0.673876	0.755858	0.774661	0.657519
Accession	Peptide query	Peptide score	Peptide sequence		Labeled with iTRAQ	Confidently identified	Unique	m/z 114	m/z 115	m/z 116	m/z 117
sp|Q9JIF7|COPB_MOUSE	1330	66.78	VLQDLVMDILR		TRUE	TRUE	TRUE	524.9	468.34	309.73	463.27	524.9	420.723	286.166	370.744	TRUE
sp|Q9JIF7|COPB_MOUSE	1331	63.26	VLQDLVMDILR		TRUE	TRUE	TRUE	294.58	466.58	287.97	329.98	294.58	419.142	266.062	264.075	TRUE
Accession	Protein score	Protein mass		Description
sp|P23527|H2B1O_HUMAN	956	13898		Histone H2B type 1-O OS=Homo sapiens GN=HIST1H2BO PE=1 SV=3													1.4762	0.933168	1.35717	0.857926	1.26647	0.91937
Accession	Peptide query	Peptide score	Peptide sequence		Labeled with iTRAQ	Confidently identified	Unique	m/z 114	m/z 115	m/z 116	m/z 117
sp|P23527|H2B1O_HUMAN	209	47.11	EIQTAVR		TRUE	TRUE	FALSE	5023.61	6303.55	6040.92	8203.53					FALSE
sp|P23527|H2B1O_HUMAN	210	47.04	EIQTAVR		TRUE	TRUE	FALSE	3412.25	3851.09	3573.09	4924.55					FALSE
sp|P23527|H2B1O_HUMAN	845	62.92	LLLPGELAK		TRUE	TRUE	FALSE	24235.3	38668.4	35236.8	45106.9					FALSE
sp|P23527|H2B1O_HUMAN	846	57.19	LLLPGELAK		TRUE	TRUE	FALSE	9155.41	14181.2	12961.2	16709.2					FALSE
sp|P23527|H2B1O_HUMAN	1277	66.71	ESYSIYVYK		TRUE	TRUE	TRUE	1223.66	1611.22	1628.49	1789.93	1223.66	1447.41	1504.6	1432.44	TRUE
sp|P23527|H2B1O_HUMAN	1278	61.11	ESYSIYVYK		TRUE	TRUE	TRUE	1164.41	2313.03	1879.41	1989.29	1164.41	2077.86	1736.43	1591.98	TRUE
sp|P23527|H2B1O_HUMAN	1320	58.26	QVHPDTGISSK		TRUE	TRUE	FALSE	3514.27	5312.22	3658.64	4722.7					FALSE
sp|P23527|H2B1O_HUMAN	1321	60.39	QVHPDTGISSK		TRUE	TRUE	FALSE	3827.65	4905.54	3983.55	4845.98					FALSE
sp|P23527|H2B1O_HUMAN	1957	105.18	AMGIMNSFVNDIFER		TRUE	TRUE	FALSE	253.09	244.19	281.03	253.64					FALSE
sp|P23527|H2B1O_HUMAN	1958	118.34	AMGIMNSFVNDIFER		TRUE	TRUE	FALSE	27171.1	40702.5	30304.9	44364.7					FALSE
sp|P23527|H2B1O_HUMAN	1959	71.85	AMGIMNSFVNDIFER		TRUE	TRUE	FALSE	551.99	709.86	612.94	844.75					FALSE
sp|P23527|H2B1O_HUMAN	1960	44.58	AMGIMNSFVNDIFER		TRUE	TRUE	FALSE	1739.19	2214.45	1665.51	2489.53					FALSE
sp|P23527|H2B1O_HUMAN	1961	115.94	AMGIMNSFVNDIFER		TRUE	TRUE	FALSE	6958.93	10557.7	8108.94	11379.8					FALSE
sp|P23527|H2B1O_HUMAN	1964	128.24	AMGIMNSFVNDIFER		TRUE	TRUE	FALSE	1710.97	1625.43	1965.85	1802.72					FALSE
sp|P23527|H2B1O_HUMAN	1965	142.33	AMGIMNSFVNDIFER		TRUE	TRUE	FALSE	927.11	885.82	1043.97	1372.85					FALSE
sp|P23527|H2B1O_HUMAN	1966	111.76	AMGIMNSFVNDIFER		TRUE	TRUE	FALSE	1070.63	1419.31	1116.1	1327.58					FALSE
sp|P23527|H2B1O_HUMAN	1967	131.33	AMGIMNSFVNDIFER		TRUE	TRUE	FALSE	803.93	1007.45	850.52	1177.38					FALSE
sp|P23527|H2B1O_HUMAN	1981	76.31	AMGIMNSFVNDIFER		TRUE	TRUE	FALSE	1440.35	2295.59	1956.14	2502.36					FALSE
sp|P23527|H2B1O_HUMAN	1982	76.52	AMGIMNSFVNDIFER		TRUE	TRUE	FALSE	1582.09	2011.81	1978.09	2410.59					FALSE
Accession	Protein score	Protein mass		Description
sp|P62318|SMD3_HUMAN	40	13907		Small nuclear ribonucleoprotein Sm D3 OS=Homo sapiens GN=SNRPD3 PE=1 SV=1													0.941765	0.796364	1.44867	1.22501	1.15367	1.53826
Accession	Peptide query	Peptide score	Peptide sequence		Labeled with iTRAQ	Confidently identified	Unique	m/z 114	m/z 115	m/z 116	m/z 117
sp|P62318|SMD3_HUMAN	1167	39.56	FLILPDMLK		TRUE	TRUE	TRUE	351.59	368.59	551.28	506.85	351.59	331.115	509.34	405.62	TRUE
Accession	Protein score	Protein mass		Description
sp|P08670|VIME_HUMAN	246	53619		Vimentin OS=Homo sapiens GN=VIM PE=1 SV=4													0.999659	1.20952	1.24597	1.50754	1.50703	1.24639
Accession	Peptide query	Peptide score	Peptide sequence		Labeled with iTRAQ	Confidently identified	Unique	m/z 114	m/z 115	m/z 116	m/z 117
sp|P08670|VIME_HUMAN	796	46.01	DNLAEDIMR		TRUE	TRUE	TRUE	991.98	822.66	1153.22	1559.35	991.98	739.019	1065.48	1247.91	TRUE
sp|P08670|VIME_HUMAN	834	42.98	FADLSEAANR		TRUE	TRUE	TRUE	1361.17	1273.81	1281.49	1521.19	1361.17	1144.3	1184	1217.37	TRUE
sp|P08670|VIME_HUMAN	835	43.19	FADLSEAANR		TRUE	TRUE	TRUE	1901.44	2478.23	2216.85	2901.15	1901.44	2226.27	2048.2	2321.72	TRUE
sp|P08670|VIME_HUMAN	892	53.56	VELQELNDR		TRUE	TRUE	TRUE	2327.05	2258.5	3324.11	4384.79	2327.05	2028.88	3071.22	3509.04	TRUE
sp|P08670|VIME_HUMAN	1224	56.86	EYQDLLNVK		TRUE	TRUE	TRUE	1827.35	1819.57	2407.82	2490.61	1827.35	1634.57	2224.64	1993.18	TRUE
sp|P08670|VIME_HUMAN	1225	51.68	EYQDLLNVK		TRUE	TRUE	TRUE	2147.5	2298.49	2100.83	2770.49	2147.5	2064.8	1941	2217.16	TRUE
sp|P08670|VIME_HUMAN	1324	47.28	ILLAELEQLK		TRUE	TRUE	TRUE	596.07	562.39	748.09	1302.03	596.07	505.211	691.177	1041.98	TRUE
sp|P08670|VIME_HUMAN	1325	64.46	ILLAELEQLK		TRUE	TRUE	TRUE	2854.45	3460.65	4670.24	7304.85	2854.45	3108.8	4314.94	5845.9	TRUE
sp|P08670|VIME_HUMAN	1326	68.39	ILLAELEQLK		TRUE	TRUE	TRUE	3718.58	4421.84	6376.19	9958.45	3718.58	3972.27	5891.1	7969.51	TRUE
sp|P08670|VIME_HUMAN	1719	69.67	ISLPLPNFSSLNLR		TRUE	TRUE	TRUE	1532.74	1804.15	1908.47	3087.02	1532.74	1620.72	1763.28	2470.47	TRUE
sp|P08670|VIME_HUMAN	2061	76.67	ETNLDSLPLVDTHSK		TRUE	TRUE	TRUE	2373.07	2871.09	2984.07	3454.87	2373.07	2579.18	2757.05	2764.85	TRUE
Accession	Protein score	Protein mass		Description
sp|Q01768|NDKB_MOUSE	97	17352		Nucleoside diphosphate kinase B OS=Mus musculus GN=Nme2 PE=1 SV=1													0.93733	1.05119	0.722616	0.810392	0.759605	0.77093
Accession	Peptide query	Peptide score	Peptide sequence		Labeled with iTRAQ	Confidently identified	Unique	m/z 114	m/z 115	m/z 116	m/z 117
sp|Q01768|NDKB_MOUSE	496	61.37	GLVGEIIK		TRUE	TRUE	FALSE	2060.58	2635.95	4346.67	4048.5					FALSE
sp|Q01768|NDKB_MOUSE	497	58.62	GLVGEIIK		TRUE	TRUE	FALSE	2499.62	3292.54	5545.67	5135.59					FALSE
sp|Q01768|NDKB_MOUSE	2514	50.48	YMNSGPVVAMVWEGLNVVK		TRUE	TRUE	TRUE	186.34	194.43	145.74	176.87	186.34	174.662	134.652	141.545	TRUE
Accession	Protein score	Protein mass		Description
sp|P54619|AAKG1_HUMAN	70	37556		5'-AMP-activated protein kinase subunit gamma-1 OS=Homo sapiens GN=PRKAG1 PE=1 SV=1													1.26143	1.66292	0.735555	0.96967	1.22317	0.583112
Accession	Peptide query	Peptide score	Peptide sequence		Labeled with iTRAQ	Confidently identified	Unique	m/z 114	m/z 115	m/z 116	m/z 117
sp|P54619|AAKG1_HUMAN	2353	40.65	GIVSLSDILQALVLTGGEK		TRUE	TRUE	TRUE	66.19	75.33	47.32	148.21	66.19	67.6711	43.72	118.609	TRUE
sp|P54619|AAKG1_HUMAN	2354	54.92	GIVSLSDILQALVLTGGEK		TRUE	TRUE	TRUE	96.8	153.54	82.44	100.91	96.8	137.929	76.1681	80.7559	TRUE
Accession	Protein score	Protein mass		Description
sp|Q5VTE0|EF1A3_HUMAN	843	50153		Putative elongation factor 1-alpha-like 3 OS=Homo sapiens GN=EEF1A1P5 PE=5 SV=1													1.18189	1.11473	0.961264	0.906642	1.07155	0.81333
Accession	Peptide query	Peptide score	Peptide sequence		Labeled with iTRAQ	Confidently identified	Unique	m/z 114	m/z 115	m/z 116	m/z 117
sp|Q5VTE0|EF1A3_HUMAN	303	53.53	EAAEMGK		TRUE	TRUE	TRUE	714.33	1069.58	821.22	996.72	714.33	960.835	758.743	797.651	TRUE
sp|Q5VTE0|EF1A3_HUMAN	304	45.78	EAAEMGK		TRUE	TRUE	TRUE	495.56	631.44	416.7	440.54	495.56	567.241	384.998	352.554	TRUE
sp|Q5VTE0|EF1A3_HUMAN	527	56.43	EVSTYIK		TRUE	TRUE	TRUE	6200.77	8424.49	6262.03	8492.72	6200.77	7567.96	5785.63	6796.52	TRUE
sp|Q5VTE0|EF1A3_HUMAN	528	52.3	EVSTYIK		TRUE	TRUE	TRUE	8516.92	11688.9	9042.2	11410	8516.92	10500.5	8354.28	9131.13	TRUE
sp|Q5VTE0|EF1A3_HUMAN	599	50.92	QLIVGVNK		TRUE	TRUE	TRUE	7903.46	11334.3	7257.3	9443.22	7903.46	10181.9	6705.18	7557.18	TRUE
sp|Q5VTE0|EF1A3_HUMAN	600	51	QLIVGVNK		TRUE	TRUE	TRUE	12969.5	17366.3	12750.1	17237.1	12969.5	15600.6	11780.1	13794.5	TRUE
sp|Q5VTE0|EF1A3_HUMAN	616	55.25	IGGIGTVPVGR		TRUE	TRUE	TRUE	5461.36	7670.07	6161.96	7447.5	5461.36	6890.25	5693.17	5960.06	TRUE
sp|Q5VTE0|EF1A3_HUMAN	617	67.29	IGGIGTVPVGR		TRUE	TRUE	TRUE	7343.15	10110.6	7758.69	9877.3	7343.15	9082.67	7168.42	7904.57	TRUE
sp|Q5VTE0|EF1A3_HUMAN	742	69.23	QTVAVGVIK		TRUE	TRUE	TRUE	6286.31	8200.98	6800.96	9577.2	6286.31	7367.18	6283.55	7664.4	TRUE
sp|Q5VTE0|EF1A3_HUMAN	743	69.15	QTVAVGVIK		TRUE	TRUE	TRUE	4712.55	5652.03	4562.73	6252.47	4712.55	5077.38	4215.61	5003.7	TRUE
sp|Q5VTE0|EF1A3_HUMAN	913	64.8	LPLQDVYK		TRUE	TRUE	TRUE	10318.8	13641.3	12208.5	14045.5	10318.8	12254.4	11279.7	11240.3	TRUE
sp|Q5VTE0|EF1A3_HUMAN	914	64.63	LPLQDVYK		TRUE	TRUE	TRUE	10470.5	14244.4	11485.6	15066	10470.5	12796.2	10611.8	12056.9	TRUE
sp|Q5VTE0|EF1A3_HUMAN	1470	77.79	YYVTIIDAPGHR		TRUE	TRUE	TRUE	2772.15	3033.72	2605.3	3156.8	2772.15	2725.28	2407.09	2526.31	TRUE
sp|Q5VTE0|EF1A3_HUMAN	1471	81.55	YYVTIIDAPGHR		TRUE	TRUE	TRUE	3158.59	4483.31	3562.82	4664.34	3158.59	4027.49	3291.77	3732.76	TRUE
sp|Q5VTE0|EF1A3_HUMAN	1569	42.72	EHALLAYTLGVK		TRUE	TRUE	TRUE	2701	3138.43	2865.58	3901.31	2701	2819.34	2647.57	3122.13	TRUE
sp|Q5VTE0|EF1A3_HUMAN	1570	45.35	EHALLAYTLGVK		TRUE	TRUE	TRUE	2257.48	2439.9	2099.42	2799.66	2257.48	2191.83	1939.7	2240.5	TRUE
sp|Q5VTE0|EF1A3_HUMAN	1945	43.37	THINIVVIGHVDSGK		TRUE	TRUE	TRUE	58.01	5.22	23.89	37.83	58.01	4.68928	22.0725	30.2744	TRUE
sp|Q5VTE0|EF1A3_HUMAN	1946	105.46	THINIVVIGHVDSGK		TRUE	TRUE	TRUE	1317.44	1505.08	1551.23	1543.54	1317.44	1352.06	1433.22	1235.26	TRUE
sp|Q5VTE0|EF1A3_HUMAN	1947	105.45	THINIVVIGHVDSGK		TRUE	TRUE	TRUE	2239.42	2179.02	1909.59	2350.91	2239.42	1957.48	1764.31	1881.38	TRUE
sp|Q5VTE0|EF1A3_HUMAN	2805	58.99	VETGVLKPGMVVTFAPVNVTTEVK		TRUE	TRUE	TRUE	899.85	1151.86	949.07	1268.84	899.85	1034.75	876.866	1015.42	TRUE
sp|Q5VTE0|EF1A3_HUMAN	2806	52.06	VETGVLKPGMVVTFAPVNVTTEVK		TRUE	TRUE	TRUE	1806.69	2279.19	2126.11	2930.71	1806.69	2047.46	1964.36	2345.38	TRUE
sp|Q5VTE0|EF1A3_HUMAN	2807	95.2	VETGVLKPGMVVTFAPVNVTTEVK		TRUE	TRUE	TRUE	1314.4	1696.35	1367.45	1696.39	1314.4	1523.88	1263.42	1357.58	TRUE
sp|Q5VTE0|EF1A3_HUMAN	2808	106.71	VETGVLKPGMVVTFAPVNVTTEVK		TRUE	TRUE	TRUE	3336.94	3949.13	2908.02	3829.03	3336.94	3547.62	2686.78	3064.28	TRUE
sp|Q5VTE0|EF1A3_HUMAN	2975	49.53	IGYNPDTVAFVPISGWNGDNMLEPSANMPWFK		TRUE	TRUE	TRUE	439.26	496.43	351.25	344.2	439.26	445.958	324.528	275.455	TRUE
sp|Q5VTE0|EF1A3_HUMAN	2976	112.3	IGYNPDTVAFVPISGWNGDNMLEPSANMPWFK		TRUE	TRUE	TRUE	143.75	222.83	187.4	226.81	143.75	200.175	173.143	181.511	TRUE
Accession	Protein score	Protein mass		Description
sp|P07437|TBB5_HUMAN	1120	49639		Tubulin beta chain OS=Homo sapiens GN=TUBB PE=1 SV=2													1.10828	1.00646	1.00249	0.910386	1.00896	0.904546
Accession	Peptide query	Peptide score	Peptide sequence		Labeled with iTRAQ	Confidently identified	Unique	m/z 114	m/z 115	m/z 116	m/z 117
sp|P07437|TBB5_HUMAN	682	63.09	YLTVAAVFR		TRUE	TRUE	FALSE	7025.58	8961.88	7749.73	9183.42					FALSE
sp|P07437|TBB5_HUMAN	684	59.42	YLTVAAVFR		TRUE	TRUE	FALSE	457.02	321.41	496.29	487.92					FALSE
sp|P07437|TBB5_HUMAN	953	48.21	FPGQLNADLR		TRUE	TRUE	FALSE	2493.93	3007.15	2361.17	3422.25					FALSE
sp|P07437|TBB5_HUMAN	989	47.97	LAVNMVPFPR		TRUE	TRUE	FALSE	4225.72	5565.5	3677.56	5395.39					FALSE
sp|P07437|TBB5_HUMAN	990	49.56	LAVNMVPFPR		TRUE	TRUE	FALSE	2891.38	3795.22	2591.53	3677.78					FALSE
sp|P07437|TBB5_HUMAN	1149	52.2	ISEQFTAMFR		TRUE	TRUE	FALSE	4757.6	5759.27	4466.99	5486.7					FALSE
sp|P07437|TBB5_HUMAN	1150	59.95	ISEQFTAMFR		TRUE	TRUE	FALSE	6002.64	8027.6	5900.29	7364.53					FALSE
sp|P07437|TBB5_HUMAN	1575	72.95	IMNTFSVVPSPK		TRUE	TRUE	FALSE	519.94	798.88	548	521.71					FALSE
sp|P07437|TBB5_HUMAN	1751	99.34	EVDEQMLNVQNK		TRUE	TRUE	FALSE	899.61	1063.05	1052.67	1150.13					FALSE
sp|P07437|TBB5_HUMAN	1752	46.55	EVDEQMLNVQNK		TRUE	TRUE	FALSE	2376.98	2189.26	2442.94	2784.27					FALSE
sp|P07437|TBB5_HUMAN	1753	99.11	EVDEQMLNVQNK		TRUE	TRUE	FALSE	1333.46	1210.82	1138.17	1596.5					FALSE
sp|P07437|TBB5_HUMAN	1754	51.99	EVDEQMLNVQNK		TRUE	TRUE	FALSE	2719.03	3151.1	2708.07	2871.06					FALSE
sp|P07437|TBB5_HUMAN	1799	111.51	AILVDLEPGTMDSVR		TRUE	TRUE	FALSE	2456.39	3300.7	2836.25	3438.86					FALSE
sp|P07437|TBB5_HUMAN	1800	119.73	AILVDLEPGTMDSVR		TRUE	TRUE	FALSE	3951.06	4623.1	4186.11	4180.93					FALSE
sp|P07437|TBB5_HUMAN	1804	47.93	LHFFMPGFAPLTSR		TRUE	TRUE	FALSE	3556.71	2440.9	3390.74	4478.85					FALSE
sp|P07437|TBB5_HUMAN	1805	50.41	LHFFMPGFAPLTSR		TRUE	TRUE	FALSE	3856.85	2349.22	3597.43	5192.6					FALSE
sp|P07437|TBB5_HUMAN	2052	94.8	ALTVPELTQQVFDAK		TRUE	TRUE	TRUE	1365.82	1507.64	1248.98	1394.68	1365.82	1354.36	1153.96	1116.13	TRUE
sp|P07437|TBB5_HUMAN	2055	41.17	ALTVPELTQQVFDAK		TRUE	TRUE	TRUE	1487.69	1796.86	1886.05	2142.29	1487.69	1614.17	1742.56	1714.42	TRUE
sp|P07437|TBB5_HUMAN	2096	44.57	NSSYFVEWIPNNVK		TRUE	TRUE	FALSE	1174.37	1800.4	1308.06	1704.59					FALSE
sp|P07437|TBB5_HUMAN	2240	140.36	GHYTEGAELVDSVLDVVR		TRUE	TRUE	FALSE	599.19	917.41	991	1143.54					FALSE
sp|P07437|TBB5_HUMAN	2241	81.65	GHYTEGAELVDSVLDVVR		TRUE	TRUE	FALSE	874.91	1410.57	1126.01	1645.63					FALSE
sp|P07437|TBB5_HUMAN	2242	94.09	GHYTEGAELVDSVLDVVR		TRUE	TRUE	FALSE	1665.02	2159.73	2154	2710.63					FALSE
sp|P07437|TBB5_HUMAN	2243	149.4	GHYTEGAELVDSVLDVVR		TRUE	TRUE	FALSE	2076.55	2844.1	2262.49	3500.91					FALSE
sp|P07437|TBB5_HUMAN	2306	76.19	MAVTFIGNSTAIQELFK		TRUE	TRUE	TRUE	1645.02	1988.65	1614.65	1985.21	1645.02	1786.46	1491.81	1588.72	TRUE
sp|P07437|TBB5_HUMAN	2308	70.2	MAVTFIGNSTAIQELFK		TRUE	TRUE	TRUE	788.39	1229.4	986.84	1143.41	788.39	1104.41	911.763	915.044	TRUE
sp|P07437|TBB5_HUMAN	2767	71.41	LTTPTYGDLNHLVSATMSGVTTCLR		TRUE	TRUE	FALSE	848.66	979.7	728.84	799.81					FALSE
sp|P07437|TBB5_HUMAN	2768	77.25	LTTPTYGDLNHLVSATMSGVTTCLR		TRUE	TRUE	FALSE	414.1	715.01	407.93	380.2					FALSE
Accession	Protein score	Protein mass		Description
sp|O00507|USP9Y_HUMAN	86	290891		Probable ubiquitin carboxyl-terminal hydrolase FAF-Y OS=Homo sapiens GN=USP9Y PE=1 SV=2													2.64766	1.06283	2.65486	1.06572	2.82167	1.00272
Accession	Peptide query	Peptide score	Peptide sequence		Labeled with iTRAQ	Confidently identified	Unique	m/z 114	m/z 115	m/z 116	m/z 117
sp|O00507|USP9Y_HUMAN	2722	85.86	EQHDALEFFNSLVDSLDEALK		TRUE	TRUE	TRUE	21.26	62.66	61.09	74.96	21.26	56.2893	56.4424	59.9887	TRUE
Accession	Protein score	Protein mass		Description
sp|Q91VR5|DDX1_MOUSE	83	82448		ATP-dependent RNA helicase DDX1 OS=Mus musculus GN=Ddx1 PE=1 SV=1													0.868978	0.862365	0.990175	0.982639	0.853892	1.13947
Accession	Peptide query	Peptide score	Peptide sequence		Labeled with iTRAQ	Confidently identified	Unique	m/z 114	m/z 115	m/z 116	m/z 117
sp|Q91VR5|DDX1_MOUSE	2630	83.31	FLVLDEADGLLSQGYSDFINR		TRUE	TRUE	TRUE	163.44	158.1	175.16	174.39	163.44	142.026	161.834	139.56	TRUE
Accession	Protein score	Protein mass		Description
sp|Q8BFY9|TNPO1_MOUSE	43	102291		Transportin-1 OS=Mus musculus GN=Tnpo1 PE=1 SV=2													0.881522	0.797322	0.897034	0.811353	0.715226	1.0176
Accession	Peptide query	Peptide score	Peptide sequence		Labeled with iTRAQ	Confidently identified	Unique	m/z 114	m/z 115	m/z 116	m/z 117
sp|Q8BFY9|TNPO1_MOUSE	687	42.82	ALVMLLEVR		TRUE	TRUE	TRUE	607.19	595.83	589.52	542.66	607.19	535.251	544.67	434.278	TRUE
Accession	Protein score	Protein mass		Description
[truncated: 1,777 more rows]

## Sheet: S2-3
Table S2-3: The R values of proteins identified in the small-scale experiment.
[truncated: 281 more rows]
