# Supplementary material for: Quantitative Proteomic Analysis of Human Lung Tumor Xenografts Treated with the Ectopic ATP Synthase Inhibitor Citreoviridin
Source: PLoS One. 2013 Aug 21;8(8):e70642. doi: 10.1371/journal.pone.0070642 (PMC3749231; doi:10.1371/journal.pone.0070642)
Supplement: Table S3 — The proteomic data of the large-scale experiment. S3-1: Information of proteins identified in the large-scale experiment. S3-2: The protein abundance ratios of proteins identified in the large-scale experiment. S3-3: The R values of proteins identified in the large-scale experiment. (XLSX) [file pone.0070642.s008.xlsx]

## Sheet: S3-1
Table S3-1: Information of proteins identified in the large-scale experiment.
Note:	(1) This table includes all proteins matching the same set of peptides. The proteins matching the same set of peptides have the same "No.".
	(2) No. of matches: number of total assigned peptide matches.					(4) Sequence coverage: percentage of protein sequence covered by assigned peptide matches.
	(3) No. of sequences: number of assigned distinct peptide matches.					(5) Unique peptide: peptides uniquely matching to the protein were labeled with "1".
No.	Accession	Description	Protein score	Protein mass	No. of matches	No. of sequences	Sequence coverage (%)	Protein pI	Peptide query	Unique peptide	Peptide score	Peptide sequence	Modifications
1	sp|P60709|ACTB_HUMAN	Actin, cytoplasmic 1 OS=Homo sapiens GN=ACTB PE=1 SV=1	19473	41710	419	17	59.5	5.29	1476	0	46.87	IIAPPER
1	sp|P60709|ACTB_HUMAN	Actin, cytoplasmic 1 OS=Homo sapiens GN=ACTB PE=1 SV=1	19473	41710	419	17	59.5	5.29	5327	0	39.92	GILTLK	iTRAQ4plex (K); iTRAQ4plex (N-term)
1	sp|P60709|ACTB_HUMAN	Actin, cytoplasmic 1 OS=Homo sapiens GN=ACTB PE=1 SV=1	19473	41710	419	17	59.5	5.29	5331	0	42.74	GILTLK	iTRAQ4plex (K); iTRAQ4plex (N-term)
1	sp|P60709|ACTB_HUMAN	Actin, cytoplasmic 1 OS=Homo sapiens GN=ACTB PE=1 SV=1	19473	41710	419	17	59.5	5.29	5333	0	42.58	GILTLK	iTRAQ4plex (K); iTRAQ4plex (N-term)
1	sp|P60709|ACTB_HUMAN	Actin, cytoplasmic 1 OS=Homo sapiens GN=ACTB PE=1 SV=1	19473	41710	419	17	59.5	5.29	5336	0	42.78	GILTLK	iTRAQ4plex (K); iTRAQ4plex (N-term)
1	sp|P60709|ACTB_HUMAN	Actin, cytoplasmic 1 OS=Homo sapiens GN=ACTB PE=1 SV=1	19473	41710	419	17	59.5	5.29	5337	0	42.64	GILTLK	iTRAQ4plex (K); iTRAQ4plex (N-term)
1	sp|P60709|ACTB_HUMAN	Actin, cytoplasmic 1 OS=Homo sapiens GN=ACTB PE=1 SV=1	19473	41710	419	17	59.5	5.29	12732	0	87.96	AGFAGDDAPR	iTRAQ4plex (N-term)
1	sp|P60709|ACTB_HUMAN	Actin, cytoplasmic 1 OS=Homo sapiens GN=ACTB PE=1 SV=1	19473	41710	419	17	59.5	5.29	12733	0	72.48	AGFAGDDAPR	iTRAQ4plex (N-term)
1	sp|P60709|ACTB_HUMAN	Actin, cytoplasmic 1 OS=Homo sapiens GN=ACTB PE=1 SV=1	19473	41710	419	17	59.5	5.29	12734	0	87.97	AGFAGDDAPR	iTRAQ4plex (N-term)
1	sp|P60709|ACTB_HUMAN	Actin, cytoplasmic 1 OS=Homo sapiens GN=ACTB PE=1 SV=1	19473	41710	419	17	59.5	5.29	12735	0	87.94	AGFAGDDAPR	iTRAQ4plex (N-term)
1	sp|P60709|ACTB_HUMAN	Actin, cytoplasmic 1 OS=Homo sapiens GN=ACTB PE=1 SV=1	19473	41710	419	17	59.5	5.29	12736	0	87.99	AGFAGDDAPR	iTRAQ4plex (N-term)
1	sp|P60709|ACTB_HUMAN	Actin, cytoplasmic 1 OS=Homo sapiens GN=ACTB PE=1 SV=1	19473	41710	419	17	59.5	5.29	12737	0	78.21	AGFAGDDAPR	iTRAQ4plex (N-term)
1	sp|P60709|ACTB_HUMAN	Actin, cytoplasmic 1 OS=Homo sapiens GN=ACTB PE=1 SV=1	19473	41710	419	17	59.5	5.29	20946	1	42.21	GYSFTTTAER	iTRAQ4plex (N-term)
1	sp|P60709|ACTB_HUMAN	Actin, cytoplasmic 1 OS=Homo sapiens GN=ACTB PE=1 SV=1	19473	41710	419	17	59.5	5.29	20947	1	58.27	GYSFTTTAER	iTRAQ4plex (N-term)
1	sp|P60709|ACTB_HUMAN	Actin, cytoplasmic 1 OS=Homo sapiens GN=ACTB PE=1 SV=1	19473	41710	419	17	59.5	5.29	20948	1	55.61	GYSFTTTAER	iTRAQ4plex (N-term)
1	sp|P60709|ACTB_HUMAN	Actin, cytoplasmic 1 OS=Homo sapiens GN=ACTB PE=1 SV=1	19473	41710	419	17	59.5	5.29	20950	1	59.44	GYSFTTTAER	iTRAQ4plex (N-term)
1	sp|P60709|ACTB_HUMAN	Actin, cytoplasmic 1 OS=Homo sapiens GN=ACTB PE=1 SV=1	19473	41710	419	17	59.5	5.29	20951	1	52.61	GYSFTTTAER	iTRAQ4plex (N-term)
1	sp|P60709|ACTB_HUMAN	Actin, cytoplasmic 1 OS=Homo sapiens GN=ACTB PE=1 SV=1	19473	41710	419	17	59.5	5.29	20952	1	52.71	GYSFTTTAER	iTRAQ4plex (N-term)
1	sp|P60709|ACTB_HUMAN	Actin, cytoplasmic 1 OS=Homo sapiens GN=ACTB PE=1 SV=1	19473	41710	419	17	59.5	5.29	20953	1	58.09	GYSFTTTAER	iTRAQ4plex (N-term)
1	sp|P60709|ACTB_HUMAN	Actin, cytoplasmic 1 OS=Homo sapiens GN=ACTB PE=1 SV=1	19473	41710	419	17	59.5	5.29	20955	1	49.99	GYSFTTTAER	iTRAQ4plex (N-term)
1	sp|P60709|ACTB_HUMAN	Actin, cytoplasmic 1 OS=Homo sapiens GN=ACTB PE=1 SV=1	19473	41710	419	17	59.5	5.29	20956	1	56.94	GYSFTTTAER	iTRAQ4plex (N-term)
1	sp|P60709|ACTB_HUMAN	Actin, cytoplasmic 1 OS=Homo sapiens GN=ACTB PE=1 SV=1	19473	41710	419	17	59.5	5.29	20957	1	56.88	GYSFTTTAER	iTRAQ4plex (N-term)
1	sp|P60709|ACTB_HUMAN	Actin, cytoplasmic 1 OS=Homo sapiens GN=ACTB PE=1 SV=1	19473	41710	419	17	59.5	5.29	20958	1	63.2	GYSFTTTAER	iTRAQ4plex (N-term)
1	sp|P60709|ACTB_HUMAN	Actin, cytoplasmic 1 OS=Homo sapiens GN=ACTB PE=1 SV=1	19473	41710	419	17	59.5	5.29	20959	1	61.68	GYSFTTTAER	iTRAQ4plex (N-term)
1	sp|P60709|ACTB_HUMAN	Actin, cytoplasmic 1 OS=Homo sapiens GN=ACTB PE=1 SV=1	19473	41710	419	17	59.5	5.29	20961	1	63.26	GYSFTTTAER	iTRAQ4plex (N-term)
1	sp|P60709|ACTB_HUMAN	Actin, cytoplasmic 1 OS=Homo sapiens GN=ACTB PE=1 SV=1	19473	41710	419	17	59.5	5.29	20962	1	67.38	GYSFTTTAER	iTRAQ4plex (N-term)
1	sp|P60709|ACTB_HUMAN	Actin, cytoplasmic 1 OS=Homo sapiens GN=ACTB PE=1 SV=1	19473	41710	419	17	59.5	5.29	20963	1	61.23	GYSFTTTAER	iTRAQ4plex (N-term)
1	sp|P60709|ACTB_HUMAN	Actin, cytoplasmic 1 OS=Homo sapiens GN=ACTB PE=1 SV=1	19473	41710	419	17	59.5	5.29	20964	1	61.39	GYSFTTTAER	iTRAQ4plex (N-term)
1	sp|P60709|ACTB_HUMAN	Actin, cytoplasmic 1 OS=Homo sapiens GN=ACTB PE=1 SV=1	19473	41710	419	17	59.5	5.29	21473	0	56.34	DLTDYLMK	iTRAQ4plex (K); iTRAQ4plex (N-term)
1	sp|P60709|ACTB_HUMAN	Actin, cytoplasmic 1 OS=Homo sapiens GN=ACTB PE=1 SV=1	19473	41710	419	17	59.5	5.29	21475	0	56.75	DLTDYLMK	iTRAQ4plex (K); iTRAQ4plex (N-term)
1	sp|P60709|ACTB_HUMAN	Actin, cytoplasmic 1 OS=Homo sapiens GN=ACTB PE=1 SV=1	19473	41710	419	17	59.5	5.29	21476	0	56.29	DLTDYLMK	iTRAQ4plex (K); iTRAQ4plex (N-term)
1	sp|P60709|ACTB_HUMAN	Actin, cytoplasmic 1 OS=Homo sapiens GN=ACTB PE=1 SV=1	19473	41710	419	17	59.5	5.29	21480	0	56.35	DLTDYLMK	iTRAQ4plex (K); iTRAQ4plex (N-term)
1	sp|P60709|ACTB_HUMAN	Actin, cytoplasmic 1 OS=Homo sapiens GN=ACTB PE=1 SV=1	19473	41710	419	17	59.5	5.29	21481	0	55.63	DLTDYLMK	iTRAQ4plex (K); iTRAQ4plex (N-term)
1	sp|P60709|ACTB_HUMAN	Actin, cytoplasmic 1 OS=Homo sapiens GN=ACTB PE=1 SV=1	19473	41710	419	17	59.5	5.29	21482	0	53.64	DLTDYLMK	iTRAQ4plex (K); iTRAQ4plex (N-term)
1	sp|P60709|ACTB_HUMAN	Actin, cytoplasmic 1 OS=Homo sapiens GN=ACTB PE=1 SV=1	19473	41710	419	17	59.5	5.29	21483	0	56.58	DLTDYLMK	iTRAQ4plex (K); iTRAQ4plex (N-term)
1	sp|P60709|ACTB_HUMAN	Actin, cytoplasmic 1 OS=Homo sapiens GN=ACTB PE=1 SV=1	19473	41710	419	17	59.5	5.29	21484	0	56.33	DLTDYLMK	iTRAQ4plex (K); iTRAQ4plex (N-term)
1	sp|P60709|ACTB_HUMAN	Actin, cytoplasmic 1 OS=Homo sapiens GN=ACTB PE=1 SV=1	19473	41710	419	17	59.5	5.29	21485	0	53.54	DLTDYLMK	iTRAQ4plex (K); iTRAQ4plex (N-term)
1	sp|P60709|ACTB_HUMAN	Actin, cytoplasmic 1 OS=Homo sapiens GN=ACTB PE=1 SV=1	19473	41710	419	17	59.5	5.29	21486	0	58.06	DLTDYLMK	iTRAQ4plex (K); iTRAQ4plex (N-term)
1	sp|P60709|ACTB_HUMAN	Actin, cytoplasmic 1 OS=Homo sapiens GN=ACTB PE=1 SV=1	19473	41710	419	17	59.5	5.29	21487	0	56.2	DLTDYLMK	iTRAQ4plex (K); iTRAQ4plex (N-term)
1	sp|P60709|ACTB_HUMAN	Actin, cytoplasmic 1 OS=Homo sapiens GN=ACTB PE=1 SV=1	19473	41710	419	17	59.5	5.29	21488	0	56.37	DLTDYLMK	iTRAQ4plex (K); iTRAQ4plex (N-term)
1	sp|P60709|ACTB_HUMAN	Actin, cytoplasmic 1 OS=Homo sapiens GN=ACTB PE=1 SV=1	19473	41710	419	17	59.5	5.29	21489	0	55.96	DLTDYLMK	iTRAQ4plex (K); iTRAQ4plex (N-term)
1	sp|P60709|ACTB_HUMAN	Actin, cytoplasmic 1 OS=Homo sapiens GN=ACTB PE=1 SV=1	19473	41710	419	17	59.5	5.29	21490	0	56.31	DLTDYLMK	iTRAQ4plex (K); iTRAQ4plex (N-term)
1	sp|P60709|ACTB_HUMAN	Actin, cytoplasmic 1 OS=Homo sapiens GN=ACTB PE=1 SV=1	19473	41710	419	17	59.5	5.29	21491	0	54.94	DLTDYLMK	iTRAQ4plex (K); iTRAQ4plex (N-term)
1	sp|P60709|ACTB_HUMAN	Actin, cytoplasmic 1 OS=Homo sapiens GN=ACTB PE=1 SV=1	19473	41710	419	17	59.5	5.29	22254	0	51.63	DLTDYLMK	iTRAQ4plex (K); iTRAQ4plex (N-term); Oxidation (M)
1	sp|P60709|ACTB_HUMAN	Actin, cytoplasmic 1 OS=Homo sapiens GN=ACTB PE=1 SV=1	19473	41710	419	17	59.5	5.29	22255	0	50.13	DLTDYLMK	iTRAQ4plex (K); iTRAQ4plex (N-term); Oxidation (M)
1	sp|P60709|ACTB_HUMAN	Actin, cytoplasmic 1 OS=Homo sapiens GN=ACTB PE=1 SV=1	19473	41710	419	17	59.5	5.29	22256	0	53.93	DLTDYLMK	iTRAQ4plex (K); iTRAQ4plex (N-term); Oxidation (M)
1	sp|P60709|ACTB_HUMAN	Actin, cytoplasmic 1 OS=Homo sapiens GN=ACTB PE=1 SV=1	19473	41710	419	17	59.5	5.29	22257	0	52.01	DLTDYLMK	iTRAQ4plex (K); iTRAQ4plex (N-term); Oxidation (M)
1	sp|P60709|ACTB_HUMAN	Actin, cytoplasmic 1 OS=Homo sapiens GN=ACTB PE=1 SV=1	19473	41710	419	17	59.5	5.29	22258	0	50.62	DLTDYLMK	iTRAQ4plex (K); iTRAQ4plex (N-term); Oxidation (M)
1	sp|P60709|ACTB_HUMAN	Actin, cytoplasmic 1 OS=Homo sapiens GN=ACTB PE=1 SV=1	19473	41710	419	17	59.5	5.29	22259	0	52.38	DLTDYLMK	iTRAQ4plex (K); iTRAQ4plex (N-term); Oxidation (M)
1	sp|P60709|ACTB_HUMAN	Actin, cytoplasmic 1 OS=Homo sapiens GN=ACTB PE=1 SV=1	19473	41710	419	17	59.5	5.29	24381	0	48.88	DSYVGDEAQSK	iTRAQ4plex (K)
1	sp|P60709|ACTB_HUMAN	Actin, cytoplasmic 1 OS=Homo sapiens GN=ACTB PE=1 SV=1	19473	41710	419	17	59.5	5.29	30139	0	76.82	EITALAPSTMK	iTRAQ4plex (K); iTRAQ4plex (N-term)
1	sp|P60709|ACTB_HUMAN	Actin, cytoplasmic 1 OS=Homo sapiens GN=ACTB PE=1 SV=1	19473	41710	419	17	59.5	5.29	30140	0	52.07	EITALAPSTMK	iTRAQ4plex (K); iTRAQ4plex (N-term)
1	sp|P60709|ACTB_HUMAN	Actin, cytoplasmic 1 OS=Homo sapiens GN=ACTB PE=1 SV=1	19473	41710	419	17	59.5	5.29	30142	0	49.57	EITALAPSTMK	iTRAQ4plex (K); iTRAQ4plex (N-term)
1	sp|P60709|ACTB_HUMAN	Actin, cytoplasmic 1 OS=Homo sapiens GN=ACTB PE=1 SV=1	19473	41710	419	17	59.5	5.29	30143	0	74.56	EITALAPSTMK	iTRAQ4plex (K); iTRAQ4plex (N-term)
1	sp|P60709|ACTB_HUMAN	Actin, cytoplasmic 1 OS=Homo sapiens GN=ACTB PE=1 SV=1	19473	41710	419	17	59.5	5.29	30145	0	51.35	EITALAPSTMK	iTRAQ4plex (K); iTRAQ4plex (N-term)
1	sp|P60709|ACTB_HUMAN	Actin, cytoplasmic 1 OS=Homo sapiens GN=ACTB PE=1 SV=1	19473	41710	419	17	59.5	5.29	30146	0	76.5	EITALAPSTMK	iTRAQ4plex (K); iTRAQ4plex (N-term)
1	sp|P60709|ACTB_HUMAN	Actin, cytoplasmic 1 OS=Homo sapiens GN=ACTB PE=1 SV=1	19473	41710	419	17	59.5	5.29	30147	0	54.77	EITALAPSTMK	iTRAQ4plex (K); iTRAQ4plex (N-term)
1	sp|P60709|ACTB_HUMAN	Actin, cytoplasmic 1 OS=Homo sapiens GN=ACTB PE=1 SV=1	19473	41710	419	17	59.5	5.29	30148	0	74.57	EITALAPSTMK	iTRAQ4plex (K); iTRAQ4plex (N-term)
1	sp|P60709|ACTB_HUMAN	Actin, cytoplasmic 1 OS=Homo sapiens GN=ACTB PE=1 SV=1	19473	41710	419	17	59.5	5.29	30149	0	49.68	EITALAPSTMK	iTRAQ4plex (K); iTRAQ4plex (N-term)
1	sp|P60709|ACTB_HUMAN	Actin, cytoplasmic 1 OS=Homo sapiens GN=ACTB PE=1 SV=1	19473	41710	419	17	59.5	5.29	30714	0	54.27	HQGVMVGMGQK	iTRAQ4plex (K); iTRAQ4plex (N-term)
1	sp|P60709|ACTB_HUMAN	Actin, cytoplasmic 1 OS=Homo sapiens GN=ACTB PE=1 SV=1	19473	41710	419	17	59.5	5.29	30718	0	44.74	HQGVMVGMGQK	iTRAQ4plex (K); iTRAQ4plex (N-term)
1	sp|P60709|ACTB_HUMAN	Actin, cytoplasmic 1 OS=Homo sapiens GN=ACTB PE=1 SV=1	19473	41710	419	17	59.5	5.29	30719	0	49.84	HQGVMVGMGQK	iTRAQ4plex (K); iTRAQ4plex (N-term)
1	sp|P60709|ACTB_HUMAN	Actin, cytoplasmic 1 OS=Homo sapiens GN=ACTB PE=1 SV=1	19473	41710	419	17	59.5	5.29	30720	0	43.63	HQGVMVGMGQK	iTRAQ4plex (K); iTRAQ4plex (N-term)
1	sp|P60709|ACTB_HUMAN	Actin, cytoplasmic 1 OS=Homo sapiens GN=ACTB PE=1 SV=1	19473	41710	419	17	59.5	5.29	30722	0	60.92	HQGVMVGMGQK	iTRAQ4plex (K); iTRAQ4plex (N-term)
1	sp|P60709|ACTB_HUMAN	Actin, cytoplasmic 1 OS=Homo sapiens GN=ACTB PE=1 SV=1	19473	41710	419	17	59.5	5.29	30790	0	65.61	HQGVMVGMGQK	Deamidated (NQ); iTRAQ4plex (K); iTRAQ4plex (N-term)
1	sp|P60709|ACTB_HUMAN	Actin, cytoplasmic 1 OS=Homo sapiens GN=ACTB PE=1 SV=1	19473	41710	419	17	59.5	5.29	30796	0	45.31	HQGVMVGMGQK	Deamidated (NQ); iTRAQ4plex (K); iTRAQ4plex (N-term)
1	sp|P60709|ACTB_HUMAN	Actin, cytoplasmic 1 OS=Homo sapiens GN=ACTB PE=1 SV=1	19473	41710	419	17	59.5	5.29	31076	0	46.66	EITALAPSTMK	iTRAQ4plex (K); iTRAQ4plex (N-term); Oxidation (M)
1	sp|P60709|ACTB_HUMAN	Actin, cytoplasmic 1 OS=Homo sapiens GN=ACTB PE=1 SV=1	19473	41710	419	17	59.5	5.29	31078	0	57.03	EITALAPSTMK	iTRAQ4plex (K); iTRAQ4plex (N-term); Oxidation (M)
1	sp|P60709|ACTB_HUMAN	Actin, cytoplasmic 1 OS=Homo sapiens GN=ACTB PE=1 SV=1	19473	41710	419	17	59.5	5.29	31080	0	65.25	EITALAPSTMK	iTRAQ4plex (K); iTRAQ4plex (N-term); Oxidation (M)
1	sp|P60709|ACTB_HUMAN	Actin, cytoplasmic 1 OS=Homo sapiens GN=ACTB PE=1 SV=1	19473	41710	419	17	59.5	5.29	31081	0	51.68	EITALAPSTMK	iTRAQ4plex (K); iTRAQ4plex (N-term); Oxidation (M)
1	sp|P60709|ACTB_HUMAN	Actin, cytoplasmic 1 OS=Homo sapiens GN=ACTB PE=1 SV=1	19473	41710	419	17	59.5	5.29	31082	0	65.21	EITALAPSTMK	iTRAQ4plex (K); iTRAQ4plex (N-term); Oxidation (M)
1	sp|P60709|ACTB_HUMAN	Actin, cytoplasmic 1 OS=Homo sapiens GN=ACTB PE=1 SV=1	19473	41710	419	17	59.5	5.29	31083	0	65.06	EITALAPSTMK	iTRAQ4plex (K); iTRAQ4plex (N-term); Oxidation (M)
1	sp|P60709|ACTB_HUMAN	Actin, cytoplasmic 1 OS=Homo sapiens GN=ACTB PE=1 SV=1	19473	41710	419	17	59.5	5.29	31084	0	55.64	EITALAPSTMK	iTRAQ4plex (K); iTRAQ4plex (N-term); Oxidation (M)
1	sp|P60709|ACTB_HUMAN	Actin, cytoplasmic 1 OS=Homo sapiens GN=ACTB PE=1 SV=1	19473	41710	419	17	59.5	5.29	31564	0	42.7	HQGVMVGMGQK	iTRAQ4plex (K); iTRAQ4plex (N-term); Oxidation (M)
1	sp|P60709|ACTB_HUMAN	Actin, cytoplasmic 1 OS=Homo sapiens GN=ACTB PE=1 SV=1	19473	41710	419	17	59.5	5.29	31568	0	53.42	HQGVMVGMGQK	iTRAQ4plex (K); iTRAQ4plex (N-term); Oxidation (M)
1	sp|P60709|ACTB_HUMAN	Actin, cytoplasmic 1 OS=Homo sapiens GN=ACTB PE=1 SV=1	19473	41710	419	17	59.5	5.29	32124	0	52.29	DSYVGDEAQSK	iTRAQ4plex (K); iTRAQ4plex (N-term)
1	sp|P60709|ACTB_HUMAN	Actin, cytoplasmic 1 OS=Homo sapiens GN=ACTB PE=1 SV=1	19473	41710	419	17	59.5	5.29	32125	0	83.26	DSYVGDEAQSK	iTRAQ4plex (K); iTRAQ4plex (N-term)
1	sp|P60709|ACTB_HUMAN	Actin, cytoplasmic 1 OS=Homo sapiens GN=ACTB PE=1 SV=1	19473	41710	419	17	59.5	5.29	32127	0	75.75	DSYVGDEAQSK	iTRAQ4plex (K); iTRAQ4plex (N-term)
1	sp|P60709|ACTB_HUMAN	Actin, cytoplasmic 1 OS=Homo sapiens GN=ACTB PE=1 SV=1	19473	41710	419	17	59.5	5.29	32128	0	63.26	DSYVGDEAQSK	iTRAQ4plex (K); iTRAQ4plex (N-term)
1	sp|P60709|ACTB_HUMAN	Actin, cytoplasmic 1 OS=Homo sapiens GN=ACTB PE=1 SV=1	19473	41710	419	17	59.5	5.29	32130	0	83.15	DSYVGDEAQSK	iTRAQ4plex (K); iTRAQ4plex (N-term)
1	sp|P60709|ACTB_HUMAN	Actin, cytoplasmic 1 OS=Homo sapiens GN=ACTB PE=1 SV=1	19473	41710	419	17	59.5	5.29	32131	0	82.75	DSYVGDEAQSK	iTRAQ4plex (K); iTRAQ4plex (N-term)
1	sp|P60709|ACTB_HUMAN	Actin, cytoplasmic 1 OS=Homo sapiens GN=ACTB PE=1 SV=1	19473	41710	419	17	59.5	5.29	32132	0	82.91	DSYVGDEAQSK	iTRAQ4plex (K); iTRAQ4plex (N-term)
1	sp|P60709|ACTB_HUMAN	Actin, cytoplasmic 1 OS=Homo sapiens GN=ACTB PE=1 SV=1	19473	41710	419	17	59.5	5.29	32133	0	81.16	DSYVGDEAQSK	iTRAQ4plex (K); iTRAQ4plex (N-term)
1	sp|P60709|ACTB_HUMAN	Actin, cytoplasmic 1 OS=Homo sapiens GN=ACTB PE=1 SV=1	19473	41710	419	17	59.5	5.29	32134	0	82.89	DSYVGDEAQSK	iTRAQ4plex (K); iTRAQ4plex (N-term)
1	sp|P60709|ACTB_HUMAN	Actin, cytoplasmic 1 OS=Homo sapiens GN=ACTB PE=1 SV=1	19473	41710	419	17	59.5	5.29	32135	0	49.43	DSYVGDEAQSK	iTRAQ4plex (K); iTRAQ4plex (N-term)
1	sp|P60709|ACTB_HUMAN	Actin, cytoplasmic 1 OS=Homo sapiens GN=ACTB PE=1 SV=1	19473	41710	419	17	59.5	5.29	32136	0	78.07	DSYVGDEAQSK	iTRAQ4plex (K); iTRAQ4plex (N-term)
1	sp|P60709|ACTB_HUMAN	Actin, cytoplasmic 1 OS=Homo sapiens GN=ACTB PE=1 SV=1	19473	41710	419	17	59.5	5.29	32137	0	81.28	DSYVGDEAQSK	iTRAQ4plex (K); iTRAQ4plex (N-term)
1	sp|P60709|ACTB_HUMAN	Actin, cytoplasmic 1 OS=Homo sapiens GN=ACTB PE=1 SV=1	19473	41710	419	17	59.5	5.29	32185	0	81.23	DSYVGDEAQSK	Deamidated (NQ); iTRAQ4plex (K); iTRAQ4plex (N-term)
1	sp|P60709|ACTB_HUMAN	Actin, cytoplasmic 1 OS=Homo sapiens GN=ACTB PE=1 SV=1	19473	41710	419	17	59.5	5.29	32186	0	80.1	DSYVGDEAQSK	Deamidated (NQ); iTRAQ4plex (K); iTRAQ4plex (N-term)
1	sp|P60709|ACTB_HUMAN	Actin, cytoplasmic 1 OS=Homo sapiens GN=ACTB PE=1 SV=1	19473	41710	419	17	59.5	5.29	32403	0	42.95	HQGVMVGMGQK	iTRAQ4plex (K); iTRAQ4plex (N-term); 2 Oxidation (M)
1	sp|P60709|ACTB_HUMAN	Actin, cytoplasmic 1 OS=Homo sapiens GN=ACTB PE=1 SV=1	19473	41710	419	17	59.5	5.29	32404	0	42.52	HQGVMVGMGQK	iTRAQ4plex (K); iTRAQ4plex (N-term); 2 Oxidation (M)
1	sp|P60709|ACTB_HUMAN	Actin, cytoplasmic 1 OS=Homo sapiens GN=ACTB PE=1 SV=1	19473	41710	419	17	59.5	5.29	32405	0	43.24	HQGVMVGMGQK	iTRAQ4plex (K); iTRAQ4plex (N-term); 2 Oxidation (M)
1	sp|P60709|ACTB_HUMAN	Actin, cytoplasmic 1 OS=Homo sapiens GN=ACTB PE=1 SV=1	19473	41710	419	17	59.5	5.29	33615	0	66.43	IWHHTFYNELR
1	sp|P60709|ACTB_HUMAN	Actin, cytoplasmic 1 OS=Homo sapiens GN=ACTB PE=1 SV=1	19473	41710	419	17	59.5	5.29	33616	0	54.49	IWHHTFYNELR
1	sp|P60709|ACTB_HUMAN	Actin, cytoplasmic 1 OS=Homo sapiens GN=ACTB PE=1 SV=1	19473	41710	419	17	59.5	5.29	33617	0	48	IWHHTFYNELR
1	sp|P60709|ACTB_HUMAN	Actin, cytoplasmic 1 OS=Homo sapiens GN=ACTB PE=1 SV=1	19473	41710	419	17	59.5	5.29	33619	0	66.72	IWHHTFYNELR
1	sp|P60709|ACTB_HUMAN	Actin, cytoplasmic 1 OS=Homo sapiens GN=ACTB PE=1 SV=1	19473	41710	419	17	59.5	5.29	33620	0	55.12	IWHHTFYNELR
1	sp|P60709|ACTB_HUMAN	Actin, cytoplasmic 1 OS=Homo sapiens GN=ACTB PE=1 SV=1	19473	41710	419	17	59.5	5.29	33621	0	55.52	IWHHTFYNELR
1	sp|P60709|ACTB_HUMAN	Actin, cytoplasmic 1 OS=Homo sapiens GN=ACTB PE=1 SV=1	19473	41710	419	17	59.5	5.29	33622	0	56.83	IWHHTFYNELR
1	sp|P60709|ACTB_HUMAN	Actin, cytoplasmic 1 OS=Homo sapiens GN=ACTB PE=1 SV=1	19473	41710	419	17	59.5	5.29	41366	0	48.37	IWHHTFYNELR	iTRAQ4plex (N-term)
1	sp|P60709|ACTB_HUMAN	Actin, cytoplasmic 1 OS=Homo sapiens GN=ACTB PE=1 SV=1	19473	41710	419	17	59.5	5.29	41371	0	59.63	IWHHTFYNELR	iTRAQ4plex (N-term)
1	sp|P60709|ACTB_HUMAN	Actin, cytoplasmic 1 OS=Homo sapiens GN=ACTB PE=1 SV=1	19473	41710	419	17	59.5	5.29	41372	0	62.09	IWHHTFYNELR	iTRAQ4plex (N-term)
1	sp|P60709|ACTB_HUMAN	Actin, cytoplasmic 1 OS=Homo sapiens GN=ACTB PE=1 SV=1	19473	41710	419	17	59.5	5.29	41375	0	48.79	IWHHTFYNELR	iTRAQ4plex (N-term)
1	sp|P60709|ACTB_HUMAN	Actin, cytoplasmic 1 OS=Homo sapiens GN=ACTB PE=1 SV=1	19473	41710	419	17	59.5	5.29	41376	0	67.8	IWHHTFYNELR	iTRAQ4plex (N-term)
1	sp|P60709|ACTB_HUMAN	Actin, cytoplasmic 1 OS=Homo sapiens GN=ACTB PE=1 SV=1	19473	41710	419	17	59.5	5.29	41377	0	60.28	IWHHTFYNELR	iTRAQ4plex (N-term)
1	sp|P60709|ACTB_HUMAN	Actin, cytoplasmic 1 OS=Homo sapiens GN=ACTB PE=1 SV=1	19473	41710	419	17	59.5	5.29	41382	0	48.81	IWHHTFYNELR	iTRAQ4plex (N-term)
1	sp|P60709|ACTB_HUMAN	Actin, cytoplasmic 1 OS=Homo sapiens GN=ACTB PE=1 SV=1	19473	41710	419	17	59.5	5.29	41383	0	48.93	IWHHTFYNELR	iTRAQ4plex (N-term)
1	sp|P60709|ACTB_HUMAN	Actin, cytoplasmic 1 OS=Homo sapiens GN=ACTB PE=1 SV=1	19473	41710	419	17	59.5	5.29	41412	0	94.8	QEYDESGPSIVHR	iTRAQ4plex (N-term)
1	sp|P60709|ACTB_HUMAN	Actin, cytoplasmic 1 OS=Homo sapiens GN=ACTB PE=1 SV=1	19473	41710	419	17	59.5	5.29	41416	0	76.64	QEYDESGPSIVHR	iTRAQ4plex (N-term)
1	sp|P60709|ACTB_HUMAN	Actin, cytoplasmic 1 OS=Homo sapiens GN=ACTB PE=1 SV=1	19473	41710	419	17	59.5	5.29	41417	0	91.07	QEYDESGPSIVHR	iTRAQ4plex (N-term)
1	sp|P60709|ACTB_HUMAN	Actin, cytoplasmic 1 OS=Homo sapiens GN=ACTB PE=1 SV=1	19473	41710	419	17	59.5	5.29	41418	0	66.58	QEYDESGPSIVHR	iTRAQ4plex (N-term)
1	sp|P60709|ACTB_HUMAN	Actin, cytoplasmic 1 OS=Homo sapiens GN=ACTB PE=1 SV=1	19473	41710	419	17	59.5	5.29	41419	0	93.86	QEYDESGPSIVHR	iTRAQ4plex (N-term)
1	sp|P60709|ACTB_HUMAN	Actin, cytoplasmic 1 OS=Homo sapiens GN=ACTB PE=1 SV=1	19473	41710	419	17	59.5	5.29	41421	0	96.49	QEYDESGPSIVHR	iTRAQ4plex (N-term)
1	sp|P60709|ACTB_HUMAN	Actin, cytoplasmic 1 OS=Homo sapiens GN=ACTB PE=1 SV=1	19473	41710	419	17	59.5	5.29	41424	0	67.68	QEYDESGPSIVHR	iTRAQ4plex (N-term)
1	sp|P60709|ACTB_HUMAN	Actin, cytoplasmic 1 OS=Homo sapiens GN=ACTB PE=1 SV=1	19473	41710	419	17	59.5	5.29	41426	0	107.37	QEYDESGPSIVHR	iTRAQ4plex (N-term)
1	sp|P60709|ACTB_HUMAN	Actin, cytoplasmic 1 OS=Homo sapiens GN=ACTB PE=1 SV=1	19473	41710	419	17	59.5	5.29	41427	0	102.67	QEYDESGPSIVHR	iTRAQ4plex (N-term)
1	sp|P60709|ACTB_HUMAN	Actin, cytoplasmic 1 OS=Homo sapiens GN=ACTB PE=1 SV=1	19473	41710	419	17	59.5	5.29	41429	0	102.77	QEYDESGPSIVHR	iTRAQ4plex (N-term)
1	sp|P60709|ACTB_HUMAN	Actin, cytoplasmic 1 OS=Homo sapiens GN=ACTB PE=1 SV=1	19473	41710	419	17	59.5	5.29	41430	0	100.36	QEYDESGPSIVHR	iTRAQ4plex (N-term)
1	sp|P60709|ACTB_HUMAN	Actin, cytoplasmic 1 OS=Homo sapiens GN=ACTB PE=1 SV=1	19473	41710	419	17	59.5	5.29	41431	0	100.62	QEYDESGPSIVHR	iTRAQ4plex (N-term)
1	sp|P60709|ACTB_HUMAN	Actin, cytoplasmic 1 OS=Homo sapiens GN=ACTB PE=1 SV=1	19473	41710	419	17	59.5	5.29	41432	0	90.53	QEYDESGPSIVHR	iTRAQ4plex (N-term)
1	sp|P60709|ACTB_HUMAN	Actin, cytoplasmic 1 OS=Homo sapiens GN=ACTB PE=1 SV=1	19473	41710	419	17	59.5	5.29	41436	0	99.08	QEYDESGPSIVHR	iTRAQ4plex (N-term)
1	sp|P60709|ACTB_HUMAN	Actin, cytoplasmic 1 OS=Homo sapiens GN=ACTB PE=1 SV=1	19473	41710	419	17	59.5	5.29	41437	0	104.21	QEYDESGPSIVHR	iTRAQ4plex (N-term)
1	sp|P60709|ACTB_HUMAN	Actin, cytoplasmic 1 OS=Homo sapiens GN=ACTB PE=1 SV=1	19473	41710	419	17	59.5	5.29	41438	0	96.47	QEYDESGPSIVHR	iTRAQ4plex (N-term)
1	sp|P60709|ACTB_HUMAN	Actin, cytoplasmic 1 OS=Homo sapiens GN=ACTB PE=1 SV=1	19473	41710	419	17	59.5	5.29	41440	0	94.98	QEYDESGPSIVHR	iTRAQ4plex (N-term)
1	sp|P60709|ACTB_HUMAN	Actin, cytoplasmic 1 OS=Homo sapiens GN=ACTB PE=1 SV=1	19473	41710	419	17	59.5	5.29	41441	0	94.64	QEYDESGPSIVHR	iTRAQ4plex (N-term)
1	sp|P60709|ACTB_HUMAN	Actin, cytoplasmic 1 OS=Homo sapiens GN=ACTB PE=1 SV=1	19473	41710	419	17	59.5	5.29	41442	0	104.41	QEYDESGPSIVHR	iTRAQ4plex (N-term)
1	sp|P60709|ACTB_HUMAN	Actin, cytoplasmic 1 OS=Homo sapiens GN=ACTB PE=1 SV=1	19473	41710	419	17	59.5	5.29	41443	0	95.04	QEYDESGPSIVHR	iTRAQ4plex (N-term)
1	sp|P60709|ACTB_HUMAN	Actin, cytoplasmic 1 OS=Homo sapiens GN=ACTB PE=1 SV=1	19473	41710	419	17	59.5	5.29	41445	0	53.07	QEYDESGPSIVHR	iTRAQ4plex (N-term)
1	sp|P60709|ACTB_HUMAN	Actin, cytoplasmic 1 OS=Homo sapiens GN=ACTB PE=1 SV=1	19473	41710	419	17	59.5	5.29	41446	0	99.63	QEYDESGPSIVHR	iTRAQ4plex (N-term)
1	sp|P60709|ACTB_HUMAN	Actin, cytoplasmic 1 OS=Homo sapiens GN=ACTB PE=1 SV=1	19473	41710	419	17	59.5	5.29	41447	0	90.61	QEYDESGPSIVHR	iTRAQ4plex (N-term)
1	sp|P60709|ACTB_HUMAN	Actin, cytoplasmic 1 OS=Homo sapiens GN=ACTB PE=1 SV=1	19473	41710	419	17	59.5	5.29	41448	0	87.19	QEYDESGPSIVHR	iTRAQ4plex (N-term)
1	sp|P60709|ACTB_HUMAN	Actin, cytoplasmic 1 OS=Homo sapiens GN=ACTB PE=1 SV=1	19473	41710	419	17	59.5	5.29	41449	0	42.25	IWHHTFYNELR	Deamidated (NQ); iTRAQ4plex (N-term)
1	sp|P60709|ACTB_HUMAN	Actin, cytoplasmic 1 OS=Homo sapiens GN=ACTB PE=1 SV=1	19473	41710	419	17	59.5	5.29	41452	0	42.77	IWHHTFYNELR	Deamidated (NQ); iTRAQ4plex (N-term)
1	sp|P60709|ACTB_HUMAN	Actin, cytoplasmic 1 OS=Homo sapiens GN=ACTB PE=1 SV=1	19473	41710	419	17	59.5	5.29	41455	0	51.27	IWHHTFYNELR	Deamidated (NQ); iTRAQ4plex (N-term)
1	sp|P60709|ACTB_HUMAN	Actin, cytoplasmic 1 OS=Homo sapiens GN=ACTB PE=1 SV=1	19473	41710	419	17	59.5	5.29	41456	0	64.79	IWHHTFYNELR	Deamidated (NQ); iTRAQ4plex (N-term)
1	sp|P60709|ACTB_HUMAN	Actin, cytoplasmic 1 OS=Homo sapiens GN=ACTB PE=1 SV=1	19473	41710	419	17	59.5	5.29	41457	0	49.26	IWHHTFYNELR	Deamidated (NQ); iTRAQ4plex (N-term)
1	sp|P60709|ACTB_HUMAN	Actin, cytoplasmic 1 OS=Homo sapiens GN=ACTB PE=1 SV=1	19473	41710	419	17	59.5	5.29	41495	0	89.79	QEYDESGPSIVHR	Deamidated (NQ); iTRAQ4plex (N-term)
1	sp|P60709|ACTB_HUMAN	Actin, cytoplasmic 1 OS=Homo sapiens GN=ACTB PE=1 SV=1	19473	41710	419	17	59.5	5.29	41496	0	83.34	QEYDESGPSIVHR	Deamidated (NQ); iTRAQ4plex (N-term)
1	sp|P60709|ACTB_HUMAN	Actin, cytoplasmic 1 OS=Homo sapiens GN=ACTB PE=1 SV=1	19473	41710	419	17	59.5	5.29	41497	0	76.51	QEYDESGPSIVHR	Deamidated (NQ); iTRAQ4plex (N-term)
1	sp|P60709|ACTB_HUMAN	Actin, cytoplasmic 1 OS=Homo sapiens GN=ACTB PE=1 SV=1	19473	41710	419	17	59.5	5.29	41498	0	100.56	QEYDESGPSIVHR	Deamidated (NQ); iTRAQ4plex (N-term)
1	sp|P60709|ACTB_HUMAN	Actin, cytoplasmic 1 OS=Homo sapiens GN=ACTB PE=1 SV=1	19473	41710	419	17	59.5	5.29	41499	0	100.12	QEYDESGPSIVHR	Deamidated (NQ); iTRAQ4plex (N-term)
1	sp|P60709|ACTB_HUMAN	Actin, cytoplasmic 1 OS=Homo sapiens GN=ACTB PE=1 SV=1	19473	41710	419	17	59.5	5.29	41500	0	85.25	QEYDESGPSIVHR	Deamidated (NQ); iTRAQ4plex (N-term)
1	sp|P60709|ACTB_HUMAN	Actin, cytoplasmic 1 OS=Homo sapiens GN=ACTB PE=1 SV=1	19473	41710	419	17	59.5	5.29	41501	0	83.04	QEYDESGPSIVHR	Deamidated (NQ); iTRAQ4plex (N-term)
1	sp|P60709|ACTB_HUMAN	Actin, cytoplasmic 1 OS=Homo sapiens GN=ACTB PE=1 SV=1	19473	41710	419	17	59.5	5.29	41502	0	99.09	QEYDESGPSIVHR	Deamidated (NQ); iTRAQ4plex (N-term)
1	sp|P60709|ACTB_HUMAN	Actin, cytoplasmic 1 OS=Homo sapiens GN=ACTB PE=1 SV=1	19473	41710	419	17	59.5	5.29	41503	0	83.04	QEYDESGPSIVHR	Deamidated (NQ); iTRAQ4plex (N-term)
1	sp|P60709|ACTB_HUMAN	Actin, cytoplasmic 1 OS=Homo sapiens GN=ACTB PE=1 SV=1	19473	41710	419	17	59.5	5.29	41504	0	78.89	QEYDESGPSIVHR	Deamidated (NQ); iTRAQ4plex (N-term)
1	sp|P60709|ACTB_HUMAN	Actin, cytoplasmic 1 OS=Homo sapiens GN=ACTB PE=1 SV=1	19473	41710	419	17	59.5	5.29	41505	0	90.96	QEYDESGPSIVHR	Deamidated (NQ); iTRAQ4plex (N-term)
1	sp|P60709|ACTB_HUMAN	Actin, cytoplasmic 1 OS=Homo sapiens GN=ACTB PE=1 SV=1	19473	41710	419	17	59.5	5.29	41506	0	99.03	QEYDESGPSIVHR	Deamidated (NQ); iTRAQ4plex (N-term)
1	sp|P60709|ACTB_HUMAN	Actin, cytoplasmic 1 OS=Homo sapiens GN=ACTB PE=1 SV=1	19473	41710	419	17	59.5	5.29	56320	0	100.05	SYELPDGQVITIGNER	iTRAQ4plex (N-term)
1	sp|P60709|ACTB_HUMAN	Actin, cytoplasmic 1 OS=Homo sapiens GN=ACTB PE=1 SV=1	19473	41710	419	17	59.5	5.29	56321	0	90	SYELPDGQVITIGNER	iTRAQ4plex (N-term)
1	sp|P60709|ACTB_HUMAN	Actin, cytoplasmic 1 OS=Homo sapiens GN=ACTB PE=1 SV=1	19473	41710	419	17	59.5	5.29	56322	0	47.64	SYELPDGQVITIGNER	iTRAQ4plex (N-term)
1	sp|P60709|ACTB_HUMAN	Actin, cytoplasmic 1 OS=Homo sapiens GN=ACTB PE=1 SV=1	19473	41710	419	17	59.5	5.29	56323	0	68.78	SYELPDGQVITIGNER	iTRAQ4plex (N-term)
1	sp|P60709|ACTB_HUMAN	Actin, cytoplasmic 1 OS=Homo sapiens GN=ACTB PE=1 SV=1	19473	41710	419	17	59.5	5.29	56324	0	104.79	SYELPDGQVITIGNER	iTRAQ4plex (N-term)
1	sp|P60709|ACTB_HUMAN	Actin, cytoplasmic 1 OS=Homo sapiens GN=ACTB PE=1 SV=1	19473	41710	419	17	59.5	5.29	56325	0	64.36	SYELPDGQVITIGNER	iTRAQ4plex (N-term)
1	sp|P60709|ACTB_HUMAN	Actin, cytoplasmic 1 OS=Homo sapiens GN=ACTB PE=1 SV=1	19473	41710	419	17	59.5	5.29	56326	0	90.79	SYELPDGQVITIGNER	iTRAQ4plex (N-term)
1	sp|P60709|ACTB_HUMAN	Actin, cytoplasmic 1 OS=Homo sapiens GN=ACTB PE=1 SV=1	19473	41710	419	17	59.5	5.29	56327	0	79.75	SYELPDGQVITIGNER	iTRAQ4plex (N-term)
1	sp|P60709|ACTB_HUMAN	Actin, cytoplasmic 1 OS=Homo sapiens GN=ACTB PE=1 SV=1	19473	41710	419	17	59.5	5.29	56328	0	87.5	SYELPDGQVITIGNER	iTRAQ4plex (N-term)
1	sp|P60709|ACTB_HUMAN	Actin, cytoplasmic 1 OS=Homo sapiens GN=ACTB PE=1 SV=1	19473	41710	419	17	59.5	5.29	56329	0	73.85	SYELPDGQVITIGNER	iTRAQ4plex (N-term)
1	sp|P60709|ACTB_HUMAN	Actin, cytoplasmic 1 OS=Homo sapiens GN=ACTB PE=1 SV=1	19473	41710	419	17	59.5	5.29	56331	0	57.9	SYELPDGQVITIGNER	iTRAQ4plex (N-term)
1	sp|P60709|ACTB_HUMAN	Actin, cytoplasmic 1 OS=Homo sapiens GN=ACTB PE=1 SV=1	19473	41710	419	17	59.5	5.29	56332	0	107.99	SYELPDGQVITIGNER	iTRAQ4plex (N-term)
1	sp|P60709|ACTB_HUMAN	Actin, cytoplasmic 1 OS=Homo sapiens GN=ACTB PE=1 SV=1	19473	41710	419	17	59.5	5.29	56333	0	65.07	SYELPDGQVITIGNER	iTRAQ4plex (N-term)
1	sp|P60709|ACTB_HUMAN	Actin, cytoplasmic 1 OS=Homo sapiens GN=ACTB PE=1 SV=1	19473	41710	419	17	59.5	5.29	56334	0	103.64	SYELPDGQVITIGNER	iTRAQ4plex (N-term)
1	sp|P60709|ACTB_HUMAN	Actin, cytoplasmic 1 OS=Homo sapiens GN=ACTB PE=1 SV=1	19473	41710	419	17	59.5	5.29	56335	0	78.89	SYELPDGQVITIGNER	iTRAQ4plex (N-term)
1	sp|P60709|ACTB_HUMAN	Actin, cytoplasmic 1 OS=Homo sapiens GN=ACTB PE=1 SV=1	19473	41710	419	17	59.5	5.29	56336	0	61.01	SYELPDGQVITIGNER	iTRAQ4plex (N-term)
1	sp|P60709|ACTB_HUMAN	Actin, cytoplasmic 1 OS=Homo sapiens GN=ACTB PE=1 SV=1	19473	41710	419	17	59.5	5.29	56337	0	67.32	SYELPDGQVITIGNER	iTRAQ4plex (N-term)
1	sp|P60709|ACTB_HUMAN	Actin, cytoplasmic 1 OS=Homo sapiens GN=ACTB PE=1 SV=1	19473	41710	419	17	59.5	5.29	56338	0	74.57	SYELPDGQVITIGNER	iTRAQ4plex (N-term)
1	sp|P60709|ACTB_HUMAN	Actin, cytoplasmic 1 OS=Homo sapiens GN=ACTB PE=1 SV=1	19473	41710	419	17	59.5	5.29	56339	0	105.12	SYELPDGQVITIGNER	iTRAQ4plex (N-term)
1	sp|P60709|ACTB_HUMAN	Actin, cytoplasmic 1 OS=Homo sapiens GN=ACTB PE=1 SV=1	19473	41710	419	17	59.5	5.29	56340	0	57.85	SYELPDGQVITIGNER	iTRAQ4plex (N-term)
1	sp|P60709|ACTB_HUMAN	Actin, cytoplasmic 1 OS=Homo sapiens GN=ACTB PE=1 SV=1	19473	41710	419	17	59.5	5.29	56341	0	86.71	SYELPDGQVITIGNER	iTRAQ4plex (N-term)
1	sp|P60709|ACTB_HUMAN	Actin, cytoplasmic 1 OS=Homo sapiens GN=ACTB PE=1 SV=1	19473	41710	419	17	59.5	5.29	56342	0	99	SYELPDGQVITIGNER	iTRAQ4plex (N-term)
1	sp|P60709|ACTB_HUMAN	Actin, cytoplasmic 1 OS=Homo sapiens GN=ACTB PE=1 SV=1	19473	41710	419	17	59.5	5.29	56343	0	62.63	SYELPDGQVITIGNER	iTRAQ4plex (N-term)
1	sp|P60709|ACTB_HUMAN	Actin, cytoplasmic 1 OS=Homo sapiens GN=ACTB PE=1 SV=1	19473	41710	419	17	59.5	5.29	56345	0	68.73	SYELPDGQVITIGNER	iTRAQ4plex (N-term)
1	sp|P60709|ACTB_HUMAN	Actin, cytoplasmic 1 OS=Homo sapiens GN=ACTB PE=1 SV=1	19473	41710	419	17	59.5	5.29	56346	0	94.38	SYELPDGQVITIGNER	iTRAQ4plex (N-term)
1	sp|P60709|ACTB_HUMAN	Actin, cytoplasmic 1 OS=Homo sapiens GN=ACTB PE=1 SV=1	19473	41710	419	17	59.5	5.29	56347	0	100.24	SYELPDGQVITIGNER	iTRAQ4plex (N-term)
1	sp|P60709|ACTB_HUMAN	Actin, cytoplasmic 1 OS=Homo sapiens GN=ACTB PE=1 SV=1	19473	41710	419	17	59.5	5.29	56349	0	61.13	SYELPDGQVITIGNER	iTRAQ4plex (N-term)
1	sp|P60709|ACTB_HUMAN	Actin, cytoplasmic 1 OS=Homo sapiens GN=ACTB PE=1 SV=1	19473	41710	419	17	59.5	5.29	56350	0	107.76	SYELPDGQVITIGNER	iTRAQ4plex (N-term)
1	sp|P60709|ACTB_HUMAN	Actin, cytoplasmic 1 OS=Homo sapiens GN=ACTB PE=1 SV=1	19473	41710	419	17	59.5	5.29	56351	0	83.68	SYELPDGQVITIGNER	iTRAQ4plex (N-term)
1	sp|P60709|ACTB_HUMAN	Actin, cytoplasmic 1 OS=Homo sapiens GN=ACTB PE=1 SV=1	19473	41710	419	17	59.5	5.29	56352	0	94.99	SYELPDGQVITIGNER	iTRAQ4plex (N-term)
1	sp|P60709|ACTB_HUMAN	Actin, cytoplasmic 1 OS=Homo sapiens GN=ACTB PE=1 SV=1	19473	41710	419	17	59.5	5.29	56354	0	47.14	SYELPDGQVITIGNER	iTRAQ4plex (N-term)
1	sp|P60709|ACTB_HUMAN	Actin, cytoplasmic 1 OS=Homo sapiens GN=ACTB PE=1 SV=1	19473	41710	419	17	59.5	5.29	56355	0	101.66	SYELPDGQVITIGNER	iTRAQ4plex (N-term)
1	sp|P60709|ACTB_HUMAN	Actin, cytoplasmic 1 OS=Homo sapiens GN=ACTB PE=1 SV=1	19473	41710	419	17	59.5	5.29	56356	0	98.13	SYELPDGQVITIGNER	iTRAQ4plex (N-term)
1	sp|P60709|ACTB_HUMAN	Actin, cytoplasmic 1 OS=Homo sapiens GN=ACTB PE=1 SV=1	19473	41710	419	17	59.5	5.29	56358	0	94.85	SYELPDGQVITIGNER	iTRAQ4plex (N-term)
1	sp|P60709|ACTB_HUMAN	Actin, cytoplasmic 1 OS=Homo sapiens GN=ACTB PE=1 SV=1	19473	41710	419	17	59.5	5.29	56359	0	101.59	SYELPDGQVITIGNER	iTRAQ4plex (N-term)
1	sp|P60709|ACTB_HUMAN	Actin, cytoplasmic 1 OS=Homo sapiens GN=ACTB PE=1 SV=1	19473	41710	419	17	59.5	5.29	56365	0	90.53	SYELPDGQVITIGNER	iTRAQ4plex (N-term)
1	sp|P60709|ACTB_HUMAN	Actin, cytoplasmic 1 OS=Homo sapiens GN=ACTB PE=1 SV=1	19473	41710	419	17	59.5	5.29	56395	0	82.48	SYELPDGQVITIGNER	Deamidated (NQ); iTRAQ4plex (N-term)
1	sp|P60709|ACTB_HUMAN	Actin, cytoplasmic 1 OS=Homo sapiens GN=ACTB PE=1 SV=1	19473	41710	419	17	59.5	5.29	56396	0	114.51	SYELPDGQVITIGNER	Deamidated (NQ); iTRAQ4plex (N-term)
1	sp|P60709|ACTB_HUMAN	Actin, cytoplasmic 1 OS=Homo sapiens GN=ACTB PE=1 SV=1	19473	41710	419	17	59.5	5.29	56397	0	97.92	SYELPDGQVITIGNER	Deamidated (NQ); iTRAQ4plex (N-term)
1	sp|P60709|ACTB_HUMAN	Actin, cytoplasmic 1 OS=Homo sapiens GN=ACTB PE=1 SV=1	19473	41710	419	17	59.5	5.29	56399	0	109.28	SYELPDGQVITIGNER	Deamidated (NQ); iTRAQ4plex (N-term)
1	sp|P60709|ACTB_HUMAN	Actin, cytoplasmic 1 OS=Homo sapiens GN=ACTB PE=1 SV=1	19473	41710	419	17	59.5	5.29	56401	0	106.7	SYELPDGQVITIGNER	Deamidated (NQ); iTRAQ4plex (N-term)
1	sp|P60709|ACTB_HUMAN	Actin, cytoplasmic 1 OS=Homo sapiens GN=ACTB PE=1 SV=1	19473	41710	419	17	59.5	5.29	56403	0	77.53	SYELPDGQVITIGNER	Deamidated (NQ); iTRAQ4plex (N-term)
1	sp|P60709|ACTB_HUMAN	Actin, cytoplasmic 1 OS=Homo sapiens GN=ACTB PE=1 SV=1	19473	41710	419	17	59.5	5.29	56404	0	107.74	SYELPDGQVITIGNER	Deamidated (NQ); iTRAQ4plex (N-term)
1	sp|P60709|ACTB_HUMAN	Actin, cytoplasmic 1 OS=Homo sapiens GN=ACTB PE=1 SV=1	19473	41710	419	17	59.5	5.29	56406	0	92.96	SYELPDGQVITIGNER	Deamidated (NQ); iTRAQ4plex (N-term)
1	sp|P60709|ACTB_HUMAN	Actin, cytoplasmic 1 OS=Homo sapiens GN=ACTB PE=1 SV=1	19473	41710	419	17	59.5	5.29	70114	1	73.75	YPIEHGIVTNWDDMEK	iTRAQ4plex (K); iTRAQ4plex (N-term)
1	sp|P60709|ACTB_HUMAN	Actin, cytoplasmic 1 OS=Homo sapiens GN=ACTB PE=1 SV=1	19473	41710	419	17	59.5	5.29	70115	1	82.94	YPIEHGIVTNWDDMEK	iTRAQ4plex (K); iTRAQ4plex (N-term)
1	sp|P60709|ACTB_HUMAN	Actin, cytoplasmic 1 OS=Homo sapiens GN=ACTB PE=1 SV=1	19473	41710	419	17	59.5	5.29	70116	1	66.04	YPIEHGIVTNWDDMEK	iTRAQ4plex (K); iTRAQ4plex (N-term)
1	sp|P60709|ACTB_HUMAN	Actin, cytoplasmic 1 OS=Homo sapiens GN=ACTB PE=1 SV=1	19473	41710	419	17	59.5	5.29	70118	1	71.35	YPIEHGIVTNWDDMEK	iTRAQ4plex (K); iTRAQ4plex (N-term)
1	sp|P60709|ACTB_HUMAN	Actin, cytoplasmic 1 OS=Homo sapiens GN=ACTB PE=1 SV=1	19473	41710	419	17	59.5	5.29	70120	1	72.42	YPIEHGIVTNWDDMEK	iTRAQ4plex (K); iTRAQ4plex (N-term)
1	sp|P60709|ACTB_HUMAN	Actin, cytoplasmic 1 OS=Homo sapiens GN=ACTB PE=1 SV=1	19473	41710	419	17	59.5	5.29	70121	1	81.22	YPIEHGIVTNWDDMEK	iTRAQ4plex (K); iTRAQ4plex (N-term)
1	sp|P60709|ACTB_HUMAN	Actin, cytoplasmic 1 OS=Homo sapiens GN=ACTB PE=1 SV=1	19473	41710	419	17	59.5	5.29	70123	1	74.94	YPIEHGIVTNWDDMEK	iTRAQ4plex (K); iTRAQ4plex (N-term)
1	sp|P60709|ACTB_HUMAN	Actin, cytoplasmic 1 OS=Homo sapiens GN=ACTB PE=1 SV=1	19473	41710	419	17	59.5	5.29	70176	1	58.76	YPIEHGIVTNWDDMEK	Deamidated (NQ); iTRAQ4plex (K); iTRAQ4plex (N-term)
1	sp|P60709|ACTB_HUMAN	Actin, cytoplasmic 1 OS=Homo sapiens GN=ACTB PE=1 SV=1	19473	41710	419	17	59.5	5.29	70177	1	58.62	YPIEHGIVTNWDDMEK	Deamidated (NQ); iTRAQ4plex (K); iTRAQ4plex (N-term)
1	sp|P60709|ACTB_HUMAN	Actin, cytoplasmic 1 OS=Homo sapiens GN=ACTB PE=1 SV=1	19473	41710	419	17	59.5	5.29	70358	1	71.26	VAPEEHPVLLTEAPLNPK	iTRAQ4plex (K); iTRAQ4plex (N-term)
1	sp|P60709|ACTB_HUMAN	Actin, cytoplasmic 1 OS=Homo sapiens GN=ACTB PE=1 SV=1	19473	41710	419	17	59.5	5.29	70359	1	76.31	VAPEEHPVLLTEAPLNPK	iTRAQ4plex (K); iTRAQ4plex (N-term)
1	sp|P60709|ACTB_HUMAN	Actin, cytoplasmic 1 OS=Homo sapiens GN=ACTB PE=1 SV=1	19473	41710	419	17	59.5	5.29	70361	1	45.87	VAPEEHPVLLTEAPLNPK	iTRAQ4plex (K); iTRAQ4plex (N-term)
1	sp|P60709|ACTB_HUMAN	Actin, cytoplasmic 1 OS=Homo sapiens GN=ACTB PE=1 SV=1	19473	41710	419	17	59.5	5.29	70364	1	82.9	VAPEEHPVLLTEAPLNPK	iTRAQ4plex (K); iTRAQ4plex (N-term)
1	sp|P60709|ACTB_HUMAN	Actin, cytoplasmic 1 OS=Homo sapiens GN=ACTB PE=1 SV=1	19473	41710	419	17	59.5	5.29	70365	1	76.85	VAPEEHPVLLTEAPLNPK	iTRAQ4plex (K); iTRAQ4plex (N-term)
1	sp|P60709|ACTB_HUMAN	Actin, cytoplasmic 1 OS=Homo sapiens GN=ACTB PE=1 SV=1	19473	41710	419	17	59.5	5.29	70367	1	78.42	VAPEEHPVLLTEAPLNPK	iTRAQ4plex (K); iTRAQ4plex (N-term)
1	sp|P60709|ACTB_HUMAN	Actin, cytoplasmic 1 OS=Homo sapiens GN=ACTB PE=1 SV=1	19473	41710	419	17	59.5	5.29	70368	1	62.54	VAPEEHPVLLTEAPLNPK	iTRAQ4plex (K); iTRAQ4plex (N-term)
1	sp|P60709|ACTB_HUMAN	Actin, cytoplasmic 1 OS=Homo sapiens GN=ACTB PE=1 SV=1	19473	41710	419	17	59.5	5.29	70369	1	71.01	VAPEEHPVLLTEAPLNPK	iTRAQ4plex (K); iTRAQ4plex (N-term)
1	sp|P60709|ACTB_HUMAN	Actin, cytoplasmic 1 OS=Homo sapiens GN=ACTB PE=1 SV=1	19473	41710	419	17	59.5	5.29	70371	1	66.73	VAPEEHPVLLTEAPLNPK	iTRAQ4plex (K); iTRAQ4plex (N-term)
1	sp|P60709|ACTB_HUMAN	Actin, cytoplasmic 1 OS=Homo sapiens GN=ACTB PE=1 SV=1	19473	41710	419	17	59.5	5.29	70372	1	78.42	VAPEEHPVLLTEAPLNPK	iTRAQ4plex (K); iTRAQ4plex (N-term)
1	sp|P60709|ACTB_HUMAN	Actin, cytoplasmic 1 OS=Homo sapiens GN=ACTB PE=1 SV=1	19473	41710	419	17	59.5	5.29	70374	1	42.32	VAPEEHPVLLTEAPLNPK	iTRAQ4plex (K); iTRAQ4plex (N-term)
1	sp|P60709|ACTB_HUMAN	Actin, cytoplasmic 1 OS=Homo sapiens GN=ACTB PE=1 SV=1	19473	41710	419	17	59.5	5.29	70375	1	76.13	VAPEEHPVLLTEAPLNPK	iTRAQ4plex (K); iTRAQ4plex (N-term)
1	sp|P60709|ACTB_HUMAN	Actin, cytoplasmic 1 OS=Homo sapiens GN=ACTB PE=1 SV=1	19473	41710	419	17	59.5	5.29	70377	1	78.43	VAPEEHPVLLTEAPLNPK	iTRAQ4plex (K); iTRAQ4plex (N-term)
1	sp|P60709|ACTB_HUMAN	Actin, cytoplasmic 1 OS=Homo sapiens GN=ACTB PE=1 SV=1	19473	41710	419	17	59.5	5.29	70378	1	85.61	VAPEEHPVLLTEAPLNPK	iTRAQ4plex (K); iTRAQ4plex (N-term)
1	sp|P60709|ACTB_HUMAN	Actin, cytoplasmic 1 OS=Homo sapiens GN=ACTB PE=1 SV=1	19473	41710	419	17	59.5	5.29	70379	1	93.71	VAPEEHPVLLTEAPLNPK	iTRAQ4plex (K); iTRAQ4plex (N-term)
1	sp|P60709|ACTB_HUMAN	Actin, cytoplasmic 1 OS=Homo sapiens GN=ACTB PE=1 SV=1	19473	41710	419	17	59.5	5.29	70381	1	73.89	VAPEEHPVLLTEAPLNPK	iTRAQ4plex (K); iTRAQ4plex (N-term)
1	sp|P60709|ACTB_HUMAN	Actin, cytoplasmic 1 OS=Homo sapiens GN=ACTB PE=1 SV=1	19473	41710	419	17	59.5	5.29	70388	1	70.6	VAPEEHPVLLTEAPLNPK	iTRAQ4plex (K); iTRAQ4plex (N-term)
1	sp|P60709|ACTB_HUMAN	Actin, cytoplasmic 1 OS=Homo sapiens GN=ACTB PE=1 SV=1	19473	41710	419	17	59.5	5.29	70389	1	60.39	VAPEEHPVLLTEAPLNPK	iTRAQ4plex (K); iTRAQ4plex (N-term)
1	sp|P60709|ACTB_HUMAN	Actin, cytoplasmic 1 OS=Homo sapiens GN=ACTB PE=1 SV=1	19473	41710	419	17	59.5	5.29	70390	1	80.48	VAPEEHPVLLTEAPLNPK	iTRAQ4plex (K); iTRAQ4plex (N-term)
1	sp|P60709|ACTB_HUMAN	Actin, cytoplasmic 1 OS=Homo sapiens GN=ACTB PE=1 SV=1	19473	41710	419	17	59.5	5.29	70392	1	52.04	VAPEEHPVLLTEAPLNPK	iTRAQ4plex (K); iTRAQ4plex (N-term)
1	sp|P60709|ACTB_HUMAN	Actin, cytoplasmic 1 OS=Homo sapiens GN=ACTB PE=1 SV=1	19473	41710	419	17	59.5	5.29	70394	1	42.15	VAPEEHPVLLTEAPLNPK	iTRAQ4plex (K); iTRAQ4plex (N-term)
1	sp|P60709|ACTB_HUMAN	Actin, cytoplasmic 1 OS=Homo sapiens GN=ACTB PE=1 SV=1	19473	41710	419	17	59.5	5.29	70421	1	56.56	VAPEEHPVLLTEAPLNPK	Deamidated (NQ); iTRAQ4plex (K); iTRAQ4plex (N-term)
1	sp|P60709|ACTB_HUMAN	Actin, cytoplasmic 1 OS=Homo sapiens GN=ACTB PE=1 SV=1	19473	41710	419	17	59.5	5.29	70424	1	47.48	VAPEEHPVLLTEAPLNPK	Deamidated (NQ); iTRAQ4plex (K); iTRAQ4plex (N-term)
1	sp|P60709|ACTB_HUMAN	Actin, cytoplasmic 1 OS=Homo sapiens GN=ACTB PE=1 SV=1	19473	41710	419	17	59.5	5.29	70425	1	56.08	VAPEEHPVLLTEAPLNPK	Deamidated (NQ); iTRAQ4plex (K); iTRAQ4plex (N-term)
1	sp|P60709|ACTB_HUMAN	Actin, cytoplasmic 1 OS=Homo sapiens GN=ACTB PE=1 SV=1	19473	41710	419	17	59.5	5.29	70739	1	55.51	YPIEHGIVTNWDDMEK	iTRAQ4plex (K); iTRAQ4plex (N-term); Oxidation (M)
1	sp|P60709|ACTB_HUMAN	Actin, cytoplasmic 1 OS=Homo sapiens GN=ACTB PE=1 SV=1	19473	41710	419	17	59.5	5.29	70742	1	94.85	YPIEHGIVTNWDDMEK	iTRAQ4plex (K); iTRAQ4plex (N-term); Oxidation (M)
1	sp|P60709|ACTB_HUMAN	Actin, cytoplasmic 1 OS=Homo sapiens GN=ACTB PE=1 SV=1	19473	41710	419	17	59.5	5.29	70743	1	65.1	YPIEHGIVTNWDDMEK	iTRAQ4plex (K); iTRAQ4plex (N-term); Oxidation (M)
1	sp|P60709|ACTB_HUMAN	Actin, cytoplasmic 1 OS=Homo sapiens GN=ACTB PE=1 SV=1	19473	41710	419	17	59.5	5.29	70744	1	60.14	YPIEHGIVTNWDDMEK	iTRAQ4plex (K); iTRAQ4plex (N-term); Oxidation (M)
1	sp|P60709|ACTB_HUMAN	Actin, cytoplasmic 1 OS=Homo sapiens GN=ACTB PE=1 SV=1	19473	41710	419	17	59.5	5.29	74896	1	99.16	DLYANTVLSGGTTMYPGIADR	iTRAQ4plex (N-term)
1	sp|P60709|ACTB_HUMAN	Actin, cytoplasmic 1 OS=Homo sapiens GN=ACTB PE=1 SV=1	19473	41710	419	17	59.5	5.29	74897	1	113.4	DLYANTVLSGGTTMYPGIADR	iTRAQ4plex (N-term)
1	sp|P60709|ACTB_HUMAN	Actin, cytoplasmic 1 OS=Homo sapiens GN=ACTB PE=1 SV=1	19473	41710	419	17	59.5	5.29	74898	1	94.92	DLYANTVLSGGTTMYPGIADR	iTRAQ4plex (N-term)
1	sp|P60709|ACTB_HUMAN	Actin, cytoplasmic 1 OS=Homo sapiens GN=ACTB PE=1 SV=1	19473	41710	419	17	59.5	5.29	74899	1	48.12	DLYANTVLSGGTTMYPGIADR	iTRAQ4plex (N-term)
1	sp|P60709|ACTB_HUMAN	Actin, cytoplasmic 1 OS=Homo sapiens GN=ACTB PE=1 SV=1	19473	41710	419	17	59.5	5.29	74900	1	43.97	DLYANTVLSGGTTMYPGIADR	iTRAQ4plex (N-term)
1	sp|P60709|ACTB_HUMAN	Actin, cytoplasmic 1 OS=Homo sapiens GN=ACTB PE=1 SV=1	19473	41710	419	17	59.5	5.29	74901	1	62.75	DLYANTVLSGGTTMYPGIADR	iTRAQ4plex (N-term)
1	sp|P60709|ACTB_HUMAN	Actin, cytoplasmic 1 OS=Homo sapiens GN=ACTB PE=1 SV=1	19473	41710	419	17	59.5	5.29	74902	1	50.69	DLYANTVLSGGTTMYPGIADR	iTRAQ4plex (N-term)
1	sp|P60709|ACTB_HUMAN	Actin, cytoplasmic 1 OS=Homo sapiens GN=ACTB PE=1 SV=1	19473	41710	419	17	59.5	5.29	74903	1	62.17	DLYANTVLSGGTTMYPGIADR	iTRAQ4plex (N-term)
1	sp|P60709|ACTB_HUMAN	Actin, cytoplasmic 1 OS=Homo sapiens GN=ACTB PE=1 SV=1	19473	41710	419	17	59.5	5.29	74904	1	95.55	DLYANTVLSGGTTMYPGIADR	iTRAQ4plex (N-term)
1	sp|P60709|ACTB_HUMAN	Actin, cytoplasmic 1 OS=Homo sapiens GN=ACTB PE=1 SV=1	19473	41710	419	17	59.5	5.29	74905	1	87.17	DLYANTVLSGGTTMYPGIADR	iTRAQ4plex (N-term)
1	sp|P60709|ACTB_HUMAN	Actin, cytoplasmic 1 OS=Homo sapiens GN=ACTB PE=1 SV=1	19473	41710	419	17	59.5	5.29	74906	1	47.11	DLYANTVLSGGTTMYPGIADR	iTRAQ4plex (N-term)
1	sp|P60709|ACTB_HUMAN	Actin, cytoplasmic 1 OS=Homo sapiens GN=ACTB PE=1 SV=1	19473	41710	419	17	59.5	5.29	74907	1	45.75	DLYANTVLSGGTTMYPGIADR	iTRAQ4plex (N-term)
1	sp|P60709|ACTB_HUMAN	Actin, cytoplasmic 1 OS=Homo sapiens GN=ACTB PE=1 SV=1	19473	41710	419	17	59.5	5.29	74908	1	118.33	DLYANTVLSGGTTMYPGIADR	iTRAQ4plex (N-term)
1	sp|P60709|ACTB_HUMAN	Actin, cytoplasmic 1 OS=Homo sapiens GN=ACTB PE=1 SV=1	19473	41710	419	17	59.5	5.29	74912	1	80.92	DLYANTVLSGGTTMYPGIADR	iTRAQ4plex (N-term)
1	sp|P60709|ACTB_HUMAN	Actin, cytoplasmic 1 OS=Homo sapiens GN=ACTB PE=1 SV=1	19473	41710	419	17	59.5	5.29	74913	1	48.64	DLYANTVLSGGTTMYPGIADR	iTRAQ4plex (N-term)
1	sp|P60709|ACTB_HUMAN	Actin, cytoplasmic 1 OS=Homo sapiens GN=ACTB PE=1 SV=1	19473	41710	419	17	59.5	5.29	74916	1	57.89	DLYANTVLSGGTTMYPGIADR	iTRAQ4plex (N-term)
1	sp|P60709|ACTB_HUMAN	Actin, cytoplasmic 1 OS=Homo sapiens GN=ACTB PE=1 SV=1	19473	41710	419	17	59.5	5.29	74917	1	59.42	DLYANTVLSGGTTMYPGIADR	iTRAQ4plex (N-term)
1	sp|P60709|ACTB_HUMAN	Actin, cytoplasmic 1 OS=Homo sapiens GN=ACTB PE=1 SV=1	19473	41710	419	17	59.5	5.29	74918	1	84.77	DLYANTVLSGGTTMYPGIADR	iTRAQ4plex (N-term)
1	sp|P60709|ACTB_HUMAN	Actin, cytoplasmic 1 OS=Homo sapiens GN=ACTB PE=1 SV=1	19473	41710	419	17	59.5	5.29	74919	1	54.71	DLYANTVLSGGTTMYPGIADR	iTRAQ4plex (N-term)
1	sp|P60709|ACTB_HUMAN	Actin, cytoplasmic 1 OS=Homo sapiens GN=ACTB PE=1 SV=1	19473	41710	419	17	59.5	5.29	74920	1	112.07	DLYANTVLSGGTTMYPGIADR	iTRAQ4plex (N-term)
1	sp|P60709|ACTB_HUMAN	Actin, cytoplasmic 1 OS=Homo sapiens GN=ACTB PE=1 SV=1	19473	41710	419	17	59.5	5.29	74921	1	83.74	DLYANTVLSGGTTMYPGIADR	iTRAQ4plex (N-term)
1	sp|P60709|ACTB_HUMAN	Actin, cytoplasmic 1 OS=Homo sapiens GN=ACTB PE=1 SV=1	19473	41710	419	17	59.5	5.29	74922	1	80.7	DLYANTVLSGGTTMYPGIADR	iTRAQ4plex (N-term)
1	sp|P60709|ACTB_HUMAN	Actin, cytoplasmic 1 OS=Homo sapiens GN=ACTB PE=1 SV=1	19473	41710	419	17	59.5	5.29	74923	1	81.53	DLYANTVLSGGTTMYPGIADR	iTRAQ4plex (N-term)
1	sp|P60709|ACTB_HUMAN	Actin, cytoplasmic 1 OS=Homo sapiens GN=ACTB PE=1 SV=1	19473	41710	419	17	59.5	5.29	74924	1	103.85	DLYANTVLSGGTTMYPGIADR	iTRAQ4plex (N-term)
1	sp|P60709|ACTB_HUMAN	Actin, cytoplasmic 1 OS=Homo sapiens GN=ACTB PE=1 SV=1	19473	41710	419	17	59.5	5.29	74925	1	63.19	DLYANTVLSGGTTMYPGIADR	iTRAQ4plex (N-term)
1	sp|P60709|ACTB_HUMAN	Actin, cytoplasmic 1 OS=Homo sapiens GN=ACTB PE=1 SV=1	19473	41710	419	17	59.5	5.29	74926	1	126.86	DLYANTVLSGGTTMYPGIADR	iTRAQ4plex (N-term)
1	sp|P60709|ACTB_HUMAN	Actin, cytoplasmic 1 OS=Homo sapiens GN=ACTB PE=1 SV=1	19473	41710	419	17	59.5	5.29	74927	1	102.78	DLYANTVLSGGTTMYPGIADR	iTRAQ4plex (N-term)
1	sp|P60709|ACTB_HUMAN	Actin, cytoplasmic 1 OS=Homo sapiens GN=ACTB PE=1 SV=1	19473	41710	419	17	59.5	5.29	74928	1	85.49	DLYANTVLSGGTTMYPGIADR	iTRAQ4plex (N-term)
1	sp|P60709|ACTB_HUMAN	Actin, cytoplasmic 1 OS=Homo sapiens GN=ACTB PE=1 SV=1	19473	41710	419	17	59.5	5.29	74931	1	61.59	DLYANTVLSGGTTMYPGIADR	iTRAQ4plex (N-term)
1	sp|P60709|ACTB_HUMAN	Actin, cytoplasmic 1 OS=Homo sapiens GN=ACTB PE=1 SV=1	19473	41710	419	17	59.5	5.29	74932	1	87.79	DLYANTVLSGGTTMYPGIADR	iTRAQ4plex (N-term)
1	sp|P60709|ACTB_HUMAN	Actin, cytoplasmic 1 OS=Homo sapiens GN=ACTB PE=1 SV=1	19473	41710	419	17	59.5	5.29	74933	1	61.78	DLYANTVLSGGTTMYPGIADR	iTRAQ4plex (N-term)
1	sp|P60709|ACTB_HUMAN	Actin, cytoplasmic 1 OS=Homo sapiens GN=ACTB PE=1 SV=1	19473	41710	419	17	59.5	5.29	74934	1	62.46	DLYANTVLSGGTTMYPGIADR	iTRAQ4plex (N-term)
1	sp|P60709|ACTB_HUMAN	Actin, cytoplasmic 1 OS=Homo sapiens GN=ACTB PE=1 SV=1	19473	41710	419	17	59.5	5.29	74935	1	91.33	DLYANTVLSGGTTMYPGIADR	iTRAQ4plex (N-term)
1	sp|P60709|ACTB_HUMAN	Actin, cytoplasmic 1 OS=Homo sapiens GN=ACTB PE=1 SV=1	19473	41710	419	17	59.5	5.29	74936	1	48.88	DLYANTVLSGGTTMYPGIADR	iTRAQ4plex (N-term)
1	sp|P60709|ACTB_HUMAN	Actin, cytoplasmic 1 OS=Homo sapiens GN=ACTB PE=1 SV=1	19473	41710	419	17	59.5	5.29	74937	1	76.43	DLYANTVLSGGTTMYPGIADR	iTRAQ4plex (N-term)
1	sp|P60709|ACTB_HUMAN	Actin, cytoplasmic 1 OS=Homo sapiens GN=ACTB PE=1 SV=1	19473	41710	419	17	59.5	5.29	74938	1	44.35	DLYANTVLSGGTTMYPGIADR	iTRAQ4plex (N-term)
1	sp|P60709|ACTB_HUMAN	Actin, cytoplasmic 1 OS=Homo sapiens GN=ACTB PE=1 SV=1	19473	41710	419	17	59.5	5.29	74939	1	126.87	DLYANTVLSGGTTMYPGIADR	iTRAQ4plex (N-term)
1	sp|P60709|ACTB_HUMAN	Actin, cytoplasmic 1 OS=Homo sapiens GN=ACTB PE=1 SV=1	19473	41710	419	17	59.5	5.29	74940	1	99.01	DLYANTVLSGGTTMYPGIADR	iTRAQ4plex (N-term)
1	sp|P60709|ACTB_HUMAN	Actin, cytoplasmic 1 OS=Homo sapiens GN=ACTB PE=1 SV=1	19473	41710	419	17	59.5	5.29	74941	1	83.61	DLYANTVLSGGTTMYPGIADR	iTRAQ4plex (N-term)
1	sp|P60709|ACTB_HUMAN	Actin, cytoplasmic 1 OS=Homo sapiens GN=ACTB PE=1 SV=1	19473	41710	419	17	59.5	5.29	74942	1	103.73	DLYANTVLSGGTTMYPGIADR	iTRAQ4plex (N-term)
1	sp|P60709|ACTB_HUMAN	Actin, cytoplasmic 1 OS=Homo sapiens GN=ACTB PE=1 SV=1	19473	41710	419	17	59.5	5.29	74943	1	107.24	DLYANTVLSGGTTMYPGIADR	iTRAQ4plex (N-term)
1	sp|P60709|ACTB_HUMAN	Actin, cytoplasmic 1 OS=Homo sapiens GN=ACTB PE=1 SV=1	19473	41710	419	17	59.5	5.29	74944	1	94.54	DLYANTVLSGGTTMYPGIADR	iTRAQ4plex (N-term)
1	sp|P60709|ACTB_HUMAN	Actin, cytoplasmic 1 OS=Homo sapiens GN=ACTB PE=1 SV=1	19473	41710	419	17	59.5	5.29	74946	1	112.04	DLYANTVLSGGTTMYPGIADR	iTRAQ4plex (N-term)
1	sp|P60709|ACTB_HUMAN	Actin, cytoplasmic 1 OS=Homo sapiens GN=ACTB PE=1 SV=1	19473	41710	419	17	59.5	5.29	74947	1	113.57	DLYANTVLSGGTTMYPGIADR	iTRAQ4plex (N-term)
1	sp|P60709|ACTB_HUMAN	Actin, cytoplasmic 1 OS=Homo sapiens GN=ACTB PE=1 SV=1	19473	41710	419	17	59.5	5.29	74948	1	63.22	DLYANTVLSGGTTMYPGIADR	iTRAQ4plex (N-term)
1	sp|P60709|ACTB_HUMAN	Actin, cytoplasmic 1 OS=Homo sapiens GN=ACTB PE=1 SV=1	19473	41710	419	17	59.5	5.29	74949	1	126.78	DLYANTVLSGGTTMYPGIADR	iTRAQ4plex (N-term)
1	sp|P60709|ACTB_HUMAN	Actin, cytoplasmic 1 OS=Homo sapiens GN=ACTB PE=1 SV=1	19473	41710	419	17	59.5	5.29	74950	1	99.24	DLYANTVLSGGTTMYPGIADR	iTRAQ4plex (N-term)
1	sp|P60709|ACTB_HUMAN	Actin, cytoplasmic 1 OS=Homo sapiens GN=ACTB PE=1 SV=1	19473	41710	419	17	59.5	5.29	74951	1	112.33	DLYANTVLSGGTTMYPGIADR	iTRAQ4plex (N-term)
1	sp|P60709|ACTB_HUMAN	Actin, cytoplasmic 1 OS=Homo sapiens GN=ACTB PE=1 SV=1	19473	41710	419	17	59.5	5.29	74952	1	110.03	DLYANTVLSGGTTMYPGIADR	iTRAQ4plex (N-term)
1	sp|P60709|ACTB_HUMAN	Actin, cytoplasmic 1 OS=Homo sapiens GN=ACTB PE=1 SV=1	19473	41710	419	17	59.5	5.29	74953	1	106.76	DLYANTVLSGGTTMYPGIADR	iTRAQ4plex (N-term)
1	sp|P60709|ACTB_HUMAN	Actin, cytoplasmic 1 OS=Homo sapiens GN=ACTB PE=1 SV=1	19473	41710	419	17	59.5	5.29	74954	1	108.86	DLYANTVLSGGTTMYPGIADR	iTRAQ4plex (N-term)
1	sp|P60709|ACTB_HUMAN	Actin, cytoplasmic 1 OS=Homo sapiens GN=ACTB PE=1 SV=1	19473	41710	419	17	59.5	5.29	74955	1	72.61	DLYANTVLSGGTTMYPGIADR	iTRAQ4plex (N-term)
1	sp|P60709|ACTB_HUMAN	Actin, cytoplasmic 1 OS=Homo sapiens GN=ACTB PE=1 SV=1	19473	41710	419	17	59.5	5.29	74956	1	94.34	DLYANTVLSGGTTMYPGIADR	iTRAQ4plex (N-term)
1	sp|P60709|ACTB_HUMAN	Actin, cytoplasmic 1 OS=Homo sapiens GN=ACTB PE=1 SV=1	19473	41710	419	17	59.5	5.29	74958	1	116.03	DLYANTVLSGGTTMYPGIADR	iTRAQ4plex (N-term)
1	sp|P60709|ACTB_HUMAN	Actin, cytoplasmic 1 OS=Homo sapiens GN=ACTB PE=1 SV=1	19473	41710	419	17	59.5	5.29	74959	1	110.99	DLYANTVLSGGTTMYPGIADR	iTRAQ4plex (N-term)
1	sp|P60709|ACTB_HUMAN	Actin, cytoplasmic 1 OS=Homo sapiens GN=ACTB PE=1 SV=1	19473	41710	419	17	59.5	5.29	74964	1	121.71	DLYANTVLSGGTTMYPGIADR	iTRAQ4plex (N-term)
1	sp|P60709|ACTB_HUMAN	Actin, cytoplasmic 1 OS=Homo sapiens GN=ACTB PE=1 SV=1	19473	41710	419	17	59.5	5.29	74976	1	46.18	DLYANTVLSGGTTMYPGIADR	Deamidated (NQ); iTRAQ4plex (N-term)
1	sp|P60709|ACTB_HUMAN	Actin, cytoplasmic 1 OS=Homo sapiens GN=ACTB PE=1 SV=1	19473	41710	419	17	59.5	5.29	74978	1	126.1	DLYANTVLSGGTTMYPGIADR	Deamidated (NQ); iTRAQ4plex (N-term)
1	sp|P60709|ACTB_HUMAN	Actin, cytoplasmic 1 OS=Homo sapiens GN=ACTB PE=1 SV=1	19473	41710	419	17	59.5	5.29	74979	1	120.06	DLYANTVLSGGTTMYPGIADR	Deamidated (NQ); iTRAQ4plex (N-term)
1	sp|P60709|ACTB_HUMAN	Actin, cytoplasmic 1 OS=Homo sapiens GN=ACTB PE=1 SV=1	19473	41710	419	17	59.5	5.29	74980	1	80.55	DLYANTVLSGGTTMYPGIADR	Deamidated (NQ); iTRAQ4plex (N-term)
1	sp|P60709|ACTB_HUMAN	Actin, cytoplasmic 1 OS=Homo sapiens GN=ACTB PE=1 SV=1	19473	41710	419	17	59.5	5.29	74981	1	87.99	DLYANTVLSGGTTMYPGIADR	Deamidated (NQ); iTRAQ4plex (N-term)
1	sp|P60709|ACTB_HUMAN	Actin, cytoplasmic 1 OS=Homo sapiens GN=ACTB PE=1 SV=1	19473	41710	419	17	59.5	5.29	74982	1	103.63	DLYANTVLSGGTTMYPGIADR	Deamidated (NQ); iTRAQ4plex (N-term)
1	sp|P60709|ACTB_HUMAN	Actin, cytoplasmic 1 OS=Homo sapiens GN=ACTB PE=1 SV=1	19473	41710	419	17	59.5	5.29	74983	1	111.76	DLYANTVLSGGTTMYPGIADR	Deamidated (NQ); iTRAQ4plex (N-term)
1	sp|P60709|ACTB_HUMAN	Actin, cytoplasmic 1 OS=Homo sapiens GN=ACTB PE=1 SV=1	19473	41710	419	17	59.5	5.29	74984	1	57.75	DLYANTVLSGGTTMYPGIADR	Deamidated (NQ); iTRAQ4plex (N-term)
1	sp|P60709|ACTB_HUMAN	Actin, cytoplasmic 1 OS=Homo sapiens GN=ACTB PE=1 SV=1	19473	41710	419	17	59.5	5.29	74985	1	98.66	DLYANTVLSGGTTMYPGIADR	Deamidated (NQ); iTRAQ4plex (N-term)
1	sp|P60709|ACTB_HUMAN	Actin, cytoplasmic 1 OS=Homo sapiens GN=ACTB PE=1 SV=1	19473	41710	419	17	59.5	5.29	74986	1	64.43	DLYANTVLSGGTTMYPGIADR	Deamidated (NQ); iTRAQ4plex (N-term)
1	sp|P60709|ACTB_HUMAN	Actin, cytoplasmic 1 OS=Homo sapiens GN=ACTB PE=1 SV=1	19473	41710	419	17	59.5	5.29	74987	1	87.3	DLYANTVLSGGTTMYPGIADR	Deamidated (NQ); iTRAQ4plex (N-term)
1	sp|P60709|ACTB_HUMAN	Actin, cytoplasmic 1 OS=Homo sapiens GN=ACTB PE=1 SV=1	19473	41710	419	17	59.5	5.29	74988	1	94.78	DLYANTVLSGGTTMYPGIADR	Deamidated (NQ); iTRAQ4plex (N-term)
1	sp|P60709|ACTB_HUMAN	Actin, cytoplasmic 1 OS=Homo sapiens GN=ACTB PE=1 SV=1	19473	41710	419	17	59.5	5.29	74989	1	90.8	DLYANTVLSGGTTMYPGIADR	Deamidated (NQ); iTRAQ4plex (N-term)
1	sp|P60709|ACTB_HUMAN	Actin, cytoplasmic 1 OS=Homo sapiens GN=ACTB PE=1 SV=1	19473	41710	419	17	59.5	5.29	74990	1	81.15	DLYANTVLSGGTTMYPGIADR	Deamidated (NQ); iTRAQ4plex (N-term)
1	sp|P60709|ACTB_HUMAN	Actin, cytoplasmic 1 OS=Homo sapiens GN=ACTB PE=1 SV=1	19473	41710	419	17	59.5	5.29	74991	1	91.71	DLYANTVLSGGTTMYPGIADR	Deamidated (NQ); iTRAQ4plex (N-term)
1	sp|P60709|ACTB_HUMAN	Actin, cytoplasmic 1 OS=Homo sapiens GN=ACTB PE=1 SV=1	19473	41710	419	17	59.5	5.29	74992	1	100.06	DLYANTVLSGGTTMYPGIADR	Deamidated (NQ); iTRAQ4plex (N-term)
1	sp|P60709|ACTB_HUMAN	Actin, cytoplasmic 1 OS=Homo sapiens GN=ACTB PE=1 SV=1	19473	41710	419	17	59.5	5.29	74993	1	61.95	DLYANTVLSGGTTMYPGIADR	Deamidated (NQ); iTRAQ4plex (N-term)
1	sp|P60709|ACTB_HUMAN	Actin, cytoplasmic 1 OS=Homo sapiens GN=ACTB PE=1 SV=1	19473	41710	419	17	59.5	5.29	75521	1	90.6	DLYANTVLSGGTTMYPGIADR	iTRAQ4plex (N-term); Oxidation (M)
1	sp|P60709|ACTB_HUMAN	Actin, cytoplasmic 1 OS=Homo sapiens GN=ACTB PE=1 SV=1	19473	41710	419	17	59.5	5.29	75522	1	74.68	DLYANTVLSGGTTMYPGIADR	iTRAQ4plex (N-term); Oxidation (M)
1	sp|P60709|ACTB_HUMAN	Actin, cytoplasmic 1 OS=Homo sapiens GN=ACTB PE=1 SV=1	19473	41710	419	17	59.5	5.29	75523	1	91.8	DLYANTVLSGGTTMYPGIADR	iTRAQ4plex (N-term); Oxidation (M)
1	sp|P60709|ACTB_HUMAN	Actin, cytoplasmic 1 OS=Homo sapiens GN=ACTB PE=1 SV=1	19473	41710	419	17	59.5	5.29	75524	1	95.81	DLYANTVLSGGTTMYPGIADR	iTRAQ4plex (N-term); Oxidation (M)
1	sp|P60709|ACTB_HUMAN	Actin, cytoplasmic 1 OS=Homo sapiens GN=ACTB PE=1 SV=1	19473	41710	419	17	59.5	5.29	75525	1	75.11	DLYANTVLSGGTTMYPGIADR	iTRAQ4plex (N-term); Oxidation (M)
1	sp|P60709|ACTB_HUMAN	Actin, cytoplasmic 1 OS=Homo sapiens GN=ACTB PE=1 SV=1	19473	41710	419	17	59.5	5.29	75526	1	72.21	DLYANTVLSGGTTMYPGIADR	iTRAQ4plex (N-term); Oxidation (M)
1	sp|P60709|ACTB_HUMAN	Actin, cytoplasmic 1 OS=Homo sapiens GN=ACTB PE=1 SV=1	19473	41710	419	17	59.5	5.29	75527	1	76.58	DLYANTVLSGGTTMYPGIADR	iTRAQ4plex (N-term); Oxidation (M)
1	sp|P60709|ACTB_HUMAN	Actin, cytoplasmic 1 OS=Homo sapiens GN=ACTB PE=1 SV=1	19473	41710	419	17	59.5	5.29	75528	1	118.91	DLYANTVLSGGTTMYPGIADR	iTRAQ4plex (N-term); Oxidation (M)
1	sp|P60709|ACTB_HUMAN	Actin, cytoplasmic 1 OS=Homo sapiens GN=ACTB PE=1 SV=1	19473	41710	419	17	59.5	5.29	75529	1	128.91	DLYANTVLSGGTTMYPGIADR	iTRAQ4plex (N-term); Oxidation (M)
1	sp|P60709|ACTB_HUMAN	Actin, cytoplasmic 1 OS=Homo sapiens GN=ACTB PE=1 SV=1	19473	41710	419	17	59.5	5.29	75531	1	45.38	DLYANTVLSGGTTMYPGIADR	iTRAQ4plex (N-term); Oxidation (M)
1	sp|P60709|ACTB_HUMAN	Actin, cytoplasmic 1 OS=Homo sapiens GN=ACTB PE=1 SV=1	19473	41710	419	17	59.5	5.29	75532	1	114.55	DLYANTVLSGGTTMYPGIADR	iTRAQ4plex (N-term); Oxidation (M)
1	sp|P60709|ACTB_HUMAN	Actin, cytoplasmic 1 OS=Homo sapiens GN=ACTB PE=1 SV=1	19473	41710	419	17	59.5	5.29	75533	1	106.16	DLYANTVLSGGTTMYPGIADR	iTRAQ4plex (N-term); Oxidation (M)
1	sp|P60709|ACTB_HUMAN	Actin, cytoplasmic 1 OS=Homo sapiens GN=ACTB PE=1 SV=1	19473	41710	419	17	59.5	5.29	75534	1	96.97	DLYANTVLSGGTTMYPGIADR	iTRAQ4plex (N-term); Oxidation (M)
1	sp|P60709|ACTB_HUMAN	Actin, cytoplasmic 1 OS=Homo sapiens GN=ACTB PE=1 SV=1	19473	41710	419	17	59.5	5.29	75535	1	87.25	DLYANTVLSGGTTMYPGIADR	iTRAQ4plex (N-term); Oxidation (M)
1	sp|P60709|ACTB_HUMAN	Actin, cytoplasmic 1 OS=Homo sapiens GN=ACTB PE=1 SV=1	19473	41710	419	17	59.5	5.29	75536	1	42.46	DLYANTVLSGGTTMYPGIADR	iTRAQ4plex (N-term); Oxidation (M)
1	sp|P60709|ACTB_HUMAN	Actin, cytoplasmic 1 OS=Homo sapiens GN=ACTB PE=1 SV=1	19473	41710	419	17	59.5	5.29	75537	1	45.55	DLYANTVLSGGTTMYPGIADR	iTRAQ4plex (N-term); Oxidation (M)
1	sp|P60709|ACTB_HUMAN	Actin, cytoplasmic 1 OS=Homo sapiens GN=ACTB PE=1 SV=1	19473	41710	419	17	59.5	5.29	75538	1	58.9	DLYANTVLSGGTTMYPGIADR	iTRAQ4plex (N-term); Oxidation (M)
1	sp|P60709|ACTB_HUMAN	Actin, cytoplasmic 1 OS=Homo sapiens GN=ACTB PE=1 SV=1	19473	41710	419	17	59.5	5.29	75539	1	77	DLYANTVLSGGTTMYPGIADR	iTRAQ4plex (N-term); Oxidation (M)
1	sp|P60709|ACTB_HUMAN	Actin, cytoplasmic 1 OS=Homo sapiens GN=ACTB PE=1 SV=1	19473	41710	419	17	59.5	5.29	75540	1	115.87	DLYANTVLSGGTTMYPGIADR	iTRAQ4plex (N-term); Oxidation (M)
1	sp|P60709|ACTB_HUMAN	Actin, cytoplasmic 1 OS=Homo sapiens GN=ACTB PE=1 SV=1	19473	41710	419	17	59.5	5.29	75541	1	96.73	DLYANTVLSGGTTMYPGIADR	iTRAQ4plex (N-term); Oxidation (M)
1	sp|P60709|ACTB_HUMAN	Actin, cytoplasmic 1 OS=Homo sapiens GN=ACTB PE=1 SV=1	19473	41710	419	17	59.5	5.29	75542	1	98.89	DLYANTVLSGGTTMYPGIADR	iTRAQ4plex (N-term); Oxidation (M)
1	sp|P60709|ACTB_HUMAN	Actin, cytoplasmic 1 OS=Homo sapiens GN=ACTB PE=1 SV=1	19473	41710	419	17	59.5	5.29	75544	1	55.61	DLYANTVLSGGTTMYPGIADR	iTRAQ4plex (N-term); Oxidation (M)
1	sp|P60709|ACTB_HUMAN	Actin, cytoplasmic 1 OS=Homo sapiens GN=ACTB PE=1 SV=1	19473	41710	419	17	59.5	5.29	75545	1	140.42	DLYANTVLSGGTTMYPGIADR	iTRAQ4plex (N-term); Oxidation (M)
1	sp|P60709|ACTB_HUMAN	Actin, cytoplasmic 1 OS=Homo sapiens GN=ACTB PE=1 SV=1	19473	41710	419	17	59.5	5.29	75546	1	116.31	DLYANTVLSGGTTMYPGIADR	iTRAQ4plex (N-term); Oxidation (M)
1	sp|P60709|ACTB_HUMAN	Actin, cytoplasmic 1 OS=Homo sapiens GN=ACTB PE=1 SV=1	19473	41710	419	17	59.5	5.29	75547	1	80.4	DLYANTVLSGGTTMYPGIADR	iTRAQ4plex (N-term); Oxidation (M)
1	sp|P60709|ACTB_HUMAN	Actin, cytoplasmic 1 OS=Homo sapiens GN=ACTB PE=1 SV=1	19473	41710	419	17	59.5	5.29	75548	1	74.34	DLYANTVLSGGTTMYPGIADR	iTRAQ4plex (N-term); Oxidation (M)
1	sp|P60709|ACTB_HUMAN	Actin, cytoplasmic 1 OS=Homo sapiens GN=ACTB PE=1 SV=1	19473	41710	419	17	59.5	5.29	75549	1	93.79	DLYANTVLSGGTTMYPGIADR	iTRAQ4plex (N-term); Oxidation (M)
1	sp|P60709|ACTB_HUMAN	Actin, cytoplasmic 1 OS=Homo sapiens GN=ACTB PE=1 SV=1	19473	41710	419	17	59.5	5.29	75550	1	92.16	DLYANTVLSGGTTMYPGIADR	iTRAQ4plex (N-term); Oxidation (M)
1	sp|P60709|ACTB_HUMAN	Actin, cytoplasmic 1 OS=Homo sapiens GN=ACTB PE=1 SV=1	19473	41710	419	17	59.5	5.29	75552	1	116.19	DLYANTVLSGGTTMYPGIADR	iTRAQ4plex (N-term); Oxidation (M)
1	sp|P60709|ACTB_HUMAN	Actin, cytoplasmic 1 OS=Homo sapiens GN=ACTB PE=1 SV=1	19473	41710	419	17	59.5	5.29	75553	1	88.01	DLYANTVLSGGTTMYPGIADR	iTRAQ4plex (N-term); Oxidation (M)
1	sp|P60709|ACTB_HUMAN	Actin, cytoplasmic 1 OS=Homo sapiens GN=ACTB PE=1 SV=1	19473	41710	419	17	59.5	5.29	75554	1	112.98	DLYANTVLSGGTTMYPGIADR	iTRAQ4plex (N-term); Oxidation (M)
1	sp|P60709|ACTB_HUMAN	Actin, cytoplasmic 1 OS=Homo sapiens GN=ACTB PE=1 SV=1	19473	41710	419	17	59.5	5.29	75555	1	107.02	DLYANTVLSGGTTMYPGIADR	iTRAQ4plex (N-term); Oxidation (M)
1	sp|P60709|ACTB_HUMAN	Actin, cytoplasmic 1 OS=Homo sapiens GN=ACTB PE=1 SV=1	19473	41710	419	17	59.5	5.29	75556	1	50.2	DLYANTVLSGGTTMYPGIADR	iTRAQ4plex (N-term); Oxidation (M)
1	sp|P60709|ACTB_HUMAN	Actin, cytoplasmic 1 OS=Homo sapiens GN=ACTB PE=1 SV=1	19473	41710	419	17	59.5	5.29	75557	1	121.56	DLYANTVLSGGTTMYPGIADR	iTRAQ4plex (N-term); Oxidation (M)
1	sp|P60709|ACTB_HUMAN	Actin, cytoplasmic 1 OS=Homo sapiens GN=ACTB PE=1 SV=1	19473	41710	419	17	59.5	5.29	75558	1	76.36	DLYANTVLSGGTTMYPGIADR	iTRAQ4plex (N-term); Oxidation (M)
1	sp|P60709|ACTB_HUMAN	Actin, cytoplasmic 1 OS=Homo sapiens GN=ACTB PE=1 SV=1	19473	41710	419	17	59.5	5.29	75559	1	117.94	DLYANTVLSGGTTMYPGIADR	iTRAQ4plex (N-term); Oxidation (M)
1	sp|P60709|ACTB_HUMAN	Actin, cytoplasmic 1 OS=Homo sapiens GN=ACTB PE=1 SV=1	19473	41710	419	17	59.5	5.29	75560	1	116.71	DLYANTVLSGGTTMYPGIADR	iTRAQ4plex (N-term); Oxidation (M)
1	sp|P60709|ACTB_HUMAN	Actin, cytoplasmic 1 OS=Homo sapiens GN=ACTB PE=1 SV=1	19473	41710	419	17	59.5	5.29	75570	1	129.46	DLYANTVLSGGTTMYPGIADR	iTRAQ4plex (N-term); Oxidation (M)
1	sp|P60709|ACTB_HUMAN	Actin, cytoplasmic 1 OS=Homo sapiens GN=ACTB PE=1 SV=1	19473	41710	419	17	59.5	5.29	75585	1	83.67	DLYANTVLSGGTTMYPGIADR	Deamidated (NQ); iTRAQ4plex (N-term); Oxidation (M)
1	sp|P60709|ACTB_HUMAN	Actin, cytoplasmic 1 OS=Homo sapiens GN=ACTB PE=1 SV=1	19473	41710	419	17	59.5	5.29	75586	1	69.65	DLYANTVLSGGTTMYPGIADR	Deamidated (NQ); iTRAQ4plex (N-term); Oxidation (M)
1	sp|P60709|ACTB_HUMAN	Actin, cytoplasmic 1 OS=Homo sapiens GN=ACTB PE=1 SV=1	19473	41710	419	17	59.5	5.29	75587	1	113.65	DLYANTVLSGGTTMYPGIADR	Deamidated (NQ); iTRAQ4plex (N-term); Oxidation (M)
1	sp|P60709|ACTB_HUMAN	Actin, cytoplasmic 1 OS=Homo sapiens GN=ACTB PE=1 SV=1	19473	41710	419	17	59.5	5.29	75588	1	48.77	DLYANTVLSGGTTMYPGIADR	Deamidated (NQ); iTRAQ4plex (N-term); Oxidation (M)
1	sp|P60709|ACTB_HUMAN	Actin, cytoplasmic 1 OS=Homo sapiens GN=ACTB PE=1 SV=1	19473	41710	419	17	59.5	5.29	75589	1	56.45	DLYANTVLSGGTTMYPGIADR	Deamidated (NQ); iTRAQ4plex (N-term); Oxidation (M)
1	sp|P60709|ACTB_HUMAN	Actin, cytoplasmic 1 OS=Homo sapiens GN=ACTB PE=1 SV=1	19473	41710	419	17	59.5	5.29	75591	1	103.13	DLYANTVLSGGTTMYPGIADR	Deamidated (NQ); iTRAQ4plex (N-term); Oxidation (M)
1	sp|P60709|ACTB_HUMAN	Actin, cytoplasmic 1 OS=Homo sapiens GN=ACTB PE=1 SV=1	19473	41710	419	17	59.5	5.29	75592	1	98.04	DLYANTVLSGGTTMYPGIADR	Deamidated (NQ); iTRAQ4plex (N-term); Oxidation (M)
1	sp|P60709|ACTB_HUMAN	Actin, cytoplasmic 1 OS=Homo sapiens GN=ACTB PE=1 SV=1	19473	41710	419	17	59.5	5.29	75593	1	82.65	DLYANTVLSGGTTMYPGIADR	Deamidated (NQ); iTRAQ4plex (N-term); Oxidation (M)
1	sp|P60709|ACTB_HUMAN	Actin, cytoplasmic 1 OS=Homo sapiens GN=ACTB PE=1 SV=1	19473	41710	419	17	59.5	5.29	75594	1	69.12	DLYANTVLSGGTTMYPGIADR	Deamidated (NQ); iTRAQ4plex (N-term); Oxidation (M)
1	sp|P60709|ACTB_HUMAN	Actin, cytoplasmic 1 OS=Homo sapiens GN=ACTB PE=1 SV=1	19473	41710	419	17	59.5	5.29	75595	1	73.27	DLYANTVLSGGTTMYPGIADR	Deamidated (NQ); iTRAQ4plex (N-term); Oxidation (M)
1	sp|P60709|ACTB_HUMAN	Actin, cytoplasmic 1 OS=Homo sapiens GN=ACTB PE=1 SV=1	19473	41710	419	17	59.5	5.29	75596	1	102.44	DLYANTVLSGGTTMYPGIADR	Deamidated (NQ); iTRAQ4plex (N-term); Oxidation (M)
1	sp|P60709|ACTB_HUMAN	Actin, cytoplasmic 1 OS=Homo sapiens GN=ACTB PE=1 SV=1	19473	41710	419	17	59.5	5.29	75597	1	94.28	DLYANTVLSGGTTMYPGIADR	Deamidated (NQ); iTRAQ4plex (N-term); Oxidation (M)
1	sp|P60709|ACTB_HUMAN	Actin, cytoplasmic 1 OS=Homo sapiens GN=ACTB PE=1 SV=1	19473	41710	419	17	59.5	5.29	83653	1	87.03	KDLYANTVLSGGTTMYPGIADR	iTRAQ4plex (K); iTRAQ4plex (N-term)
1	sp|P60709|ACTB_HUMAN	Actin, cytoplasmic 1 OS=Homo sapiens GN=ACTB PE=1 SV=1	19473	41710	419	17	59.5	5.29	83654	1	92.62	KDLYANTVLSGGTTMYPGIADR	iTRAQ4plex (K); iTRAQ4plex (N-term)
1	sp|P60709|ACTB_HUMAN	Actin, cytoplasmic 1 OS=Homo sapiens GN=ACTB PE=1 SV=1	19473	41710	419	17	59.5	5.29	83656	1	97.41	KDLYANTVLSGGTTMYPGIADR	iTRAQ4plex (K); iTRAQ4plex (N-term)
1	sp|P60709|ACTB_HUMAN	Actin, cytoplasmic 1 OS=Homo sapiens GN=ACTB PE=1 SV=1	19473	41710	419	17	59.5	5.29	83657	1	101.83	KDLYANTVLSGGTTMYPGIADR	iTRAQ4plex (K); iTRAQ4plex (N-term)
1	sp|P60709|ACTB_HUMAN	Actin, cytoplasmic 1 OS=Homo sapiens GN=ACTB PE=1 SV=1	19473	41710	419	17	59.5	5.29	83658	1	103.45	KDLYANTVLSGGTTMYPGIADR	iTRAQ4plex (K); iTRAQ4plex (N-term)
1	sp|P60709|ACTB_HUMAN	Actin, cytoplasmic 1 OS=Homo sapiens GN=ACTB PE=1 SV=1	19473	41710	419	17	59.5	5.29	83659	1	96.84	KDLYANTVLSGGTTMYPGIADR	iTRAQ4plex (K); iTRAQ4plex (N-term)
1	sp|P60709|ACTB_HUMAN	Actin, cytoplasmic 1 OS=Homo sapiens GN=ACTB PE=1 SV=1	19473	41710	419	17	59.5	5.29	83662	1	62.34	KDLYANTVLSGGTTMYPGIADR	iTRAQ4plex (K); iTRAQ4plex (N-term)
1	sp|P60709|ACTB_HUMAN	Actin, cytoplasmic 1 OS=Homo sapiens GN=ACTB PE=1 SV=1	19473	41710	419	17	59.5	5.29	83663	1	109.25	KDLYANTVLSGGTTMYPGIADR	iTRAQ4plex (K); iTRAQ4plex (N-term)
1	sp|P60709|ACTB_HUMAN	Actin, cytoplasmic 1 OS=Homo sapiens GN=ACTB PE=1 SV=1	19473	41710	419	17	59.5	5.29	83664	1	96.63	KDLYANTVLSGGTTMYPGIADR	iTRAQ4plex (K); iTRAQ4plex (N-term)
1	sp|P60709|ACTB_HUMAN	Actin, cytoplasmic 1 OS=Homo sapiens GN=ACTB PE=1 SV=1	19473	41710	419	17	59.5	5.29	83666	1	101.99	KDLYANTVLSGGTTMYPGIADR	iTRAQ4plex (K); iTRAQ4plex (N-term)
1	sp|P60709|ACTB_HUMAN	Actin, cytoplasmic 1 OS=Homo sapiens GN=ACTB PE=1 SV=1	19473	41710	419	17	59.5	5.29	83668	1	62.76	KDLYANTVLSGGTTMYPGIADR	iTRAQ4plex (K); iTRAQ4plex (N-term)
1	sp|P60709|ACTB_HUMAN	Actin, cytoplasmic 1 OS=Homo sapiens GN=ACTB PE=1 SV=1	19473	41710	419	17	59.5	5.29	83669	1	103.67	KDLYANTVLSGGTTMYPGIADR	iTRAQ4plex (K); iTRAQ4plex (N-term)
1	sp|P60709|ACTB_HUMAN	Actin, cytoplasmic 1 OS=Homo sapiens GN=ACTB PE=1 SV=1	19473	41710	419	17	59.5	5.29	83670	1	105.29	KDLYANTVLSGGTTMYPGIADR	iTRAQ4plex (K); iTRAQ4plex (N-term)
1	sp|P60709|ACTB_HUMAN	Actin, cytoplasmic 1 OS=Homo sapiens GN=ACTB PE=1 SV=1	19473	41710	419	17	59.5	5.29	83673	1	76.58	KDLYANTVLSGGTTMYPGIADR	iTRAQ4plex (K); iTRAQ4plex (N-term)
1	sp|P60709|ACTB_HUMAN	Actin, cytoplasmic 1 OS=Homo sapiens GN=ACTB PE=1 SV=1	19473	41710	419	17	59.5	5.29	83674	1	106.96	KDLYANTVLSGGTTMYPGIADR	iTRAQ4plex (K); iTRAQ4plex (N-term)
1	sp|P60709|ACTB_HUMAN	Actin, cytoplasmic 1 OS=Homo sapiens GN=ACTB PE=1 SV=1	19473	41710	419	17	59.5	5.29	83683	1	107.44	KDLYANTVLSGGTTMYPGIADR	Deamidated (NQ); iTRAQ4plex (K); iTRAQ4plex (N-term)
1	sp|P60709|ACTB_HUMAN	Actin, cytoplasmic 1 OS=Homo sapiens GN=ACTB PE=1 SV=1	19473	41710	419	17	59.5	5.29	83684	1	108.83	KDLYANTVLSGGTTMYPGIADR	Deamidated (NQ); iTRAQ4plex (K); iTRAQ4plex (N-term)
1	sp|P60709|ACTB_HUMAN	Actin, cytoplasmic 1 OS=Homo sapiens GN=ACTB PE=1 SV=1	19473	41710	419	17	59.5	5.29	83686	1	109.91	KDLYANTVLSGGTTMYPGIADR	Deamidated (NQ); iTRAQ4plex (K); iTRAQ4plex (N-term)
1	sp|P60709|ACTB_HUMAN	Actin, cytoplasmic 1 OS=Homo sapiens GN=ACTB PE=1 SV=1	19473	41710	419	17	59.5	5.29	83688	1	110.17	KDLYANTVLSGGTTMYPGIADR	Deamidated (NQ); iTRAQ4plex (K); iTRAQ4plex (N-term)
1	sp|P60709|ACTB_HUMAN	Actin, cytoplasmic 1 OS=Homo sapiens GN=ACTB PE=1 SV=1	19473	41710	419	17	59.5	5.29	84008	1	84.55	KDLYANTVLSGGTTMYPGIADR	iTRAQ4plex (K); iTRAQ4plex (N-term); Oxidation (M)
1	sp|P60709|ACTB_HUMAN	Actin, cytoplasmic 1 OS=Homo sapiens GN=ACTB PE=1 SV=1	19473	41710	419	17	59.5	5.29	84009	1	117.03	KDLYANTVLSGGTTMYPGIADR	iTRAQ4plex (K); iTRAQ4plex (N-term); Oxidation (M)
1	sp|P60709|ACTB_HUMAN	Actin, cytoplasmic 1 OS=Homo sapiens GN=ACTB PE=1 SV=1	19473	41710	419	17	59.5	5.29	84010	1	107.67	KDLYANTVLSGGTTMYPGIADR	iTRAQ4plex (K); iTRAQ4plex (N-term); Oxidation (M)
1	sp|P60709|ACTB_HUMAN	Actin, cytoplasmic 1 OS=Homo sapiens GN=ACTB PE=1 SV=1	19473	41710	419	17	59.5	5.29	84015	1	74.48	KDLYANTVLSGGTTMYPGIADR	iTRAQ4plex (K); iTRAQ4plex (N-term); Oxidation (M)
1	sp|P60709|ACTB_HUMAN	Actin, cytoplasmic 1 OS=Homo sapiens GN=ACTB PE=1 SV=1	19473	41710	419	17	59.5	5.29	87870	1	97.55	LCYVALDFEQEMATAASSSSLEK	iTRAQ4plex (K); iTRAQ4plex (N-term); Methylthio (C)
1	sp|P60709|ACTB_HUMAN	Actin, cytoplasmic 1 OS=Homo sapiens GN=ACTB PE=1 SV=1	19473	41710	419	17	59.5	5.29	87871	1	105.93	LCYVALDFEQEMATAASSSSLEK	iTRAQ4plex (K); iTRAQ4plex (N-term); Methylthio (C)
1	sp|P60709|ACTB_HUMAN	Actin, cytoplasmic 1 OS=Homo sapiens GN=ACTB PE=1 SV=1	19473	41710	419	17	59.5	5.29	87872	1	55.7	LCYVALDFEQEMATAASSSSLEK	iTRAQ4plex (K); iTRAQ4plex (N-term); Methylthio (C)
1	sp|P60709|ACTB_HUMAN	Actin, cytoplasmic 1 OS=Homo sapiens GN=ACTB PE=1 SV=1	19473	41710	419	17	59.5	5.29	87873	1	76.63	LCYVALDFEQEMATAASSSSLEK	iTRAQ4plex (K); iTRAQ4plex (N-term); Methylthio (C)
1	sp|P60709|ACTB_HUMAN	Actin, cytoplasmic 1 OS=Homo sapiens GN=ACTB PE=1 SV=1	19473	41710	419	17	59.5	5.29	87874	1	93.55	LCYVALDFEQEMATAASSSSLEK	iTRAQ4plex (K); iTRAQ4plex (N-term); Methylthio (C)
1	sp|P60709|ACTB_HUMAN	Actin, cytoplasmic 1 OS=Homo sapiens GN=ACTB PE=1 SV=1	19473	41710	419	17	59.5	5.29	87875	1	117.57	LCYVALDFEQEMATAASSSSLEK	iTRAQ4plex (K); iTRAQ4plex (N-term); Methylthio (C)
1	sp|P60709|ACTB_HUMAN	Actin, cytoplasmic 1 OS=Homo sapiens GN=ACTB PE=1 SV=1	19473	41710	419	17	59.5	5.29	87876	1	116.32	LCYVALDFEQEMATAASSSSLEK	iTRAQ4plex (K); iTRAQ4plex (N-term); Methylthio (C)
1	sp|P60709|ACTB_HUMAN	Actin, cytoplasmic 1 OS=Homo sapiens GN=ACTB PE=1 SV=1	19473	41710	419	17	59.5	5.29	87877	1	97.14	LCYVALDFEQEMATAASSSSLEK	iTRAQ4plex (K); iTRAQ4plex (N-term); Methylthio (C)
1	sp|P60709|ACTB_HUMAN	Actin, cytoplasmic 1 OS=Homo sapiens GN=ACTB PE=1 SV=1	19473	41710	419	17	59.5	5.29	87878	1	61.97	LCYVALDFEQEMATAASSSSLEK	iTRAQ4plex (K); iTRAQ4plex (N-term); Methylthio (C)
1	sp|P60709|ACTB_HUMAN	Actin, cytoplasmic 1 OS=Homo sapiens GN=ACTB PE=1 SV=1	19473	41710	419	17	59.5	5.29	87879	1	91.31	LCYVALDFEQEMATAASSSSLEK	iTRAQ4plex (K); iTRAQ4plex (N-term); Methylthio (C)
1	sp|P60709|ACTB_HUMAN	Actin, cytoplasmic 1 OS=Homo sapiens GN=ACTB PE=1 SV=1	19473	41710	419	17	59.5	5.29	87880	1	117.89	LCYVALDFEQEMATAASSSSLEK	iTRAQ4plex (K); iTRAQ4plex (N-term); Methylthio (C)
1	sp|P60709|ACTB_HUMAN	Actin, cytoplasmic 1 OS=Homo sapiens GN=ACTB PE=1 SV=1	19473	41710	419	17	59.5	5.29	87881	1	49.09	LCYVALDFEQEMATAASSSSLEK	iTRAQ4plex (K); iTRAQ4plex (N-term); Methylthio (C)
1	sp|P60709|ACTB_HUMAN	Actin, cytoplasmic 1 OS=Homo sapiens GN=ACTB PE=1 SV=1	19473	41710	419	17	59.5	5.29	87882	1	90.2	LCYVALDFEQEMATAASSSSLEK	iTRAQ4plex (K); iTRAQ4plex (N-term); Methylthio (C)
1	sp|P60709|ACTB_HUMAN	Actin, cytoplasmic 1 OS=Homo sapiens GN=ACTB PE=1 SV=1	19473	41710	419	17	59.5	5.29	87883	1	120.06	LCYVALDFEQEMATAASSSSLEK	iTRAQ4plex (K); iTRAQ4plex (N-term); Methylthio (C)
1	sp|P60709|ACTB_HUMAN	Actin, cytoplasmic 1 OS=Homo sapiens GN=ACTB PE=1 SV=1	19473	41710	419	17	59.5	5.29	87884	1	95.18	LCYVALDFEQEMATAASSSSLEK	iTRAQ4plex (K); iTRAQ4plex (N-term); Methylthio (C)
1	sp|P60709|ACTB_HUMAN	Actin, cytoplasmic 1 OS=Homo sapiens GN=ACTB PE=1 SV=1	19473	41710	419	17	59.5	5.29	87887	1	113	LCYVALDFEQEMATAASSSSLEK	iTRAQ4plex (K); iTRAQ4plex (N-term); Methylthio (C)
1	sp|P60709|ACTB_HUMAN	Actin, cytoplasmic 1 OS=Homo sapiens GN=ACTB PE=1 SV=1	19473	41710	419	17	59.5	5.29	87893	1	51.3	LCYVALDFEQEMATAASSSSLEK	iTRAQ4plex (K); iTRAQ4plex (N-term); Methylthio (C)
1	sp|P60709|ACTB_HUMAN	Actin, cytoplasmic 1 OS=Homo sapiens GN=ACTB PE=1 SV=1	19473	41710	419	17	59.5	5.29	94212	0	87.4	TTGIVMDSGDGVTHTVPIYEGYALPHAILR
1	sp|P60709|ACTB_HUMAN	Actin, cytoplasmic 1 OS=Homo sapiens GN=ACTB PE=1 SV=1	19473	41710	419	17	59.5	5.29	94213	0	83.77	TTGIVMDSGDGVTHTVPIYEGYALPHAILR
1	sp|P60709|ACTB_HUMAN	Actin, cytoplasmic 1 OS=Homo sapiens GN=ACTB PE=1 SV=1	19473	41710	419	17	59.5	5.29	96133	0	114.19	TTGIVMDSGDGVTHTVPIYEGYALPHAILR	iTRAQ4plex (N-term)
1	sp|P60709|ACTB_HUMAN	Actin, cytoplasmic 1 OS=Homo sapiens GN=ACTB PE=1 SV=1	19473	41710	419	17	59.5	5.29	96134	0	84.59	TTGIVMDSGDGVTHTVPIYEGYALPHAILR	iTRAQ4plex (N-term)
1	sp|P60709|ACTB_HUMAN	Actin, cytoplasmic 1 OS=Homo sapiens GN=ACTB PE=1 SV=1	19473	41710	419	17	59.5	5.29	96136	0	103.2	TTGIVMDSGDGVTHTVPIYEGYALPHAILR	iTRAQ4plex (N-term)
1	sp|P60709|ACTB_HUMAN	Actin, cytoplasmic 1 OS=Homo sapiens GN=ACTB PE=1 SV=1	19473	41710	419	17	59.5	5.29	96137	0	88.37	TTGIVMDSGDGVTHTVPIYEGYALPHAILR	iTRAQ4plex (N-term)
1	sp|P60709|ACTB_HUMAN	Actin, cytoplasmic 1 OS=Homo sapiens GN=ACTB PE=1 SV=1	19473	41710	419	17	59.5	5.29	96138	0	108.88	TTGIVMDSGDGVTHTVPIYEGYALPHAILR	iTRAQ4plex (N-term)
1	sp|P60709|ACTB_HUMAN	Actin, cytoplasmic 1 OS=Homo sapiens GN=ACTB PE=1 SV=1	19473	41710	419	17	59.5	5.29	96140	0	113.97	TTGIVMDSGDGVTHTVPIYEGYALPHAILR	iTRAQ4plex (N-term)
1	sp|P60709|ACTB_HUMAN	Actin, cytoplasmic 1 OS=Homo sapiens GN=ACTB PE=1 SV=1	19473	41710	419	17	59.5	5.29	96141	0	92.16	TTGIVMDSGDGVTHTVPIYEGYALPHAILR	iTRAQ4plex (N-term)
1	sp|P60709|ACTB_HUMAN	Actin, cytoplasmic 1 OS=Homo sapiens GN=ACTB PE=1 SV=1	19473	41710	419	17	59.5	5.29	96142	0	121.88	TTGIVMDSGDGVTHTVPIYEGYALPHAILR	iTRAQ4plex (N-term)
1	sp|P60709|ACTB_HUMAN	Actin, cytoplasmic 1 OS=Homo sapiens GN=ACTB PE=1 SV=1	19473	41710	419	17	59.5	5.29	96143	0	94.39	TTGIVMDSGDGVTHTVPIYEGYALPHAILR	iTRAQ4plex (N-term)
1	sp|P60709|ACTB_HUMAN	Actin, cytoplasmic 1 OS=Homo sapiens GN=ACTB PE=1 SV=1	19473	41710	419	17	59.5	5.29	96144	0	100.41	TTGIVMDSGDGVTHTVPIYEGYALPHAILR	iTRAQ4plex (N-term)
1	sp|P60709|ACTB_HUMAN	Actin, cytoplasmic 1 OS=Homo sapiens GN=ACTB PE=1 SV=1	19473	41710	419	17	59.5	5.29	96145	0	91.18	TTGIVMDSGDGVTHTVPIYEGYALPHAILR	iTRAQ4plex (N-term)
1	sp|P60709|ACTB_HUMAN	Actin, cytoplasmic 1 OS=Homo sapiens GN=ACTB PE=1 SV=1	19473	41710	419	17	59.5	5.29	96147	0	96.79	TTGIVMDSGDGVTHTVPIYEGYALPHAILR	iTRAQ4plex (N-term)
1	sp|P60709|ACTB_HUMAN	Actin, cytoplasmic 1 OS=Homo sapiens GN=ACTB PE=1 SV=1	19473	41710	419	17	59.5	5.29	96148	0	90.4	TTGIVMDSGDGVTHTVPIYEGYALPHAILR	iTRAQ4plex (N-term)
1	sp|P60709|ACTB_HUMAN	Actin, cytoplasmic 1 OS=Homo sapiens GN=ACTB PE=1 SV=1	19473	41710	419	17	59.5	5.29	96150	0	115.63	TTGIVMDSGDGVTHTVPIYEGYALPHAILR	iTRAQ4plex (N-term)
1	sp|P60709|ACTB_HUMAN	Actin, cytoplasmic 1 OS=Homo sapiens GN=ACTB PE=1 SV=1	19473	41710	419	17	59.5	5.29	96151	0	97.17	TTGIVMDSGDGVTHTVPIYEGYALPHAILR	iTRAQ4plex (N-term)
1	sp|P60709|ACTB_HUMAN	Actin, cytoplasmic 1 OS=Homo sapiens GN=ACTB PE=1 SV=1	19473	41710	419	17	59.5	5.29	96152	0	118.5	TTGIVMDSGDGVTHTVPIYEGYALPHAILR	iTRAQ4plex (N-term)
1	sp|P60709|ACTB_HUMAN	Actin, cytoplasmic 1 OS=Homo sapiens GN=ACTB PE=1 SV=1	19473	41710	419	17	59.5	5.29	96153	0	123.25	TTGIVMDSGDGVTHTVPIYEGYALPHAILR	iTRAQ4plex (N-term)
1	sp|P60709|ACTB_HUMAN	Actin, cytoplasmic 1 OS=Homo sapiens GN=ACTB PE=1 SV=1	19473	41710	419	17	59.5	5.29	96154	0	124.73	TTGIVMDSGDGVTHTVPIYEGYALPHAILR	iTRAQ4plex (N-term)
1	sp|P60709|ACTB_HUMAN	Actin, cytoplasmic 1 OS=Homo sapiens GN=ACTB PE=1 SV=1	19473	41710	419	17	59.5	5.29	96155	0	69.8	TTGIVMDSGDGVTHTVPIYEGYALPHAILR	iTRAQ4plex (N-term)
1	sp|P60709|ACTB_HUMAN	Actin, cytoplasmic 1 OS=Homo sapiens GN=ACTB PE=1 SV=1	19473	41710	419	17	59.5	5.29	96362	0	81.94	TTGIVMDSGDGVTHTVPIYEGYALPHAILR	iTRAQ4plex (N-term); Oxidation (M)
1	sp|P60709|ACTB_HUMAN	Actin, cytoplasmic 1 OS=Homo sapiens GN=ACTB PE=1 SV=1	19473	41710	419	17	59.5	5.29	96363	0	80.08	TTGIVMDSGDGVTHTVPIYEGYALPHAILR	iTRAQ4plex (N-term); Oxidation (M)
1	sp|P60709|ACTB_HUMAN	Actin, cytoplasmic 1 OS=Homo sapiens GN=ACTB PE=1 SV=1	19473	41710	419	17	59.5	5.29	96364	0	69.35	TTGIVMDSGDGVTHTVPIYEGYALPHAILR	iTRAQ4plex (N-term); Oxidation (M)
1	sp|P60709|ACTB_HUMAN	Actin, cytoplasmic 1 OS=Homo sapiens GN=ACTB PE=1 SV=1	19473	41710	419	17	59.5	5.29	96365	0	89.46	TTGIVMDSGDGVTHTVPIYEGYALPHAILR	iTRAQ4plex (N-term); Oxidation (M)
1	sp|P60709|ACTB_HUMAN	Actin, cytoplasmic 1 OS=Homo sapiens GN=ACTB PE=1 SV=1	19473	41710	419	17	59.5	5.29	96366	0	86.89	TTGIVMDSGDGVTHTVPIYEGYALPHAILR	iTRAQ4plex (N-term); Oxidation (M)
1	sp|P60709|ACTB_HUMAN	Actin, cytoplasmic 1 OS=Homo sapiens GN=ACTB PE=1 SV=1	19473	41710	419	17	59.5	5.29	96368	0	91.78	TTGIVMDSGDGVTHTVPIYEGYALPHAILR	iTRAQ4plex (N-term); Oxidation (M)
1	sp|P60710|ACTB_MOUSE	Actin, cytoplasmic 1 OS=Mus musculus GN=Actb PE=1 SV=1	19473	41710	419	17	59.5	5.29	1476	0	46.87	IIAPPER
1	sp|P60710|ACTB_MOUSE	Actin, cytoplasmic 1 OS=Mus musculus GN=Actb PE=1 SV=1	19473	41710	419	17	59.5	5.29	5327	0	39.92	GILTLK	iTRAQ4plex (K); iTRAQ4plex (N-term)
1	sp|P60710|ACTB_MOUSE	Actin, cytoplasmic 1 OS=Mus musculus GN=Actb PE=1 SV=1	19473	41710	419	17	59.5	5.29	5331	0	42.74	GILTLK	iTRAQ4plex (K); iTRAQ4plex (N-term)
1	sp|P60710|ACTB_MOUSE	Actin, cytoplasmic 1 OS=Mus musculus GN=Actb PE=1 SV=1	19473	41710	419	17	59.5	5.29	5333	0	42.58	GILTLK	iTRAQ4plex (K); iTRAQ4plex (N-term)
1	sp|P60710|ACTB_MOUSE	Actin, cytoplasmic 1 OS=Mus musculus GN=Actb PE=1 SV=1	19473	41710	419	17	59.5	5.29	5336	0	42.78	GILTLK	iTRAQ4plex (K); iTRAQ4plex (N-term)
1	sp|P60710|ACTB_MOUSE	Actin, cytoplasmic 1 OS=Mus musculus GN=Actb PE=1 SV=1	19473	41710	419	17	59.5	5.29	5337	0	42.64	GILTLK	iTRAQ4plex (K); iTRAQ4plex (N-term)
1	sp|P60710|ACTB_MOUSE	Actin, cytoplasmic 1 OS=Mus musculus GN=Actb PE=1 SV=1	19473	41710	419	17	59.5	5.29	12732	0	87.96	AGFAGDDAPR	iTRAQ4plex (N-term)
1	sp|P60710|ACTB_MOUSE	Actin, cytoplasmic 1 OS=Mus musculus GN=Actb PE=1 SV=1	19473	41710	419	17	59.5	5.29	12733	0	72.48	AGFAGDDAPR	iTRAQ4plex (N-term)
1	sp|P60710|ACTB_MOUSE	Actin, cytoplasmic 1 OS=Mus musculus GN=Actb PE=1 SV=1	19473	41710	419	17	59.5	5.29	12734	0	87.97	AGFAGDDAPR	iTRAQ4plex (N-term)
1	sp|P60710|ACTB_MOUSE	Actin, cytoplasmic 1 OS=Mus musculus GN=Actb PE=1 SV=1	19473	41710	419	17	59.5	5.29	12735	0	87.94	AGFAGDDAPR	iTRAQ4plex (N-term)
1	sp|P60710|ACTB_MOUSE	Actin, cytoplasmic 1 OS=Mus musculus GN=Actb PE=1 SV=1	19473	41710	419	17	59.5	5.29	12736	0	87.99	AGFAGDDAPR	iTRAQ4plex (N-term)
1	sp|P60710|ACTB_MOUSE	Actin, cytoplasmic 1 OS=Mus musculus GN=Actb PE=1 SV=1	19473	41710	419	17	59.5	5.29	12737	0	78.21	AGFAGDDAPR	iTRAQ4plex (N-term)
1	sp|P60710|ACTB_MOUSE	Actin, cytoplasmic 1 OS=Mus musculus GN=Actb PE=1 SV=1	19473	41710	419	17	59.5	5.29	20946	1	42.21	GYSFTTTAER	iTRAQ4plex (N-term)
1	sp|P60710|ACTB_MOUSE	Actin, cytoplasmic 1 OS=Mus musculus GN=Actb PE=1 SV=1	19473	41710	419	17	59.5	5.29	20947	1	58.27	GYSFTTTAER	iTRAQ4plex (N-term)
1	sp|P60710|ACTB_MOUSE	Actin, cytoplasmic 1 OS=Mus musculus GN=Actb PE=1 SV=1	19473	41710	419	17	59.5	5.29	20948	1	55.61	GYSFTTTAER	iTRAQ4plex (N-term)
1	sp|P60710|ACTB_MOUSE	Actin, cytoplasmic 1 OS=Mus musculus GN=Actb PE=1 SV=1	19473	41710	419	17	59.5	5.29	20950	1	59.44	GYSFTTTAER	iTRAQ4plex (N-term)
1	sp|P60710|ACTB_MOUSE	Actin, cytoplasmic 1 OS=Mus musculus GN=Actb PE=1 SV=1	19473	41710	419	17	59.5	5.29	20951	1	52.61	GYSFTTTAER	iTRAQ4plex (N-term)
1	sp|P60710|ACTB_MOUSE	Actin, cytoplasmic 1 OS=Mus musculus GN=Actb PE=1 SV=1	19473	41710	419	17	59.5	5.29	20952	1	52.71	GYSFTTTAER	iTRAQ4plex (N-term)
1	sp|P60710|ACTB_MOUSE	Actin, cytoplasmic 1 OS=Mus musculus GN=Actb PE=1 SV=1	19473	41710	419	17	59.5	5.29	20953	1	58.09	GYSFTTTAER	iTRAQ4plex (N-term)
1	sp|P60710|ACTB_MOUSE	Actin, cytoplasmic 1 OS=Mus musculus GN=Actb PE=1 SV=1	19473	41710	419	17	59.5	5.29	20955	1	49.99	GYSFTTTAER	iTRAQ4plex (N-term)
1	sp|P60710|ACTB_MOUSE	Actin, cytoplasmic 1 OS=Mus musculus GN=Actb PE=1 SV=1	19473	41710	419	17	59.5	5.29	20956	1	56.94	GYSFTTTAER	iTRAQ4plex (N-term)
1	sp|P60710|ACTB_MOUSE	Actin, cytoplasmic 1 OS=Mus musculus GN=Actb PE=1 SV=1	19473	41710	419	17	59.5	5.29	20957	1	56.88	GYSFTTTAER	iTRAQ4plex (N-term)
1	sp|P60710|ACTB_MOUSE	Actin, cytoplasmic 1 OS=Mus musculus GN=Actb PE=1 SV=1	19473	41710	419	17	59.5	5.29	20958	1	63.2	GYSFTTTAER	iTRAQ4plex (N-term)
1	sp|P60710|ACTB_MOUSE	Actin, cytoplasmic 1 OS=Mus musculus GN=Actb PE=1 SV=1	19473	41710	419	17	59.5	5.29	20959	1	61.68	GYSFTTTAER	iTRAQ4plex (N-term)
1	sp|P60710|ACTB_MOUSE	Actin, cytoplasmic 1 OS=Mus musculus GN=Actb PE=1 SV=1	19473	41710	419	17	59.5	5.29	20961	1	63.26	GYSFTTTAER	iTRAQ4plex (N-term)
1	sp|P60710|ACTB_MOUSE	Actin, cytoplasmic 1 OS=Mus musculus GN=Actb PE=1 SV=1	19473	41710	419	17	59.5	5.29	20962	1	67.38	GYSFTTTAER	iTRAQ4plex (N-term)
1	sp|P60710|ACTB_MOUSE	Actin, cytoplasmic 1 OS=Mus musculus GN=Actb PE=1 SV=1	19473	41710	419	17	59.5	5.29	20963	1	61.23	GYSFTTTAER	iTRAQ4plex (N-term)
1	sp|P60710|ACTB_MOUSE	Actin, cytoplasmic 1 OS=Mus musculus GN=Actb PE=1 SV=1	19473	41710	419	17	59.5	5.29	20964	1	61.39	GYSFTTTAER	iTRAQ4plex (N-term)
1	sp|P60710|ACTB_MOUSE	Actin, cytoplasmic 1 OS=Mus musculus GN=Actb PE=1 SV=1	19473	41710	419	17	59.5	5.29	21473	0	56.34	DLTDYLMK	iTRAQ4plex (K); iTRAQ4plex (N-term)
1	sp|P60710|ACTB_MOUSE	Actin, cytoplasmic 1 OS=Mus musculus GN=Actb PE=1 SV=1	19473	41710	419	17	59.5	5.29	21475	0	56.75	DLTDYLMK	iTRAQ4plex (K); iTRAQ4plex (N-term)
1	sp|P60710|ACTB_MOUSE	Actin, cytoplasmic 1 OS=Mus musculus GN=Actb PE=1 SV=1	19473	41710	419	17	59.5	5.29	21476	0	56.29	DLTDYLMK	iTRAQ4plex (K); iTRAQ4plex (N-term)
1	sp|P60710|ACTB_MOUSE	Actin, cytoplasmic 1 OS=Mus musculus GN=Actb PE=1 SV=1	19473	41710	419	17	59.5	5.29	21480	0	56.35	DLTDYLMK	iTRAQ4plex (K); iTRAQ4plex (N-term)
1	sp|P60710|ACTB_MOUSE	Actin, cytoplasmic 1 OS=Mus musculus GN=Actb PE=1 SV=1	19473	41710	419	17	59.5	5.29	21481	0	55.63	DLTDYLMK	iTRAQ4plex (K); iTRAQ4plex (N-term)
1	sp|P60710|ACTB_MOUSE	Actin, cytoplasmic 1 OS=Mus musculus GN=Actb PE=1 SV=1	19473	41710	419	17	59.5	5.29	21482	0	53.64	DLTDYLMK	iTRAQ4plex (K); iTRAQ4plex (N-term)
1	sp|P60710|ACTB_MOUSE	Actin, cytoplasmic 1 OS=Mus musculus GN=Actb PE=1 SV=1	19473	41710	419	17	59.5	5.29	21483	0	56.58	DLTDYLMK	iTRAQ4plex (K); iTRAQ4plex (N-term)
1	sp|P60710|ACTB_MOUSE	Actin, cytoplasmic 1 OS=Mus musculus GN=Actb PE=1 SV=1	19473	41710	419	17	59.5	5.29	21484	0	56.33	DLTDYLMK	iTRAQ4plex (K); iTRAQ4plex (N-term)
1	sp|P60710|ACTB_MOUSE	Actin, cytoplasmic 1 OS=Mus musculus GN=Actb PE=1 SV=1	19473	41710	419	17	59.5	5.29	21485	0	53.54	DLTDYLMK	iTRAQ4plex (K); iTRAQ4plex (N-term)
1	sp|P60710|ACTB_MOUSE	Actin, cytoplasmic 1 OS=Mus musculus GN=Actb PE=1 SV=1	19473	41710	419	17	59.5	5.29	21486	0	58.06	DLTDYLMK	iTRAQ4plex (K); iTRAQ4plex (N-term)
1	sp|P60710|ACTB_MOUSE	Actin, cytoplasmic 1 OS=Mus musculus GN=Actb PE=1 SV=1	19473	41710	419	17	59.5	5.29	21487	0	56.2	DLTDYLMK	iTRAQ4plex (K); iTRAQ4plex (N-term)
1	sp|P60710|ACTB_MOUSE	Actin, cytoplasmic 1 OS=Mus musculus GN=Actb PE=1 SV=1	19473	41710	419	17	59.5	5.29	21488	0	56.37	DLTDYLMK	iTRAQ4plex (K); iTRAQ4plex (N-term)
1	sp|P60710|ACTB_MOUSE	Actin, cytoplasmic 1 OS=Mus musculus GN=Actb PE=1 SV=1	19473	41710	419	17	59.5	5.29	21489	0	55.96	DLTDYLMK	iTRAQ4plex (K); iTRAQ4plex (N-term)
1	sp|P60710|ACTB_MOUSE	Actin, cytoplasmic 1 OS=Mus musculus GN=Actb PE=1 SV=1	19473	41710	419	17	59.5	5.29	21490	0	56.31	DLTDYLMK	iTRAQ4plex (K); iTRAQ4plex (N-term)
1	sp|P60710|ACTB_MOUSE	Actin, cytoplasmic 1 OS=Mus musculus GN=Actb PE=1 SV=1	19473	41710	419	17	59.5	5.29	21491	0	54.94	DLTDYLMK	iTRAQ4plex (K); iTRAQ4plex (N-term)
1	sp|P60710|ACTB_MOUSE	Actin, cytoplasmic 1 OS=Mus musculus GN=Actb PE=1 SV=1	19473	41710	419	17	59.5	5.29	22254	0	51.63	DLTDYLMK	iTRAQ4plex (K); iTRAQ4plex (N-term); Oxidation (M)
1	sp|P60710|ACTB_MOUSE	Actin, cytoplasmic 1 OS=Mus musculus GN=Actb PE=1 SV=1	19473	41710	419	17	59.5	5.29	22255	0	50.13	DLTDYLMK	iTRAQ4plex (K); iTRAQ4plex (N-term); Oxidation (M)
1	sp|P60710|ACTB_MOUSE	Actin, cytoplasmic 1 OS=Mus musculus GN=Actb PE=1 SV=1	19473	41710	419	17	59.5	5.29	22256	0	53.93	DLTDYLMK	iTRAQ4plex (K); iTRAQ4plex (N-term); Oxidation (M)
1	sp|P60710|ACTB_MOUSE	Actin, cytoplasmic 1 OS=Mus musculus GN=Actb PE=1 SV=1	19473	41710	419	17	59.5	5.29	22257	0	52.01	DLTDYLMK	iTRAQ4plex (K); iTRAQ4plex (N-term); Oxidation (M)
1	sp|P60710|ACTB_MOUSE	Actin, cytoplasmic 1 OS=Mus musculus GN=Actb PE=1 SV=1	19473	41710	419	17	59.5	5.29	22258	0	50.62	DLTDYLMK	iTRAQ4plex (K); iTRAQ4plex (N-term); Oxidation (M)
1	sp|P60710|ACTB_MOUSE	Actin, cytoplasmic 1 OS=Mus musculus GN=Actb PE=1 SV=1	19473	41710	419	17	59.5	5.29	22259	0	52.38	DLTDYLMK	iTRAQ4plex (K); iTRAQ4plex (N-term); Oxidation (M)
1	sp|P60710|ACTB_MOUSE	Actin, cytoplasmic 1 OS=Mus musculus GN=Actb PE=1 SV=1	19473	41710	419	17	59.5	5.29	24381	0	48.88	DSYVGDEAQSK	iTRAQ4plex (K)
1	sp|P60710|ACTB_MOUSE	Actin, cytoplasmic 1 OS=Mus musculus GN=Actb PE=1 SV=1	19473	41710	419	17	59.5	5.29	30139	0	76.82	EITALAPSTMK	iTRAQ4plex (K); iTRAQ4plex (N-term)
1	sp|P60710|ACTB_MOUSE	Actin, cytoplasmic 1 OS=Mus musculus GN=Actb PE=1 SV=1	19473	41710	419	17	59.5	5.29	30140	0	52.07	EITALAPSTMK	iTRAQ4plex (K); iTRAQ4plex (N-term)
1	sp|P60710|ACTB_MOUSE	Actin, cytoplasmic 1 OS=Mus musculus GN=Actb PE=1 SV=1	19473	41710	419	17	59.5	5.29	30142	0	49.57	EITALAPSTMK	iTRAQ4plex (K); iTRAQ4plex (N-term)
1	sp|P60710|ACTB_MOUSE	Actin, cytoplasmic 1 OS=Mus musculus GN=Actb PE=1 SV=1	19473	41710	419	17	59.5	5.29	30143	0	74.56	EITALAPSTMK	iTRAQ4plex (K); iTRAQ4plex (N-term)
1	sp|P60710|ACTB_MOUSE	Actin, cytoplasmic 1 OS=Mus musculus GN=Actb PE=1 SV=1	19473	41710	419	17	59.5	5.29	30145	0	51.35	EITALAPSTMK	iTRAQ4plex (K); iTRAQ4plex (N-term)
1	sp|P60710|ACTB_MOUSE	Actin, cytoplasmic 1 OS=Mus musculus GN=Actb PE=1 SV=1	19473	41710	419	17	59.5	5.29	30146	0	76.5	EITALAPSTMK	iTRAQ4plex (K); iTRAQ4plex (N-term)
1	sp|P60710|ACTB_MOUSE	Actin, cytoplasmic 1 OS=Mus musculus GN=Actb PE=1 SV=1	19473	41710	419	17	59.5	5.29	30147	0	54.77	EITALAPSTMK	iTRAQ4plex (K); iTRAQ4plex (N-term)
1	sp|P60710|ACTB_MOUSE	Actin, cytoplasmic 1 OS=Mus musculus GN=Actb PE=1 SV=1	19473	41710	419	17	59.5	5.29	30148	0	74.57	EITALAPSTMK	iTRAQ4plex (K); iTRAQ4plex (N-term)
1	sp|P60710|ACTB_MOUSE	Actin, cytoplasmic 1 OS=Mus musculus GN=Actb PE=1 SV=1	19473	41710	419	17	59.5	5.29	30149	0	49.68	EITALAPSTMK	iTRAQ4plex (K); iTRAQ4plex (N-term)
1	sp|P60710|ACTB_MOUSE	Actin, cytoplasmic 1 OS=Mus musculus GN=Actb PE=1 SV=1	19473	41710	419	17	59.5	5.29	30714	0	54.27	HQGVMVGMGQK	iTRAQ4plex (K); iTRAQ4plex (N-term)
1	sp|P60710|ACTB_MOUSE	Actin, cytoplasmic 1 OS=Mus musculus GN=Actb PE=1 SV=1	19473	41710	419	17	59.5	5.29	30718	0	44.74	HQGVMVGMGQK	iTRAQ4plex (K); iTRAQ4plex (N-term)
1	sp|P60710|ACTB_MOUSE	Actin, cytoplasmic 1 OS=Mus musculus GN=Actb PE=1 SV=1	19473	41710	419	17	59.5	5.29	30719	0	49.84	HQGVMVGMGQK	iTRAQ4plex (K); iTRAQ4plex (N-term)
1	sp|P60710|ACTB_MOUSE	Actin, cytoplasmic 1 OS=Mus musculus GN=Actb PE=1 SV=1	19473	41710	419	17	59.5	5.29	30720	0	43.63	HQGVMVGMGQK	iTRAQ4plex (K); iTRAQ4plex (N-term)
1	sp|P60710|ACTB_MOUSE	Actin, cytoplasmic 1 OS=Mus musculus GN=Actb PE=1 SV=1	19473	41710	419	17	59.5	5.29	30722	0	60.92	HQGVMVGMGQK	iTRAQ4plex (K); iTRAQ4plex (N-term)
1	sp|P60710|ACTB_MOUSE	Actin, cytoplasmic 1 OS=Mus musculus GN=Actb PE=1 SV=1	19473	41710	419	17	59.5	5.29	30790	0	65.61	HQGVMVGMGQK	Deamidated (NQ); iTRAQ4plex (K); iTRAQ4plex (N-term)
1	sp|P60710|ACTB_MOUSE	Actin, cytoplasmic 1 OS=Mus musculus GN=Actb PE=1 SV=1	19473	41710	419	17	59.5	5.29	30796	0	45.31	HQGVMVGMGQK	Deamidated (NQ); iTRAQ4plex (K); iTRAQ4plex (N-term)
1	sp|P60710|ACTB_MOUSE	Actin, cytoplasmic 1 OS=Mus musculus GN=Actb PE=1 SV=1	19473	41710	419	17	59.5	5.29	31076	0	46.66	EITALAPSTMK	iTRAQ4plex (K); iTRAQ4plex (N-term); Oxidation (M)
1	sp|P60710|ACTB_MOUSE	Actin, cytoplasmic 1 OS=Mus musculus GN=Actb PE=1 SV=1	19473	41710	419	17	59.5	5.29	31078	0	57.03	EITALAPSTMK	iTRAQ4plex (K); iTRAQ4plex (N-term); Oxidation (M)
1	sp|P60710|ACTB_MOUSE	Actin, cytoplasmic 1 OS=Mus musculus GN=Actb PE=1 SV=1	19473	41710	419	17	59.5	5.29	31080	0	65.25	EITALAPSTMK	iTRAQ4plex (K); iTRAQ4plex (N-term); Oxidation (M)
1	sp|P60710|ACTB_MOUSE	Actin, cytoplasmic 1 OS=Mus musculus GN=Actb PE=1 SV=1	19473	41710	419	17	59.5	5.29	31081	0	51.68	EITALAPSTMK	iTRAQ4plex (K); iTRAQ4plex (N-term); Oxidation (M)
1	sp|P60710|ACTB_MOUSE	Actin, cytoplasmic 1 OS=Mus musculus GN=Actb PE=1 SV=1	19473	41710	419	17	59.5	5.29	31082	0	65.21	EITALAPSTMK	iTRAQ4plex (K); iTRAQ4plex (N-term); Oxidation (M)
1	sp|P60710|ACTB_MOUSE	Actin, cytoplasmic 1 OS=Mus musculus GN=Actb PE=1 SV=1	19473	41710	419	17	59.5	5.29	31083	0	65.06	EITALAPSTMK	iTRAQ4plex (K); iTRAQ4plex (N-term); Oxidation (M)
1	sp|P60710|ACTB_MOUSE	Actin, cytoplasmic 1 OS=Mus musculus GN=Actb PE=1 SV=1	19473	41710	419	17	59.5	5.29	31084	0	55.64	EITALAPSTMK	iTRAQ4plex (K); iTRAQ4plex (N-term); Oxidation (M)
1	sp|P60710|ACTB_MOUSE	Actin, cytoplasmic 1 OS=Mus musculus GN=Actb PE=1 SV=1	19473	41710	419	17	59.5	5.29	31564	0	42.7	HQGVMVGMGQK	iTRAQ4plex (K); iTRAQ4plex (N-term); Oxidation (M)
1	sp|P60710|ACTB_MOUSE	Actin, cytoplasmic 1 OS=Mus musculus GN=Actb PE=1 SV=1	19473	41710	419	17	59.5	5.29	31568	0	53.42	HQGVMVGMGQK	iTRAQ4plex (K); iTRAQ4plex (N-term); Oxidation (M)
1	sp|P60710|ACTB_MOUSE	Actin, cytoplasmic 1 OS=Mus musculus GN=Actb PE=1 SV=1	19473	41710	419	17	59.5	5.29	32124	0	52.29	DSYVGDEAQSK	iTRAQ4plex (K); iTRAQ4plex (N-term)
1	sp|P60710|ACTB_MOUSE	Actin, cytoplasmic 1 OS=Mus musculus GN=Actb PE=1 SV=1	19473	41710	419	17	59.5	5.29	32125	0	83.26	DSYVGDEAQSK	iTRAQ4plex (K); iTRAQ4plex (N-term)
1	sp|P60710|ACTB_MOUSE	Actin, cytoplasmic 1 OS=Mus musculus GN=Actb PE=1 SV=1	19473	41710	419	17	59.5	5.29	32127	0	75.75	DSYVGDEAQSK	iTRAQ4plex (K); iTRAQ4plex (N-term)
1	sp|P60710|ACTB_MOUSE	Actin, cytoplasmic 1 OS=Mus musculus GN=Actb PE=1 SV=1	19473	41710	419	17	59.5	5.29	32128	0	63.26	DSYVGDEAQSK	iTRAQ4plex (K); iTRAQ4plex (N-term)
1	sp|P60710|ACTB_MOUSE	Actin, cytoplasmic 1 OS=Mus musculus GN=Actb PE=1 SV=1	19473	41710	419	17	59.5	5.29	32130	0	83.15	DSYVGDEAQSK	iTRAQ4plex (K); iTRAQ4plex (N-term)
1	sp|P60710|ACTB_MOUSE	Actin, cytoplasmic 1 OS=Mus musculus GN=Actb PE=1 SV=1	19473	41710	419	17	59.5	5.29	32131	0	82.75	DSYVGDEAQSK	iTRAQ4plex (K); iTRAQ4plex (N-term)
1	sp|P60710|ACTB_MOUSE	Actin, cytoplasmic 1 OS=Mus musculus GN=Actb PE=1 SV=1	19473	41710	419	17	59.5	5.29	32132	0	82.91	DSYVGDEAQSK	iTRAQ4plex (K); iTRAQ4plex (N-term)
1	sp|P60710|ACTB_MOUSE	Actin, cytoplasmic 1 OS=Mus musculus GN=Actb PE=1 SV=1	19473	41710	419	17	59.5	5.29	32133	0	81.16	DSYVGDEAQSK	iTRAQ4plex (K); iTRAQ4plex (N-term)
1	sp|P60710|ACTB_MOUSE	Actin, cytoplasmic 1 OS=Mus musculus GN=Actb PE=1 SV=1	19473	41710	419	17	59.5	5.29	32134	0	82.89	DSYVGDEAQSK	iTRAQ4plex (K); iTRAQ4plex (N-term)
1	sp|P60710|ACTB_MOUSE	Actin, cytoplasmic 1 OS=Mus musculus GN=Actb PE=1 SV=1	19473	41710	419	17	59.5	5.29	32135	0	49.43	DSYVGDEAQSK	iTRAQ4plex (K); iTRAQ4plex (N-term)
1	sp|P60710|ACTB_MOUSE	Actin, cytoplasmic 1 OS=Mus musculus GN=Actb PE=1 SV=1	19473	41710	419	17	59.5	5.29	32136	0	78.07	DSYVGDEAQSK	iTRAQ4plex (K); iTRAQ4plex (N-term)
1	sp|P60710|ACTB_MOUSE	Actin, cytoplasmic 1 OS=Mus musculus GN=Actb PE=1 SV=1	19473	41710	419	17	59.5	5.29	32137	0	81.28	DSYVGDEAQSK	iTRAQ4plex (K); iTRAQ4plex (N-term)
1	sp|P60710|ACTB_MOUSE	Actin, cytoplasmic 1 OS=Mus musculus GN=Actb PE=1 SV=1	19473	41710	419	17	59.5	5.29	32185	0	81.23	DSYVGDEAQSK	Deamidated (NQ); iTRAQ4plex (K); iTRAQ4plex (N-term)
1	sp|P60710|ACTB_MOUSE	Actin, cytoplasmic 1 OS=Mus musculus GN=Actb PE=1 SV=1	19473	41710	419	17	59.5	5.29	32186	0	80.1	DSYVGDEAQSK	Deamidated (NQ); iTRAQ4plex (K); iTRAQ4plex (N-term)
1	sp|P60710|ACTB_MOUSE	Actin, cytoplasmic 1 OS=Mus musculus GN=Actb PE=1 SV=1	19473	41710	419	17	59.5	5.29	32403	0	42.95	HQGVMVGMGQK	iTRAQ4plex (K); iTRAQ4plex (N-term); 2 Oxidation (M)
1	sp|P60710|ACTB_MOUSE	Actin, cytoplasmic 1 OS=Mus musculus GN=Actb PE=1 SV=1	19473	41710	419	17	59.5	5.29	32404	0	42.52	HQGVMVGMGQK	iTRAQ4plex (K); iTRAQ4plex (N-term); 2 Oxidation (M)
1	sp|P60710|ACTB_MOUSE	Actin, cytoplasmic 1 OS=Mus musculus GN=Actb PE=1 SV=1	19473	41710	419	17	59.5	5.29	32405	0	43.24	HQGVMVGMGQK	iTRAQ4plex (K); iTRAQ4plex (N-term); 2 Oxidation (M)
1	sp|P60710|ACTB_MOUSE	Actin, cytoplasmic 1 OS=Mus musculus GN=Actb PE=1 SV=1	19473	41710	419	17	59.5	5.29	33615	0	66.43	IWHHTFYNELR
1	sp|P60710|ACTB_MOUSE	Actin, cytoplasmic 1 OS=Mus musculus GN=Actb PE=1 SV=1	19473	41710	419	17	59.5	5.29	33616	0	54.49	IWHHTFYNELR
1	sp|P60710|ACTB_MOUSE	Actin, cytoplasmic 1 OS=Mus musculus GN=Actb PE=1 SV=1	19473	41710	419	17	59.5	5.29	33617	0	48	IWHHTFYNELR
1	sp|P60710|ACTB_MOUSE	Actin, cytoplasmic 1 OS=Mus musculus GN=Actb PE=1 SV=1	19473	41710	419	17	59.5	5.29	33619	0	66.72	IWHHTFYNELR
1	sp|P60710|ACTB_MOUSE	Actin, cytoplasmic 1 OS=Mus musculus GN=Actb PE=1 SV=1	19473	41710	419	17	59.5	5.29	33620	0	55.12	IWHHTFYNELR
1	sp|P60710|ACTB_MOUSE	Actin, cytoplasmic 1 OS=Mus musculus GN=Actb PE=1 SV=1	19473	41710	419	17	59.5	5.29	33621	0	55.52	IWHHTFYNELR
1	sp|P60710|ACTB_MOUSE	Actin, cytoplasmic 1 OS=Mus musculus GN=Actb PE=1 SV=1	19473	41710	419	17	59.5	5.29	33622	0	56.83	IWHHTFYNELR
1	sp|P60710|ACTB_MOUSE	Actin, cytoplasmic 1 OS=Mus musculus GN=Actb PE=1 SV=1	19473	41710	419	17	59.5	5.29	41366	0	48.37	IWHHTFYNELR	iTRAQ4plex (N-term)
1	sp|P60710|ACTB_MOUSE	Actin, cytoplasmic 1 OS=Mus musculus GN=Actb PE=1 SV=1	19473	41710	419	17	59.5	5.29	41371	0	59.63	IWHHTFYNELR	iTRAQ4plex (N-term)
1	sp|P60710|ACTB_MOUSE	Actin, cytoplasmic 1 OS=Mus musculus GN=Actb PE=1 SV=1	19473	41710	419	17	59.5	5.29	41372	0	62.09	IWHHTFYNELR	iTRAQ4plex (N-term)
1	sp|P60710|ACTB_MOUSE	Actin, cytoplasmic 1 OS=Mus musculus GN=Actb PE=1 SV=1	19473	41710	419	17	59.5	5.29	41375	0	48.79	IWHHTFYNELR	iTRAQ4plex (N-term)
1	sp|P60710|ACTB_MOUSE	Actin, cytoplasmic 1 OS=Mus musculus GN=Actb PE=1 SV=1	19473	41710	419	17	59.5	5.29	41376	0	67.8	IWHHTFYNELR	iTRAQ4plex (N-term)
1	sp|P60710|ACTB_MOUSE	Actin, cytoplasmic 1 OS=Mus musculus GN=Actb PE=1 SV=1	19473	41710	419	17	59.5	5.29	41377	0	60.28	IWHHTFYNELR	iTRAQ4plex (N-term)
1	sp|P60710|ACTB_MOUSE	Actin, cytoplasmic 1 OS=Mus musculus GN=Actb PE=1 SV=1	19473	41710	419	17	59.5	5.29	41382	0	48.81	IWHHTFYNELR	iTRAQ4plex (N-term)
1	sp|P60710|ACTB_MOUSE	Actin, cytoplasmic 1 OS=Mus musculus GN=Actb PE=1 SV=1	19473	41710	419	17	59.5	5.29	41383	0	48.93	IWHHTFYNELR	iTRAQ4plex (N-term)
1	sp|P60710|ACTB_MOUSE	Actin, cytoplasmic 1 OS=Mus musculus GN=Actb PE=1 SV=1	19473	41710	419	17	59.5	5.29	41412	0	94.8	QEYDESGPSIVHR	iTRAQ4plex (N-term)
1	sp|P60710|ACTB_MOUSE	Actin, cytoplasmic 1 OS=Mus musculus GN=Actb PE=1 SV=1	19473	41710	419	17	59.5	5.29	41416	0	76.64	QEYDESGPSIVHR	iTRAQ4plex (N-term)
1	sp|P60710|ACTB_MOUSE	Actin, cytoplasmic 1 OS=Mus musculus GN=Actb PE=1 SV=1	19473	41710	419	17	59.5	5.29	41417	0	91.07	QEYDESGPSIVHR	iTRAQ4plex (N-term)
1	sp|P60710|ACTB_MOUSE	Actin, cytoplasmic 1 OS=Mus musculus GN=Actb PE=1 SV=1	19473	41710	419	17	59.5	5.29	41418	0	66.58	QEYDESGPSIVHR	iTRAQ4plex (N-term)
1	sp|P60710|ACTB_MOUSE	Actin, cytoplasmic 1 OS=Mus musculus GN=Actb PE=1 SV=1	19473	41710	419	17	59.5	5.29	41419	0	93.86	QEYDESGPSIVHR	iTRAQ4plex (N-term)
1	sp|P60710|ACTB_MOUSE	Actin, cytoplasmic 1 OS=Mus musculus GN=Actb PE=1 SV=1	19473	41710	419	17	59.5	5.29	41421	0	96.49	QEYDESGPSIVHR	iTRAQ4plex (N-term)
1	sp|P60710|ACTB_MOUSE	Actin, cytoplasmic 1 OS=Mus musculus GN=Actb PE=1 SV=1	19473	41710	419	17	59.5	5.29	41424	0	67.68	QEYDESGPSIVHR	iTRAQ4plex (N-term)
1	sp|P60710|ACTB_MOUSE	Actin, cytoplasmic 1 OS=Mus musculus GN=Actb PE=1 SV=1	19473	41710	419	17	59.5	5.29	41426	0	107.37	QEYDESGPSIVHR	iTRAQ4plex (N-term)
1	sp|P60710|ACTB_MOUSE	Actin, cytoplasmic 1 OS=Mus musculus GN=Actb PE=1 SV=1	19473	41710	419	17	59.5	5.29	41427	0	102.67	QEYDESGPSIVHR	iTRAQ4plex (N-term)
1	sp|P60710|ACTB_MOUSE	Actin, cytoplasmic 1 OS=Mus musculus GN=Actb PE=1 SV=1	19473	41710	419	17	59.5	5.29	41429	0	102.77	QEYDESGPSIVHR	iTRAQ4plex (N-term)
1	sp|P60710|ACTB_MOUSE	Actin, cytoplasmic 1 OS=Mus musculus GN=Actb PE=1 SV=1	19473	41710	419	17	59.5	5.29	41430	0	100.36	QEYDESGPSIVHR	iTRAQ4plex (N-term)
1	sp|P60710|ACTB_MOUSE	Actin, cytoplasmic 1 OS=Mus musculus GN=Actb PE=1 SV=1	19473	41710	419	17	59.5	5.29	41431	0	100.62	QEYDESGPSIVHR	iTRAQ4plex (N-term)
1	sp|P60710|ACTB_MOUSE	Actin, cytoplasmic 1 OS=Mus musculus GN=Actb PE=1 SV=1	19473	41710	419	17	59.5	5.29	41432	0	90.53	QEYDESGPSIVHR	iTRAQ4plex (N-term)
1	sp|P60710|ACTB_MOUSE	Actin, cytoplasmic 1 OS=Mus musculus GN=Actb PE=1 SV=1	19473	41710	419	17	59.5	5.29	41436	0	99.08	QEYDESGPSIVHR	iTRAQ4plex (N-term)
1	sp|P60710|ACTB_MOUSE	Actin, cytoplasmic 1 OS=Mus musculus GN=Actb PE=1 SV=1	19473	41710	419	17	59.5	5.29	41437	0	104.21	QEYDESGPSIVHR	iTRAQ4plex (N-term)
1	sp|P60710|ACTB_MOUSE	Actin, cytoplasmic 1 OS=Mus musculus GN=Actb PE=1 SV=1	19473	41710	419	17	59.5	5.29	41438	0	96.47	QEYDESGPSIVHR	iTRAQ4plex (N-term)
1	sp|P60710|ACTB_MOUSE	Actin, cytoplasmic 1 OS=Mus musculus GN=Actb PE=1 SV=1	19473	41710	419	17	59.5	5.29	41440	0	94.98	QEYDESGPSIVHR	iTRAQ4plex (N-term)
1	sp|P60710|ACTB_MOUSE	Actin, cytoplasmic 1 OS=Mus musculus GN=Actb PE=1 SV=1	19473	41710	419	17	59.5	5.29	41441	0	94.64	QEYDESGPSIVHR	iTRAQ4plex (N-term)
1	sp|P60710|ACTB_MOUSE	Actin, cytoplasmic 1 OS=Mus musculus GN=Actb PE=1 SV=1	19473	41710	419	17	59.5	5.29	41442	0	104.41	QEYDESGPSIVHR	iTRAQ4plex (N-term)
1	sp|P60710|ACTB_MOUSE	Actin, cytoplasmic 1 OS=Mus musculus GN=Actb PE=1 SV=1	19473	41710	419	17	59.5	5.29	41443	0	95.04	QEYDESGPSIVHR	iTRAQ4plex (N-term)
1	sp|P60710|ACTB_MOUSE	Actin, cytoplasmic 1 OS=Mus musculus GN=Actb PE=1 SV=1	19473	41710	419	17	59.5	5.29	41445	0	53.07	QEYDESGPSIVHR	iTRAQ4plex (N-term)
1	sp|P60710|ACTB_MOUSE	Actin, cytoplasmic 1 OS=Mus musculus GN=Actb PE=1 SV=1	19473	41710	419	17	59.5	5.29	41446	0	99.63	QEYDESGPSIVHR	iTRAQ4plex (N-term)
1	sp|P60710|ACTB_MOUSE	Actin, cytoplasmic 1 OS=Mus musculus GN=Actb PE=1 SV=1	19473	41710	419	17	59.5	5.29	41447	0	90.61	QEYDESGPSIVHR	iTRAQ4plex (N-term)
1	sp|P60710|ACTB_MOUSE	Actin, cytoplasmic 1 OS=Mus musculus GN=Actb PE=1 SV=1	19473	41710	419	17	59.5	5.29	41448	0	87.19	QEYDESGPSIVHR	iTRAQ4plex (N-term)
1	sp|P60710|ACTB_MOUSE	Actin, cytoplasmic 1 OS=Mus musculus GN=Actb PE=1 SV=1	19473	41710	419	17	59.5	5.29	41449	0	42.25	IWHHTFYNELR	Deamidated (NQ); iTRAQ4plex (N-term)
1	sp|P60710|ACTB_MOUSE	Actin, cytoplasmic 1 OS=Mus musculus GN=Actb PE=1 SV=1	19473	41710	419	17	59.5	5.29	41452	0	42.77	IWHHTFYNELR	Deamidated (NQ); iTRAQ4plex (N-term)
1	sp|P60710|ACTB_MOUSE	Actin, cytoplasmic 1 OS=Mus musculus GN=Actb PE=1 SV=1	19473	41710	419	17	59.5	5.29	41455	0	51.27	IWHHTFYNELR	Deamidated (NQ); iTRAQ4plex (N-term)
1	sp|P60710|ACTB_MOUSE	Actin, cytoplasmic 1 OS=Mus musculus GN=Actb PE=1 SV=1	19473	41710	419	17	59.5	5.29	41456	0	64.79	IWHHTFYNELR	Deamidated (NQ); iTRAQ4plex (N-term)
1	sp|P60710|ACTB_MOUSE	Actin, cytoplasmic 1 OS=Mus musculus GN=Actb PE=1 SV=1	19473	41710	419	17	59.5	5.29	41457	0	49.26	IWHHTFYNELR	Deamidated (NQ); iTRAQ4plex (N-term)
1	sp|P60710|ACTB_MOUSE	Actin, cytoplasmic 1 OS=Mus musculus GN=Actb PE=1 SV=1	19473	41710	419	17	59.5	5.29	41495	0	89.79	QEYDESGPSIVHR	Deamidated (NQ); iTRAQ4plex (N-term)
1	sp|P60710|ACTB_MOUSE	Actin, cytoplasmic 1 OS=Mus musculus GN=Actb PE=1 SV=1	19473	41710	419	17	59.5	5.29	41496	0	83.34	QEYDESGPSIVHR	Deamidated (NQ); iTRAQ4plex (N-term)
1	sp|P60710|ACTB_MOUSE	Actin, cytoplasmic 1 OS=Mus musculus GN=Actb PE=1 SV=1	19473	41710	419	17	59.5	5.29	41497	0	76.51	QEYDESGPSIVHR	Deamidated (NQ); iTRAQ4plex (N-term)
1	sp|P60710|ACTB_MOUSE	Actin, cytoplasmic 1 OS=Mus musculus GN=Actb PE=1 SV=1	19473	41710	419	17	59.5	5.29	41498	0	100.56	QEYDESGPSIVHR	Deamidated (NQ); iTRAQ4plex (N-term)
1	sp|P60710|ACTB_MOUSE	Actin, cytoplasmic 1 OS=Mus musculus GN=Actb PE=1 SV=1	19473	41710	419	17	59.5	5.29	41499	0	100.12	QEYDESGPSIVHR	Deamidated (NQ); iTRAQ4plex (N-term)
1	sp|P60710|ACTB_MOUSE	Actin, cytoplasmic 1 OS=Mus musculus GN=Actb PE=1 SV=1	19473	41710	419	17	59.5	5.29	41500	0	85.25	QEYDESGPSIVHR	Deamidated (NQ); iTRAQ4plex (N-term)
1	sp|P60710|ACTB_MOUSE	Actin, cytoplasmic 1 OS=Mus musculus GN=Actb PE=1 SV=1	19473	41710	419	17	59.5	5.29	41501	0	83.04	QEYDESGPSIVHR	Deamidated (NQ); iTRAQ4plex (N-term)
1	sp|P60710|ACTB_MOUSE	Actin, cytoplasmic 1 OS=Mus musculus GN=Actb PE=1 SV=1	19473	41710	419	17	59.5	5.29	41502	0	99.09	QEYDESGPSIVHR	Deamidated (NQ); iTRAQ4plex (N-term)
1	sp|P60710|ACTB_MOUSE	Actin, cytoplasmic 1 OS=Mus musculus GN=Actb PE=1 SV=1	19473	41710	419	17	59.5	5.29	41503	0	83.04	QEYDESGPSIVHR	Deamidated (NQ); iTRAQ4plex (N-term)
1	sp|P60710|ACTB_MOUSE	Actin, cytoplasmic 1 OS=Mus musculus GN=Actb PE=1 SV=1	19473	41710	419	17	59.5	5.29	41504	0	78.89	QEYDESGPSIVHR	Deamidated (NQ); iTRAQ4plex (N-term)
1	sp|P60710|ACTB_MOUSE	Actin, cytoplasmic 1 OS=Mus musculus GN=Actb PE=1 SV=1	19473	41710	419	17	59.5	5.29	41505	0	90.96	QEYDESGPSIVHR	Deamidated (NQ); iTRAQ4plex (N-term)
1	sp|P60710|ACTB_MOUSE	Actin, cytoplasmic 1 OS=Mus musculus GN=Actb PE=1 SV=1	19473	41710	419	17	59.5	5.29	41506	0	99.03	QEYDESGPSIVHR	Deamidated (NQ); iTRAQ4plex (N-term)
1	sp|P60710|ACTB_MOUSE	Actin, cytoplasmic 1 OS=Mus musculus GN=Actb PE=1 SV=1	19473	41710	419	17	59.5	5.29	56320	0	100.05	SYELPDGQVITIGNER	iTRAQ4plex (N-term)
1	sp|P60710|ACTB_MOUSE	Actin, cytoplasmic 1 OS=Mus musculus GN=Actb PE=1 SV=1	19473	41710	419	17	59.5	5.29	56321	0	90	SYELPDGQVITIGNER	iTRAQ4plex (N-term)
1	sp|P60710|ACTB_MOUSE	Actin, cytoplasmic 1 OS=Mus musculus GN=Actb PE=1 SV=1	19473	41710	419	17	59.5	5.29	56322	0	47.64	SYELPDGQVITIGNER	iTRAQ4plex (N-term)
1	sp|P60710|ACTB_MOUSE	Actin, cytoplasmic 1 OS=Mus musculus GN=Actb PE=1 SV=1	19473	41710	419	17	59.5	5.29	56323	0	68.78	SYELPDGQVITIGNER	iTRAQ4plex (N-term)
1	sp|P60710|ACTB_MOUSE	Actin, cytoplasmic 1 OS=Mus musculus GN=Actb PE=1 SV=1	19473	41710	419	17	59.5	5.29	56324	0	104.79	SYELPDGQVITIGNER	iTRAQ4plex (N-term)
1	sp|P60710|ACTB_MOUSE	Actin, cytoplasmic 1 OS=Mus musculus GN=Actb PE=1 SV=1	19473	41710	419	17	59.5	5.29	56325	0	64.36	SYELPDGQVITIGNER	iTRAQ4plex (N-term)
1	sp|P60710|ACTB_MOUSE	Actin, cytoplasmic 1 OS=Mus musculus GN=Actb PE=1 SV=1	19473	41710	419	17	59.5	5.29	56326	0	90.79	SYELPDGQVITIGNER	iTRAQ4plex (N-term)
1	sp|P60710|ACTB_MOUSE	Actin, cytoplasmic 1 OS=Mus musculus GN=Actb PE=1 SV=1	19473	41710	419	17	59.5	5.29	56327	0	79.75	SYELPDGQVITIGNER	iTRAQ4plex (N-term)
1	sp|P60710|ACTB_MOUSE	Actin, cytoplasmic 1 OS=Mus musculus GN=Actb PE=1 SV=1	19473	41710	419	17	59.5	5.29	56328	0	87.5	SYELPDGQVITIGNER	iTRAQ4plex (N-term)
1	sp|P60710|ACTB_MOUSE	Actin, cytoplasmic 1 OS=Mus musculus GN=Actb PE=1 SV=1	19473	41710	419	17	59.5	5.29	56329	0	73.85	SYELPDGQVITIGNER	iTRAQ4plex (N-term)
1	sp|P60710|ACTB_MOUSE	Actin, cytoplasmic 1 OS=Mus musculus GN=Actb PE=1 SV=1	19473	41710	419	17	59.5	5.29	56331	0	57.9	SYELPDGQVITIGNER	iTRAQ4plex (N-term)
1	sp|P60710|ACTB_MOUSE	Actin, cytoplasmic 1 OS=Mus musculus GN=Actb PE=1 SV=1	19473	41710	419	17	59.5	5.29	56332	0	107.99	SYELPDGQVITIGNER	iTRAQ4plex (N-term)
1	sp|P60710|ACTB_MOUSE	Actin, cytoplasmic 1 OS=Mus musculus GN=Actb PE=1 SV=1	19473	41710	419	17	59.5	5.29	56333	0	65.07	SYELPDGQVITIGNER	iTRAQ4plex (N-term)
1	sp|P60710|ACTB_MOUSE	Actin, cytoplasmic 1 OS=Mus musculus GN=Actb PE=1 SV=1	19473	41710	419	17	59.5	5.29	56334	0	103.64	SYELPDGQVITIGNER	iTRAQ4plex (N-term)
1	sp|P60710|ACTB_MOUSE	Actin, cytoplasmic 1 OS=Mus musculus GN=Actb PE=1 SV=1	19473	41710	419	17	59.5	5.29	56335	0	78.89	SYELPDGQVITIGNER	iTRAQ4plex (N-term)
1	sp|P60710|ACTB_MOUSE	Actin, cytoplasmic 1 OS=Mus musculus GN=Actb PE=1 SV=1	19473	41710	419	17	59.5	5.29	56336	0	61.01	SYELPDGQVITIGNER	iTRAQ4plex (N-term)
1	sp|P60710|ACTB_MOUSE	Actin, cytoplasmic 1 OS=Mus musculus GN=Actb PE=1 SV=1	19473	41710	419	17	59.5	5.29	56337	0	67.32	SYELPDGQVITIGNER	iTRAQ4plex (N-term)
1	sp|P60710|ACTB_MOUSE	Actin, cytoplasmic 1 OS=Mus musculus GN=Actb PE=1 SV=1	19473	41710	419	17	59.5	5.29	56338	0	74.57	SYELPDGQVITIGNER	iTRAQ4plex (N-term)
1	sp|P60710|ACTB_MOUSE	Actin, cytoplasmic 1 OS=Mus musculus GN=Actb PE=1 SV=1	19473	41710	419	17	59.5	5.29	56339	0	105.12	SYELPDGQVITIGNER	iTRAQ4plex (N-term)
1	sp|P60710|ACTB_MOUSE	Actin, cytoplasmic 1 OS=Mus musculus GN=Actb PE=1 SV=1	19473	41710	419	17	59.5	5.29	56340	0	57.85	SYELPDGQVITIGNER	iTRAQ4plex (N-term)
1	sp|P60710|ACTB_MOUSE	Actin, cytoplasmic 1 OS=Mus musculus GN=Actb PE=1 SV=1	19473	41710	419	17	59.5	5.29	56341	0	86.71	SYELPDGQVITIGNER	iTRAQ4plex (N-term)
1	sp|P60710|ACTB_MOUSE	Actin, cytoplasmic 1 OS=Mus musculus GN=Actb PE=1 SV=1	19473	41710	419	17	59.5	5.29	56342	0	99	SYELPDGQVITIGNER	iTRAQ4plex (N-term)
1	sp|P60710|ACTB_MOUSE	Actin, cytoplasmic 1 OS=Mus musculus GN=Actb PE=1 SV=1	19473	41710	419	17	59.5	5.29	56343	0	62.63	SYELPDGQVITIGNER	iTRAQ4plex (N-term)
1	sp|P60710|ACTB_MOUSE	Actin, cytoplasmic 1 OS=Mus musculus GN=Actb PE=1 SV=1	19473	41710	419	17	59.5	5.29	56345	0	68.73	SYELPDGQVITIGNER	iTRAQ4plex (N-term)
1	sp|P60710|ACTB_MOUSE	Actin, cytoplasmic 1 OS=Mus musculus GN=Actb PE=1 SV=1	19473	41710	419	17	59.5	5.29	56346	0	94.38	SYELPDGQVITIGNER	iTRAQ4plex (N-term)
1	sp|P60710|ACTB_MOUSE	Actin, cytoplasmic 1 OS=Mus musculus GN=Actb PE=1 SV=1	19473	41710	419	17	59.5	5.29	56347	0	100.24	SYELPDGQVITIGNER	iTRAQ4plex (N-term)
1	sp|P60710|ACTB_MOUSE	Actin, cytoplasmic 1 OS=Mus musculus GN=Actb PE=1 SV=1	19473	41710	419	17	59.5	5.29	56349	0	61.13	SYELPDGQVITIGNER	iTRAQ4plex (N-term)
1	sp|P60710|ACTB_MOUSE	Actin, cytoplasmic 1 OS=Mus musculus GN=Actb PE=1 SV=1	19473	41710	419	17	59.5	5.29	56350	0	107.76	SYELPDGQVITIGNER	iTRAQ4plex (N-term)
1	sp|P60710|ACTB_MOUSE	Actin, cytoplasmic 1 OS=Mus musculus GN=Actb PE=1 SV=1	19473	41710	419	17	59.5	5.29	56351	0	83.68	SYELPDGQVITIGNER	iTRAQ4plex (N-term)
1	sp|P60710|ACTB_MOUSE	Actin, cytoplasmic 1 OS=Mus musculus GN=Actb PE=1 SV=1	19473	41710	419	17	59.5	5.29	56352	0	94.99	SYELPDGQVITIGNER	iTRAQ4plex (N-term)
1	sp|P60710|ACTB_MOUSE	Actin, cytoplasmic 1 OS=Mus musculus GN=Actb PE=1 SV=1	19473	41710	419	17	59.5	5.29	56354	0	47.14	SYELPDGQVITIGNER	iTRAQ4plex (N-term)
1	sp|P60710|ACTB_MOUSE	Actin, cytoplasmic 1 OS=Mus musculus GN=Actb PE=1 SV=1	19473	41710	419	17	59.5	5.29	56355	0	101.66	SYELPDGQVITIGNER	iTRAQ4plex (N-term)
1	sp|P60710|ACTB_MOUSE	Actin, cytoplasmic 1 OS=Mus musculus GN=Actb PE=1 SV=1	19473	41710	419	17	59.5	5.29	56356	0	98.13	SYELPDGQVITIGNER	iTRAQ4plex (N-term)
1	sp|P60710|ACTB_MOUSE	Actin, cytoplasmic 1 OS=Mus musculus GN=Actb PE=1 SV=1	19473	41710	419	17	59.5	5.29	56358	0	94.85	SYELPDGQVITIGNER	iTRAQ4plex (N-term)
1	sp|P60710|ACTB_MOUSE	Actin, cytoplasmic 1 OS=Mus musculus GN=Actb PE=1 SV=1	19473	41710	419	17	59.5	5.29	56359	0	101.59	SYELPDGQVITIGNER	iTRAQ4plex (N-term)
1	sp|P60710|ACTB_MOUSE	Actin, cytoplasmic 1 OS=Mus musculus GN=Actb PE=1 SV=1	19473	41710	419	17	59.5	5.29	56365	0	90.53	SYELPDGQVITIGNER	iTRAQ4plex (N-term)
1	sp|P60710|ACTB_MOUSE	Actin, cytoplasmic 1 OS=Mus musculus GN=Actb PE=1 SV=1	19473	41710	419	17	59.5	5.29	56395	0	82.48	SYELPDGQVITIGNER	Deamidated (NQ); iTRAQ4plex (N-term)
1	sp|P60710|ACTB_MOUSE	Actin, cytoplasmic 1 OS=Mus musculus GN=Actb PE=1 SV=1	19473	41710	419	17	59.5	5.29	56396	0	114.51	SYELPDGQVITIGNER	Deamidated (NQ); iTRAQ4plex (N-term)
1	sp|P60710|ACTB_MOUSE	Actin, cytoplasmic 1 OS=Mus musculus GN=Actb PE=1 SV=1	19473	41710	419	17	59.5	5.29	56397	0	97.92	SYELPDGQVITIGNER	Deamidated (NQ); iTRAQ4plex (N-term)
1	sp|P60710|ACTB_MOUSE	Actin, cytoplasmic 1 OS=Mus musculus GN=Actb PE=1 SV=1	19473	41710	419	17	59.5	5.29	56399	0	109.28	SYELPDGQVITIGNER	Deamidated (NQ); iTRAQ4plex (N-term)
1	sp|P60710|ACTB_MOUSE	Actin, cytoplasmic 1 OS=Mus musculus GN=Actb PE=1 SV=1	19473	41710	419	17	59.5	5.29	56401	0	106.7	SYELPDGQVITIGNER	Deamidated (NQ); iTRAQ4plex (N-term)
1	sp|P60710|ACTB_MOUSE	Actin, cytoplasmic 1 OS=Mus musculus GN=Actb PE=1 SV=1	19473	41710	419	17	59.5	5.29	56403	0	77.53	SYELPDGQVITIGNER	Deamidated (NQ); iTRAQ4plex (N-term)
1	sp|P60710|ACTB_MOUSE	Actin, cytoplasmic 1 OS=Mus musculus GN=Actb PE=1 SV=1	19473	41710	419	17	59.5	5.29	56404	0	107.74	SYELPDGQVITIGNER	Deamidated (NQ); iTRAQ4plex (N-term)
1	sp|P60710|ACTB_MOUSE	Actin, cytoplasmic 1 OS=Mus musculus GN=Actb PE=1 SV=1	19473	41710	419	17	59.5	5.29	56406	0	92.96	SYELPDGQVITIGNER	Deamidated (NQ); iTRAQ4plex (N-term)
1	sp|P60710|ACTB_MOUSE	Actin, cytoplasmic 1 OS=Mus musculus GN=Actb PE=1 SV=1	19473	41710	419	17	59.5	5.29	70114	1	73.75	YPIEHGIVTNWDDMEK	iTRAQ4plex (K); iTRAQ4plex (N-term)
1	sp|P60710|ACTB_MOUSE	Actin, cytoplasmic 1 OS=Mus musculus GN=Actb PE=1 SV=1	19473	41710	419	17	59.5	5.29	70115	1	82.94	YPIEHGIVTNWDDMEK	iTRAQ4plex (K); iTRAQ4plex (N-term)
1	sp|P60710|ACTB_MOUSE	Actin, cytoplasmic 1 OS=Mus musculus GN=Actb PE=1 SV=1	19473	41710	419	17	59.5	5.29	70116	1	66.04	YPIEHGIVTNWDDMEK	iTRAQ4plex (K); iTRAQ4plex (N-term)
1	sp|P60710|ACTB_MOUSE	Actin, cytoplasmic 1 OS=Mus musculus GN=Actb PE=1 SV=1	19473	41710	419	17	59.5	5.29	70118	1	71.35	YPIEHGIVTNWDDMEK	iTRAQ4plex (K); iTRAQ4plex (N-term)
1	sp|P60710|ACTB_MOUSE	Actin, cytoplasmic 1 OS=Mus musculus GN=Actb PE=1 SV=1	19473	41710	419	17	59.5	5.29	70120	1	72.42	YPIEHGIVTNWDDMEK	iTRAQ4plex (K); iTRAQ4plex (N-term)
1	sp|P60710|ACTB_MOUSE	Actin, cytoplasmic 1 OS=Mus musculus GN=Actb PE=1 SV=1	19473	41710	419	17	59.5	5.29	70121	1	81.22	YPIEHGIVTNWDDMEK	iTRAQ4plex (K); iTRAQ4plex (N-term)
1	sp|P60710|ACTB_MOUSE	Actin, cytoplasmic 1 OS=Mus musculus GN=Actb PE=1 SV=1	19473	41710	419	17	59.5	5.29	70123	1	74.94	YPIEHGIVTNWDDMEK	iTRAQ4plex (K); iTRAQ4plex (N-term)
1	sp|P60710|ACTB_MOUSE	Actin, cytoplasmic 1 OS=Mus musculus GN=Actb PE=1 SV=1	19473	41710	419	17	59.5	5.29	70176	1	58.76	YPIEHGIVTNWDDMEK	Deamidated (NQ); iTRAQ4plex (K); iTRAQ4plex (N-term)
1	sp|P60710|ACTB_MOUSE	Actin, cytoplasmic 1 OS=Mus musculus GN=Actb PE=1 SV=1	19473	41710	419	17	59.5	5.29	70177	1	58.62	YPIEHGIVTNWDDMEK	Deamidated (NQ); iTRAQ4plex (K); iTRAQ4plex (N-term)
1	sp|P60710|ACTB_MOUSE	Actin, cytoplasmic 1 OS=Mus musculus GN=Actb PE=1 SV=1	19473	41710	419	17	59.5	5.29	70358	1	71.26	VAPEEHPVLLTEAPLNPK	iTRAQ4plex (K); iTRAQ4plex (N-term)
1	sp|P60710|ACTB_MOUSE	Actin, cytoplasmic 1 OS=Mus musculus GN=Actb PE=1 SV=1	19473	41710	419	17	59.5	5.29	70359	1	76.31	VAPEEHPVLLTEAPLNPK	iTRAQ4plex (K); iTRAQ4plex (N-term)
1	sp|P60710|ACTB_MOUSE	Actin, cytoplasmic 1 OS=Mus musculus GN=Actb PE=1 SV=1	19473	41710	419	17	59.5	5.29	70361	1	45.87	VAPEEHPVLLTEAPLNPK	iTRAQ4plex (K); iTRAQ4plex (N-term)
1	sp|P60710|ACTB_MOUSE	Actin, cytoplasmic 1 OS=Mus musculus GN=Actb PE=1 SV=1	19473	41710	419	17	59.5	5.29	70364	1	82.9	VAPEEHPVLLTEAPLNPK	iTRAQ4plex (K); iTRAQ4plex (N-term)
1	sp|P60710|ACTB_MOUSE	Actin, cytoplasmic 1 OS=Mus musculus GN=Actb PE=1 SV=1	19473	41710	419	17	59.5	5.29	70365	1	76.85	VAPEEHPVLLTEAPLNPK	iTRAQ4plex (K); iTRAQ4plex (N-term)
1	sp|P60710|ACTB_MOUSE	Actin, cytoplasmic 1 OS=Mus musculus GN=Actb PE=1 SV=1	19473	41710	419	17	59.5	5.29	70367	1	78.42	VAPEEHPVLLTEAPLNPK	iTRAQ4plex (K); iTRAQ4plex (N-term)
1	sp|P60710|ACTB_MOUSE	Actin, cytoplasmic 1 OS=Mus musculus GN=Actb PE=1 SV=1	19473	41710	419	17	59.5	5.29	70368	1	62.54	VAPEEHPVLLTEAPLNPK	iTRAQ4plex (K); iTRAQ4plex (N-term)
1	sp|P60710|ACTB_MOUSE	Actin, cytoplasmic 1 OS=Mus musculus GN=Actb PE=1 SV=1	19473	41710	419	17	59.5	5.29	70369	1	71.01	VAPEEHPVLLTEAPLNPK	iTRAQ4plex (K); iTRAQ4plex (N-term)
1	sp|P60710|ACTB_MOUSE	Actin, cytoplasmic 1 OS=Mus musculus GN=Actb PE=1 SV=1	19473	41710	419	17	59.5	5.29	70371	1	66.73	VAPEEHPVLLTEAPLNPK	iTRAQ4plex (K); iTRAQ4plex (N-term)
1	sp|P60710|ACTB_MOUSE	Actin, cytoplasmic 1 OS=Mus musculus GN=Actb PE=1 SV=1	19473	41710	419	17	59.5	5.29	70372	1	78.42	VAPEEHPVLLTEAPLNPK	iTRAQ4plex (K); iTRAQ4plex (N-term)
1	sp|P60710|ACTB_MOUSE	Actin, cytoplasmic 1 OS=Mus musculus GN=Actb PE=1 SV=1	19473	41710	419	17	59.5	5.29	70374	1	42.32	VAPEEHPVLLTEAPLNPK	iTRAQ4plex (K); iTRAQ4plex (N-term)
1	sp|P60710|ACTB_MOUSE	Actin, cytoplasmic 1 OS=Mus musculus GN=Actb PE=1 SV=1	19473	41710	419	17	59.5	5.29	70375	1	76.13	VAPEEHPVLLTEAPLNPK	iTRAQ4plex (K); iTRAQ4plex (N-term)
1	sp|P60710|ACTB_MOUSE	Actin, cytoplasmic 1 OS=Mus musculus GN=Actb PE=1 SV=1	19473	41710	419	17	59.5	5.29	70377	1	78.43	VAPEEHPVLLTEAPLNPK	iTRAQ4plex (K); iTRAQ4plex (N-term)
1	sp|P60710|ACTB_MOUSE	Actin, cytoplasmic 1 OS=Mus musculus GN=Actb PE=1 SV=1	19473	41710	419	17	59.5	5.29	70378	1	85.61	VAPEEHPVLLTEAPLNPK	iTRAQ4plex (K); iTRAQ4plex (N-term)
1	sp|P60710|ACTB_MOUSE	Actin, cytoplasmic 1 OS=Mus musculus GN=Actb PE=1 SV=1	19473	41710	419	17	59.5	5.29	70379	1	93.71	VAPEEHPVLLTEAPLNPK	iTRAQ4plex (K); iTRAQ4plex (N-term)
1	sp|P60710|ACTB_MOUSE	Actin, cytoplasmic 1 OS=Mus musculus GN=Actb PE=1 SV=1	19473	41710	419	17	59.5	5.29	70381	1	73.89	VAPEEHPVLLTEAPLNPK	iTRAQ4plex (K); iTRAQ4plex (N-term)
1	sp|P60710|ACTB_MOUSE	Actin, cytoplasmic 1 OS=Mus musculus GN=Actb PE=1 SV=1	19473	41710	419	17	59.5	5.29	70388	1	70.6	VAPEEHPVLLTEAPLNPK	iTRAQ4plex (K); iTRAQ4plex (N-term)
1	sp|P60710|ACTB_MOUSE	Actin, cytoplasmic 1 OS=Mus musculus GN=Actb PE=1 SV=1	19473	41710	419	17	59.5	5.29	70389	1	60.39	VAPEEHPVLLTEAPLNPK	iTRAQ4plex (K); iTRAQ4plex (N-term)
1	sp|P60710|ACTB_MOUSE	Actin, cytoplasmic 1 OS=Mus musculus GN=Actb PE=1 SV=1	19473	41710	419	17	59.5	5.29	70390	1	80.48	VAPEEHPVLLTEAPLNPK	iTRAQ4plex (K); iTRAQ4plex (N-term)
1	sp|P60710|ACTB_MOUSE	Actin, cytoplasmic 1 OS=Mus musculus GN=Actb PE=1 SV=1	19473	41710	419	17	59.5	5.29	70392	1	52.04	VAPEEHPVLLTEAPLNPK	iTRAQ4plex (K); iTRAQ4plex (N-term)
1	sp|P60710|ACTB_MOUSE	Actin, cytoplasmic 1 OS=Mus musculus GN=Actb PE=1 SV=1	19473	41710	419	17	59.5	5.29	70394	1	42.15	VAPEEHPVLLTEAPLNPK	iTRAQ4plex (K); iTRAQ4plex (N-term)
1	sp|P60710|ACTB_MOUSE	Actin, cytoplasmic 1 OS=Mus musculus GN=Actb PE=1 SV=1	19473	41710	419	17	59.5	5.29	70421	1	56.56	VAPEEHPVLLTEAPLNPK	Deamidated (NQ); iTRAQ4plex (K); iTRAQ4plex (N-term)
1	sp|P60710|ACTB_MOUSE	Actin, cytoplasmic 1 OS=Mus musculus GN=Actb PE=1 SV=1	19473	41710	419	17	59.5	5.29	70424	1	47.48	VAPEEHPVLLTEAPLNPK	Deamidated (NQ); iTRAQ4plex (K); iTRAQ4plex (N-term)
1	sp|P60710|ACTB_MOUSE	Actin, cytoplasmic 1 OS=Mus musculus GN=Actb PE=1 SV=1	19473	41710	419	17	59.5	5.29	70425	1	56.08	VAPEEHPVLLTEAPLNPK	Deamidated (NQ); iTRAQ4plex (K); iTRAQ4plex (N-term)
1	sp|P60710|ACTB_MOUSE	Actin, cytoplasmic 1 OS=Mus musculus GN=Actb PE=1 SV=1	19473	41710	419	17	59.5	5.29	70739	1	55.51	YPIEHGIVTNWDDMEK	iTRAQ4plex (K); iTRAQ4plex (N-term); Oxidation (M)
1	sp|P60710|ACTB_MOUSE	Actin, cytoplasmic 1 OS=Mus musculus GN=Actb PE=1 SV=1	19473	41710	419	17	59.5	5.29	70742	1	94.85	YPIEHGIVTNWDDMEK	iTRAQ4plex (K); iTRAQ4plex (N-term); Oxidation (M)
1	sp|P60710|ACTB_MOUSE	Actin, cytoplasmic 1 OS=Mus musculus GN=Actb PE=1 SV=1	19473	41710	419	17	59.5	5.29	70743	1	65.1	YPIEHGIVTNWDDMEK	iTRAQ4plex (K); iTRAQ4plex (N-term); Oxidation (M)
1	sp|P60710|ACTB_MOUSE	Actin, cytoplasmic 1 OS=Mus musculus GN=Actb PE=1 SV=1	19473	41710	419	17	59.5	5.29	70744	1	60.14	YPIEHGIVTNWDDMEK	iTRAQ4plex (K); iTRAQ4plex (N-term); Oxidation (M)
1	sp|P60710|ACTB_MOUSE	Actin, cytoplasmic 1 OS=Mus musculus GN=Actb PE=1 SV=1	19473	41710	419	17	59.5	5.29	74896	1	99.16	DLYANTVLSGGTTMYPGIADR	iTRAQ4plex (N-term)
1	sp|P60710|ACTB_MOUSE	Actin, cytoplasmic 1 OS=Mus musculus GN=Actb PE=1 SV=1	19473	41710	419	17	59.5	5.29	74897	1	113.4	DLYANTVLSGGTTMYPGIADR	iTRAQ4plex (N-term)
1	sp|P60710|ACTB_MOUSE	Actin, cytoplasmic 1 OS=Mus musculus GN=Actb PE=1 SV=1	19473	41710	419	17	59.5	5.29	74898	1	94.92	DLYANTVLSGGTTMYPGIADR	iTRAQ4plex (N-term)
1	sp|P60710|ACTB_MOUSE	Actin, cytoplasmic 1 OS=Mus musculus GN=Actb PE=1 SV=1	19473	41710	419	17	59.5	5.29	74899	1	48.12	DLYANTVLSGGTTMYPGIADR	iTRAQ4plex (N-term)
1	sp|P60710|ACTB_MOUSE	Actin, cytoplasmic 1 OS=Mus musculus GN=Actb PE=1 SV=1	19473	41710	419	17	59.5	5.29	74900	1	43.97	DLYANTVLSGGTTMYPGIADR	iTRAQ4plex (N-term)
1	sp|P60710|ACTB_MOUSE	Actin, cytoplasmic 1 OS=Mus musculus GN=Actb PE=1 SV=1	19473	41710	419	17	59.5	5.29	74901	1	62.75	DLYANTVLSGGTTMYPGIADR	iTRAQ4plex (N-term)
1	sp|P60710|ACTB_MOUSE	Actin, cytoplasmic 1 OS=Mus musculus GN=Actb PE=1 SV=1	19473	41710	419	17	59.5	5.29	74902	1	50.69	DLYANTVLSGGTTMYPGIADR	iTRAQ4plex (N-term)
1	sp|P60710|ACTB_MOUSE	Actin, cytoplasmic 1 OS=Mus musculus GN=Actb PE=1 SV=1	19473	41710	419	17	59.5	5.29	74903	1	62.17	DLYANTVLSGGTTMYPGIADR	iTRAQ4plex (N-term)
1	sp|P60710|ACTB_MOUSE	Actin, cytoplasmic 1 OS=Mus musculus GN=Actb PE=1 SV=1	19473	41710	419	17	59.5	5.29	74904	1	95.55	DLYANTVLSGGTTMYPGIADR	iTRAQ4plex (N-term)
1	sp|P60710|ACTB_MOUSE	Actin, cytoplasmic 1 OS=Mus musculus GN=Actb PE=1 SV=1	19473	41710	419	17	59.5	5.29	74905	1	87.17	DLYANTVLSGGTTMYPGIADR	iTRAQ4plex (N-term)
1	sp|P60710|ACTB_MOUSE	Actin, cytoplasmic 1 OS=Mus musculus GN=Actb PE=1 SV=1	19473	41710	419	17	59.5	5.29	74906	1	47.11	DLYANTVLSGGTTMYPGIADR	iTRAQ4plex (N-term)
1	sp|P60710|ACTB_MOUSE	Actin, cytoplasmic 1 OS=Mus musculus GN=Actb PE=1 SV=1	19473	41710	419	17	59.5	5.29	74907	1	45.75	DLYANTVLSGGTTMYPGIADR	iTRAQ4plex (N-term)
1	sp|P60710|ACTB_MOUSE	Actin, cytoplasmic 1 OS=Mus musculus GN=Actb PE=1 SV=1	19473	41710	419	17	59.5	5.29	74908	1	118.33	DLYANTVLSGGTTMYPGIADR	iTRAQ4plex (N-term)
1	sp|P60710|ACTB_MOUSE	Actin, cytoplasmic 1 OS=Mus musculus GN=Actb PE=1 SV=1	19473	41710	419	17	59.5	5.29	74912	1	80.92	DLYANTVLSGGTTMYPGIADR	iTRAQ4plex (N-term)
1	sp|P60710|ACTB_MOUSE	Actin, cytoplasmic 1 OS=Mus musculus GN=Actb PE=1 SV=1	19473	41710	419	17	59.5	5.29	74913	1	48.64	DLYANTVLSGGTTMYPGIADR	iTRAQ4plex (N-term)
1	sp|P60710|ACTB_MOUSE	Actin, cytoplasmic 1 OS=Mus musculus GN=Actb PE=1 SV=1	19473	41710	419	17	59.5	5.29	74916	1	57.89	DLYANTVLSGGTTMYPGIADR	iTRAQ4plex (N-term)
1	sp|P60710|ACTB_MOUSE	Actin, cytoplasmic 1 OS=Mus musculus GN=Actb PE=1 SV=1	19473	41710	419	17	59.5	5.29	74917	1	59.42	DLYANTVLSGGTTMYPGIADR	iTRAQ4plex (N-term)
1	sp|P60710|ACTB_MOUSE	Actin, cytoplasmic 1 OS=Mus musculus GN=Actb PE=1 SV=1	19473	41710	419	17	59.5	5.29	74918	1	84.77	DLYANTVLSGGTTMYPGIADR	iTRAQ4plex (N-term)
1	sp|P60710|ACTB_MOUSE	Actin, cytoplasmic 1 OS=Mus musculus GN=Actb PE=1 SV=1	19473	41710	419	17	59.5	5.29	74919	1	54.71	DLYANTVLSGGTTMYPGIADR	iTRAQ4plex (N-term)
1	sp|P60710|ACTB_MOUSE	Actin, cytoplasmic 1 OS=Mus musculus GN=Actb PE=1 SV=1	19473	41710	419	17	59.5	5.29	74920	1	112.07	DLYANTVLSGGTTMYPGIADR	iTRAQ4plex (N-term)
1	sp|P60710|ACTB_MOUSE	Actin, cytoplasmic 1 OS=Mus musculus GN=Actb PE=1 SV=1	19473	41710	419	17	59.5	5.29	74921	1	83.74	DLYANTVLSGGTTMYPGIADR	iTRAQ4plex (N-term)
1	sp|P60710|ACTB_MOUSE	Actin, cytoplasmic 1 OS=Mus musculus GN=Actb PE=1 SV=1	19473	41710	419	17	59.5	5.29	74922	1	80.7	DLYANTVLSGGTTMYPGIADR	iTRAQ4plex (N-term)
1	sp|P60710|ACTB_MOUSE	Actin, cytoplasmic 1 OS=Mus musculus GN=Actb PE=1 SV=1	19473	41710	419	17	59.5	5.29	74923	1	81.53	DLYANTVLSGGTTMYPGIADR	iTRAQ4plex (N-term)
1	sp|P60710|ACTB_MOUSE	Actin, cytoplasmic 1 OS=Mus musculus GN=Actb PE=1 SV=1	19473	41710	419	17	59.5	5.29	74924	1	103.85	DLYANTVLSGGTTMYPGIADR	iTRAQ4plex (N-term)
1	sp|P60710|ACTB_MOUSE	Actin, cytoplasmic 1 OS=Mus musculus GN=Actb PE=1 SV=1	19473	41710	419	17	59.5	5.29	74925	1	63.19	DLYANTVLSGGTTMYPGIADR	iTRAQ4plex (N-term)
1	sp|P60710|ACTB_MOUSE	Actin, cytoplasmic 1 OS=Mus musculus GN=Actb PE=1 SV=1	19473	41710	419	17	59.5	5.29	74926	1	126.86	DLYANTVLSGGTTMYPGIADR	iTRAQ4plex (N-term)
1	sp|P60710|ACTB_MOUSE	Actin, cytoplasmic 1 OS=Mus musculus GN=Actb PE=1 SV=1	19473	41710	419	17	59.5	5.29	74927	1	102.78	DLYANTVLSGGTTMYPGIADR	iTRAQ4plex (N-term)
1	sp|P60710|ACTB_MOUSE	Actin, cytoplasmic 1 OS=Mus musculus GN=Actb PE=1 SV=1	19473	41710	419	17	59.5	5.29	74928	1	85.49	DLYANTVLSGGTTMYPGIADR	iTRAQ4plex (N-term)
1	sp|P60710|ACTB_MOUSE	Actin, cytoplasmic 1 OS=Mus musculus GN=Actb PE=1 SV=1	19473	41710	419	17	59.5	5.29	74931	1	61.59	DLYANTVLSGGTTMYPGIADR	iTRAQ4plex (N-term)
1	sp|P60710|ACTB_MOUSE	Actin, cytoplasmic 1 OS=Mus musculus GN=Actb PE=1 SV=1	19473	41710	419	17	59.5	5.29	74932	1	87.79	DLYANTVLSGGTTMYPGIADR	iTRAQ4plex (N-term)
1	sp|P60710|ACTB_MOUSE	Actin, cytoplasmic 1 OS=Mus musculus GN=Actb PE=1 SV=1	19473	41710	419	17	59.5	5.29	74933	1	61.78	DLYANTVLSGGTTMYPGIADR	iTRAQ4plex (N-term)
1	sp|P60710|ACTB_MOUSE	Actin, cytoplasmic 1 OS=Mus musculus GN=Actb PE=1 SV=1	19473	41710	419	17	59.5	5.29	74934	1	62.46	DLYANTVLSGGTTMYPGIADR	iTRAQ4plex (N-term)
1	sp|P60710|ACTB_MOUSE	Actin, cytoplasmic 1 OS=Mus musculus GN=Actb PE=1 SV=1	19473	41710	419	17	59.5	5.29	74935	1	91.33	DLYANTVLSGGTTMYPGIADR	iTRAQ4plex (N-term)
1	sp|P60710|ACTB_MOUSE	Actin, cytoplasmic 1 OS=Mus musculus GN=Actb PE=1 SV=1	19473	41710	419	17	59.5	5.29	74936	1	48.88	DLYANTVLSGGTTMYPGIADR	iTRAQ4plex (N-term)
1	sp|P60710|ACTB_MOUSE	Actin, cytoplasmic 1 OS=Mus musculus GN=Actb PE=1 SV=1	19473	41710	419	17	59.5	5.29	74937	1	76.43	DLYANTVLSGGTTMYPGIADR	iTRAQ4plex (N-term)
1	sp|P60710|ACTB_MOUSE	Actin, cytoplasmic 1 OS=Mus musculus GN=Actb PE=1 SV=1	19473	41710	419	17	59.5	5.29	74938	1	44.35	DLYANTVLSGGTTMYPGIADR	iTRAQ4plex (N-term)
1	sp|P60710|ACTB_MOUSE	Actin, cytoplasmic 1 OS=Mus musculus GN=Actb PE=1 SV=1	19473	41710	419	17	59.5	5.29	74939	1	126.87	DLYANTVLSGGTTMYPGIADR	iTRAQ4plex (N-term)
1	sp|P60710|ACTB_MOUSE	Actin, cytoplasmic 1 OS=Mus musculus GN=Actb PE=1 SV=1	19473	41710	419	17	59.5	5.29	74940	1	99.01	DLYANTVLSGGTTMYPGIADR	iTRAQ4plex (N-term)
1	sp|P60710|ACTB_MOUSE	Actin, cytoplasmic 1 OS=Mus musculus GN=Actb PE=1 SV=1	19473	41710	419	17	59.5	5.29	74941	1	83.61	DLYANTVLSGGTTMYPGIADR	iTRAQ4plex (N-term)
1	sp|P60710|ACTB_MOUSE	Actin, cytoplasmic 1 OS=Mus musculus GN=Actb PE=1 SV=1	19473	41710	419	17	59.5	5.29	74942	1	103.73	DLYANTVLSGGTTMYPGIADR	iTRAQ4plex (N-term)
1	sp|P60710|ACTB_MOUSE	Actin, cytoplasmic 1 OS=Mus musculus GN=Actb PE=1 SV=1	19473	41710	419	17	59.5	5.29	74943	1	107.24	DLYANTVLSGGTTMYPGIADR	iTRAQ4plex (N-term)
1	sp|P60710|ACTB_MOUSE	Actin, cytoplasmic 1 OS=Mus musculus GN=Actb PE=1 SV=1	19473	41710	419	17	59.5	5.29	74944	1	94.54	DLYANTVLSGGTTMYPGIADR	iTRAQ4plex (N-term)
1	sp|P60710|ACTB_MOUSE	Actin, cytoplasmic 1 OS=Mus musculus GN=Actb PE=1 SV=1	19473	41710	419	17	59.5	5.29	74946	1	112.04	DLYANTVLSGGTTMYPGIADR	iTRAQ4plex (N-term)
1	sp|P60710|ACTB_MOUSE	Actin, cytoplasmic 1 OS=Mus musculus GN=Actb PE=1 SV=1	19473	41710	419	17	59.5	5.29	74947	1	113.57	DLYANTVLSGGTTMYPGIADR	iTRAQ4plex (N-term)
1	sp|P60710|ACTB_MOUSE	Actin, cytoplasmic 1 OS=Mus musculus GN=Actb PE=1 SV=1	19473	41710	419	17	59.5	5.29	74948	1	63.22	DLYANTVLSGGTTMYPGIADR	iTRAQ4plex (N-term)
1	sp|P60710|ACTB_MOUSE	Actin, cytoplasmic 1 OS=Mus musculus GN=Actb PE=1 SV=1	19473	41710	419	17	59.5	5.29	74949	1	126.78	DLYANTVLSGGTTMYPGIADR	iTRAQ4plex (N-term)
1	sp|P60710|ACTB_MOUSE	Actin, cytoplasmic 1 OS=Mus musculus GN=Actb PE=1 SV=1	19473	41710	419	17	59.5	5.29	74950	1	99.24	DLYANTVLSGGTTMYPGIADR	iTRAQ4plex (N-term)
1	sp|P60710|ACTB_MOUSE	Actin, cytoplasmic 1 OS=Mus musculus GN=Actb PE=1 SV=1	19473	41710	419	17	59.5	5.29	74951	1	112.33	DLYANTVLSGGTTMYPGIADR	iTRAQ4plex (N-term)
1	sp|P60710|ACTB_MOUSE	Actin, cytoplasmic 1 OS=Mus musculus GN=Actb PE=1 SV=1	19473	41710	419	17	59.5	5.29	74952	1	110.03	DLYANTVLSGGTTMYPGIADR	iTRAQ4plex (N-term)
1	sp|P60710|ACTB_MOUSE	Actin, cytoplasmic 1 OS=Mus musculus GN=Actb PE=1 SV=1	19473	41710	419	17	59.5	5.29	74953	1	106.76	DLYANTVLSGGTTMYPGIADR	iTRAQ4plex (N-term)
1	sp|P60710|ACTB_MOUSE	Actin, cytoplasmic 1 OS=Mus musculus GN=Actb PE=1 SV=1	19473	41710	419	17	59.5	5.29	74954	1	108.86	DLYANTVLSGGTTMYPGIADR	iTRAQ4plex (N-term)
1	sp|P60710|ACTB_MOUSE	Actin, cytoplasmic 1 OS=Mus musculus GN=Actb PE=1 SV=1	19473	41710	419	17	59.5	5.29	74955	1	72.61	DLYANTVLSGGTTMYPGIADR	iTRAQ4plex (N-term)
1	sp|P60710|ACTB_MOUSE	Actin, cytoplasmic 1 OS=Mus musculus GN=Actb PE=1 SV=1	19473	41710	419	17	59.5	5.29	74956	1	94.34	DLYANTVLSGGTTMYPGIADR	iTRAQ4plex (N-term)
1	sp|P60710|ACTB_MOUSE	Actin, cytoplasmic 1 OS=Mus musculus GN=Actb PE=1 SV=1	19473	41710	419	17	59.5	5.29	74958	1	116.03	DLYANTVLSGGTTMYPGIADR	iTRAQ4plex (N-term)
1	sp|P60710|ACTB_MOUSE	Actin, cytoplasmic 1 OS=Mus musculus GN=Actb PE=1 SV=1	19473	41710	419	17	59.5	5.29	74959	1	110.99	DLYANTVLSGGTTMYPGIADR	iTRAQ4plex (N-term)
1	sp|P60710|ACTB_MOUSE	Actin, cytoplasmic 1 OS=Mus musculus GN=Actb PE=1 SV=1	19473	41710	419	17	59.5	5.29	74964	1	121.71	DLYANTVLSGGTTMYPGIADR	iTRAQ4plex (N-term)
1	sp|P60710|ACTB_MOUSE	Actin, cytoplasmic 1 OS=Mus musculus GN=Actb PE=1 SV=1	19473	41710	419	17	59.5	5.29	74976	1	46.18	DLYANTVLSGGTTMYPGIADR	Deamidated (NQ); iTRAQ4plex (N-term)
1	sp|P60710|ACTB_MOUSE	Actin, cytoplasmic 1 OS=Mus musculus GN=Actb PE=1 SV=1	19473	41710	419	17	59.5	5.29	74978	1	126.1	DLYANTVLSGGTTMYPGIADR	Deamidated (NQ); iTRAQ4plex (N-term)
1	sp|P60710|ACTB_MOUSE	Actin, cytoplasmic 1 OS=Mus musculus GN=Actb PE=1 SV=1	19473	41710	419	17	59.5	5.29	74979	1	120.06	DLYANTVLSGGTTMYPGIADR	Deamidated (NQ); iTRAQ4plex (N-term)
1	sp|P60710|ACTB_MOUSE	Actin, cytoplasmic 1 OS=Mus musculus GN=Actb PE=1 SV=1	19473	41710	419	17	59.5	5.29	74980	1	80.55	DLYANTVLSGGTTMYPGIADR	Deamidated (NQ); iTRAQ4plex (N-term)
1	sp|P60710|ACTB_MOUSE	Actin, cytoplasmic 1 OS=Mus musculus GN=Actb PE=1 SV=1	19473	41710	419	17	59.5	5.29	74981	1	87.99	DLYANTVLSGGTTMYPGIADR	Deamidated (NQ); iTRAQ4plex (N-term)
1	sp|P60710|ACTB_MOUSE	Actin, cytoplasmic 1 OS=Mus musculus GN=Actb PE=1 SV=1	19473	41710	419	17	59.5	5.29	74982	1	103.63	DLYANTVLSGGTTMYPGIADR	Deamidated (NQ); iTRAQ4plex (N-term)
1	sp|P60710|ACTB_MOUSE	Actin, cytoplasmic 1 OS=Mus musculus GN=Actb PE=1 SV=1	19473	41710	419	17	59.5	5.29	74983	1	111.76	DLYANTVLSGGTTMYPGIADR	Deamidated (NQ); iTRAQ4plex (N-term)
1	sp|P60710|ACTB_MOUSE	Actin, cytoplasmic 1 OS=Mus musculus GN=Actb PE=1 SV=1	19473	41710	419	17	59.5	5.29	74984	1	57.75	DLYANTVLSGGTTMYPGIADR	Deamidated (NQ); iTRAQ4plex (N-term)
1	sp|P60710|ACTB_MOUSE	Actin, cytoplasmic 1 OS=Mus musculus GN=Actb PE=1 SV=1	19473	41710	419	17	59.5	5.29	74985	1	98.66	DLYANTVLSGGTTMYPGIADR	Deamidated (NQ); iTRAQ4plex (N-term)
1	sp|P60710|ACTB_MOUSE	Actin, cytoplasmic 1 OS=Mus musculus GN=Actb PE=1 SV=1	19473	41710	419	17	59.5	5.29	74986	1	64.43	DLYANTVLSGGTTMYPGIADR	Deamidated (NQ); iTRAQ4plex (N-term)
1	sp|P60710|ACTB_MOUSE	Actin, cytoplasmic 1 OS=Mus musculus GN=Actb PE=1 SV=1	19473	41710	419	17	59.5	5.29	74987	1	87.3	DLYANTVLSGGTTMYPGIADR	Deamidated (NQ); iTRAQ4plex (N-term)
1	sp|P60710|ACTB_MOUSE	Actin, cytoplasmic 1 OS=Mus musculus GN=Actb PE=1 SV=1	19473	41710	419	17	59.5	5.29	74988	1	94.78	DLYANTVLSGGTTMYPGIADR	Deamidated (NQ); iTRAQ4plex (N-term)
1	sp|P60710|ACTB_MOUSE	Actin, cytoplasmic 1 OS=Mus musculus GN=Actb PE=1 SV=1	19473	41710	419	17	59.5	5.29	74989	1	90.8	DLYANTVLSGGTTMYPGIADR	Deamidated (NQ); iTRAQ4plex (N-term)
1	sp|P60710|ACTB_MOUSE	Actin, cytoplasmic 1 OS=Mus musculus GN=Actb PE=1 SV=1	19473	41710	419	17	59.5	5.29	74990	1	81.15	DLYANTVLSGGTTMYPGIADR	Deamidated (NQ); iTRAQ4plex (N-term)
1	sp|P60710|ACTB_MOUSE	Actin, cytoplasmic 1 OS=Mus musculus GN=Actb PE=1 SV=1	19473	41710	419	17	59.5	5.29	74991	1	91.71	DLYANTVLSGGTTMYPGIADR	Deamidated (NQ); iTRAQ4plex (N-term)
1	sp|P60710|ACTB_MOUSE	Actin, cytoplasmic 1 OS=Mus musculus GN=Actb PE=1 SV=1	19473	41710	419	17	59.5	5.29	74992	1	100.06	DLYANTVLSGGTTMYPGIADR	Deamidated (NQ); iTRAQ4plex (N-term)
1	sp|P60710|ACTB_MOUSE	Actin, cytoplasmic 1 OS=Mus musculus GN=Actb PE=1 SV=1	19473	41710	419	17	59.5	5.29	74993	1	61.95	DLYANTVLSGGTTMYPGIADR	Deamidated (NQ); iTRAQ4plex (N-term)
1	sp|P60710|ACTB_MOUSE	Actin, cytoplasmic 1 OS=Mus musculus GN=Actb PE=1 SV=1	19473	41710	419	17	59.5	5.29	75521	1	90.6	DLYANTVLSGGTTMYPGIADR	iTRAQ4plex (N-term); Oxidation (M)
1	sp|P60710|ACTB_MOUSE	Actin, cytoplasmic 1 OS=Mus musculus GN=Actb PE=1 SV=1	19473	41710	419	17	59.5	5.29	75522	1	74.68	DLYANTVLSGGTTMYPGIADR	iTRAQ4plex (N-term); Oxidation (M)
1	sp|P60710|ACTB_MOUSE	Actin, cytoplasmic 1 OS=Mus musculus GN=Actb PE=1 SV=1	19473	41710	419	17	59.5	5.29	75523	1	91.8	DLYANTVLSGGTTMYPGIADR	iTRAQ4plex (N-term); Oxidation (M)
1	sp|P60710|ACTB_MOUSE	Actin, cytoplasmic 1 OS=Mus musculus GN=Actb PE=1 SV=1	19473	41710	419	17	59.5	5.29	75524	1	95.81	DLYANTVLSGGTTMYPGIADR	iTRAQ4plex (N-term); Oxidation (M)
1	sp|P60710|ACTB_MOUSE	Actin, cytoplasmic 1 OS=Mus musculus GN=Actb PE=1 SV=1	19473	41710	419	17	59.5	5.29	75525	1	75.11	DLYANTVLSGGTTMYPGIADR	iTRAQ4plex (N-term); Oxidation (M)
1	sp|P60710|ACTB_MOUSE	Actin, cytoplasmic 1 OS=Mus musculus GN=Actb PE=1 SV=1	19473	41710	419	17	59.5	5.29	75526	1	72.21	DLYANTVLSGGTTMYPGIADR	iTRAQ4plex (N-term); Oxidation (M)
1	sp|P60710|ACTB_MOUSE	Actin, cytoplasmic 1 OS=Mus musculus GN=Actb PE=1 SV=1	19473	41710	419	17	59.5	5.29	75527	1	76.58	DLYANTVLSGGTTMYPGIADR	iTRAQ4plex (N-term); Oxidation (M)
1	sp|P60710|ACTB_MOUSE	Actin, cytoplasmic 1 OS=Mus musculus GN=Actb PE=1 SV=1	19473	41710	419	17	59.5	5.29	75528	1	118.91	DLYANTVLSGGTTMYPGIADR	iTRAQ4plex (N-term); Oxidation (M)
1	sp|P60710|ACTB_MOUSE	Actin, cytoplasmic 1 OS=Mus musculus GN=Actb PE=1 SV=1	19473	41710	419	17	59.5	5.29	75529	1	128.91	DLYANTVLSGGTTMYPGIADR	iTRAQ4plex (N-term); Oxidation (M)
1	sp|P60710|ACTB_MOUSE	Actin, cytoplasmic 1 OS=Mus musculus GN=Actb PE=1 SV=1	19473	41710	419	17	59.5	5.29	75531	1	45.38	DLYANTVLSGGTTMYPGIADR	iTRAQ4plex (N-term); Oxidation (M)
1	sp|P60710|ACTB_MOUSE	Actin, cytoplasmic 1 OS=Mus musculus GN=Actb PE=1 SV=1	19473	41710	419	17	59.5	5.29	75532	1	114.55	DLYANTVLSGGTTMYPGIADR	iTRAQ4plex (N-term); Oxidation (M)
1	sp|P60710|ACTB_MOUSE	Actin, cytoplasmic 1 OS=Mus musculus GN=Actb PE=1 SV=1	19473	41710	419	17	59.5	5.29	75533	1	106.16	DLYANTVLSGGTTMYPGIADR	iTRAQ4plex (N-term); Oxidation (M)
1	sp|P60710|ACTB_MOUSE	Actin, cytoplasmic 1 OS=Mus musculus GN=Actb PE=1 SV=1	19473	41710	419	17	59.5	5.29	75534	1	96.97	DLYANTVLSGGTTMYPGIADR	iTRAQ4plex (N-term); Oxidation (M)
1	sp|P60710|ACTB_MOUSE	Actin, cytoplasmic 1 OS=Mus musculus GN=Actb PE=1 SV=1	19473	41710	419	17	59.5	5.29	75535	1	87.25	DLYANTVLSGGTTMYPGIADR	iTRAQ4plex (N-term); Oxidation (M)
1	sp|P60710|ACTB_MOUSE	Actin, cytoplasmic 1 OS=Mus musculus GN=Actb PE=1 SV=1	19473	41710	419	17	59.5	5.29	75536	1	42.46	DLYANTVLSGGTTMYPGIADR	iTRAQ4plex (N-term); Oxidation (M)
1	sp|P60710|ACTB_MOUSE	Actin, cytoplasmic 1 OS=Mus musculus GN=Actb PE=1 SV=1	19473	41710	419	17	59.5	5.29	75537	1	45.55	DLYANTVLSGGTTMYPGIADR	iTRAQ4plex (N-term); Oxidation (M)
1	sp|P60710|ACTB_MOUSE	Actin, cytoplasmic 1 OS=Mus musculus GN=Actb PE=1 SV=1	19473	41710	419	17	59.5	5.29	75538	1	58.9	DLYANTVLSGGTTMYPGIADR	iTRAQ4plex (N-term); Oxidation (M)
1	sp|P60710|ACTB_MOUSE	Actin, cytoplasmic 1 OS=Mus musculus GN=Actb PE=1 SV=1	19473	41710	419	17	59.5	5.29	75539	1	77	DLYANTVLSGGTTMYPGIADR	iTRAQ4plex (N-term); Oxidation (M)
1	sp|P60710|ACTB_MOUSE	Actin, cytoplasmic 1 OS=Mus musculus GN=Actb PE=1 SV=1	19473	41710	419	17	59.5	5.29	75540	1	115.87	DLYANTVLSGGTTMYPGIADR	iTRAQ4plex (N-term); Oxidation (M)
1	sp|P60710|ACTB_MOUSE	Actin, cytoplasmic 1 OS=Mus musculus GN=Actb PE=1 SV=1	19473	41710	419	17	59.5	5.29	75541	1	96.73	DLYANTVLSGGTTMYPGIADR	iTRAQ4plex (N-term); Oxidation (M)
1	sp|P60710|ACTB_MOUSE	Actin, cytoplasmic 1 OS=Mus musculus GN=Actb PE=1 SV=1	19473	41710	419	17	59.5	5.29	75542	1	98.89	DLYANTVLSGGTTMYPGIADR	iTRAQ4plex (N-term); Oxidation (M)
1	sp|P60710|ACTB_MOUSE	Actin, cytoplasmic 1 OS=Mus musculus GN=Actb PE=1 SV=1	19473	41710	419	17	59.5	5.29	75544	1	55.61	DLYANTVLSGGTTMYPGIADR	iTRAQ4plex (N-term); Oxidation (M)
1	sp|P60710|ACTB_MOUSE	Actin, cytoplasmic 1 OS=Mus musculus GN=Actb PE=1 SV=1	19473	41710	419	17	59.5	5.29	75545	1	140.42	DLYANTVLSGGTTMYPGIADR	iTRAQ4plex (N-term); Oxidation (M)
1	sp|P60710|ACTB_MOUSE	Actin, cytoplasmic 1 OS=Mus musculus GN=Actb PE=1 SV=1	19473	41710	419	17	59.5	5.29	75546	1	116.31	DLYANTVLSGGTTMYPGIADR	iTRAQ4plex (N-term); Oxidation (M)
1	sp|P60710|ACTB_MOUSE	Actin, cytoplasmic 1 OS=Mus musculus GN=Actb PE=1 SV=1	19473	41710	419	17	59.5	5.29	75547	1	80.4	DLYANTVLSGGTTMYPGIADR	iTRAQ4plex (N-term); Oxidation (M)
1	sp|P60710|ACTB_MOUSE	Actin, cytoplasmic 1 OS=Mus musculus GN=Actb PE=1 SV=1	19473	41710	419	17	59.5	5.29	75548	1	74.34	DLYANTVLSGGTTMYPGIADR	iTRAQ4plex (N-term); Oxidation (M)
1	sp|P60710|ACTB_MOUSE	Actin, cytoplasmic 1 OS=Mus musculus GN=Actb PE=1 SV=1	19473	41710	419	17	59.5	5.29	75549	1	93.79	DLYANTVLSGGTTMYPGIADR	iTRAQ4plex (N-term); Oxidation (M)
1	sp|P60710|ACTB_MOUSE	Actin, cytoplasmic 1 OS=Mus musculus GN=Actb PE=1 SV=1	19473	41710	419	17	59.5	5.29	75550	1	92.16	DLYANTVLSGGTTMYPGIADR	iTRAQ4plex (N-term); Oxidation (M)
1	sp|P60710|ACTB_MOUSE	Actin, cytoplasmic 1 OS=Mus musculus GN=Actb PE=1 SV=1	19473	41710	419	17	59.5	5.29	75552	1	116.19	DLYANTVLSGGTTMYPGIADR	iTRAQ4plex (N-term); Oxidation (M)
1	sp|P60710|ACTB_MOUSE	Actin, cytoplasmic 1 OS=Mus musculus GN=Actb PE=1 SV=1	19473	41710	419	17	59.5	5.29	75553	1	88.01	DLYANTVLSGGTTMYPGIADR	iTRAQ4plex (N-term); Oxidation (M)
1	sp|P60710|ACTB_MOUSE	Actin, cytoplasmic 1 OS=Mus musculus GN=Actb PE=1 SV=1	19473	41710	419	17	59.5	5.29	75554	1	112.98	DLYANTVLSGGTTMYPGIADR	iTRAQ4plex (N-term); Oxidation (M)
1	sp|P60710|ACTB_MOUSE	Actin, cytoplasmic 1 OS=Mus musculus GN=Actb PE=1 SV=1	19473	41710	419	17	59.5	5.29	75555	1	107.02	DLYANTVLSGGTTMYPGIADR	iTRAQ4plex (N-term); Oxidation (M)
1	sp|P60710|ACTB_MOUSE	Actin, cytoplasmic 1 OS=Mus musculus GN=Actb PE=1 SV=1	19473	41710	419	17	59.5	5.29	75556	1	50.2	DLYANTVLSGGTTMYPGIADR	iTRAQ4plex (N-term); Oxidation (M)
1	sp|P60710|ACTB_MOUSE	Actin, cytoplasmic 1 OS=Mus musculus GN=Actb PE=1 SV=1	19473	41710	419	17	59.5	5.29	75557	1	121.56	DLYANTVLSGGTTMYPGIADR	iTRAQ4plex (N-term); Oxidation (M)
1	sp|P60710|ACTB_MOUSE	Actin, cytoplasmic 1 OS=Mus musculus GN=Actb PE=1 SV=1	19473	41710	419	17	59.5	5.29	75558	1	76.36	DLYANTVLSGGTTMYPGIADR	iTRAQ4plex (N-term); Oxidation (M)
1	sp|P60710|ACTB_MOUSE	Actin, cytoplasmic 1 OS=Mus musculus GN=Actb PE=1 SV=1	19473	41710	419	17	59.5	5.29	75559	1	117.94	DLYANTVLSGGTTMYPGIADR	iTRAQ4plex (N-term); Oxidation (M)
1	sp|P60710|ACTB_MOUSE	Actin, cytoplasmic 1 OS=Mus musculus GN=Actb PE=1 SV=1	19473	41710	419	17	59.5	5.29	75560	1	116.71	DLYANTVLSGGTTMYPGIADR	iTRAQ4plex (N-term); Oxidation (M)
1	sp|P60710|ACTB_MOUSE	Actin, cytoplasmic 1 OS=Mus musculus GN=Actb PE=1 SV=1	19473	41710	419	17	59.5	5.29	75570	1	129.46	DLYANTVLSGGTTMYPGIADR	iTRAQ4plex (N-term); Oxidation (M)
1	sp|P60710|ACTB_MOUSE	Actin, cytoplasmic 1 OS=Mus musculus GN=Actb PE=1 SV=1	19473	41710	419	17	59.5	5.29	75585	1	83.67	DLYANTVLSGGTTMYPGIADR	Deamidated (NQ); iTRAQ4plex (N-term); Oxidation (M)
1	sp|P60710|ACTB_MOUSE	Actin, cytoplasmic 1 OS=Mus musculus GN=Actb PE=1 SV=1	19473	41710	419	17	59.5	5.29	75586	1	69.65	DLYANTVLSGGTTMYPGIADR	Deamidated (NQ); iTRAQ4plex (N-term); Oxidation (M)
1	sp|P60710|ACTB_MOUSE	Actin, cytoplasmic 1 OS=Mus musculus GN=Actb PE=1 SV=1	19473	41710	419	17	59.5	5.29	75587	1	113.65	DLYANTVLSGGTTMYPGIADR	Deamidated (NQ); iTRAQ4plex (N-term); Oxidation (M)
1	sp|P60710|ACTB_MOUSE	Actin, cytoplasmic 1 OS=Mus musculus GN=Actb PE=1 SV=1	19473	41710	419	17	59.5	5.29	75588	1	48.77	DLYANTVLSGGTTMYPGIADR	Deamidated (NQ); iTRAQ4plex (N-term); Oxidation (M)
1	sp|P60710|ACTB_MOUSE	Actin, cytoplasmic 1 OS=Mus musculus GN=Actb PE=1 SV=1	19473	41710	419	17	59.5	5.29	75589	1	56.45	DLYANTVLSGGTTMYPGIADR	Deamidated (NQ); iTRAQ4plex (N-term); Oxidation (M)
1	sp|P60710|ACTB_MOUSE	Actin, cytoplasmic 1 OS=Mus musculus GN=Actb PE=1 SV=1	19473	41710	419	17	59.5	5.29	75591	1	103.13	DLYANTVLSGGTTMYPGIADR	Deamidated (NQ); iTRAQ4plex (N-term); Oxidation (M)
1	sp|P60710|ACTB_MOUSE	Actin, cytoplasmic 1 OS=Mus musculus GN=Actb PE=1 SV=1	19473	41710	419	17	59.5	5.29	75592	1	98.04	DLYANTVLSGGTTMYPGIADR	Deamidated (NQ); iTRAQ4plex (N-term); Oxidation (M)
1	sp|P60710|ACTB_MOUSE	Actin, cytoplasmic 1 OS=Mus musculus GN=Actb PE=1 SV=1	19473	41710	419	17	59.5	5.29	75593	1	82.65	DLYANTVLSGGTTMYPGIADR	Deamidated (NQ); iTRAQ4plex (N-term); Oxidation (M)
1	sp|P60710|ACTB_MOUSE	Actin, cytoplasmic 1 OS=Mus musculus GN=Actb PE=1 SV=1	19473	41710	419	17	59.5	5.29	75594	1	69.12	DLYANTVLSGGTTMYPGIADR	Deamidated (NQ); iTRAQ4plex (N-term); Oxidation (M)
1	sp|P60710|ACTB_MOUSE	Actin, cytoplasmic 1 OS=Mus musculus GN=Actb PE=1 SV=1	19473	41710	419	17	59.5	5.29	75595	1	73.27	DLYANTVLSGGTTMYPGIADR	Deamidated (NQ); iTRAQ4plex (N-term); Oxidation (M)
1	sp|P60710|ACTB_MOUSE	Actin, cytoplasmic 1 OS=Mus musculus GN=Actb PE=1 SV=1	19473	41710	419	17	59.5	5.29	75596	1	102.44	DLYANTVLSGGTTMYPGIADR	Deamidated (NQ); iTRAQ4plex (N-term); Oxidation (M)
1	sp|P60710|ACTB_MOUSE	Actin, cytoplasmic 1 OS=Mus musculus GN=Actb PE=1 SV=1	19473	41710	419	17	59.5	5.29	75597	1	94.28	DLYANTVLSGGTTMYPGIADR	Deamidated (NQ); iTRAQ4plex (N-term); Oxidation (M)
1	sp|P60710|ACTB_MOUSE	Actin, cytoplasmic 1 OS=Mus musculus GN=Actb PE=1 SV=1	19473	41710	419	17	59.5	5.29	83653	1	87.03	KDLYANTVLSGGTTMYPGIADR	iTRAQ4plex (K); iTRAQ4plex (N-term)
1	sp|P60710|ACTB_MOUSE	Actin, cytoplasmic 1 OS=Mus musculus GN=Actb PE=1 SV=1	19473	41710	419	17	59.5	5.29	83654	1	92.62	KDLYANTVLSGGTTMYPGIADR	iTRAQ4plex (K); iTRAQ4plex (N-term)
1	sp|P60710|ACTB_MOUSE	Actin, cytoplasmic 1 OS=Mus musculus GN=Actb PE=1 SV=1	19473	41710	419	17	59.5	5.29	83656	1	97.41	KDLYANTVLSGGTTMYPGIADR	iTRAQ4plex (K); iTRAQ4plex (N-term)
1	sp|P60710|ACTB_MOUSE	Actin, cytoplasmic 1 OS=Mus musculus GN=Actb PE=1 SV=1	19473	41710	419	17	59.5	5.29	83657	1	101.83	KDLYANTVLSGGTTMYPGIADR	iTRAQ4plex (K); iTRAQ4plex (N-term)
1	sp|P60710|ACTB_MOUSE	Actin, cytoplasmic 1 OS=Mus musculus GN=Actb PE=1 SV=1	19473	41710	419	17	59.5	5.29	83658	1	103.45	KDLYANTVLSGGTTMYPGIADR	iTRAQ4plex (K); iTRAQ4plex (N-term)
1	sp|P60710|ACTB_MOUSE	Actin, cytoplasmic 1 OS=Mus musculus GN=Actb PE=1 SV=1	19473	41710	419	17	59.5	5.29	83659	1	96.84	KDLYANTVLSGGTTMYPGIADR	iTRAQ4plex (K); iTRAQ4plex (N-term)
1	sp|P60710|ACTB_MOUSE	Actin, cytoplasmic 1 OS=Mus musculus GN=Actb PE=1 SV=1	19473	41710	419	17	59.5	5.29	83662	1	62.34	KDLYANTVLSGGTTMYPGIADR	iTRAQ4plex (K); iTRAQ4plex (N-term)
1	sp|P60710|ACTB_MOUSE	Actin, cytoplasmic 1 OS=Mus musculus GN=Actb PE=1 SV=1	19473	41710	419	17	59.5	5.29	83663	1	109.25	KDLYANTVLSGGTTMYPGIADR	iTRAQ4plex (K); iTRAQ4plex (N-term)
1	sp|P60710|ACTB_MOUSE	Actin, cytoplasmic 1 OS=Mus musculus GN=Actb PE=1 SV=1	19473	41710	419	17	59.5	5.29	83664	1	96.63	KDLYANTVLSGGTTMYPGIADR	iTRAQ4plex (K); iTRAQ4plex (N-term)
1	sp|P60710|ACTB_MOUSE	Actin, cytoplasmic 1 OS=Mus musculus GN=Actb PE=1 SV=1	19473	41710	419	17	59.5	5.29	83666	1	101.99	KDLYANTVLSGGTTMYPGIADR	iTRAQ4plex (K); iTRAQ4plex (N-term)
1	sp|P60710|ACTB_MOUSE	Actin, cytoplasmic 1 OS=Mus musculus GN=Actb PE=1 SV=1	19473	41710	419	17	59.5	5.29	83668	1	62.76	KDLYANTVLSGGTTMYPGIADR	iTRAQ4plex (K); iTRAQ4plex (N-term)
1	sp|P60710|ACTB_MOUSE	Actin, cytoplasmic 1 OS=Mus musculus GN=Actb PE=1 SV=1	19473	41710	419	17	59.5	5.29	83669	1	103.67	KDLYANTVLSGGTTMYPGIADR	iTRAQ4plex (K); iTRAQ4plex (N-term)
1	sp|P60710|ACTB_MOUSE	Actin, cytoplasmic 1 OS=Mus musculus GN=Actb PE=1 SV=1	19473	41710	419	17	59.5	5.29	83670	1	105.29	KDLYANTVLSGGTTMYPGIADR	iTRAQ4plex (K); iTRAQ4plex (N-term)
1	sp|P60710|ACTB_MOUSE	Actin, cytoplasmic 1 OS=Mus musculus GN=Actb PE=1 SV=1	19473	41710	419	17	59.5	5.29	83673	1	76.58	KDLYANTVLSGGTTMYPGIADR	iTRAQ4plex (K); iTRAQ4plex (N-term)
1	sp|P60710|ACTB_MOUSE	Actin, cytoplasmic 1 OS=Mus musculus GN=Actb PE=1 SV=1	19473	41710	419	17	59.5	5.29	83674	1	106.96	KDLYANTVLSGGTTMYPGIADR	iTRAQ4plex (K); iTRAQ4plex (N-term)
1	sp|P60710|ACTB_MOUSE	Actin, cytoplasmic 1 OS=Mus musculus GN=Actb PE=1 SV=1	19473	41710	419	17	59.5	5.29	83683	1	107.44	KDLYANTVLSGGTTMYPGIADR	Deamidated (NQ); iTRAQ4plex (K); iTRAQ4plex (N-term)
1	sp|P60710|ACTB_MOUSE	Actin, cytoplasmic 1 OS=Mus musculus GN=Actb PE=1 SV=1	19473	41710	419	17	59.5	5.29	83684	1	108.83	KDLYANTVLSGGTTMYPGIADR	Deamidated (NQ); iTRAQ4plex (K); iTRAQ4plex (N-term)
1	sp|P60710|ACTB_MOUSE	Actin, cytoplasmic 1 OS=Mus musculus GN=Actb PE=1 SV=1	19473	41710	419	17	59.5	5.29	83686	1	109.91	KDLYANTVLSGGTTMYPGIADR	Deamidated (NQ); iTRAQ4plex (K); iTRAQ4plex (N-term)
1	sp|P60710|ACTB_MOUSE	Actin, cytoplasmic 1 OS=Mus musculus GN=Actb PE=1 SV=1	19473	41710	419	17	59.5	5.29	83688	1	110.17	KDLYANTVLSGGTTMYPGIADR	Deamidated (NQ); iTRAQ4plex (K); iTRAQ4plex (N-term)
1	sp|P60710|ACTB_MOUSE	Actin, cytoplasmic 1 OS=Mus musculus GN=Actb PE=1 SV=1	19473	41710	419	17	59.5	5.29	84008	1	84.55	KDLYANTVLSGGTTMYPGIADR	iTRAQ4plex (K); iTRAQ4plex (N-term); Oxidation (M)
1	sp|P60710|ACTB_MOUSE	Actin, cytoplasmic 1 OS=Mus musculus GN=Actb PE=1 SV=1	19473	41710	419	17	59.5	5.29	84009	1	117.03	KDLYANTVLSGGTTMYPGIADR	iTRAQ4plex (K); iTRAQ4plex (N-term); Oxidation (M)
1	sp|P60710|ACTB_MOUSE	Actin, cytoplasmic 1 OS=Mus musculus GN=Actb PE=1 SV=1	19473	41710	419	17	59.5	5.29	84010	1	107.67	KDLYANTVLSGGTTMYPGIADR	iTRAQ4plex (K); iTRAQ4plex (N-term); Oxidation (M)
1	sp|P60710|ACTB_MOUSE	Actin, cytoplasmic 1 OS=Mus musculus GN=Actb PE=1 SV=1	19473	41710	419	17	59.5	5.29	84015	1	74.48	KDLYANTVLSGGTTMYPGIADR	iTRAQ4plex (K); iTRAQ4plex (N-term); Oxidation (M)
1	sp|P60710|ACTB_MOUSE	Actin, cytoplasmic 1 OS=Mus musculus GN=Actb PE=1 SV=1	19473	41710	419	17	59.5	5.29	87870	1	97.55	LCYVALDFEQEMATAASSSSLEK	iTRAQ4plex (K); iTRAQ4plex (N-term); Methylthio (C)
1	sp|P60710|ACTB_MOUSE	Actin, cytoplasmic 1 OS=Mus musculus GN=Actb PE=1 SV=1	19473	41710	419	17	59.5	5.29	87871	1	105.93	LCYVALDFEQEMATAASSSSLEK	iTRAQ4plex (K); iTRAQ4plex (N-term); Methylthio (C)
1	sp|P60710|ACTB_MOUSE	Actin, cytoplasmic 1 OS=Mus musculus GN=Actb PE=1 SV=1	19473	41710	419	17	59.5	5.29	87872	1	55.7	LCYVALDFEQEMATAASSSSLEK	iTRAQ4plex (K); iTRAQ4plex (N-term); Methylthio (C)
1	sp|P60710|ACTB_MOUSE	Actin, cytoplasmic 1 OS=Mus musculus GN=Actb PE=1 SV=1	19473	41710	419	17	59.5	5.29	87873	1	76.63	LCYVALDFEQEMATAASSSSLEK	iTRAQ4plex (K); iTRAQ4plex (N-term); Methylthio (C)
1	sp|P60710|ACTB_MOUSE	Actin, cytoplasmic 1 OS=Mus musculus GN=Actb PE=1 SV=1	19473	41710	419	17	59.5	5.29	87874	1	93.55	LCYVALDFEQEMATAASSSSLEK	iTRAQ4plex (K); iTRAQ4plex (N-term); Methylthio (C)
1	sp|P60710|ACTB_MOUSE	Actin, cytoplasmic 1 OS=Mus musculus GN=Actb PE=1 SV=1	19473	41710	419	17	59.5	5.29	87875	1	117.57	LCYVALDFEQEMATAASSSSLEK	iTRAQ4plex (K); iTRAQ4plex (N-term); Methylthio (C)
1	sp|P60710|ACTB_MOUSE	Actin, cytoplasmic 1 OS=Mus musculus GN=Actb PE=1 SV=1	19473	41710	419	17	59.5	5.29	87876	1	116.32	LCYVALDFEQEMATAASSSSLEK	iTRAQ4plex (K); iTRAQ4plex (N-term); Methylthio (C)
1	sp|P60710|ACTB_MOUSE	Actin, cytoplasmic 1 OS=Mus musculus GN=Actb PE=1 SV=1	19473	41710	419	17	59.5	5.29	87877	1	97.14	LCYVALDFEQEMATAASSSSLEK	iTRAQ4plex (K); iTRAQ4plex (N-term); Methylthio (C)
1	sp|P60710|ACTB_MOUSE	Actin, cytoplasmic 1 OS=Mus musculus GN=Actb PE=1 SV=1	19473	41710	419	17	59.5	5.29	87878	1	61.97	LCYVALDFEQEMATAASSSSLEK	iTRAQ4plex (K); iTRAQ4plex (N-term); Methylthio (C)
1	sp|P60710|ACTB_MOUSE	Actin, cytoplasmic 1 OS=Mus musculus GN=Actb PE=1 SV=1	19473	41710	419	17	59.5	5.29	87879	1	91.31	LCYVALDFEQEMATAASSSSLEK	iTRAQ4plex (K); iTRAQ4plex (N-term); Methylthio (C)
1	sp|P60710|ACTB_MOUSE	Actin, cytoplasmic 1 OS=Mus musculus GN=Actb PE=1 SV=1	19473	41710	419	17	59.5	5.29	87880	1	117.89	LCYVALDFEQEMATAASSSSLEK	iTRAQ4plex (K); iTRAQ4plex (N-term); Methylthio (C)
1	sp|P60710|ACTB_MOUSE	Actin, cytoplasmic 1 OS=Mus musculus GN=Actb PE=1 SV=1	19473	41710	419	17	59.5	5.29	87881	1	49.09	LCYVALDFEQEMATAASSSSLEK	iTRAQ4plex (K); iTRAQ4plex (N-term); Methylthio (C)
1	sp|P60710|ACTB_MOUSE	Actin, cytoplasmic 1 OS=Mus musculus GN=Actb PE=1 SV=1	19473	41710	419	17	59.5	5.29	87882	1	90.2	LCYVALDFEQEMATAASSSSLEK	iTRAQ4plex (K); iTRAQ4plex (N-term); Methylthio (C)
1	sp|P60710|ACTB_MOUSE	Actin, cytoplasmic 1 OS=Mus musculus GN=Actb PE=1 SV=1	19473	41710	419	17	59.5	5.29	87883	1	120.06	LCYVALDFEQEMATAASSSSLEK	iTRAQ4plex (K); iTRAQ4plex (N-term); Methylthio (C)
1	sp|P60710|ACTB_MOUSE	Actin, cytoplasmic 1 OS=Mus musculus GN=Actb PE=1 SV=1	19473	41710	419	17	59.5	5.29	87884	1	95.18	LCYVALDFEQEMATAASSSSLEK	iTRAQ4plex (K); iTRAQ4plex (N-term); Methylthio (C)
1	sp|P60710|ACTB_MOUSE	Actin, cytoplasmic 1 OS=Mus musculus GN=Actb PE=1 SV=1	19473	41710	419	17	59.5	5.29	87887	1	113	LCYVALDFEQEMATAASSSSLEK	iTRAQ4plex (K); iTRAQ4plex (N-term); Methylthio (C)
1	sp|P60710|ACTB_MOUSE	Actin, cytoplasmic 1 OS=Mus musculus GN=Actb PE=1 SV=1	19473	41710	419	17	59.5	5.29	87893	1	51.3	LCYVALDFEQEMATAASSSSLEK	iTRAQ4plex (K); iTRAQ4plex (N-term); Methylthio (C)
1	sp|P60710|ACTB_MOUSE	Actin, cytoplasmic 1 OS=Mus musculus GN=Actb PE=1 SV=1	19473	41710	419	17	59.5	5.29	94212	0	87.4	TTGIVMDSGDGVTHTVPIYEGYALPHAILR
1	sp|P60710|ACTB_MOUSE	Actin, cytoplasmic 1 OS=Mus musculus GN=Actb PE=1 SV=1	19473	41710	419	17	59.5	5.29	94213	0	83.77	TTGIVMDSGDGVTHTVPIYEGYALPHAILR
1	sp|P60710|ACTB_MOUSE	Actin, cytoplasmic 1 OS=Mus musculus GN=Actb PE=1 SV=1	19473	41710	419	17	59.5	5.29	96133	0	114.19	TTGIVMDSGDGVTHTVPIYEGYALPHAILR	iTRAQ4plex (N-term)
1	sp|P60710|ACTB_MOUSE	Actin, cytoplasmic 1 OS=Mus musculus GN=Actb PE=1 SV=1	19473	41710	419	17	59.5	5.29	96134	0	84.59	TTGIVMDSGDGVTHTVPIYEGYALPHAILR	iTRAQ4plex (N-term)
1	sp|P60710|ACTB_MOUSE	Actin, cytoplasmic 1 OS=Mus musculus GN=Actb PE=1 SV=1	19473	41710	419	17	59.5	5.29	96136	0	103.2	TTGIVMDSGDGVTHTVPIYEGYALPHAILR	iTRAQ4plex (N-term)
1	sp|P60710|ACTB_MOUSE	Actin, cytoplasmic 1 OS=Mus musculus GN=Actb PE=1 SV=1	19473	41710	419	17	59.5	5.29	96137	0	88.37	TTGIVMDSGDGVTHTVPIYEGYALPHAILR	iTRAQ4plex (N-term)
1	sp|P60710|ACTB_MOUSE	Actin, cytoplasmic 1 OS=Mus musculus GN=Actb PE=1 SV=1	19473	41710	419	17	59.5	5.29	96138	0	108.88	TTGIVMDSGDGVTHTVPIYEGYALPHAILR	iTRAQ4plex (N-term)
1	sp|P60710|ACTB_MOUSE	Actin, cytoplasmic 1 OS=Mus musculus GN=Actb PE=1 SV=1	19473	41710	419	17	59.5	5.29	96140	0	113.97	TTGIVMDSGDGVTHTVPIYEGYALPHAILR	iTRAQ4plex (N-term)
1	sp|P60710|ACTB_MOUSE	Actin, cytoplasmic 1 OS=Mus musculus GN=Actb PE=1 SV=1	19473	41710	419	17	59.5	5.29	96141	0	92.16	TTGIVMDSGDGVTHTVPIYEGYALPHAILR	iTRAQ4plex (N-term)
1	sp|P60710|ACTB_MOUSE	Actin, cytoplasmic 1 OS=Mus musculus GN=Actb PE=1 SV=1	19473	41710	419	17	59.5	5.29	96142	0	121.88	TTGIVMDSGDGVTHTVPIYEGYALPHAILR	iTRAQ4plex (N-term)
1	sp|P60710|ACTB_MOUSE	Actin, cytoplasmic 1 OS=Mus musculus GN=Actb PE=1 SV=1	19473	41710	419	17	59.5	5.29	96143	0	94.39	TTGIVMDSGDGVTHTVPIYEGYALPHAILR	iTRAQ4plex (N-term)
1	sp|P60710|ACTB_MOUSE	Actin, cytoplasmic 1 OS=Mus musculus GN=Actb PE=1 SV=1	19473	41710	419	17	59.5	5.29	96144	0	100.41	TTGIVMDSGDGVTHTVPIYEGYALPHAILR	iTRAQ4plex (N-term)
1	sp|P60710|ACTB_MOUSE	Actin, cytoplasmic 1 OS=Mus musculus GN=Actb PE=1 SV=1	19473	41710	419	17	59.5	5.29	96145	0	91.18	TTGIVMDSGDGVTHTVPIYEGYALPHAILR	iTRAQ4plex (N-term)
1	sp|P60710|ACTB_MOUSE	Actin, cytoplasmic 1 OS=Mus musculus GN=Actb PE=1 SV=1	19473	41710	419	17	59.5	5.29	96147	0	96.79	TTGIVMDSGDGVTHTVPIYEGYALPHAILR	iTRAQ4plex (N-term)
1	sp|P60710|ACTB_MOUSE	Actin, cytoplasmic 1 OS=Mus musculus GN=Actb PE=1 SV=1	19473	41710	419	17	59.5	5.29	96148	0	90.4	TTGIVMDSGDGVTHTVPIYEGYALPHAILR	iTRAQ4plex (N-term)
1	sp|P60710|ACTB_MOUSE	Actin, cytoplasmic 1 OS=Mus musculus GN=Actb PE=1 SV=1	19473	41710	419	17	59.5	5.29	96150	0	115.63	TTGIVMDSGDGVTHTVPIYEGYALPHAILR	iTRAQ4plex (N-term)
1	sp|P60710|ACTB_MOUSE	Actin, cytoplasmic 1 OS=Mus musculus GN=Actb PE=1 SV=1	19473	41710	419	17	59.5	5.29	96151	0	97.17	TTGIVMDSGDGVTHTVPIYEGYALPHAILR	iTRAQ4plex (N-term)
1	sp|P60710|ACTB_MOUSE	Actin, cytoplasmic 1 OS=Mus musculus GN=Actb PE=1 SV=1	19473	41710	419	17	59.5	5.29	96152	0	118.5	TTGIVMDSGDGVTHTVPIYEGYALPHAILR	iTRAQ4plex (N-term)
1	sp|P60710|ACTB_MOUSE	Actin, cytoplasmic 1 OS=Mus musculus GN=Actb PE=1 SV=1	19473	41710	419	17	59.5	5.29	96153	0	123.25	TTGIVMDSGDGVTHTVPIYEGYALPHAILR	iTRAQ4plex (N-term)
1	sp|P60710|ACTB_MOUSE	Actin, cytoplasmic 1 OS=Mus musculus GN=Actb PE=1 SV=1	19473	41710	419	17	59.5	5.29	96154	0	124.73	TTGIVMDSGDGVTHTVPIYEGYALPHAILR	iTRAQ4plex (N-term)
1	sp|P60710|ACTB_MOUSE	Actin, cytoplasmic 1 OS=Mus musculus GN=Actb PE=1 SV=1	19473	41710	419	17	59.5	5.29	96155	0	69.8	TTGIVMDSGDGVTHTVPIYEGYALPHAILR	iTRAQ4plex (N-term)
1	sp|P60710|ACTB_MOUSE	Actin, cytoplasmic 1 OS=Mus musculus GN=Actb PE=1 SV=1	19473	41710	419	17	59.5	5.29	96362	0	81.94	TTGIVMDSGDGVTHTVPIYEGYALPHAILR	iTRAQ4plex (N-term); Oxidation (M)
1	sp|P60710|ACTB_MOUSE	Actin, cytoplasmic 1 OS=Mus musculus GN=Actb PE=1 SV=1	19473	41710	419	17	59.5	5.29	96363	0	80.08	TTGIVMDSGDGVTHTVPIYEGYALPHAILR	iTRAQ4plex (N-term); Oxidation (M)
1	sp|P60710|ACTB_MOUSE	Actin, cytoplasmic 1 OS=Mus musculus GN=Actb PE=1 SV=1	19473	41710	419	17	59.5	5.29	96364	0	69.35	TTGIVMDSGDGVTHTVPIYEGYALPHAILR	iTRAQ4plex (N-term); Oxidation (M)
1	sp|P60710|ACTB_MOUSE	Actin, cytoplasmic 1 OS=Mus musculus GN=Actb PE=1 SV=1	19473	41710	419	17	59.5	5.29	96365	0	89.46	TTGIVMDSGDGVTHTVPIYEGYALPHAILR	iTRAQ4plex (N-term); Oxidation (M)
1	sp|P60710|ACTB_MOUSE	Actin, cytoplasmic 1 OS=Mus musculus GN=Actb PE=1 SV=1	19473	41710	419	17	59.5	5.29	96366	0	86.89	TTGIVMDSGDGVTHTVPIYEGYALPHAILR	iTRAQ4plex (N-term); Oxidation (M)
1	sp|P60710|ACTB_MOUSE	Actin, cytoplasmic 1 OS=Mus musculus GN=Actb PE=1 SV=1	19473	41710	419	17	59.5	5.29	96368	0	91.78	TTGIVMDSGDGVTHTVPIYEGYALPHAILR	iTRAQ4plex (N-term); Oxidation (M)
1	sp|P63260|ACTG_MOUSE	Actin, cytoplasmic 2 OS=Mus musculus GN=Actg1 PE=1 SV=1	19473	41766	419	17	59.5	5.31	1476	0	46.87	IIAPPER
1	sp|P63260|ACTG_MOUSE	Actin, cytoplasmic 2 OS=Mus musculus GN=Actg1 PE=1 SV=1	19473	41766	419	17	59.5	5.31	5327	0	39.92	GILTLK	iTRAQ4plex (K); iTRAQ4plex (N-term)
1	sp|P63260|ACTG_MOUSE	Actin, cytoplasmic 2 OS=Mus musculus GN=Actg1 PE=1 SV=1	19473	41766	419	17	59.5	5.31	5331	0	42.74	GILTLK	iTRAQ4plex (K); iTRAQ4plex (N-term)
1	sp|P63260|ACTG_MOUSE	Actin, cytoplasmic 2 OS=Mus musculus GN=Actg1 PE=1 SV=1	19473	41766	419	17	59.5	5.31	5333	0	42.58	GILTLK	iTRAQ4plex (K); iTRAQ4plex (N-term)
1	sp|P63260|ACTG_MOUSE	Actin, cytoplasmic 2 OS=Mus musculus GN=Actg1 PE=1 SV=1	19473	41766	419	17	59.5	5.31	5336	0	42.78	GILTLK	iTRAQ4plex (K); iTRAQ4plex (N-term)
1	sp|P63260|ACTG_MOUSE	Actin, cytoplasmic 2 OS=Mus musculus GN=Actg1 PE=1 SV=1	19473	41766	419	17	59.5	5.31	5337	0	42.64	GILTLK	iTRAQ4plex (K); iTRAQ4plex (N-term)
1	sp|P63260|ACTG_MOUSE	Actin, cytoplasmic 2 OS=Mus musculus GN=Actg1 PE=1 SV=1	19473	41766	419	17	59.5	5.31	12732	0	87.96	AGFAGDDAPR	iTRAQ4plex (N-term)
1	sp|P63260|ACTG_MOUSE	Actin, cytoplasmic 2 OS=Mus musculus GN=Actg1 PE=1 SV=1	19473	41766	419	17	59.5	5.31	12733	0	72.48	AGFAGDDAPR	iTRAQ4plex (N-term)
1	sp|P63260|ACTG_MOUSE	Actin, cytoplasmic 2 OS=Mus musculus GN=Actg1 PE=1 SV=1	19473	41766	419	17	59.5	5.31	12734	0	87.97	AGFAGDDAPR	iTRAQ4plex (N-term)
1	sp|P63260|ACTG_MOUSE	Actin, cytoplasmic 2 OS=Mus musculus GN=Actg1 PE=1 SV=1	19473	41766	419	17	59.5	5.31	12735	0	87.94	AGFAGDDAPR	iTRAQ4plex (N-term)
1	sp|P63260|ACTG_MOUSE	Actin, cytoplasmic 2 OS=Mus musculus GN=Actg1 PE=1 SV=1	19473	41766	419	17	59.5	5.31	12736	0	87.99	AGFAGDDAPR	iTRAQ4plex (N-term)
1	sp|P63260|ACTG_MOUSE	Actin, cytoplasmic 2 OS=Mus musculus GN=Actg1 PE=1 SV=1	19473	41766	419	17	59.5	5.31	12737	0	78.21	AGFAGDDAPR	iTRAQ4plex (N-term)
1	sp|P63260|ACTG_MOUSE	Actin, cytoplasmic 2 OS=Mus musculus GN=Actg1 PE=1 SV=1	19473	41766	419	17	59.5	5.31	20946	1	42.21	GYSFTTTAER	iTRAQ4plex (N-term)
1	sp|P63260|ACTG_MOUSE	Actin, cytoplasmic 2 OS=Mus musculus GN=Actg1 PE=1 SV=1	19473	41766	419	17	59.5	5.31	20947	1	58.27	GYSFTTTAER	iTRAQ4plex (N-term)
1	sp|P63260|ACTG_MOUSE	Actin, cytoplasmic 2 OS=Mus musculus GN=Actg1 PE=1 SV=1	19473	41766	419	17	59.5	5.31	20948	1	55.61	GYSFTTTAER	iTRAQ4plex (N-term)
1	sp|P63260|ACTG_MOUSE	Actin, cytoplasmic 2 OS=Mus musculus GN=Actg1 PE=1 SV=1	19473	41766	419	17	59.5	5.31	20950	1	59.44	GYSFTTTAER	iTRAQ4plex (N-term)
1	sp|P63260|ACTG_MOUSE	Actin, cytoplasmic 2 OS=Mus musculus GN=Actg1 PE=1 SV=1	19473	41766	419	17	59.5	5.31	20951	1	52.61	GYSFTTTAER	iTRAQ4plex (N-term)
1	sp|P63260|ACTG_MOUSE	Actin, cytoplasmic 2 OS=Mus musculus GN=Actg1 PE=1 SV=1	19473	41766	419	17	59.5	5.31	20952	1	52.71	GYSFTTTAER	iTRAQ4plex (N-term)
1	sp|P63260|ACTG_MOUSE	Actin, cytoplasmic 2 OS=Mus musculus GN=Actg1 PE=1 SV=1	19473	41766	419	17	59.5	5.31	20953	1	58.09	GYSFTTTAER	iTRAQ4plex (N-term)
1	sp|P63260|ACTG_MOUSE	Actin, cytoplasmic 2 OS=Mus musculus GN=Actg1 PE=1 SV=1	19473	41766	419	17	59.5	5.31	20955	1	49.99	GYSFTTTAER	iTRAQ4plex (N-term)
1	sp|P63260|ACTG_MOUSE	Actin, cytoplasmic 2 OS=Mus musculus GN=Actg1 PE=1 SV=1	19473	41766	419	17	59.5	5.31	20956	1	56.94	GYSFTTTAER	iTRAQ4plex (N-term)
1	sp|P63260|ACTG_MOUSE	Actin, cytoplasmic 2 OS=Mus musculus GN=Actg1 PE=1 SV=1	19473	41766	419	17	59.5	5.31	20957	1	56.88	GYSFTTTAER	iTRAQ4plex (N-term)
1	sp|P63260|ACTG_MOUSE	Actin, cytoplasmic 2 OS=Mus musculus GN=Actg1 PE=1 SV=1	19473	41766	419	17	59.5	5.31	20958	1	63.2	GYSFTTTAER	iTRAQ4plex (N-term)
1	sp|P63260|ACTG_MOUSE	Actin, cytoplasmic 2 OS=Mus musculus GN=Actg1 PE=1 SV=1	19473	41766	419	17	59.5	5.31	20959	1	61.68	GYSFTTTAER	iTRAQ4plex (N-term)
1	sp|P63260|ACTG_MOUSE	Actin, cytoplasmic 2 OS=Mus musculus GN=Actg1 PE=1 SV=1	19473	41766	419	17	59.5	5.31	20961	1	63.26	GYSFTTTAER	iTRAQ4plex (N-term)
1	sp|P63260|ACTG_MOUSE	Actin, cytoplasmic 2 OS=Mus musculus GN=Actg1 PE=1 SV=1	19473	41766	419	17	59.5	5.31	20962	1	67.38	GYSFTTTAER	iTRAQ4plex (N-term)
1	sp|P63260|ACTG_MOUSE	Actin, cytoplasmic 2 OS=Mus musculus GN=Actg1 PE=1 SV=1	19473	41766	419	17	59.5	5.31	20963	1	61.23	GYSFTTTAER	iTRAQ4plex (N-term)
1	sp|P63260|ACTG_MOUSE	Actin, cytoplasmic 2 OS=Mus musculus GN=Actg1 PE=1 SV=1	19473	41766	419	17	59.5	5.31	20964	1	61.39	GYSFTTTAER	iTRAQ4plex (N-term)
1	sp|P63260|ACTG_MOUSE	Actin, cytoplasmic 2 OS=Mus musculus GN=Actg1 PE=1 SV=1	19473	41766	419	17	59.5	5.31	21473	0	56.34	DLTDYLMK	iTRAQ4plex (K); iTRAQ4plex (N-term)
1	sp|P63260|ACTG_MOUSE	Actin, cytoplasmic 2 OS=Mus musculus GN=Actg1 PE=1 SV=1	19473	41766	419	17	59.5	5.31	21475	0	56.75	DLTDYLMK	iTRAQ4plex (K); iTRAQ4plex (N-term)
1	sp|P63260|ACTG_MOUSE	Actin, cytoplasmic 2 OS=Mus musculus GN=Actg1 PE=1 SV=1	19473	41766	419	17	59.5	5.31	21476	0	56.29	DLTDYLMK	iTRAQ4plex (K); iTRAQ4plex (N-term)
1	sp|P63260|ACTG_MOUSE	Actin, cytoplasmic 2 OS=Mus musculus GN=Actg1 PE=1 SV=1	19473	41766	419	17	59.5	5.31	21480	0	56.35	DLTDYLMK	iTRAQ4plex (K); iTRAQ4plex (N-term)
1	sp|P63260|ACTG_MOUSE	Actin, cytoplasmic 2 OS=Mus musculus GN=Actg1 PE=1 SV=1	19473	41766	419	17	59.5	5.31	21481	0	55.63	DLTDYLMK	iTRAQ4plex (K); iTRAQ4plex (N-term)
1	sp|P63260|ACTG_MOUSE	Actin, cytoplasmic 2 OS=Mus musculus GN=Actg1 PE=1 SV=1	19473	41766	419	17	59.5	5.31	21482	0	53.64	DLTDYLMK	iTRAQ4plex (K); iTRAQ4plex (N-term)
1	sp|P63260|ACTG_MOUSE	Actin, cytoplasmic 2 OS=Mus musculus GN=Actg1 PE=1 SV=1	19473	41766	419	17	59.5	5.31	21483	0	56.58	DLTDYLMK	iTRAQ4plex (K); iTRAQ4plex (N-term)
1	sp|P63260|ACTG_MOUSE	Actin, cytoplasmic 2 OS=Mus musculus GN=Actg1 PE=1 SV=1	19473	41766	419	17	59.5	5.31	21484	0	56.33	DLTDYLMK	iTRAQ4plex (K); iTRAQ4plex (N-term)
1	sp|P63260|ACTG_MOUSE	Actin, cytoplasmic 2 OS=Mus musculus GN=Actg1 PE=1 SV=1	19473	41766	419	17	59.5	5.31	21485	0	53.54	DLTDYLMK	iTRAQ4plex (K); iTRAQ4plex (N-term)
1	sp|P63260|ACTG_MOUSE	Actin, cytoplasmic 2 OS=Mus musculus GN=Actg1 PE=1 SV=1	19473	41766	419	17	59.5	5.31	21486	0	58.06	DLTDYLMK	iTRAQ4plex (K); iTRAQ4plex (N-term)
1	sp|P63260|ACTG_MOUSE	Actin, cytoplasmic 2 OS=Mus musculus GN=Actg1 PE=1 SV=1	19473	41766	419	17	59.5	5.31	21487	0	56.2	DLTDYLMK	iTRAQ4plex (K); iTRAQ4plex (N-term)
1	sp|P63260|ACTG_MOUSE	Actin, cytoplasmic 2 OS=Mus musculus GN=Actg1 PE=1 SV=1	19473	41766	419	17	59.5	5.31	21488	0	56.37	DLTDYLMK	iTRAQ4plex (K); iTRAQ4plex (N-term)
1	sp|P63260|ACTG_MOUSE	Actin, cytoplasmic 2 OS=Mus musculus GN=Actg1 PE=1 SV=1	19473	41766	419	17	59.5	5.31	21489	0	55.96	DLTDYLMK	iTRAQ4plex (K); iTRAQ4plex (N-term)
1	sp|P63260|ACTG_MOUSE	Actin, cytoplasmic 2 OS=Mus musculus GN=Actg1 PE=1 SV=1	19473	41766	419	17	59.5	5.31	21490	0	56.31	DLTDYLMK	iTRAQ4plex (K); iTRAQ4plex (N-term)
1	sp|P63260|ACTG_MOUSE	Actin, cytoplasmic 2 OS=Mus musculus GN=Actg1 PE=1 SV=1	19473	41766	419	17	59.5	5.31	21491	0	54.94	DLTDYLMK	iTRAQ4plex (K); iTRAQ4plex (N-term)
1	sp|P63260|ACTG_MOUSE	Actin, cytoplasmic 2 OS=Mus musculus GN=Actg1 PE=1 SV=1	19473	41766	419	17	59.5	5.31	22254	0	51.63	DLTDYLMK	iTRAQ4plex (K); iTRAQ4plex (N-term); Oxidation (M)
1	sp|P63260|ACTG_MOUSE	Actin, cytoplasmic 2 OS=Mus musculus GN=Actg1 PE=1 SV=1	19473	41766	419	17	59.5	5.31	22255	0	50.13	DLTDYLMK	iTRAQ4plex (K); iTRAQ4plex (N-term); Oxidation (M)
1	sp|P63260|ACTG_MOUSE	Actin, cytoplasmic 2 OS=Mus musculus GN=Actg1 PE=1 SV=1	19473	41766	419	17	59.5	5.31	22256	0	53.93	DLTDYLMK	iTRAQ4plex (K); iTRAQ4plex (N-term); Oxidation (M)
1	sp|P63260|ACTG_MOUSE	Actin, cytoplasmic 2 OS=Mus musculus GN=Actg1 PE=1 SV=1	19473	41766	419	17	59.5	5.31	22257	0	52.01	DLTDYLMK	iTRAQ4plex (K); iTRAQ4plex (N-term); Oxidation (M)
1	sp|P63260|ACTG_MOUSE	Actin, cytoplasmic 2 OS=Mus musculus GN=Actg1 PE=1 SV=1	19473	41766	419	17	59.5	5.31	22258	0	50.62	DLTDYLMK	iTRAQ4plex (K); iTRAQ4plex (N-term); Oxidation (M)
1	sp|P63260|ACTG_MOUSE	Actin, cytoplasmic 2 OS=Mus musculus GN=Actg1 PE=1 SV=1	19473	41766	419	17	59.5	5.31	22259	0	52.38	DLTDYLMK	iTRAQ4plex (K); iTRAQ4plex (N-term); Oxidation (M)
1	sp|P63260|ACTG_MOUSE	Actin, cytoplasmic 2 OS=Mus musculus GN=Actg1 PE=1 SV=1	19473	41766	419	17	59.5	5.31	24381	0	48.88	DSYVGDEAQSK	iTRAQ4plex (K)
1	sp|P63260|ACTG_MOUSE	Actin, cytoplasmic 2 OS=Mus musculus GN=Actg1 PE=1 SV=1	19473	41766	419	17	59.5	5.31	30139	0	76.82	EITALAPSTMK	iTRAQ4plex (K); iTRAQ4plex (N-term)
1	sp|P63260|ACTG_MOUSE	Actin, cytoplasmic 2 OS=Mus musculus GN=Actg1 PE=1 SV=1	19473	41766	419	17	59.5	5.31	30140	0	52.07	EITALAPSTMK	iTRAQ4plex (K); iTRAQ4plex (N-term)
1	sp|P63260|ACTG_MOUSE	Actin, cytoplasmic 2 OS=Mus musculus GN=Actg1 PE=1 SV=1	19473	41766	419	17	59.5	5.31	30142	0	49.57	EITALAPSTMK	iTRAQ4plex (K); iTRAQ4plex (N-term)
1	sp|P63260|ACTG_MOUSE	Actin, cytoplasmic 2 OS=Mus musculus GN=Actg1 PE=1 SV=1	19473	41766	419	17	59.5	5.31	30143	0	74.56	EITALAPSTMK	iTRAQ4plex (K); iTRAQ4plex (N-term)
1	sp|P63260|ACTG_MOUSE	Actin, cytoplasmic 2 OS=Mus musculus GN=Actg1 PE=1 SV=1	19473	41766	419	17	59.5	5.31	30145	0	51.35	EITALAPSTMK	iTRAQ4plex (K); iTRAQ4plex (N-term)
1	sp|P63260|ACTG_MOUSE	Actin, cytoplasmic 2 OS=Mus musculus GN=Actg1 PE=1 SV=1	19473	41766	419	17	59.5	5.31	30146	0	76.5	EITALAPSTMK	iTRAQ4plex (K); iTRAQ4plex (N-term)
1	sp|P63260|ACTG_MOUSE	Actin, cytoplasmic 2 OS=Mus musculus GN=Actg1 PE=1 SV=1	19473	41766	419	17	59.5	5.31	30147	0	54.77	EITALAPSTMK	iTRAQ4plex (K); iTRAQ4plex (N-term)
1	sp|P63260|ACTG_MOUSE	Actin, cytoplasmic 2 OS=Mus musculus GN=Actg1 PE=1 SV=1	19473	41766	419	17	59.5	5.31	30148	0	74.57	EITALAPSTMK	iTRAQ4plex (K); iTRAQ4plex (N-term)
1	sp|P63260|ACTG_MOUSE	Actin, cytoplasmic 2 OS=Mus musculus GN=Actg1 PE=1 SV=1	19473	41766	419	17	59.5	5.31	30149	0	49.68	EITALAPSTMK	iTRAQ4plex (K); iTRAQ4plex (N-term)
1	sp|P63260|ACTG_MOUSE	Actin, cytoplasmic 2 OS=Mus musculus GN=Actg1 PE=1 SV=1	19473	41766	419	17	59.5	5.31	30714	0	54.27	HQGVMVGMGQK	iTRAQ4plex (K); iTRAQ4plex (N-term)
1	sp|P63260|ACTG_MOUSE	Actin, cytoplasmic 2 OS=Mus musculus GN=Actg1 PE=1 SV=1	19473	41766	419	17	59.5	5.31	30718	0	44.74	HQGVMVGMGQK	iTRAQ4plex (K); iTRAQ4plex (N-term)
1	sp|P63260|ACTG_MOUSE	Actin, cytoplasmic 2 OS=Mus musculus GN=Actg1 PE=1 SV=1	19473	41766	419	17	59.5	5.31	30719	0	49.84	HQGVMVGMGQK	iTRAQ4plex (K); iTRAQ4plex (N-term)
1	sp|P63260|ACTG_MOUSE	Actin, cytoplasmic 2 OS=Mus musculus GN=Actg1 PE=1 SV=1	19473	41766	419	17	59.5	5.31	30720	0	43.63	HQGVMVGMGQK	iTRAQ4plex (K); iTRAQ4plex (N-term)
1	sp|P63260|ACTG_MOUSE	Actin, cytoplasmic 2 OS=Mus musculus GN=Actg1 PE=1 SV=1	19473	41766	419	17	59.5	5.31	30722	0	60.92	HQGVMVGMGQK	iTRAQ4plex (K); iTRAQ4plex (N-term)
1	sp|P63260|ACTG_MOUSE	Actin, cytoplasmic 2 OS=Mus musculus GN=Actg1 PE=1 SV=1	19473	41766	419	17	59.5	5.31	30790	0	65.61	HQGVMVGMGQK	Deamidated (NQ); iTRAQ4plex (K); iTRAQ4plex (N-term)
1	sp|P63260|ACTG_MOUSE	Actin, cytoplasmic 2 OS=Mus musculus GN=Actg1 PE=1 SV=1	19473	41766	419	17	59.5	5.31	30796	0	45.31	HQGVMVGMGQK	Deamidated (NQ); iTRAQ4plex (K); iTRAQ4plex (N-term)
1	sp|P63260|ACTG_MOUSE	Actin, cytoplasmic 2 OS=Mus musculus GN=Actg1 PE=1 SV=1	19473	41766	419	17	59.5	5.31	31076	0	46.66	EITALAPSTMK	iTRAQ4plex (K); iTRAQ4plex (N-term); Oxidation (M)
1	sp|P63260|ACTG_MOUSE	Actin, cytoplasmic 2 OS=Mus musculus GN=Actg1 PE=1 SV=1	19473	41766	419	17	59.5	5.31	31078	0	57.03	EITALAPSTMK	iTRAQ4plex (K); iTRAQ4plex (N-term); Oxidation (M)
1	sp|P63260|ACTG_MOUSE	Actin, cytoplasmic 2 OS=Mus musculus GN=Actg1 PE=1 SV=1	19473	41766	419	17	59.5	5.31	31080	0	65.25	EITALAPSTMK	iTRAQ4plex (K); iTRAQ4plex (N-term); Oxidation (M)
1	sp|P63260|ACTG_MOUSE	Actin, cytoplasmic 2 OS=Mus musculus GN=Actg1 PE=1 SV=1	19473	41766	419	17	59.5	5.31	31081	0	51.68	EITALAPSTMK	iTRAQ4plex (K); iTRAQ4plex (N-term); Oxidation (M)
1	sp|P63260|ACTG_MOUSE	Actin, cytoplasmic 2 OS=Mus musculus GN=Actg1 PE=1 SV=1	19473	41766	419	17	59.5	5.31	31082	0	65.21	EITALAPSTMK	iTRAQ4plex (K); iTRAQ4plex (N-term); Oxidation (M)
1	sp|P63260|ACTG_MOUSE	Actin, cytoplasmic 2 OS=Mus musculus GN=Actg1 PE=1 SV=1	19473	41766	419	17	59.5	5.31	31083	0	65.06	EITALAPSTMK	iTRAQ4plex (K); iTRAQ4plex (N-term); Oxidation (M)
1	sp|P63260|ACTG_MOUSE	Actin, cytoplasmic 2 OS=Mus musculus GN=Actg1 PE=1 SV=1	19473	41766	419	17	59.5	5.31	31084	0	55.64	EITALAPSTMK	iTRAQ4plex (K); iTRAQ4plex (N-term); Oxidation (M)
1	sp|P63260|ACTG_MOUSE	Actin, cytoplasmic 2 OS=Mus musculus GN=Actg1 PE=1 SV=1	19473	41766	419	17	59.5	5.31	31564	0	42.7	HQGVMVGMGQK	iTRAQ4plex (K); iTRAQ4plex (N-term); Oxidation (M)
1	sp|P63260|ACTG_MOUSE	Actin, cytoplasmic 2 OS=Mus musculus GN=Actg1 PE=1 SV=1	19473	41766	419	17	59.5	5.31	31568	0	53.42	HQGVMVGMGQK	iTRAQ4plex (K); iTRAQ4plex (N-term); Oxidation (M)
1	sp|P63260|ACTG_MOUSE	Actin, cytoplasmic 2 OS=Mus musculus GN=Actg1 PE=1 SV=1	19473	41766	419	17	59.5	5.31	32124	0	52.29	DSYVGDEAQSK	iTRAQ4plex (K); iTRAQ4plex (N-term)
1	sp|P63260|ACTG_MOUSE	Actin, cytoplasmic 2 OS=Mus musculus GN=Actg1 PE=1 SV=1	19473	41766	419	17	59.5	5.31	32125	0	83.26	DSYVGDEAQSK	iTRAQ4plex (K); iTRAQ4plex (N-term)
1	sp|P63260|ACTG_MOUSE	Actin, cytoplasmic 2 OS=Mus musculus GN=Actg1 PE=1 SV=1	19473	41766	419	17	59.5	5.31	32127	0	75.75	DSYVGDEAQSK	iTRAQ4plex (K); iTRAQ4plex (N-term)
1	sp|P63260|ACTG_MOUSE	Actin, cytoplasmic 2 OS=Mus musculus GN=Actg1 PE=1 SV=1	19473	41766	419	17	59.5	5.31	32128	0	63.26	DSYVGDEAQSK	iTRAQ4plex (K); iTRAQ4plex (N-term)
1	sp|P63260|ACTG_MOUSE	Actin, cytoplasmic 2 OS=Mus musculus GN=Actg1 PE=1 SV=1	19473	41766	419	17	59.5	5.31	32130	0	83.15	DSYVGDEAQSK	iTRAQ4plex (K); iTRAQ4plex (N-term)
1	sp|P63260|ACTG_MOUSE	Actin, cytoplasmic 2 OS=Mus musculus GN=Actg1 PE=1 SV=1	19473	41766	419	17	59.5	5.31	32131	0	82.75	DSYVGDEAQSK	iTRAQ4plex (K); iTRAQ4plex (N-term)
1	sp|P63260|ACTG_MOUSE	Actin, cytoplasmic 2 OS=Mus musculus GN=Actg1 PE=1 SV=1	19473	41766	419	17	59.5	5.31	32132	0	82.91	DSYVGDEAQSK	iTRAQ4plex (K); iTRAQ4plex (N-term)
1	sp|P63260|ACTG_MOUSE	Actin, cytoplasmic 2 OS=Mus musculus GN=Actg1 PE=1 SV=1	19473	41766	419	17	59.5	5.31	32133	0	81.16	DSYVGDEAQSK	iTRAQ4plex (K); iTRAQ4plex (N-term)
1	sp|P63260|ACTG_MOUSE	Actin, cytoplasmic 2 OS=Mus musculus GN=Actg1 PE=1 SV=1	19473	41766	419	17	59.5	5.31	32134	0	82.89	DSYVGDEAQSK	iTRAQ4plex (K); iTRAQ4plex (N-term)
1	sp|P63260|ACTG_MOUSE	Actin, cytoplasmic 2 OS=Mus musculus GN=Actg1 PE=1 SV=1	19473	41766	419	17	59.5	5.31	32135	0	49.43	DSYVGDEAQSK	iTRAQ4plex (K); iTRAQ4plex (N-term)
1	sp|P63260|ACTG_MOUSE	Actin, cytoplasmic 2 OS=Mus musculus GN=Actg1 PE=1 SV=1	19473	41766	419	17	59.5	5.31	32136	0	78.07	DSYVGDEAQSK	iTRAQ4plex (K); iTRAQ4plex (N-term)
1	sp|P63260|ACTG_MOUSE	Actin, cytoplasmic 2 OS=Mus musculus GN=Actg1 PE=1 SV=1	19473	41766	419	17	59.5	5.31	32137	0	81.28	DSYVGDEAQSK	iTRAQ4plex (K); iTRAQ4plex (N-term)
1	sp|P63260|ACTG_MOUSE	Actin, cytoplasmic 2 OS=Mus musculus GN=Actg1 PE=1 SV=1	19473	41766	419	17	59.5	5.31	32185	0	81.23	DSYVGDEAQSK	Deamidated (NQ); iTRAQ4plex (K); iTRAQ4plex (N-term)
1	sp|P63260|ACTG_MOUSE	Actin, cytoplasmic 2 OS=Mus musculus GN=Actg1 PE=1 SV=1	19473	41766	419	17	59.5	5.31	32186	0	80.1	DSYVGDEAQSK	Deamidated (NQ); iTRAQ4plex (K); iTRAQ4plex (N-term)
1	sp|P63260|ACTG_MOUSE	Actin, cytoplasmic 2 OS=Mus musculus GN=Actg1 PE=1 SV=1	19473	41766	419	17	59.5	5.31	32403	0	42.95	HQGVMVGMGQK	iTRAQ4plex (K); iTRAQ4plex (N-term); 2 Oxidation (M)
1	sp|P63260|ACTG_MOUSE	Actin, cytoplasmic 2 OS=Mus musculus GN=Actg1 PE=1 SV=1	19473	41766	419	17	59.5	5.31	32404	0	42.52	HQGVMVGMGQK	iTRAQ4plex (K); iTRAQ4plex (N-term); 2 Oxidation (M)
1	sp|P63260|ACTG_MOUSE	Actin, cytoplasmic 2 OS=Mus musculus GN=Actg1 PE=1 SV=1	19473	41766	419	17	59.5	5.31	32405	0	43.24	HQGVMVGMGQK	iTRAQ4plex (K); iTRAQ4plex (N-term); 2 Oxidation (M)
1	sp|P63260|ACTG_MOUSE	Actin, cytoplasmic 2 OS=Mus musculus GN=Actg1 PE=1 SV=1	19473	41766	419	17	59.5	5.31	33615	0	66.43	IWHHTFYNELR
1	sp|P63260|ACTG_MOUSE	Actin, cytoplasmic 2 OS=Mus musculus GN=Actg1 PE=1 SV=1	19473	41766	419	17	59.5	5.31	33616	0	54.49	IWHHTFYNELR
1	sp|P63260|ACTG_MOUSE	Actin, cytoplasmic 2 OS=Mus musculus GN=Actg1 PE=1 SV=1	19473	41766	419	17	59.5	5.31	33617	0	48	IWHHTFYNELR
1	sp|P63260|ACTG_MOUSE	Actin, cytoplasmic 2 OS=Mus musculus GN=Actg1 PE=1 SV=1	19473	41766	419	17	59.5	5.31	33619	0	66.72	IWHHTFYNELR
1	sp|P63260|ACTG_MOUSE	Actin, cytoplasmic 2 OS=Mus musculus GN=Actg1 PE=1 SV=1	19473	41766	419	17	59.5	5.31	33620	0	55.12	IWHHTFYNELR
1	sp|P63260|ACTG_MOUSE	Actin, cytoplasmic 2 OS=Mus musculus GN=Actg1 PE=1 SV=1	19473	41766	419	17	59.5	5.31	33621	0	55.52	IWHHTFYNELR
1	sp|P63260|ACTG_MOUSE	Actin, cytoplasmic 2 OS=Mus musculus GN=Actg1 PE=1 SV=1	19473	41766	419	17	59.5	5.31	33622	0	56.83	IWHHTFYNELR
1	sp|P63260|ACTG_MOUSE	Actin, cytoplasmic 2 OS=Mus musculus GN=Actg1 PE=1 SV=1	19473	41766	419	17	59.5	5.31	41366	0	48.37	IWHHTFYNELR	iTRAQ4plex (N-term)
1	sp|P63260|ACTG_MOUSE	Actin, cytoplasmic 2 OS=Mus musculus GN=Actg1 PE=1 SV=1	19473	41766	419	17	59.5	5.31	41371	0	59.63	IWHHTFYNELR	iTRAQ4plex (N-term)
1	sp|P63260|ACTG_MOUSE	Actin, cytoplasmic 2 OS=Mus musculus GN=Actg1 PE=1 SV=1	19473	41766	419	17	59.5	5.31	41372	0	62.09	IWHHTFYNELR	iTRAQ4plex (N-term)
1	sp|P63260|ACTG_MOUSE	Actin, cytoplasmic 2 OS=Mus musculus GN=Actg1 PE=1 SV=1	19473	41766	419	17	59.5	5.31	41375	0	48.79	IWHHTFYNELR	iTRAQ4plex (N-term)
1	sp|P63260|ACTG_MOUSE	Actin, cytoplasmic 2 OS=Mus musculus GN=Actg1 PE=1 SV=1	19473	41766	419	17	59.5	5.31	41376	0	67.8	IWHHTFYNELR	iTRAQ4plex (N-term)
1	sp|P63260|ACTG_MOUSE	Actin, cytoplasmic 2 OS=Mus musculus GN=Actg1 PE=1 SV=1	19473	41766	419	17	59.5	5.31	41377	0	60.28	IWHHTFYNELR	iTRAQ4plex (N-term)
1	sp|P63260|ACTG_MOUSE	Actin, cytoplasmic 2 OS=Mus musculus GN=Actg1 PE=1 SV=1	19473	41766	419	17	59.5	5.31	41382	0	48.81	IWHHTFYNELR	iTRAQ4plex (N-term)
1	sp|P63260|ACTG_MOUSE	Actin, cytoplasmic 2 OS=Mus musculus GN=Actg1 PE=1 SV=1	19473	41766	419	17	59.5	5.31	41383	0	48.93	IWHHTFYNELR	iTRAQ4plex (N-term)
1	sp|P63260|ACTG_MOUSE	Actin, cytoplasmic 2 OS=Mus musculus GN=Actg1 PE=1 SV=1	19473	41766	419	17	59.5	5.31	41412	0	94.8	QEYDESGPSIVHR	iTRAQ4plex (N-term)
1	sp|P63260|ACTG_MOUSE	Actin, cytoplasmic 2 OS=Mus musculus GN=Actg1 PE=1 SV=1	19473	41766	419	17	59.5	5.31	41416	0	76.64	QEYDESGPSIVHR	iTRAQ4plex (N-term)
1	sp|P63260|ACTG_MOUSE	Actin, cytoplasmic 2 OS=Mus musculus GN=Actg1 PE=1 SV=1	19473	41766	419	17	59.5	5.31	41417	0	91.07	QEYDESGPSIVHR	iTRAQ4plex (N-term)
1	sp|P63260|ACTG_MOUSE	Actin, cytoplasmic 2 OS=Mus musculus GN=Actg1 PE=1 SV=1	19473	41766	419	17	59.5	5.31	41418	0	66.58	QEYDESGPSIVHR	iTRAQ4plex (N-term)
1	sp|P63260|ACTG_MOUSE	Actin, cytoplasmic 2 OS=Mus musculus GN=Actg1 PE=1 SV=1	19473	41766	419	17	59.5	5.31	41419	0	93.86	QEYDESGPSIVHR	iTRAQ4plex (N-term)
1	sp|P63260|ACTG_MOUSE	Actin, cytoplasmic 2 OS=Mus musculus GN=Actg1 PE=1 SV=1	19473	41766	419	17	59.5	5.31	41421	0	96.49	QEYDESGPSIVHR	iTRAQ4plex (N-term)
1	sp|P63260|ACTG_MOUSE	Actin, cytoplasmic 2 OS=Mus musculus GN=Actg1 PE=1 SV=1	19473	41766	419	17	59.5	5.31	41424	0	67.68	QEYDESGPSIVHR	iTRAQ4plex (N-term)
1	sp|P63260|ACTG_MOUSE	Actin, cytoplasmic 2 OS=Mus musculus GN=Actg1 PE=1 SV=1	19473	41766	419	17	59.5	5.31	41426	0	107.37	QEYDESGPSIVHR	iTRAQ4plex (N-term)
1	sp|P63260|ACTG_MOUSE	Actin, cytoplasmic 2 OS=Mus musculus GN=Actg1 PE=1 SV=1	19473	41766	419	17	59.5	5.31	41427	0	102.67	QEYDESGPSIVHR	iTRAQ4plex (N-term)
1	sp|P63260|ACTG_MOUSE	Actin, cytoplasmic 2 OS=Mus musculus GN=Actg1 PE=1 SV=1	19473	41766	419	17	59.5	5.31	41429	0	102.77	QEYDESGPSIVHR	iTRAQ4plex (N-term)
1	sp|P63260|ACTG_MOUSE	Actin, cytoplasmic 2 OS=Mus musculus GN=Actg1 PE=1 SV=1	19473	41766	419	17	59.5	5.31	41430	0	100.36	QEYDESGPSIVHR	iTRAQ4plex (N-term)
1	sp|P63260|ACTG_MOUSE	Actin, cytoplasmic 2 OS=Mus musculus GN=Actg1 PE=1 SV=1	19473	41766	419	17	59.5	5.31	41431	0	100.62	QEYDESGPSIVHR	iTRAQ4plex (N-term)
1	sp|P63260|ACTG_MOUSE	Actin, cytoplasmic 2 OS=Mus musculus GN=Actg1 PE=1 SV=1	19473	41766	419	17	59.5	5.31	41432	0	90.53	QEYDESGPSIVHR	iTRAQ4plex (N-term)
1	sp|P63260|ACTG_MOUSE	Actin, cytoplasmic 2 OS=Mus musculus GN=Actg1 PE=1 SV=1	19473	41766	419	17	59.5	5.31	41436	0	99.08	QEYDESGPSIVHR	iTRAQ4plex (N-term)
1	sp|P63260|ACTG_MOUSE	Actin, cytoplasmic 2 OS=Mus musculus GN=Actg1 PE=1 SV=1	19473	41766	419	17	59.5	5.31	41437	0	104.21	QEYDESGPSIVHR	iTRAQ4plex (N-term)
1	sp|P63260|ACTG_MOUSE	Actin, cytoplasmic 2 OS=Mus musculus GN=Actg1 PE=1 SV=1	19473	41766	419	17	59.5	5.31	41438	0	96.47	QEYDESGPSIVHR	iTRAQ4plex (N-term)
1	sp|P63260|ACTG_MOUSE	Actin, cytoplasmic 2 OS=Mus musculus GN=Actg1 PE=1 SV=1	19473	41766	419	17	59.5	5.31	41440	0	94.98	QEYDESGPSIVHR	iTRAQ4plex (N-term)
1	sp|P63260|ACTG_MOUSE	Actin, cytoplasmic 2 OS=Mus musculus GN=Actg1 PE=1 SV=1	19473	41766	419	17	59.5	5.31	41441	0	94.64	QEYDESGPSIVHR	iTRAQ4plex (N-term)
1	sp|P63260|ACTG_MOUSE	Actin, cytoplasmic 2 OS=Mus musculus GN=Actg1 PE=1 SV=1	19473	41766	419	17	59.5	5.31	41442	0	104.41	QEYDESGPSIVHR	iTRAQ4plex (N-term)
1	sp|P63260|ACTG_MOUSE	Actin, cytoplasmic 2 OS=Mus musculus GN=Actg1 PE=1 SV=1	19473	41766	419	17	59.5	5.31	41443	0	95.04	QEYDESGPSIVHR	iTRAQ4plex (N-term)
1	sp|P63260|ACTG_MOUSE	Actin, cytoplasmic 2 OS=Mus musculus GN=Actg1 PE=1 SV=1	19473	41766	419	17	59.5	5.31	41445	0	53.07	QEYDESGPSIVHR	iTRAQ4plex (N-term)
1	sp|P63260|ACTG_MOUSE	Actin, cytoplasmic 2 OS=Mus musculus GN=Actg1 PE=1 SV=1	19473	41766	419	17	59.5	5.31	41446	0	99.63	QEYDESGPSIVHR	iTRAQ4plex (N-term)
1	sp|P63260|ACTG_MOUSE	Actin, cytoplasmic 2 OS=Mus musculus GN=Actg1 PE=1 SV=1	19473	41766	419	17	59.5	5.31	41447	0	90.61	QEYDESGPSIVHR	iTRAQ4plex (N-term)
1	sp|P63260|ACTG_MOUSE	Actin, cytoplasmic 2 OS=Mus musculus GN=Actg1 PE=1 SV=1	19473	41766	419	17	59.5	5.31	41448	0	87.19	QEYDESGPSIVHR	iTRAQ4plex (N-term)
1	sp|P63260|ACTG_MOUSE	Actin, cytoplasmic 2 OS=Mus musculus GN=Actg1 PE=1 SV=1	19473	41766	419	17	59.5	5.31	41449	0	42.25	IWHHTFYNELR	Deamidated (NQ); iTRAQ4plex (N-term)
1	sp|P63260|ACTG_MOUSE	Actin, cytoplasmic 2 OS=Mus musculus GN=Actg1 PE=1 SV=1	19473	41766	419	17	59.5	5.31	41452	0	42.77	IWHHTFYNELR	Deamidated (NQ); iTRAQ4plex (N-term)
1	sp|P63260|ACTG_MOUSE	Actin, cytoplasmic 2 OS=Mus musculus GN=Actg1 PE=1 SV=1	19473	41766	419	17	59.5	5.31	41455	0	51.27	IWHHTFYNELR	Deamidated (NQ); iTRAQ4plex (N-term)
1	sp|P63260|ACTG_MOUSE	Actin, cytoplasmic 2 OS=Mus musculus GN=Actg1 PE=1 SV=1	19473	41766	419	17	59.5	5.31	41456	0	64.79	IWHHTFYNELR	Deamidated (NQ); iTRAQ4plex (N-term)
1	sp|P63260|ACTG_MOUSE	Actin, cytoplasmic 2 OS=Mus musculus GN=Actg1 PE=1 SV=1	19473	41766	419	17	59.5	5.31	41457	0	49.26	IWHHTFYNELR	Deamidated (NQ); iTRAQ4plex (N-term)
1	sp|P63260|ACTG_MOUSE	Actin, cytoplasmic 2 OS=Mus musculus GN=Actg1 PE=1 SV=1	19473	41766	419	17	59.5	5.31	41495	0	89.79	QEYDESGPSIVHR	Deamidated (NQ); iTRAQ4plex (N-term)
1	sp|P63260|ACTG_MOUSE	Actin, cytoplasmic 2 OS=Mus musculus GN=Actg1 PE=1 SV=1	19473	41766	419	17	59.5	5.31	41496	0	83.34	QEYDESGPSIVHR	Deamidated (NQ); iTRAQ4plex (N-term)
1	sp|P63260|ACTG_MOUSE	Actin, cytoplasmic 2 OS=Mus musculus GN=Actg1 PE=1 SV=1	19473	41766	419	17	59.5	5.31	41497	0	76.51	QEYDESGPSIVHR	Deamidated (NQ); iTRAQ4plex (N-term)
1	sp|P63260|ACTG_MOUSE	Actin, cytoplasmic 2 OS=Mus musculus GN=Actg1 PE=1 SV=1	19473	41766	419	17	59.5	5.31	41498	0	100.56	QEYDESGPSIVHR	Deamidated (NQ); iTRAQ4plex (N-term)
1	sp|P63260|ACTG_MOUSE	Actin, cytoplasmic 2 OS=Mus musculus GN=Actg1 PE=1 SV=1	19473	41766	419	17	59.5	5.31	41499	0	100.12	QEYDESGPSIVHR	Deamidated (NQ); iTRAQ4plex (N-term)
1	sp|P63260|ACTG_MOUSE	Actin, cytoplasmic 2 OS=Mus musculus GN=Actg1 PE=1 SV=1	19473	41766	419	17	59.5	5.31	41500	0	85.25	QEYDESGPSIVHR	Deamidated (NQ); iTRAQ4plex (N-term)
1	sp|P63260|ACTG_MOUSE	Actin, cytoplasmic 2 OS=Mus musculus GN=Actg1 PE=1 SV=1	19473	41766	419	17	59.5	5.31	41501	0	83.04	QEYDESGPSIVHR	Deamidated (NQ); iTRAQ4plex (N-term)
1	sp|P63260|ACTG_MOUSE	Actin, cytoplasmic 2 OS=Mus musculus GN=Actg1 PE=1 SV=1	19473	41766	419	17	59.5	5.31	41502	0	99.09	QEYDESGPSIVHR	Deamidated (NQ); iTRAQ4plex (N-term)
1	sp|P63260|ACTG_MOUSE	Actin, cytoplasmic 2 OS=Mus musculus GN=Actg1 PE=1 SV=1	19473	41766	419	17	59.5	5.31	41503	0	83.04	QEYDESGPSIVHR	Deamidated (NQ); iTRAQ4plex (N-term)
1	sp|P63260|ACTG_MOUSE	Actin, cytoplasmic 2 OS=Mus musculus GN=Actg1 PE=1 SV=1	19473	41766	419	17	59.5	5.31	41504	0	78.89	QEYDESGPSIVHR	Deamidated (NQ); iTRAQ4plex (N-term)
1	sp|P63260|ACTG_MOUSE	Actin, cytoplasmic 2 OS=Mus musculus GN=Actg1 PE=1 SV=1	19473	41766	419	17	59.5	5.31	41505	0	90.96	QEYDESGPSIVHR	Deamidated (NQ); iTRAQ4plex (N-term)
1	sp|P63260|ACTG_MOUSE	Actin, cytoplasmic 2 OS=Mus musculus GN=Actg1 PE=1 SV=1	19473	41766	419	17	59.5	5.31	41506	0	99.03	QEYDESGPSIVHR	Deamidated (NQ); iTRAQ4plex (N-term)
1	sp|P63260|ACTG_MOUSE	Actin, cytoplasmic 2 OS=Mus musculus GN=Actg1 PE=1 SV=1	19473	41766	419	17	59.5	5.31	56320	0	100.05	SYELPDGQVITIGNER	iTRAQ4plex (N-term)
1	sp|P63260|ACTG_MOUSE	Actin, cytoplasmic 2 OS=Mus musculus GN=Actg1 PE=1 SV=1	19473	41766	419	17	59.5	5.31	56321	0	90	SYELPDGQVITIGNER	iTRAQ4plex (N-term)
1	sp|P63260|ACTG_MOUSE	Actin, cytoplasmic 2 OS=Mus musculus GN=Actg1 PE=1 SV=1	19473	41766	419	17	59.5	5.31	56322	0	47.64	SYELPDGQVITIGNER	iTRAQ4plex (N-term)
1	sp|P63260|ACTG_MOUSE	Actin, cytoplasmic 2 OS=Mus musculus GN=Actg1 PE=1 SV=1	19473	41766	419	17	59.5	5.31	56323	0	68.78	SYELPDGQVITIGNER	iTRAQ4plex (N-term)
1	sp|P63260|ACTG_MOUSE	Actin, cytoplasmic 2 OS=Mus musculus GN=Actg1 PE=1 SV=1	19473	41766	419	17	59.5	5.31	56324	0	104.79	SYELPDGQVITIGNER	iTRAQ4plex (N-term)
1	sp|P63260|ACTG_MOUSE	Actin, cytoplasmic 2 OS=Mus musculus GN=Actg1 PE=1 SV=1	19473	41766	419	17	59.5	5.31	56325	0	64.36	SYELPDGQVITIGNER	iTRAQ4plex (N-term)
1	sp|P63260|ACTG_MOUSE	Actin, cytoplasmic 2 OS=Mus musculus GN=Actg1 PE=1 SV=1	19473	41766	419	17	59.5	5.31	56326	0	90.79	SYELPDGQVITIGNER	iTRAQ4plex (N-term)
1	sp|P63260|ACTG_MOUSE	Actin, cytoplasmic 2 OS=Mus musculus GN=Actg1 PE=1 SV=1	19473	41766	419	17	59.5	5.31	56327	0	79.75	SYELPDGQVITIGNER	iTRAQ4plex (N-term)
1	sp|P63260|ACTG_MOUSE	Actin, cytoplasmic 2 OS=Mus musculus GN=Actg1 PE=1 SV=1	19473	41766	419	17	59.5	5.31	56328	0	87.5	SYELPDGQVITIGNER	iTRAQ4plex (N-term)
1	sp|P63260|ACTG_MOUSE	Actin, cytoplasmic 2 OS=Mus musculus GN=Actg1 PE=1 SV=1	19473	41766	419	17	59.5	5.31	56329	0	73.85	SYELPDGQVITIGNER	iTRAQ4plex (N-term)
1	sp|P63260|ACTG_MOUSE	Actin, cytoplasmic 2 OS=Mus musculus GN=Actg1 PE=1 SV=1	19473	41766	419	17	59.5	5.31	56331	0	57.9	SYELPDGQVITIGNER	iTRAQ4plex (N-term)
1	sp|P63260|ACTG_MOUSE	Actin, cytoplasmic 2 OS=Mus musculus GN=Actg1 PE=1 SV=1	19473	41766	419	17	59.5	5.31	56332	0	107.99	SYELPDGQVITIGNER	iTRAQ4plex (N-term)
1	sp|P63260|ACTG_MOUSE	Actin, cytoplasmic 2 OS=Mus musculus GN=Actg1 PE=1 SV=1	19473	41766	419	17	59.5	5.31	56333	0	65.07	SYELPDGQVITIGNER	iTRAQ4plex (N-term)
1	sp|P63260|ACTG_MOUSE	Actin, cytoplasmic 2 OS=Mus musculus GN=Actg1 PE=1 SV=1	19473	41766	419	17	59.5	5.31	56334	0	103.64	SYELPDGQVITIGNER	iTRAQ4plex (N-term)
1	sp|P63260|ACTG_MOUSE	Actin, cytoplasmic 2 OS=Mus musculus GN=Actg1 PE=1 SV=1	19473	41766	419	17	59.5	5.31	56335	0	78.89	SYELPDGQVITIGNER	iTRAQ4plex (N-term)
1	sp|P63260|ACTG_MOUSE	Actin, cytoplasmic 2 OS=Mus musculus GN=Actg1 PE=1 SV=1	19473	41766	419	17	59.5	5.31	56336	0	61.01	SYELPDGQVITIGNER	iTRAQ4plex (N-term)
1	sp|P63260|ACTG_MOUSE	Actin, cytoplasmic 2 OS=Mus musculus GN=Actg1 PE=1 SV=1	19473	41766	419	17	59.5	5.31	56337	0	67.32	SYELPDGQVITIGNER	iTRAQ4plex (N-term)
1	sp|P63260|ACTG_MOUSE	Actin, cytoplasmic 2 OS=Mus musculus GN=Actg1 PE=1 SV=1	19473	41766	419	17	59.5	5.31	56338	0	74.57	SYELPDGQVITIGNER	iTRAQ4plex (N-term)
1	sp|P63260|ACTG_MOUSE	Actin, cytoplasmic 2 OS=Mus musculus GN=Actg1 PE=1 SV=1	19473	41766	419	17	59.5	5.31	56339	0	105.12	SYELPDGQVITIGNER	iTRAQ4plex (N-term)
1	sp|P63260|ACTG_MOUSE	Actin, cytoplasmic 2 OS=Mus musculus GN=Actg1 PE=1 SV=1	19473	41766	419	17	59.5	5.31	56340	0	57.85	SYELPDGQVITIGNER	iTRAQ4plex (N-term)
1	sp|P63260|ACTG_MOUSE	Actin, cytoplasmic 2 OS=Mus musculus GN=Actg1 PE=1 SV=1	19473	41766	419	17	59.5	5.31	56341	0	86.71	SYELPDGQVITIGNER	iTRAQ4plex (N-term)
1	sp|P63260|ACTG_MOUSE	Actin, cytoplasmic 2 OS=Mus musculus GN=Actg1 PE=1 SV=1	19473	41766	419	17	59.5	5.31	56342	0	99	SYELPDGQVITIGNER	iTRAQ4plex (N-term)
1	sp|P63260|ACTG_MOUSE	Actin, cytoplasmic 2 OS=Mus musculus GN=Actg1 PE=1 SV=1	19473	41766	419	17	59.5	5.31	56343	0	62.63	SYELPDGQVITIGNER	iTRAQ4plex (N-term)
1	sp|P63260|ACTG_MOUSE	Actin, cytoplasmic 2 OS=Mus musculus GN=Actg1 PE=1 SV=1	19473	41766	419	17	59.5	5.31	56345	0	68.73	SYELPDGQVITIGNER	iTRAQ4plex (N-term)
1	sp|P63260|ACTG_MOUSE	Actin, cytoplasmic 2 OS=Mus musculus GN=Actg1 PE=1 SV=1	19473	41766	419	17	59.5	5.31	56346	0	94.38	SYELPDGQVITIGNER	iTRAQ4plex (N-term)
1	sp|P63260|ACTG_MOUSE	Actin, cytoplasmic 2 OS=Mus musculus GN=Actg1 PE=1 SV=1	19473	41766	419	17	59.5	5.31	56347	0	100.24	SYELPDGQVITIGNER	iTRAQ4plex (N-term)
1	sp|P63260|ACTG_MOUSE	Actin, cytoplasmic 2 OS=Mus musculus GN=Actg1 PE=1 SV=1	19473	41766	419	17	59.5	5.31	56349	0	61.13	SYELPDGQVITIGNER	iTRAQ4plex (N-term)
1	sp|P63260|ACTG_MOUSE	Actin, cytoplasmic 2 OS=Mus musculus GN=Actg1 PE=1 SV=1	19473	41766	419	17	59.5	5.31	56350	0	107.76	SYELPDGQVITIGNER	iTRAQ4plex (N-term)
1	sp|P63260|ACTG_MOUSE	Actin, cytoplasmic 2 OS=Mus musculus GN=Actg1 PE=1 SV=1	19473	41766	419	17	59.5	5.31	56351	0	83.68	SYELPDGQVITIGNER	iTRAQ4plex (N-term)
1	sp|P63260|ACTG_MOUSE	Actin, cytoplasmic 2 OS=Mus musculus GN=Actg1 PE=1 SV=1	19473	41766	419	17	59.5	5.31	56352	0	94.99	SYELPDGQVITIGNER	iTRAQ4plex (N-term)
1	sp|P63260|ACTG_MOUSE	Actin, cytoplasmic 2 OS=Mus musculus GN=Actg1 PE=1 SV=1	19473	41766	419	17	59.5	5.31	56354	0	47.14	SYELPDGQVITIGNER	iTRAQ4plex (N-term)
1	sp|P63260|ACTG_MOUSE	Actin, cytoplasmic 2 OS=Mus musculus GN=Actg1 PE=1 SV=1	19473	41766	419	17	59.5	5.31	56355	0	101.66	SYELPDGQVITIGNER	iTRAQ4plex (N-term)
1	sp|P63260|ACTG_MOUSE	Actin, cytoplasmic 2 OS=Mus musculus GN=Actg1 PE=1 SV=1	19473	41766	419	17	59.5	5.31	56356	0	98.13	SYELPDGQVITIGNER	iTRAQ4plex (N-term)
1	sp|P63260|ACTG_MOUSE	Actin, cytoplasmic 2 OS=Mus musculus GN=Actg1 PE=1 SV=1	19473	41766	419	17	59.5	5.31	56358	0	94.85	SYELPDGQVITIGNER	iTRAQ4plex (N-term)
1	sp|P63260|ACTG_MOUSE	Actin, cytoplasmic 2 OS=Mus musculus GN=Actg1 PE=1 SV=1	19473	41766	419	17	59.5	5.31	56359	0	101.59	SYELPDGQVITIGNER	iTRAQ4plex (N-term)
1	sp|P63260|ACTG_MOUSE	Actin, cytoplasmic 2 OS=Mus musculus GN=Actg1 PE=1 SV=1	19473	41766	419	17	59.5	5.31	56365	0	90.53	SYELPDGQVITIGNER	iTRAQ4plex (N-term)
1	sp|P63260|ACTG_MOUSE	Actin, cytoplasmic 2 OS=Mus musculus GN=Actg1 PE=1 SV=1	19473	41766	419	17	59.5	5.31	56395	0	82.48	SYELPDGQVITIGNER	Deamidated (NQ); iTRAQ4plex (N-term)
1	sp|P63260|ACTG_MOUSE	Actin, cytoplasmic 2 OS=Mus musculus GN=Actg1 PE=1 SV=1	19473	41766	419	17	59.5	5.31	56396	0	114.51	SYELPDGQVITIGNER	Deamidated (NQ); iTRAQ4plex (N-term)
1	sp|P63260|ACTG_MOUSE	Actin, cytoplasmic 2 OS=Mus musculus GN=Actg1 PE=1 SV=1	19473	41766	419	17	59.5	5.31	56397	0	97.92	SYELPDGQVITIGNER	Deamidated (NQ); iTRAQ4plex (N-term)
1	sp|P63260|ACTG_MOUSE	Actin, cytoplasmic 2 OS=Mus musculus GN=Actg1 PE=1 SV=1	19473	41766	419	17	59.5	5.31	56399	0	109.28	SYELPDGQVITIGNER	Deamidated (NQ); iTRAQ4plex (N-term)
1	sp|P63260|ACTG_MOUSE	Actin, cytoplasmic 2 OS=Mus musculus GN=Actg1 PE=1 SV=1	19473	41766	419	17	59.5	5.31	56401	0	106.7	SYELPDGQVITIGNER	Deamidated (NQ); iTRAQ4plex (N-term)
1	sp|P63260|ACTG_MOUSE	Actin, cytoplasmic 2 OS=Mus musculus GN=Actg1 PE=1 SV=1	19473	41766	419	17	59.5	5.31	56403	0	77.53	SYELPDGQVITIGNER	Deamidated (NQ); iTRAQ4plex (N-term)
1	sp|P63260|ACTG_MOUSE	Actin, cytoplasmic 2 OS=Mus musculus GN=Actg1 PE=1 SV=1	19473	41766	419	17	59.5	5.31	56404	0	107.74	SYELPDGQVITIGNER	Deamidated (NQ); iTRAQ4plex (N-term)
1	sp|P63260|ACTG_MOUSE	Actin, cytoplasmic 2 OS=Mus musculus GN=Actg1 PE=1 SV=1	19473	41766	419	17	59.5	5.31	56406	0	92.96	SYELPDGQVITIGNER	Deamidated (NQ); iTRAQ4plex (N-term)
1	sp|P63260|ACTG_MOUSE	Actin, cytoplasmic 2 OS=Mus musculus GN=Actg1 PE=1 SV=1	19473	41766	419	17	59.5	5.31	70114	1	73.75	YPIEHGIVTNWDDMEK	iTRAQ4plex (K); iTRAQ4plex (N-term)
1	sp|P63260|ACTG_MOUSE	Actin, cytoplasmic 2 OS=Mus musculus GN=Actg1 PE=1 SV=1	19473	41766	419	17	59.5	5.31	70115	1	82.94	YPIEHGIVTNWDDMEK	iTRAQ4plex (K); iTRAQ4plex (N-term)
1	sp|P63260|ACTG_MOUSE	Actin, cytoplasmic 2 OS=Mus musculus GN=Actg1 PE=1 SV=1	19473	41766	419	17	59.5	5.31	70116	1	66.04	YPIEHGIVTNWDDMEK	iTRAQ4plex (K); iTRAQ4plex (N-term)
1	sp|P63260|ACTG_MOUSE	Actin, cytoplasmic 2 OS=Mus musculus GN=Actg1 PE=1 SV=1	19473	41766	419	17	59.5	5.31	70118	1	71.35	YPIEHGIVTNWDDMEK	iTRAQ4plex (K); iTRAQ4plex (N-term)
1	sp|P63260|ACTG_MOUSE	Actin, cytoplasmic 2 OS=Mus musculus GN=Actg1 PE=1 SV=1	19473	41766	419	17	59.5	5.31	70120	1	72.42	YPIEHGIVTNWDDMEK	iTRAQ4plex (K); iTRAQ4plex (N-term)
1	sp|P63260|ACTG_MOUSE	Actin, cytoplasmic 2 OS=Mus musculus GN=Actg1 PE=1 SV=1	19473	41766	419	17	59.5	5.31	70121	1	81.22	YPIEHGIVTNWDDMEK	iTRAQ4plex (K); iTRAQ4plex (N-term)
1	sp|P63260|ACTG_MOUSE	Actin, cytoplasmic 2 OS=Mus musculus GN=Actg1 PE=1 SV=1	19473	41766	419	17	59.5	5.31	70123	1	74.94	YPIEHGIVTNWDDMEK	iTRAQ4plex (K); iTRAQ4plex (N-term)
1	sp|P63260|ACTG_MOUSE	Actin, cytoplasmic 2 OS=Mus musculus GN=Actg1 PE=1 SV=1	19473	41766	419	17	59.5	5.31	70176	1	58.76	YPIEHGIVTNWDDMEK	Deamidated (NQ); iTRAQ4plex (K); iTRAQ4plex (N-term)
1	sp|P63260|ACTG_MOUSE	Actin, cytoplasmic 2 OS=Mus musculus GN=Actg1 PE=1 SV=1	19473	41766	419	17	59.5	5.31	70177	1	58.62	YPIEHGIVTNWDDMEK	Deamidated (NQ); iTRAQ4plex (K); iTRAQ4plex (N-term)
1	sp|P63260|ACTG_MOUSE	Actin, cytoplasmic 2 OS=Mus musculus GN=Actg1 PE=1 SV=1	19473	41766	419	17	59.5	5.31	70358	1	71.26	VAPEEHPVLLTEAPLNPK	iTRAQ4plex (K); iTRAQ4plex (N-term)
1	sp|P63260|ACTG_MOUSE	Actin, cytoplasmic 2 OS=Mus musculus GN=Actg1 PE=1 SV=1	19473	41766	419	17	59.5	5.31	70359	1	76.31	VAPEEHPVLLTEAPLNPK	iTRAQ4plex (K); iTRAQ4plex (N-term)
1	sp|P63260|ACTG_MOUSE	Actin, cytoplasmic 2 OS=Mus musculus GN=Actg1 PE=1 SV=1	19473	41766	419	17	59.5	5.31	70361	1	45.87	VAPEEHPVLLTEAPLNPK	iTRAQ4plex (K); iTRAQ4plex (N-term)
1	sp|P63260|ACTG_MOUSE	Actin, cytoplasmic 2 OS=Mus musculus GN=Actg1 PE=1 SV=1	19473	41766	419	17	59.5	5.31	70364	1	82.9	VAPEEHPVLLTEAPLNPK	iTRAQ4plex (K); iTRAQ4plex (N-term)
1	sp|P63260|ACTG_MOUSE	Actin, cytoplasmic 2 OS=Mus musculus GN=Actg1 PE=1 SV=1	19473	41766	419	17	59.5	5.31	70365	1	76.85	VAPEEHPVLLTEAPLNPK	iTRAQ4plex (K); iTRAQ4plex (N-term)
1	sp|P63260|ACTG_MOUSE	Actin, cytoplasmic 2 OS=Mus musculus GN=Actg1 PE=1 SV=1	19473	41766	419	17	59.5	5.31	70367	1	78.42	VAPEEHPVLLTEAPLNPK	iTRAQ4plex (K); iTRAQ4plex (N-term)
1	sp|P63260|ACTG_MOUSE	Actin, cytoplasmic 2 OS=Mus musculus GN=Actg1 PE=1 SV=1	19473	41766	419	17	59.5	5.31	70368	1	62.54	VAPEEHPVLLTEAPLNPK	iTRAQ4plex (K); iTRAQ4plex (N-term)
1	sp|P63260|ACTG_MOUSE	Actin, cytoplasmic 2 OS=Mus musculus GN=Actg1 PE=1 SV=1	19473	41766	419	17	59.5	5.31	70369	1	71.01	VAPEEHPVLLTEAPLNPK	iTRAQ4plex (K); iTRAQ4plex (N-term)
1	sp|P63260|ACTG_MOUSE	Actin, cytoplasmic 2 OS=Mus musculus GN=Actg1 PE=1 SV=1	19473	41766	419	17	59.5	5.31	70371	1	66.73	VAPEEHPVLLTEAPLNPK	iTRAQ4plex (K); iTRAQ4plex (N-term)
1	sp|P63260|ACTG_MOUSE	Actin, cytoplasmic 2 OS=Mus musculus GN=Actg1 PE=1 SV=1	19473	41766	419	17	59.5	5.31	70372	1	78.42	VAPEEHPVLLTEAPLNPK	iTRAQ4plex (K); iTRAQ4plex (N-term)
1	sp|P63260|ACTG_MOUSE	Actin, cytoplasmic 2 OS=Mus musculus GN=Actg1 PE=1 SV=1	19473	41766	419	17	59.5	5.31	70374	1	42.32	VAPEEHPVLLTEAPLNPK	iTRAQ4plex (K); iTRAQ4plex (N-term)
1	sp|P63260|ACTG_MOUSE	Actin, cytoplasmic 2 OS=Mus musculus GN=Actg1 PE=1 SV=1	19473	41766	419	17	59.5	5.31	70375	1	76.13	VAPEEHPVLLTEAPLNPK	iTRAQ4plex (K); iTRAQ4plex (N-term)
1	sp|P63260|ACTG_MOUSE	Actin, cytoplasmic 2 OS=Mus musculus GN=Actg1 PE=1 SV=1	19473	41766	419	17	59.5	5.31	70377	1	78.43	VAPEEHPVLLTEAPLNPK	iTRAQ4plex (K); iTRAQ4plex (N-term)
1	sp|P63260|ACTG_MOUSE	Actin, cytoplasmic 2 OS=Mus musculus GN=Actg1 PE=1 SV=1	19473	41766	419	17	59.5	5.31	70378	1	85.61	VAPEEHPVLLTEAPLNPK	iTRAQ4plex (K); iTRAQ4plex (N-term)
1	sp|P63260|ACTG_MOUSE	Actin, cytoplasmic 2 OS=Mus musculus GN=Actg1 PE=1 SV=1	19473	41766	419	17	59.5	5.31	70379	1	93.71	VAPEEHPVLLTEAPLNPK	iTRAQ4plex (K); iTRAQ4plex (N-term)
1	sp|P63260|ACTG_MOUSE	Actin, cytoplasmic 2 OS=Mus musculus GN=Actg1 PE=1 SV=1	19473	41766	419	17	59.5	5.31	70381	1	73.89	VAPEEHPVLLTEAPLNPK	iTRAQ4plex (K); iTRAQ4plex (N-term)
1	sp|P63260|ACTG_MOUSE	Actin, cytoplasmic 2 OS=Mus musculus GN=Actg1 PE=1 SV=1	19473	41766	419	17	59.5	5.31	70388	1	70.6	VAPEEHPVLLTEAPLNPK	iTRAQ4plex (K); iTRAQ4plex (N-term)
1	sp|P63260|ACTG_MOUSE	Actin, cytoplasmic 2 OS=Mus musculus GN=Actg1 PE=1 SV=1	19473	41766	419	17	59.5	5.31	70389	1	60.39	VAPEEHPVLLTEAPLNPK	iTRAQ4plex (K); iTRAQ4plex (N-term)
1	sp|P63260|ACTG_MOUSE	Actin, cytoplasmic 2 OS=Mus musculus GN=Actg1 PE=1 SV=1	19473	41766	419	17	59.5	5.31	70390	1	80.48	VAPEEHPVLLTEAPLNPK	iTRAQ4plex (K); iTRAQ4plex (N-term)
1	sp|P63260|ACTG_MOUSE	Actin, cytoplasmic 2 OS=Mus musculus GN=Actg1 PE=1 SV=1	19473	41766	419	17	59.5	5.31	70392	1	52.04	VAPEEHPVLLTEAPLNPK	iTRAQ4plex (K); iTRAQ4plex (N-term)
1	sp|P63260|ACTG_MOUSE	Actin, cytoplasmic 2 OS=Mus musculus GN=Actg1 PE=1 SV=1	19473	41766	419	17	59.5	5.31	70394	1	42.15	VAPEEHPVLLTEAPLNPK	iTRAQ4plex (K); iTRAQ4plex (N-term)
1	sp|P63260|ACTG_MOUSE	Actin, cytoplasmic 2 OS=Mus musculus GN=Actg1 PE=1 SV=1	19473	41766	419	17	59.5	5.31	70421	1	56.56	VAPEEHPVLLTEAPLNPK	Deamidated (NQ); iTRAQ4plex (K); iTRAQ4plex (N-term)
1	sp|P63260|ACTG_MOUSE	Actin, cytoplasmic 2 OS=Mus musculus GN=Actg1 PE=1 SV=1	19473	41766	419	17	59.5	5.31	70424	1	47.48	VAPEEHPVLLTEAPLNPK	Deamidated (NQ); iTRAQ4plex (K); iTRAQ4plex (N-term)
1	sp|P63260|ACTG_MOUSE	Actin, cytoplasmic 2 OS=Mus musculus GN=Actg1 PE=1 SV=1	19473	41766	419	17	59.5	5.31	70425	1	56.08	VAPEEHPVLLTEAPLNPK	Deamidated (NQ); iTRAQ4plex (K); iTRAQ4plex (N-term)
1	sp|P63260|ACTG_MOUSE	Actin, cytoplasmic 2 OS=Mus musculus GN=Actg1 PE=1 SV=1	19473	41766	419	17	59.5	5.31	70739	1	55.51	YPIEHGIVTNWDDMEK	iTRAQ4plex (K); iTRAQ4plex (N-term); Oxidation (M)
1	sp|P63260|ACTG_MOUSE	Actin, cytoplasmic 2 OS=Mus musculus GN=Actg1 PE=1 SV=1	19473	41766	419	17	59.5	5.31	70742	1	94.85	YPIEHGIVTNWDDMEK	iTRAQ4plex (K); iTRAQ4plex (N-term); Oxidation (M)
1	sp|P63260|ACTG_MOUSE	Actin, cytoplasmic 2 OS=Mus musculus GN=Actg1 PE=1 SV=1	19473	41766	419	17	59.5	5.31	70743	1	65.1	YPIEHGIVTNWDDMEK	iTRAQ4plex (K); iTRAQ4plex (N-term); Oxidation (M)
1	sp|P63260|ACTG_MOUSE	Actin, cytoplasmic 2 OS=Mus musculus GN=Actg1 PE=1 SV=1	19473	41766	419	17	59.5	5.31	70744	1	60.14	YPIEHGIVTNWDDMEK	iTRAQ4plex (K); iTRAQ4plex (N-term); Oxidation (M)
1	sp|P63260|ACTG_MOUSE	Actin, cytoplasmic 2 OS=Mus musculus GN=Actg1 PE=1 SV=1	19473	41766	419	17	59.5	5.31	74896	1	99.16	DLYANTVLSGGTTMYPGIADR	iTRAQ4plex (N-term)
1	sp|P63260|ACTG_MOUSE	Actin, cytoplasmic 2 OS=Mus musculus GN=Actg1 PE=1 SV=1	19473	41766	419	17	59.5	5.31	74897	1	113.4	DLYANTVLSGGTTMYPGIADR	iTRAQ4plex (N-term)
1	sp|P63260|ACTG_MOUSE	Actin, cytoplasmic 2 OS=Mus musculus GN=Actg1 PE=1 SV=1	19473	41766	419	17	59.5	5.31	74898	1	94.92	DLYANTVLSGGTTMYPGIADR	iTRAQ4plex (N-term)
1	sp|P63260|ACTG_MOUSE	Actin, cytoplasmic 2 OS=Mus musculus GN=Actg1 PE=1 SV=1	19473	41766	419	17	59.5	5.31	74899	1	48.12	DLYANTVLSGGTTMYPGIADR	iTRAQ4plex (N-term)
1	sp|P63260|ACTG_MOUSE	Actin, cytoplasmic 2 OS=Mus musculus GN=Actg1 PE=1 SV=1	19473	41766	419	17	59.5	5.31	74900	1	43.97	DLYANTVLSGGTTMYPGIADR	iTRAQ4plex (N-term)
1	sp|P63260|ACTG_MOUSE	Actin, cytoplasmic 2 OS=Mus musculus GN=Actg1 PE=1 SV=1	19473	41766	419	17	59.5	5.31	74901	1	62.75	DLYANTVLSGGTTMYPGIADR	iTRAQ4plex (N-term)
1	sp|P63260|ACTG_MOUSE	Actin, cytoplasmic 2 OS=Mus musculus GN=Actg1 PE=1 SV=1	19473	41766	419	17	59.5	5.31	74902	1	50.69	DLYANTVLSGGTTMYPGIADR	iTRAQ4plex (N-term)
1	sp|P63260|ACTG_MOUSE	Actin, cytoplasmic 2 OS=Mus musculus GN=Actg1 PE=1 SV=1	19473	41766	419	17	59.5	5.31	74903	1	62.17	DLYANTVLSGGTTMYPGIADR	iTRAQ4plex (N-term)
1	sp|P63260|ACTG_MOUSE	Actin, cytoplasmic 2 OS=Mus musculus GN=Actg1 PE=1 SV=1	19473	41766	419	17	59.5	5.31	74904	1	95.55	DLYANTVLSGGTTMYPGIADR	iTRAQ4plex (N-term)
1	sp|P63260|ACTG_MOUSE	Actin, cytoplasmic 2 OS=Mus musculus GN=Actg1 PE=1 SV=1	19473	41766	419	17	59.5	5.31	74905	1	87.17	DLYANTVLSGGTTMYPGIADR	iTRAQ4plex (N-term)
1	sp|P63260|ACTG_MOUSE	Actin, cytoplasmic 2 OS=Mus musculus GN=Actg1 PE=1 SV=1	19473	41766	419	17	59.5	5.31	74906	1	47.11	DLYANTVLSGGTTMYPGIADR	iTRAQ4plex (N-term)
1	sp|P63260|ACTG_MOUSE	Actin, cytoplasmic 2 OS=Mus musculus GN=Actg1 PE=1 SV=1	19473	41766	419	17	59.5	5.31	74907	1	45.75	DLYANTVLSGGTTMYPGIADR	iTRAQ4plex (N-term)
1	sp|P63260|ACTG_MOUSE	Actin, cytoplasmic 2 OS=Mus musculus GN=Actg1 PE=1 SV=1	19473	41766	419	17	59.5	5.31	74908	1	118.33	DLYANTVLSGGTTMYPGIADR	iTRAQ4plex (N-term)
1	sp|P63260|ACTG_MOUSE	Actin, cytoplasmic 2 OS=Mus musculus GN=Actg1 PE=1 SV=1	19473	41766	419	17	59.5	5.31	74912	1	80.92	DLYANTVLSGGTTMYPGIADR	iTRAQ4plex (N-term)
1	sp|P63260|ACTG_MOUSE	Actin, cytoplasmic 2 OS=Mus musculus GN=Actg1 PE=1 SV=1	19473	41766	419	17	59.5	5.31	74913	1	48.64	DLYANTVLSGGTTMYPGIADR	iTRAQ4plex (N-term)
1	sp|P63260|ACTG_MOUSE	Actin, cytoplasmic 2 OS=Mus musculus GN=Actg1 PE=1 SV=1	19473	41766	419	17	59.5	5.31	74916	1	57.89	DLYANTVLSGGTTMYPGIADR	iTRAQ4plex (N-term)
1	sp|P63260|ACTG_MOUSE	Actin, cytoplasmic 2 OS=Mus musculus GN=Actg1 PE=1 SV=1	19473	41766	419	17	59.5	5.31	74917	1	59.42	DLYANTVLSGGTTMYPGIADR	iTRAQ4plex (N-term)
1	sp|P63260|ACTG_MOUSE	Actin, cytoplasmic 2 OS=Mus musculus GN=Actg1 PE=1 SV=1	19473	41766	419	17	59.5	5.31	74918	1	84.77	DLYANTVLSGGTTMYPGIADR	iTRAQ4plex (N-term)
1	sp|P63260|ACTG_MOUSE	Actin, cytoplasmic 2 OS=Mus musculus GN=Actg1 PE=1 SV=1	19473	41766	419	17	59.5	5.31	74919	1	54.71	DLYANTVLSGGTTMYPGIADR	iTRAQ4plex (N-term)
1	sp|P63260|ACTG_MOUSE	Actin, cytoplasmic 2 OS=Mus musculus GN=Actg1 PE=1 SV=1	19473	41766	419	17	59.5	5.31	74920	1	112.07	DLYANTVLSGGTTMYPGIADR	iTRAQ4plex (N-term)
1	sp|P63260|ACTG_MOUSE	Actin, cytoplasmic 2 OS=Mus musculus GN=Actg1 PE=1 SV=1	19473	41766	419	17	59.5	5.31	74921	1	83.74	DLYANTVLSGGTTMYPGIADR	iTRAQ4plex (N-term)
1	sp|P63260|ACTG_MOUSE	Actin, cytoplasmic 2 OS=Mus musculus GN=Actg1 PE=1 SV=1	19473	41766	419	17	59.5	5.31	74922	1	80.7	DLYANTVLSGGTTMYPGIADR	iTRAQ4plex (N-term)
1	sp|P63260|ACTG_MOUSE	Actin, cytoplasmic 2 OS=Mus musculus GN=Actg1 PE=1 SV=1	19473	41766	419	17	59.5	5.31	74923	1	81.53	DLYANTVLSGGTTMYPGIADR	iTRAQ4plex (N-term)
1	sp|P63260|ACTG_MOUSE	Actin, cytoplasmic 2 OS=Mus musculus GN=Actg1 PE=1 SV=1	19473	41766	419	17	59.5	5.31	74924	1	103.85	DLYANTVLSGGTTMYPGIADR	iTRAQ4plex (N-term)
1	sp|P63260|ACTG_MOUSE	Actin, cytoplasmic 2 OS=Mus musculus GN=Actg1 PE=1 SV=1	19473	41766	419	17	59.5	5.31	74925	1	63.19	DLYANTVLSGGTTMYPGIADR	iTRAQ4plex (N-term)
1	sp|P63260|ACTG_MOUSE	Actin, cytoplasmic 2 OS=Mus musculus GN=Actg1 PE=1 SV=1	19473	41766	419	17	59.5	5.31	74926	1	126.86	DLYANTVLSGGTTMYPGIADR	iTRAQ4plex (N-term)
1	sp|P63260|ACTG_MOUSE	Actin, cytoplasmic 2 OS=Mus musculus GN=Actg1 PE=1 SV=1	19473	41766	419	17	59.5	5.31	74927	1	102.78	DLYANTVLSGGTTMYPGIADR	iTRAQ4plex (N-term)
1	sp|P63260|ACTG_MOUSE	Actin, cytoplasmic 2 OS=Mus musculus GN=Actg1 PE=1 SV=1	19473	41766	419	17	59.5	5.31	74928	1	85.49	DLYANTVLSGGTTMYPGIADR	iTRAQ4plex (N-term)
1	sp|P63260|ACTG_MOUSE	Actin, cytoplasmic 2 OS=Mus musculus GN=Actg1 PE=1 SV=1	19473	41766	419	17	59.5	5.31	74931	1	61.59	DLYANTVLSGGTTMYPGIADR	iTRAQ4plex (N-term)
1	sp|P63260|ACTG_MOUSE	Actin, cytoplasmic 2 OS=Mus musculus GN=Actg1 PE=1 SV=1	19473	41766	419	17	59.5	5.31	74932	1	87.79	DLYANTVLSGGTTMYPGIADR	iTRAQ4plex (N-term)
1	sp|P63260|ACTG_MOUSE	Actin, cytoplasmic 2 OS=Mus musculus GN=Actg1 PE=1 SV=1	19473	41766	419	17	59.5	5.31	74933	1	61.78	DLYANTVLSGGTTMYPGIADR	iTRAQ4plex (N-term)
1	sp|P63260|ACTG_MOUSE	Actin, cytoplasmic 2 OS=Mus musculus GN=Actg1 PE=1 SV=1	19473	41766	419	17	59.5	5.31	74934	1	62.46	DLYANTVLSGGTTMYPGIADR	iTRAQ4plex (N-term)
1	sp|P63260|ACTG_MOUSE	Actin, cytoplasmic 2 OS=Mus musculus GN=Actg1 PE=1 SV=1	19473	41766	419	17	59.5	5.31	74935	1	91.33	DLYANTVLSGGTTMYPGIADR	iTRAQ4plex (N-term)
1	sp|P63260|ACTG_MOUSE	Actin, cytoplasmic 2 OS=Mus musculus GN=Actg1 PE=1 SV=1	19473	41766	419	17	59.5	5.31	74936	1	48.88	DLYANTVLSGGTTMYPGIADR	iTRAQ4plex (N-term)
1	sp|P63260|ACTG_MOUSE	Actin, cytoplasmic 2 OS=Mus musculus GN=Actg1 PE=1 SV=1	19473	41766	419	17	59.5	5.31	74937	1	76.43	DLYANTVLSGGTTMYPGIADR	iTRAQ4plex (N-term)
1	sp|P63260|ACTG_MOUSE	Actin, cytoplasmic 2 OS=Mus musculus GN=Actg1 PE=1 SV=1	19473	41766	419	17	59.5	5.31	74938	1	44.35	DLYANTVLSGGTTMYPGIADR	iTRAQ4plex (N-term)
1	sp|P63260|ACTG_MOUSE	Actin, cytoplasmic 2 OS=Mus musculus GN=Actg1 PE=1 SV=1	19473	41766	419	17	59.5	5.31	74939	1	126.87	DLYANTVLSGGTTMYPGIADR	iTRAQ4plex (N-term)
1	sp|P63260|ACTG_MOUSE	Actin, cytoplasmic 2 OS=Mus musculus GN=Actg1 PE=1 SV=1	19473	41766	419	17	59.5	5.31	74940	1	99.01	DLYANTVLSGGTTMYPGIADR	iTRAQ4plex (N-term)
1	sp|P63260|ACTG_MOUSE	Actin, cytoplasmic 2 OS=Mus musculus GN=Actg1 PE=1 SV=1	19473	41766	419	17	59.5	5.31	74941	1	83.61	DLYANTVLSGGTTMYPGIADR	iTRAQ4plex (N-term)
1	sp|P63260|ACTG_MOUSE	Actin, cytoplasmic 2 OS=Mus musculus GN=Actg1 PE=1 SV=1	19473	41766	419	17	59.5	5.31	74942	1	103.73	DLYANTVLSGGTTMYPGIADR	iTRAQ4plex (N-term)
1	sp|P63260|ACTG_MOUSE	Actin, cytoplasmic 2 OS=Mus musculus GN=Actg1 PE=1 SV=1	19473	41766	419	17	59.5	5.31	74943	1	107.24	DLYANTVLSGGTTMYPGIADR	iTRAQ4plex (N-term)
1	sp|P63260|ACTG_MOUSE	Actin, cytoplasmic 2 OS=Mus musculus GN=Actg1 PE=1 SV=1	19473	41766	419	17	59.5	5.31	74944	1	94.54	DLYANTVLSGGTTMYPGIADR	iTRAQ4plex (N-term)
1	sp|P63260|ACTG_MOUSE	Actin, cytoplasmic 2 OS=Mus musculus GN=Actg1 PE=1 SV=1	19473	41766	419	17	59.5	5.31	74946	1	112.04	DLYANTVLSGGTTMYPGIADR	iTRAQ4plex (N-term)
1	sp|P63260|ACTG_MOUSE	Actin, cytoplasmic 2 OS=Mus musculus GN=Actg1 PE=1 SV=1	19473	41766	419	17	59.5	5.31	74947	1	113.57	DLYANTVLSGGTTMYPGIADR	iTRAQ4plex (N-term)
1	sp|P63260|ACTG_MOUSE	Actin, cytoplasmic 2 OS=Mus musculus GN=Actg1 PE=1 SV=1	19473	41766	419	17	59.5	5.31	74948	1	63.22	DLYANTVLSGGTTMYPGIADR	iTRAQ4plex (N-term)
1	sp|P63260|ACTG_MOUSE	Actin, cytoplasmic 2 OS=Mus musculus GN=Actg1 PE=1 SV=1	19473	41766	419	17	59.5	5.31	74949	1	126.78	DLYANTVLSGGTTMYPGIADR	iTRAQ4plex (N-term)
1	sp|P63260|ACTG_MOUSE	Actin, cytoplasmic 2 OS=Mus musculus GN=Actg1 PE=1 SV=1	19473	41766	419	17	59.5	5.31	74950	1	99.24	DLYANTVLSGGTTMYPGIADR	iTRAQ4plex (N-term)
1	sp|P63260|ACTG_MOUSE	Actin, cytoplasmic 2 OS=Mus musculus GN=Actg1 PE=1 SV=1	19473	41766	419	17	59.5	5.31	74951	1	112.33	DLYANTVLSGGTTMYPGIADR	iTRAQ4plex (N-term)
1	sp|P63260|ACTG_MOUSE	Actin, cytoplasmic 2 OS=Mus musculus GN=Actg1 PE=1 SV=1	19473	41766	419	17	59.5	5.31	74952	1	110.03	DLYANTVLSGGTTMYPGIADR	iTRAQ4plex (N-term)
1	sp|P63260|ACTG_MOUSE	Actin, cytoplasmic 2 OS=Mus musculus GN=Actg1 PE=1 SV=1	19473	41766	419	17	59.5	5.31	74953	1	106.76	DLYANTVLSGGTTMYPGIADR	iTRAQ4plex (N-term)
1	sp|P63260|ACTG_MOUSE	Actin, cytoplasmic 2 OS=Mus musculus GN=Actg1 PE=1 SV=1	19473	41766	419	17	59.5	5.31	74954	1	108.86	DLYANTVLSGGTTMYPGIADR	iTRAQ4plex (N-term)
1	sp|P63260|ACTG_MOUSE	Actin, cytoplasmic 2 OS=Mus musculus GN=Actg1 PE=1 SV=1	19473	41766	419	17	59.5	5.31	74955	1	72.61	DLYANTVLSGGTTMYPGIADR	iTRAQ4plex (N-term)
1	sp|P63260|ACTG_MOUSE	Actin, cytoplasmic 2 OS=Mus musculus GN=Actg1 PE=1 SV=1	19473	41766	419	17	59.5	5.31	74956	1	94.34	DLYANTVLSGGTTMYPGIADR	iTRAQ4plex (N-term)
1	sp|P63260|ACTG_MOUSE	Actin, cytoplasmic 2 OS=Mus musculus GN=Actg1 PE=1 SV=1	19473	41766	419	17	59.5	5.31	74958	1	116.03	DLYANTVLSGGTTMYPGIADR	iTRAQ4plex (N-term)
1	sp|P63260|ACTG_MOUSE	Actin, cytoplasmic 2 OS=Mus musculus GN=Actg1 PE=1 SV=1	19473	41766	419	17	59.5	5.31	74959	1	110.99	DLYANTVLSGGTTMYPGIADR	iTRAQ4plex (N-term)
1	sp|P63260|ACTG_MOUSE	Actin, cytoplasmic 2 OS=Mus musculus GN=Actg1 PE=1 SV=1	19473	41766	419	17	59.5	5.31	74964	1	121.71	DLYANTVLSGGTTMYPGIADR	iTRAQ4plex (N-term)
1	sp|P63260|ACTG_MOUSE	Actin, cytoplasmic 2 OS=Mus musculus GN=Actg1 PE=1 SV=1	19473	41766	419	17	59.5	5.31	74976	1	46.18	DLYANTVLSGGTTMYPGIADR	Deamidated (NQ); iTRAQ4plex (N-term)
1	sp|P63260|ACTG_MOUSE	Actin, cytoplasmic 2 OS=Mus musculus GN=Actg1 PE=1 SV=1	19473	41766	419	17	59.5	5.31	74978	1	126.1	DLYANTVLSGGTTMYPGIADR	Deamidated (NQ); iTRAQ4plex (N-term)
1	sp|P63260|ACTG_MOUSE	Actin, cytoplasmic 2 OS=Mus musculus GN=Actg1 PE=1 SV=1	19473	41766	419	17	59.5	5.31	74979	1	120.06	DLYANTVLSGGTTMYPGIADR	Deamidated (NQ); iTRAQ4plex (N-term)
1	sp|P63260|ACTG_MOUSE	Actin, cytoplasmic 2 OS=Mus musculus GN=Actg1 PE=1 SV=1	19473	41766	419	17	59.5	5.31	74980	1	80.55	DLYANTVLSGGTTMYPGIADR	Deamidated (NQ); iTRAQ4plex (N-term)
1	sp|P63260|ACTG_MOUSE	Actin, cytoplasmic 2 OS=Mus musculus GN=Actg1 PE=1 SV=1	19473	41766	419	17	59.5	5.31	74981	1	87.99	DLYANTVLSGGTTMYPGIADR	Deamidated (NQ); iTRAQ4plex (N-term)
1	sp|P63260|ACTG_MOUSE	Actin, cytoplasmic 2 OS=Mus musculus GN=Actg1 PE=1 SV=1	19473	41766	419	17	59.5	5.31	74982	1	103.63	DLYANTVLSGGTTMYPGIADR	Deamidated (NQ); iTRAQ4plex (N-term)
1	sp|P63260|ACTG_MOUSE	Actin, cytoplasmic 2 OS=Mus musculus GN=Actg1 PE=1 SV=1	19473	41766	419	17	59.5	5.31	74983	1	111.76	DLYANTVLSGGTTMYPGIADR	Deamidated (NQ); iTRAQ4plex (N-term)
1	sp|P63260|ACTG_MOUSE	Actin, cytoplasmic 2 OS=Mus musculus GN=Actg1 PE=1 SV=1	19473	41766	419	17	59.5	5.31	74984	1	57.75	DLYANTVLSGGTTMYPGIADR	Deamidated (NQ); iTRAQ4plex (N-term)
1	sp|P63260|ACTG_MOUSE	Actin, cytoplasmic 2 OS=Mus musculus GN=Actg1 PE=1 SV=1	19473	41766	419	17	59.5	5.31	74985	1	98.66	DLYANTVLSGGTTMYPGIADR	Deamidated (NQ); iTRAQ4plex (N-term)
1	sp|P63260|ACTG_MOUSE	Actin, cytoplasmic 2 OS=Mus musculus GN=Actg1 PE=1 SV=1	19473	41766	419	17	59.5	5.31	74986	1	64.43	DLYANTVLSGGTTMYPGIADR	Deamidated (NQ); iTRAQ4plex (N-term)
1	sp|P63260|ACTG_MOUSE	Actin, cytoplasmic 2 OS=Mus musculus GN=Actg1 PE=1 SV=1	19473	41766	419	17	59.5	5.31	74987	1	87.3	DLYANTVLSGGTTMYPGIADR	Deamidated (NQ); iTRAQ4plex (N-term)
1	sp|P63260|ACTG_MOUSE	Actin, cytoplasmic 2 OS=Mus musculus GN=Actg1 PE=1 SV=1	19473	41766	419	17	59.5	5.31	74988	1	94.78	DLYANTVLSGGTTMYPGIADR	Deamidated (NQ); iTRAQ4plex (N-term)
1	sp|P63260|ACTG_MOUSE	Actin, cytoplasmic 2 OS=Mus musculus GN=Actg1 PE=1 SV=1	19473	41766	419	17	59.5	5.31	74989	1	90.8	DLYANTVLSGGTTMYPGIADR	Deamidated (NQ); iTRAQ4plex (N-term)
1	sp|P63260|ACTG_MOUSE	Actin, cytoplasmic 2 OS=Mus musculus GN=Actg1 PE=1 SV=1	19473	41766	419	17	59.5	5.31	74990	1	81.15	DLYANTVLSGGTTMYPGIADR	Deamidated (NQ); iTRAQ4plex (N-term)
1	sp|P63260|ACTG_MOUSE	Actin, cytoplasmic 2 OS=Mus musculus GN=Actg1 PE=1 SV=1	19473	41766	419	17	59.5	5.31	74991	1	91.71	DLYANTVLSGGTTMYPGIADR	Deamidated (NQ); iTRAQ4plex (N-term)
1	sp|P63260|ACTG_MOUSE	Actin, cytoplasmic 2 OS=Mus musculus GN=Actg1 PE=1 SV=1	19473	41766	419	17	59.5	5.31	74992	1	100.06	DLYANTVLSGGTTMYPGIADR	Deamidated (NQ); iTRAQ4plex (N-term)
1	sp|P63260|ACTG_MOUSE	Actin, cytoplasmic 2 OS=Mus musculus GN=Actg1 PE=1 SV=1	19473	41766	419	17	59.5	5.31	74993	1	61.95	DLYANTVLSGGTTMYPGIADR	Deamidated (NQ); iTRAQ4plex (N-term)
1	sp|P63260|ACTG_MOUSE	Actin, cytoplasmic 2 OS=Mus musculus GN=Actg1 PE=1 SV=1	19473	41766	419	17	59.5	5.31	75521	1	90.6	DLYANTVLSGGTTMYPGIADR	iTRAQ4plex (N-term); Oxidation (M)
1	sp|P63260|ACTG_MOUSE	Actin, cytoplasmic 2 OS=Mus musculus GN=Actg1 PE=1 SV=1	19473	41766	419	17	59.5	5.31	75522	1	74.68	DLYANTVLSGGTTMYPGIADR	iTRAQ4plex (N-term); Oxidation (M)
1	sp|P63260|ACTG_MOUSE	Actin, cytoplasmic 2 OS=Mus musculus GN=Actg1 PE=1 SV=1	19473	41766	419	17	59.5	5.31	75523	1	91.8	DLYANTVLSGGTTMYPGIADR	iTRAQ4plex (N-term); Oxidation (M)
1	sp|P63260|ACTG_MOUSE	Actin, cytoplasmic 2 OS=Mus musculus GN=Actg1 PE=1 SV=1	19473	41766	419	17	59.5	5.31	75524	1	95.81	DLYANTVLSGGTTMYPGIADR	iTRAQ4plex (N-term); Oxidation (M)
1	sp|P63260|ACTG_MOUSE	Actin, cytoplasmic 2 OS=Mus musculus GN=Actg1 PE=1 SV=1	19473	41766	419	17	59.5	5.31	75525	1	75.11	DLYANTVLSGGTTMYPGIADR	iTRAQ4plex (N-term); Oxidation (M)
1	sp|P63260|ACTG_MOUSE	Actin, cytoplasmic 2 OS=Mus musculus GN=Actg1 PE=1 SV=1	19473	41766	419	17	59.5	5.31	75526	1	72.21	DLYANTVLSGGTTMYPGIADR	iTRAQ4plex (N-term); Oxidation (M)
1	sp|P63260|ACTG_MOUSE	Actin, cytoplasmic 2 OS=Mus musculus GN=Actg1 PE=1 SV=1	19473	41766	419	17	59.5	5.31	75527	1	76.58	DLYANTVLSGGTTMYPGIADR	iTRAQ4plex (N-term); Oxidation (M)
1	sp|P63260|ACTG_MOUSE	Actin, cytoplasmic 2 OS=Mus musculus GN=Actg1 PE=1 SV=1	19473	41766	419	17	59.5	5.31	75528	1	118.91	DLYANTVLSGGTTMYPGIADR	iTRAQ4plex (N-term); Oxidation (M)
1	sp|P63260|ACTG_MOUSE	Actin, cytoplasmic 2 OS=Mus musculus GN=Actg1 PE=1 SV=1	19473	41766	419	17	59.5	5.31	75529	1	128.91	DLYANTVLSGGTTMYPGIADR	iTRAQ4plex (N-term); Oxidation (M)
1	sp|P63260|ACTG_MOUSE	Actin, cytoplasmic 2 OS=Mus musculus GN=Actg1 PE=1 SV=1	19473	41766	419	17	59.5	5.31	75531	1	45.38	DLYANTVLSGGTTMYPGIADR	iTRAQ4plex (N-term); Oxidation (M)
1	sp|P63260|ACTG_MOUSE	Actin, cytoplasmic 2 OS=Mus musculus GN=Actg1 PE=1 SV=1	19473	41766	419	17	59.5	5.31	75532	1	114.55	DLYANTVLSGGTTMYPGIADR	iTRAQ4plex (N-term); Oxidation (M)
1	sp|P63260|ACTG_MOUSE	Actin, cytoplasmic 2 OS=Mus musculus GN=Actg1 PE=1 SV=1	19473	41766	419	17	59.5	5.31	75533	1	106.16	DLYANTVLSGGTTMYPGIADR	iTRAQ4plex (N-term); Oxidation (M)
1	sp|P63260|ACTG_MOUSE	Actin, cytoplasmic 2 OS=Mus musculus GN=Actg1 PE=1 SV=1	19473	41766	419	17	59.5	5.31	75534	1	96.97	DLYANTVLSGGTTMYPGIADR	iTRAQ4plex (N-term); Oxidation (M)
1	sp|P63260|ACTG_MOUSE	Actin, cytoplasmic 2 OS=Mus musculus GN=Actg1 PE=1 SV=1	19473	41766	419	17	59.5	5.31	75535	1	87.25	DLYANTVLSGGTTMYPGIADR	iTRAQ4plex (N-term); Oxidation (M)
1	sp|P63260|ACTG_MOUSE	Actin, cytoplasmic 2 OS=Mus musculus GN=Actg1 PE=1 SV=1	19473	41766	419	17	59.5	5.31	75536	1	42.46	DLYANTVLSGGTTMYPGIADR	iTRAQ4plex (N-term); Oxidation (M)
1	sp|P63260|ACTG_MOUSE	Actin, cytoplasmic 2 OS=Mus musculus GN=Actg1 PE=1 SV=1	19473	41766	419	17	59.5	5.31	75537	1	45.55	DLYANTVLSGGTTMYPGIADR	iTRAQ4plex (N-term); Oxidation (M)
1	sp|P63260|ACTG_MOUSE	Actin, cytoplasmic 2 OS=Mus musculus GN=Actg1 PE=1 SV=1	19473	41766	419	17	59.5	5.31	75538	1	58.9	DLYANTVLSGGTTMYPGIADR	iTRAQ4plex (N-term); Oxidation (M)
1	sp|P63260|ACTG_MOUSE	Actin, cytoplasmic 2 OS=Mus musculus GN=Actg1 PE=1 SV=1	19473	41766	419	17	59.5	5.31	75539	1	77	DLYANTVLSGGTTMYPGIADR	iTRAQ4plex (N-term); Oxidation (M)
1	sp|P63260|ACTG_MOUSE	Actin, cytoplasmic 2 OS=Mus musculus GN=Actg1 PE=1 SV=1	19473	41766	419	17	59.5	5.31	75540	1	115.87	DLYANTVLSGGTTMYPGIADR	iTRAQ4plex (N-term); Oxidation (M)
1	sp|P63260|ACTG_MOUSE	Actin, cytoplasmic 2 OS=Mus musculus GN=Actg1 PE=1 SV=1	19473	41766	419	17	59.5	5.31	75541	1	96.73	DLYANTVLSGGTTMYPGIADR	iTRAQ4plex (N-term); Oxidation (M)
1	sp|P63260|ACTG_MOUSE	Actin, cytoplasmic 2 OS=Mus musculus GN=Actg1 PE=1 SV=1	19473	41766	419	17	59.5	5.31	75542	1	98.89	DLYANTVLSGGTTMYPGIADR	iTRAQ4plex (N-term); Oxidation (M)
1	sp|P63260|ACTG_MOUSE	Actin, cytoplasmic 2 OS=Mus musculus GN=Actg1 PE=1 SV=1	19473	41766	419	17	59.5	5.31	75544	1	55.61	DLYANTVLSGGTTMYPGIADR	iTRAQ4plex (N-term); Oxidation (M)
1	sp|P63260|ACTG_MOUSE	Actin, cytoplasmic 2 OS=Mus musculus GN=Actg1 PE=1 SV=1	19473	41766	419	17	59.5	5.31	75545	1	140.42	DLYANTVLSGGTTMYPGIADR	iTRAQ4plex (N-term); Oxidation (M)
1	sp|P63260|ACTG_MOUSE	Actin, cytoplasmic 2 OS=Mus musculus GN=Actg1 PE=1 SV=1	19473	41766	419	17	59.5	5.31	75546	1	116.31	DLYANTVLSGGTTMYPGIADR	iTRAQ4plex (N-term); Oxidation (M)
1	sp|P63260|ACTG_MOUSE	Actin, cytoplasmic 2 OS=Mus musculus GN=Actg1 PE=1 SV=1	19473	41766	419	17	59.5	5.31	75547	1	80.4	DLYANTVLSGGTTMYPGIADR	iTRAQ4plex (N-term); Oxidation (M)
1	sp|P63260|ACTG_MOUSE	Actin, cytoplasmic 2 OS=Mus musculus GN=Actg1 PE=1 SV=1	19473	41766	419	17	59.5	5.31	75548	1	74.34	DLYANTVLSGGTTMYPGIADR	iTRAQ4plex (N-term); Oxidation (M)
1	sp|P63260|ACTG_MOUSE	Actin, cytoplasmic 2 OS=Mus musculus GN=Actg1 PE=1 SV=1	19473	41766	419	17	59.5	5.31	75549	1	93.79	DLYANTVLSGGTTMYPGIADR	iTRAQ4plex (N-term); Oxidation (M)
1	sp|P63260|ACTG_MOUSE	Actin, cytoplasmic 2 OS=Mus musculus GN=Actg1 PE=1 SV=1	19473	41766	419	17	59.5	5.31	75550	1	92.16	DLYANTVLSGGTTMYPGIADR	iTRAQ4plex (N-term); Oxidation (M)
1	sp|P63260|ACTG_MOUSE	Actin, cytoplasmic 2 OS=Mus musculus GN=Actg1 PE=1 SV=1	19473	41766	419	17	59.5	5.31	75552	1	116.19	DLYANTVLSGGTTMYPGIADR	iTRAQ4plex (N-term); Oxidation (M)
1	sp|P63260|ACTG_MOUSE	Actin, cytoplasmic 2 OS=Mus musculus GN=Actg1 PE=1 SV=1	19473	41766	419	17	59.5	5.31	75553	1	88.01	DLYANTVLSGGTTMYPGIADR	iTRAQ4plex (N-term); Oxidation (M)
1	sp|P63260|ACTG_MOUSE	Actin, cytoplasmic 2 OS=Mus musculus GN=Actg1 PE=1 SV=1	19473	41766	419	17	59.5	5.31	75554	1	112.98	DLYANTVLSGGTTMYPGIADR	iTRAQ4plex (N-term); Oxidation (M)
1	sp|P63260|ACTG_MOUSE	Actin, cytoplasmic 2 OS=Mus musculus GN=Actg1 PE=1 SV=1	19473	41766	419	17	59.5	5.31	75555	1	107.02	DLYANTVLSGGTTMYPGIADR	iTRAQ4plex (N-term); Oxidation (M)
1	sp|P63260|ACTG_MOUSE	Actin, cytoplasmic 2 OS=Mus musculus GN=Actg1 PE=1 SV=1	19473	41766	419	17	59.5	5.31	75556	1	50.2	DLYANTVLSGGTTMYPGIADR	iTRAQ4plex (N-term); Oxidation (M)
1	sp|P63260|ACTG_MOUSE	Actin, cytoplasmic 2 OS=Mus musculus GN=Actg1 PE=1 SV=1	19473	41766	419	17	59.5	5.31	75557	1	121.56	DLYANTVLSGGTTMYPGIADR	iTRAQ4plex (N-term); Oxidation (M)
1	sp|P63260|ACTG_MOUSE	Actin, cytoplasmic 2 OS=Mus musculus GN=Actg1 PE=1 SV=1	19473	41766	419	17	59.5	5.31	75558	1	76.36	DLYANTVLSGGTTMYPGIADR	iTRAQ4plex (N-term); Oxidation (M)
1	sp|P63260|ACTG_MOUSE	Actin, cytoplasmic 2 OS=Mus musculus GN=Actg1 PE=1 SV=1	19473	41766	419	17	59.5	5.31	75559	1	117.94	DLYANTVLSGGTTMYPGIADR	iTRAQ4plex (N-term); Oxidation (M)
1	sp|P63260|ACTG_MOUSE	Actin, cytoplasmic 2 OS=Mus musculus GN=Actg1 PE=1 SV=1	19473	41766	419	17	59.5	5.31	75560	1	116.71	DLYANTVLSGGTTMYPGIADR	iTRAQ4plex (N-term); Oxidation (M)
1	sp|P63260|ACTG_MOUSE	Actin, cytoplasmic 2 OS=Mus musculus GN=Actg1 PE=1 SV=1	19473	41766	419	17	59.5	5.31	75570	1	129.46	DLYANTVLSGGTTMYPGIADR	iTRAQ4plex (N-term); Oxidation (M)
1	sp|P63260|ACTG_MOUSE	Actin, cytoplasmic 2 OS=Mus musculus GN=Actg1 PE=1 SV=1	19473	41766	419	17	59.5	5.31	75585	1	83.67	DLYANTVLSGGTTMYPGIADR	Deamidated (NQ); iTRAQ4plex (N-term); Oxidation (M)
1	sp|P63260|ACTG_MOUSE	Actin, cytoplasmic 2 OS=Mus musculus GN=Actg1 PE=1 SV=1	19473	41766	419	17	59.5	5.31	75586	1	69.65	DLYANTVLSGGTTMYPGIADR	Deamidated (NQ); iTRAQ4plex (N-term); Oxidation (M)
1	sp|P63260|ACTG_MOUSE	Actin, cytoplasmic 2 OS=Mus musculus GN=Actg1 PE=1 SV=1	19473	41766	419	17	59.5	5.31	75587	1	113.65	DLYANTVLSGGTTMYPGIADR	Deamidated (NQ); iTRAQ4plex (N-term); Oxidation (M)
1	sp|P63260|ACTG_MOUSE	Actin, cytoplasmic 2 OS=Mus musculus GN=Actg1 PE=1 SV=1	19473	41766	419	17	59.5	5.31	75588	1	48.77	DLYANTVLSGGTTMYPGIADR	Deamidated (NQ); iTRAQ4plex (N-term); Oxidation (M)
1	sp|P63260|ACTG_MOUSE	Actin, cytoplasmic 2 OS=Mus musculus GN=Actg1 PE=1 SV=1	19473	41766	419	17	59.5	5.31	75589	1	56.45	DLYANTVLSGGTTMYPGIADR	Deamidated (NQ); iTRAQ4plex (N-term); Oxidation (M)
1	sp|P63260|ACTG_MOUSE	Actin, cytoplasmic 2 OS=Mus musculus GN=Actg1 PE=1 SV=1	19473	41766	419	17	59.5	5.31	75591	1	103.13	DLYANTVLSGGTTMYPGIADR	Deamidated (NQ); iTRAQ4plex (N-term); Oxidation (M)
1	sp|P63260|ACTG_MOUSE	Actin, cytoplasmic 2 OS=Mus musculus GN=Actg1 PE=1 SV=1	19473	41766	419	17	59.5	5.31	75592	1	98.04	DLYANTVLSGGTTMYPGIADR	Deamidated (NQ); iTRAQ4plex (N-term); Oxidation (M)
1	sp|P63260|ACTG_MOUSE	Actin, cytoplasmic 2 OS=Mus musculus GN=Actg1 PE=1 SV=1	19473	41766	419	17	59.5	5.31	75593	1	82.65	DLYANTVLSGGTTMYPGIADR	Deamidated (NQ); iTRAQ4plex (N-term); Oxidation (M)
1	sp|P63260|ACTG_MOUSE	Actin, cytoplasmic 2 OS=Mus musculus GN=Actg1 PE=1 SV=1	19473	41766	419	17	59.5	5.31	75594	1	69.12	DLYANTVLSGGTTMYPGIADR	Deamidated (NQ); iTRAQ4plex (N-term); Oxidation (M)
1	sp|P63260|ACTG_MOUSE	Actin, cytoplasmic 2 OS=Mus musculus GN=Actg1 PE=1 SV=1	19473	41766	419	17	59.5	5.31	75595	1	73.27	DLYANTVLSGGTTMYPGIADR	Deamidated (NQ); iTRAQ4plex (N-term); Oxidation (M)
1	sp|P63260|ACTG_MOUSE	Actin, cytoplasmic 2 OS=Mus musculus GN=Actg1 PE=1 SV=1	19473	41766	419	17	59.5	5.31	75596	1	102.44	DLYANTVLSGGTTMYPGIADR	Deamidated (NQ); iTRAQ4plex (N-term); Oxidation (M)
1	sp|P63260|ACTG_MOUSE	Actin, cytoplasmic 2 OS=Mus musculus GN=Actg1 PE=1 SV=1	19473	41766	419	17	59.5	5.31	75597	1	94.28	DLYANTVLSGGTTMYPGIADR	Deamidated (NQ); iTRAQ4plex (N-term); Oxidation (M)
1	sp|P63260|ACTG_MOUSE	Actin, cytoplasmic 2 OS=Mus musculus GN=Actg1 PE=1 SV=1	19473	41766	419	17	59.5	5.31	83653	1	87.03	KDLYANTVLSGGTTMYPGIADR	iTRAQ4plex (K); iTRAQ4plex (N-term)
1	sp|P63260|ACTG_MOUSE	Actin, cytoplasmic 2 OS=Mus musculus GN=Actg1 PE=1 SV=1	19473	41766	419	17	59.5	5.31	83654	1	92.62	KDLYANTVLSGGTTMYPGIADR	iTRAQ4plex (K); iTRAQ4plex (N-term)
1	sp|P63260|ACTG_MOUSE	Actin, cytoplasmic 2 OS=Mus musculus GN=Actg1 PE=1 SV=1	19473	41766	419	17	59.5	5.31	83656	1	97.41	KDLYANTVLSGGTTMYPGIADR	iTRAQ4plex (K); iTRAQ4plex (N-term)
1	sp|P63260|ACTG_MOUSE	Actin, cytoplasmic 2 OS=Mus musculus GN=Actg1 PE=1 SV=1	19473	41766	419	17	59.5	5.31	83657	1	101.83	KDLYANTVLSGGTTMYPGIADR	iTRAQ4plex (K); iTRAQ4plex (N-term)
1	sp|P63260|ACTG_MOUSE	Actin, cytoplasmic 2 OS=Mus musculus GN=Actg1 PE=1 SV=1	19473	41766	419	17	59.5	5.31	83658	1	103.45	KDLYANTVLSGGTTMYPGIADR	iTRAQ4plex (K); iTRAQ4plex (N-term)
1	sp|P63260|ACTG_MOUSE	Actin, cytoplasmic 2 OS=Mus musculus GN=Actg1 PE=1 SV=1	19473	41766	419	17	59.5	5.31	83659	1	96.84	KDLYANTVLSGGTTMYPGIADR	iTRAQ4plex (K); iTRAQ4plex (N-term)
1	sp|P63260|ACTG_MOUSE	Actin, cytoplasmic 2 OS=Mus musculus GN=Actg1 PE=1 SV=1	19473	41766	419	17	59.5	5.31	83662	1	62.34	KDLYANTVLSGGTTMYPGIADR	iTRAQ4plex (K); iTRAQ4plex (N-term)
1	sp|P63260|ACTG_MOUSE	Actin, cytoplasmic 2 OS=Mus musculus GN=Actg1 PE=1 SV=1	19473	41766	419	17	59.5	5.31	83663	1	109.25	KDLYANTVLSGGTTMYPGIADR	iTRAQ4plex (K); iTRAQ4plex (N-term)
1	sp|P63260|ACTG_MOUSE	Actin, cytoplasmic 2 OS=Mus musculus GN=Actg1 PE=1 SV=1	19473	41766	419	17	59.5	5.31	83664	1	96.63	KDLYANTVLSGGTTMYPGIADR	iTRAQ4plex (K); iTRAQ4plex (N-term)
1	sp|P63260|ACTG_MOUSE	Actin, cytoplasmic 2 OS=Mus musculus GN=Actg1 PE=1 SV=1	19473	41766	419	17	59.5	5.31	83666	1	101.99	KDLYANTVLSGGTTMYPGIADR	iTRAQ4plex (K); iTRAQ4plex (N-term)
1	sp|P63260|ACTG_MOUSE	Actin, cytoplasmic 2 OS=Mus musculus GN=Actg1 PE=1 SV=1	19473	41766	419	17	59.5	5.31	83668	1	62.76	KDLYANTVLSGGTTMYPGIADR	iTRAQ4plex (K); iTRAQ4plex (N-term)
1	sp|P63260|ACTG_MOUSE	Actin, cytoplasmic 2 OS=Mus musculus GN=Actg1 PE=1 SV=1	19473	41766	419	17	59.5	5.31	83669	1	103.67	KDLYANTVLSGGTTMYPGIADR	iTRAQ4plex (K); iTRAQ4plex (N-term)
1	sp|P63260|ACTG_MOUSE	Actin, cytoplasmic 2 OS=Mus musculus GN=Actg1 PE=1 SV=1	19473	41766	419	17	59.5	5.31	83670	1	105.29	KDLYANTVLSGGTTMYPGIADR	iTRAQ4plex (K); iTRAQ4plex (N-term)
1	sp|P63260|ACTG_MOUSE	Actin, cytoplasmic 2 OS=Mus musculus GN=Actg1 PE=1 SV=1	19473	41766	419	17	59.5	5.31	83673	1	76.58	KDLYANTVLSGGTTMYPGIADR	iTRAQ4plex (K); iTRAQ4plex (N-term)
1	sp|P63260|ACTG_MOUSE	Actin, cytoplasmic 2 OS=Mus musculus GN=Actg1 PE=1 SV=1	19473	41766	419	17	59.5	5.31	83674	1	106.96	KDLYANTVLSGGTTMYPGIADR	iTRAQ4plex (K); iTRAQ4plex (N-term)
1	sp|P63260|ACTG_MOUSE	Actin, cytoplasmic 2 OS=Mus musculus GN=Actg1 PE=1 SV=1	19473	41766	419	17	59.5	5.31	83683	1	107.44	KDLYANTVLSGGTTMYPGIADR	Deamidated (NQ); iTRAQ4plex (K); iTRAQ4plex (N-term)
1	sp|P63260|ACTG_MOUSE	Actin, cytoplasmic 2 OS=Mus musculus GN=Actg1 PE=1 SV=1	19473	41766	419	17	59.5	5.31	83684	1	108.83	KDLYANTVLSGGTTMYPGIADR	Deamidated (NQ); iTRAQ4plex (K); iTRAQ4plex (N-term)
1	sp|P63260|ACTG_MOUSE	Actin, cytoplasmic 2 OS=Mus musculus GN=Actg1 PE=1 SV=1	19473	41766	419	17	59.5	5.31	83686	1	109.91	KDLYANTVLSGGTTMYPGIADR	Deamidated (NQ); iTRAQ4plex (K); iTRAQ4plex (N-term)
1	sp|P63260|ACTG_MOUSE	Actin, cytoplasmic 2 OS=Mus musculus GN=Actg1 PE=1 SV=1	19473	41766	419	17	59.5	5.31	83688	1	110.17	KDLYANTVLSGGTTMYPGIADR	Deamidated (NQ); iTRAQ4plex (K); iTRAQ4plex (N-term)
1	sp|P63260|ACTG_MOUSE	Actin, cytoplasmic 2 OS=Mus musculus GN=Actg1 PE=1 SV=1	19473	41766	419	17	59.5	5.31	84008	1	84.55	KDLYANTVLSGGTTMYPGIADR	iTRAQ4plex (K); iTRAQ4plex (N-term); Oxidation (M)
1	sp|P63260|ACTG_MOUSE	Actin, cytoplasmic 2 OS=Mus musculus GN=Actg1 PE=1 SV=1	19473	41766	419	17	59.5	5.31	84009	1	117.03	KDLYANTVLSGGTTMYPGIADR	iTRAQ4plex (K); iTRAQ4plex (N-term); Oxidation (M)
1	sp|P63260|ACTG_MOUSE	Actin, cytoplasmic 2 OS=Mus musculus GN=Actg1 PE=1 SV=1	19473	41766	419	17	59.5	5.31	84010	1	107.67	KDLYANTVLSGGTTMYPGIADR	iTRAQ4plex (K); iTRAQ4plex (N-term); Oxidation (M)
1	sp|P63260|ACTG_MOUSE	Actin, cytoplasmic 2 OS=Mus musculus GN=Actg1 PE=1 SV=1	19473	41766	419	17	59.5	5.31	84015	1	74.48	KDLYANTVLSGGTTMYPGIADR	iTRAQ4plex (K); iTRAQ4plex (N-term); Oxidation (M)
1	sp|P63260|ACTG_MOUSE	Actin, cytoplasmic 2 OS=Mus musculus GN=Actg1 PE=1 SV=1	19473	41766	419	17	59.5	5.31	87870	1	97.55	LCYVALDFEQEMATAASSSSLEK	iTRAQ4plex (K); iTRAQ4plex (N-term); Methylthio (C)
1	sp|P63260|ACTG_MOUSE	Actin, cytoplasmic 2 OS=Mus musculus GN=Actg1 PE=1 SV=1	19473	41766	419	17	59.5	5.31	87871	1	105.93	LCYVALDFEQEMATAASSSSLEK	iTRAQ4plex (K); iTRAQ4plex (N-term); Methylthio (C)
1	sp|P63260|ACTG_MOUSE	Actin, cytoplasmic 2 OS=Mus musculus GN=Actg1 PE=1 SV=1	19473	41766	419	17	59.5	5.31	87872	1	55.7	LCYVALDFEQEMATAASSSSLEK	iTRAQ4plex (K); iTRAQ4plex (N-term); Methylthio (C)
1	sp|P63260|ACTG_MOUSE	Actin, cytoplasmic 2 OS=Mus musculus GN=Actg1 PE=1 SV=1	19473	41766	419	17	59.5	5.31	87873	1	76.63	LCYVALDFEQEMATAASSSSLEK	iTRAQ4plex (K); iTRAQ4plex (N-term); Methylthio (C)
1	sp|P63260|ACTG_MOUSE	Actin, cytoplasmic 2 OS=Mus musculus GN=Actg1 PE=1 SV=1	19473	41766	419	17	59.5	5.31	87874	1	93.55	LCYVALDFEQEMATAASSSSLEK	iTRAQ4plex (K); iTRAQ4plex (N-term); Methylthio (C)
1	sp|P63260|ACTG_MOUSE	Actin, cytoplasmic 2 OS=Mus musculus GN=Actg1 PE=1 SV=1	19473	41766	419	17	59.5	5.31	87875	1	117.57	LCYVALDFEQEMATAASSSSLEK	iTRAQ4plex (K); iTRAQ4plex (N-term); Methylthio (C)
1	sp|P63260|ACTG_MOUSE	Actin, cytoplasmic 2 OS=Mus musculus GN=Actg1 PE=1 SV=1	19473	41766	419	17	59.5	5.31	87876	1	116.32	LCYVALDFEQEMATAASSSSLEK	iTRAQ4plex (K); iTRAQ4plex (N-term); Methylthio (C)
1	sp|P63260|ACTG_MOUSE	Actin, cytoplasmic 2 OS=Mus musculus GN=Actg1 PE=1 SV=1	19473	41766	419	17	59.5	5.31	87877	1	97.14	LCYVALDFEQEMATAASSSSLEK	iTRAQ4plex (K); iTRAQ4plex (N-term); Methylthio (C)
1	sp|P63260|ACTG_MOUSE	Actin, cytoplasmic 2 OS=Mus musculus GN=Actg1 PE=1 SV=1	19473	41766	419	17	59.5	5.31	87878	1	61.97	LCYVALDFEQEMATAASSSSLEK	iTRAQ4plex (K); iTRAQ4plex (N-term); Methylthio (C)
1	sp|P63260|ACTG_MOUSE	Actin, cytoplasmic 2 OS=Mus musculus GN=Actg1 PE=1 SV=1	19473	41766	419	17	59.5	5.31	87879	1	91.31	LCYVALDFEQEMATAASSSSLEK	iTRAQ4plex (K); iTRAQ4plex (N-term); Methylthio (C)
1	sp|P63260|ACTG_MOUSE	Actin, cytoplasmic 2 OS=Mus musculus GN=Actg1 PE=1 SV=1	19473	41766	419	17	59.5	5.31	87880	1	117.89	LCYVALDFEQEMATAASSSSLEK	iTRAQ4plex (K); iTRAQ4plex (N-term); Methylthio (C)
1	sp|P63260|ACTG_MOUSE	Actin, cytoplasmic 2 OS=Mus musculus GN=Actg1 PE=1 SV=1	19473	41766	419	17	59.5	5.31	87881	1	49.09	LCYVALDFEQEMATAASSSSLEK	iTRAQ4plex (K); iTRAQ4plex (N-term); Methylthio (C)
1	sp|P63260|ACTG_MOUSE	Actin, cytoplasmic 2 OS=Mus musculus GN=Actg1 PE=1 SV=1	19473	41766	419	17	59.5	5.31	87882	1	90.2	LCYVALDFEQEMATAASSSSLEK	iTRAQ4plex (K); iTRAQ4plex (N-term); Methylthio (C)
1	sp|P63260|ACTG_MOUSE	Actin, cytoplasmic 2 OS=Mus musculus GN=Actg1 PE=1 SV=1	19473	41766	419	17	59.5	5.31	87883	1	120.06	LCYVALDFEQEMATAASSSSLEK	iTRAQ4plex (K); iTRAQ4plex (N-term); Methylthio (C)
1	sp|P63260|ACTG_MOUSE	Actin, cytoplasmic 2 OS=Mus musculus GN=Actg1 PE=1 SV=1	19473	41766	419	17	59.5	5.31	87884	1	95.18	LCYVALDFEQEMATAASSSSLEK	iTRAQ4plex (K); iTRAQ4plex (N-term); Methylthio (C)
1	sp|P63260|ACTG_MOUSE	Actin, cytoplasmic 2 OS=Mus musculus GN=Actg1 PE=1 SV=1	19473	41766	419	17	59.5	5.31	87887	1	113	LCYVALDFEQEMATAASSSSLEK	iTRAQ4plex (K); iTRAQ4plex (N-term); Methylthio (C)
1	sp|P63260|ACTG_MOUSE	Actin, cytoplasmic 2 OS=Mus musculus GN=Actg1 PE=1 SV=1	19473	41766	419	17	59.5	5.31	87893	1	51.3	LCYVALDFEQEMATAASSSSLEK	iTRAQ4plex (K); iTRAQ4plex (N-term); Methylthio (C)
1	sp|P63260|ACTG_MOUSE	Actin, cytoplasmic 2 OS=Mus musculus GN=Actg1 PE=1 SV=1	19473	41766	419	17	59.5	5.31	94212	0	87.4	TTGIVMDSGDGVTHTVPIYEGYALPHAILR
1	sp|P63260|ACTG_MOUSE	Actin, cytoplasmic 2 OS=Mus musculus GN=Actg1 PE=1 SV=1	19473	41766	419	17	59.5	5.31	94213	0	83.77	TTGIVMDSGDGVTHTVPIYEGYALPHAILR
1	sp|P63260|ACTG_MOUSE	Actin, cytoplasmic 2 OS=Mus musculus GN=Actg1 PE=1 SV=1	19473	41766	419	17	59.5	5.31	96133	0	114.19	TTGIVMDSGDGVTHTVPIYEGYALPHAILR	iTRAQ4plex (N-term)
1	sp|P63260|ACTG_MOUSE	Actin, cytoplasmic 2 OS=Mus musculus GN=Actg1 PE=1 SV=1	19473	41766	419	17	59.5	5.31	96134	0	84.59	TTGIVMDSGDGVTHTVPIYEGYALPHAILR	iTRAQ4plex (N-term)
1	sp|P63260|ACTG_MOUSE	Actin, cytoplasmic 2 OS=Mus musculus GN=Actg1 PE=1 SV=1	19473	41766	419	17	59.5	5.31	96136	0	103.2	TTGIVMDSGDGVTHTVPIYEGYALPHAILR	iTRAQ4plex (N-term)
1	sp|P63260|ACTG_MOUSE	Actin, cytoplasmic 2 OS=Mus musculus GN=Actg1 PE=1 SV=1	19473	41766	419	17	59.5	5.31	96137	0	88.37	TTGIVMDSGDGVTHTVPIYEGYALPHAILR	iTRAQ4plex (N-term)
1	sp|P63260|ACTG_MOUSE	Actin, cytoplasmic 2 OS=Mus musculus GN=Actg1 PE=1 SV=1	19473	41766	419	17	59.5	5.31	96138	0	108.88	TTGIVMDSGDGVTHTVPIYEGYALPHAILR	iTRAQ4plex (N-term)
1	sp|P63260|ACTG_MOUSE	Actin, cytoplasmic 2 OS=Mus musculus GN=Actg1 PE=1 SV=1	19473	41766	419	17	59.5	5.31	96140	0	113.97	TTGIVMDSGDGVTHTVPIYEGYALPHAILR	iTRAQ4plex (N-term)
1	sp|P63260|ACTG_MOUSE	Actin, cytoplasmic 2 OS=Mus musculus GN=Actg1 PE=1 SV=1	19473	41766	419	17	59.5	5.31	96141	0	92.16	TTGIVMDSGDGVTHTVPIYEGYALPHAILR	iTRAQ4plex (N-term)
1	sp|P63260|ACTG_MOUSE	Actin, cytoplasmic 2 OS=Mus musculus GN=Actg1 PE=1 SV=1	19473	41766	419	17	59.5	5.31	96142	0	121.88	TTGIVMDSGDGVTHTVPIYEGYALPHAILR	iTRAQ4plex (N-term)
1	sp|P63260|ACTG_MOUSE	Actin, cytoplasmic 2 OS=Mus musculus GN=Actg1 PE=1 SV=1	19473	41766	419	17	59.5	5.31	96143	0	94.39	TTGIVMDSGDGVTHTVPIYEGYALPHAILR	iTRAQ4plex (N-term)
1	sp|P63260|ACTG_MOUSE	Actin, cytoplasmic 2 OS=Mus musculus GN=Actg1 PE=1 SV=1	19473	41766	419	17	59.5	5.31	96144	0	100.41	TTGIVMDSGDGVTHTVPIYEGYALPHAILR	iTRAQ4plex (N-term)
1	sp|P63260|ACTG_MOUSE	Actin, cytoplasmic 2 OS=Mus musculus GN=Actg1 PE=1 SV=1	19473	41766	419	17	59.5	5.31	96145	0	91.18	TTGIVMDSGDGVTHTVPIYEGYALPHAILR	iTRAQ4plex (N-term)
1	sp|P63260|ACTG_MOUSE	Actin, cytoplasmic 2 OS=Mus musculus GN=Actg1 PE=1 SV=1	19473	41766	419	17	59.5	5.31	96147	0	96.79	TTGIVMDSGDGVTHTVPIYEGYALPHAILR	iTRAQ4plex (N-term)
1	sp|P63260|ACTG_MOUSE	Actin, cytoplasmic 2 OS=Mus musculus GN=Actg1 PE=1 SV=1	19473	41766	419	17	59.5	5.31	96148	0	90.4	TTGIVMDSGDGVTHTVPIYEGYALPHAILR	iTRAQ4plex (N-term)
1	sp|P63260|ACTG_MOUSE	Actin, cytoplasmic 2 OS=Mus musculus GN=Actg1 PE=1 SV=1	19473	41766	419	17	59.5	5.31	96150	0	115.63	TTGIVMDSGDGVTHTVPIYEGYALPHAILR	iTRAQ4plex (N-term)
1	sp|P63260|ACTG_MOUSE	Actin, cytoplasmic 2 OS=Mus musculus GN=Actg1 PE=1 SV=1	19473	41766	419	17	59.5	5.31	96151	0	97.17	TTGIVMDSGDGVTHTVPIYEGYALPHAILR	iTRAQ4plex (N-term)
1	sp|P63260|ACTG_MOUSE	Actin, cytoplasmic 2 OS=Mus musculus GN=Actg1 PE=1 SV=1	19473	41766	419	17	59.5	5.31	96152	0	118.5	TTGIVMDSGDGVTHTVPIYEGYALPHAILR	iTRAQ4plex (N-term)
1	sp|P63260|ACTG_MOUSE	Actin, cytoplasmic 2 OS=Mus musculus GN=Actg1 PE=1 SV=1	19473	41766	419	17	59.5	5.31	96153	0	123.25	TTGIVMDSGDGVTHTVPIYEGYALPHAILR	iTRAQ4plex (N-term)
1	sp|P63260|ACTG_MOUSE	Actin, cytoplasmic 2 OS=Mus musculus GN=Actg1 PE=1 SV=1	19473	41766	419	17	59.5	5.31	96154	0	124.73	TTGIVMDSGDGVTHTVPIYEGYALPHAILR	iTRAQ4plex (N-term)
1	sp|P63260|ACTG_MOUSE	Actin, cytoplasmic 2 OS=Mus musculus GN=Actg1 PE=1 SV=1	19473	41766	419	17	59.5	5.31	96155	0	69.8	TTGIVMDSGDGVTHTVPIYEGYALPHAILR	iTRAQ4plex (N-term)
1	sp|P63260|ACTG_MOUSE	Actin, cytoplasmic 2 OS=Mus musculus GN=Actg1 PE=1 SV=1	19473	41766	419	17	59.5	5.31	96362	0	81.94	TTGIVMDSGDGVTHTVPIYEGYALPHAILR	iTRAQ4plex (N-term); Oxidation (M)
1	sp|P63260|ACTG_MOUSE	Actin, cytoplasmic 2 OS=Mus musculus GN=Actg1 PE=1 SV=1	19473	41766	419	17	59.5	5.31	96363	0	80.08	TTGIVMDSGDGVTHTVPIYEGYALPHAILR	iTRAQ4plex (N-term); Oxidation (M)
1	sp|P63260|ACTG_MOUSE	Actin, cytoplasmic 2 OS=Mus musculus GN=Actg1 PE=1 SV=1	19473	41766	419	17	59.5	5.31	96364	0	69.35	TTGIVMDSGDGVTHTVPIYEGYALPHAILR	iTRAQ4plex (N-term); Oxidation (M)
1	sp|P63260|ACTG_MOUSE	Actin, cytoplasmic 2 OS=Mus musculus GN=Actg1 PE=1 SV=1	19473	41766	419	17	59.5	5.31	96365	0	89.46	TTGIVMDSGDGVTHTVPIYEGYALPHAILR	iTRAQ4plex (N-term); Oxidation (M)
1	sp|P63260|ACTG_MOUSE	Actin, cytoplasmic 2 OS=Mus musculus GN=Actg1 PE=1 SV=1	19473	41766	419	17	59.5	5.31	96366	0	86.89	TTGIVMDSGDGVTHTVPIYEGYALPHAILR	iTRAQ4plex (N-term); Oxidation (M)
1	sp|P63260|ACTG_MOUSE	Actin, cytoplasmic 2 OS=Mus musculus GN=Actg1 PE=1 SV=1	19473	41766	419	17	59.5	5.31	96368	0	91.78	TTGIVMDSGDGVTHTVPIYEGYALPHAILR	iTRAQ4plex (N-term); Oxidation (M)
1	sp|P63261|ACTG_HUMAN	Actin, cytoplasmic 2 OS=Homo sapiens GN=ACTG1 PE=1 SV=1	19473	41766	419	17	59.5	5.31	1476	0	46.87	IIAPPER
1	sp|P63261|ACTG_HUMAN	Actin, cytoplasmic 2 OS=Homo sapiens GN=ACTG1 PE=1 SV=1	19473	41766	419	17	59.5	5.31	5327	0	39.92	GILTLK	iTRAQ4plex (K); iTRAQ4plex (N-term)
1	sp|P63261|ACTG_HUMAN	Actin, cytoplasmic 2 OS=Homo sapiens GN=ACTG1 PE=1 SV=1	19473	41766	419	17	59.5	5.31	5331	0	42.74	GILTLK	iTRAQ4plex (K); iTRAQ4plex (N-term)
1	sp|P63261|ACTG_HUMAN	Actin, cytoplasmic 2 OS=Homo sapiens GN=ACTG1 PE=1 SV=1	19473	41766	419	17	59.5	5.31	5333	0	42.58	GILTLK	iTRAQ4plex (K); iTRAQ4plex (N-term)
1	sp|P63261|ACTG_HUMAN	Actin, cytoplasmic 2 OS=Homo sapiens GN=ACTG1 PE=1 SV=1	19473	41766	419	17	59.5	5.31	5336	0	42.78	GILTLK	iTRAQ4plex (K); iTRAQ4plex (N-term)
1	sp|P63261|ACTG_HUMAN	Actin, cytoplasmic 2 OS=Homo sapiens GN=ACTG1 PE=1 SV=1	19473	41766	419	17	59.5	5.31	5337	0	42.64	GILTLK	iTRAQ4plex (K); iTRAQ4plex (N-term)
1	sp|P63261|ACTG_HUMAN	Actin, cytoplasmic 2 OS=Homo sapiens GN=ACTG1 PE=1 SV=1	19473	41766	419	17	59.5	5.31	12732	0	87.96	AGFAGDDAPR	iTRAQ4plex (N-term)
1	sp|P63261|ACTG_HUMAN	Actin, cytoplasmic 2 OS=Homo sapiens GN=ACTG1 PE=1 SV=1	19473	41766	419	17	59.5	5.31	12733	0	72.48	AGFAGDDAPR	iTRAQ4plex (N-term)
1	sp|P63261|ACTG_HUMAN	Actin, cytoplasmic 2 OS=Homo sapiens GN=ACTG1 PE=1 SV=1	19473	41766	419	17	59.5	5.31	12734	0	87.97	AGFAGDDAPR	iTRAQ4plex (N-term)
1	sp|P63261|ACTG_HUMAN	Actin, cytoplasmic 2 OS=Homo sapiens GN=ACTG1 PE=1 SV=1	19473	41766	419	17	59.5	5.31	12735	0	87.94	AGFAGDDAPR	iTRAQ4plex (N-term)
1	sp|P63261|ACTG_HUMAN	Actin, cytoplasmic 2 OS=Homo sapiens GN=ACTG1 PE=1 SV=1	19473	41766	419	17	59.5	5.31	12736	0	87.99	AGFAGDDAPR	iTRAQ4plex (N-term)
1	sp|P63261|ACTG_HUMAN	Actin, cytoplasmic 2 OS=Homo sapiens GN=ACTG1 PE=1 SV=1	19473	41766	419	17	59.5	5.31	12737	0	78.21	AGFAGDDAPR	iTRAQ4plex (N-term)
1	sp|P63261|ACTG_HUMAN	Actin, cytoplasmic 2 OS=Homo sapiens GN=ACTG1 PE=1 SV=1	19473	41766	419	17	59.5	5.31	20946	1	42.21	GYSFTTTAER	iTRAQ4plex (N-term)
1	sp|P63261|ACTG_HUMAN	Actin, cytoplasmic 2 OS=Homo sapiens GN=ACTG1 PE=1 SV=1	19473	41766	419	17	59.5	5.31	20947	1	58.27	GYSFTTTAER	iTRAQ4plex (N-term)
1	sp|P63261|ACTG_HUMAN	Actin, cytoplasmic 2 OS=Homo sapiens GN=ACTG1 PE=1 SV=1	19473	41766	419	17	59.5	5.31	20948	1	55.61	GYSFTTTAER	iTRAQ4plex (N-term)
1	sp|P63261|ACTG_HUMAN	Actin, cytoplasmic 2 OS=Homo sapiens GN=ACTG1 PE=1 SV=1	19473	41766	419	17	59.5	5.31	20950	1	59.44	GYSFTTTAER	iTRAQ4plex (N-term)
1	sp|P63261|ACTG_HUMAN	Actin, cytoplasmic 2 OS=Homo sapiens GN=ACTG1 PE=1 SV=1	19473	41766	419	17	59.5	5.31	20951	1	52.61	GYSFTTTAER	iTRAQ4plex (N-term)
1	sp|P63261|ACTG_HUMAN	Actin, cytoplasmic 2 OS=Homo sapiens GN=ACTG1 PE=1 SV=1	19473	41766	419	17	59.5	5.31	20952	1	52.71	GYSFTTTAER	iTRAQ4plex (N-term)
1	sp|P63261|ACTG_HUMAN	Actin, cytoplasmic 2 OS=Homo sapiens GN=ACTG1 PE=1 SV=1	19473	41766	419	17	59.5	5.31	20953	1	58.09	GYSFTTTAER	iTRAQ4plex (N-term)
1	sp|P63261|ACTG_HUMAN	Actin, cytoplasmic 2 OS=Homo sapiens GN=ACTG1 PE=1 SV=1	19473	41766	419	17	59.5	5.31	20955	1	49.99	GYSFTTTAER	iTRAQ4plex (N-term)
1	sp|P63261|ACTG_HUMAN	Actin, cytoplasmic 2 OS=Homo sapiens GN=ACTG1 PE=1 SV=1	19473	41766	419	17	59.5	5.31	20956	1	56.94	GYSFTTTAER	iTRAQ4plex (N-term)
1	sp|P63261|ACTG_HUMAN	Actin, cytoplasmic 2 OS=Homo sapiens GN=ACTG1 PE=1 SV=1	19473	41766	419	17	59.5	5.31	20957	1	56.88	GYSFTTTAER	iTRAQ4plex (N-term)
1	sp|P63261|ACTG_HUMAN	Actin, cytoplasmic 2 OS=Homo sapiens GN=ACTG1 PE=1 SV=1	19473	41766	419	17	59.5	5.31	20958	1	63.2	GYSFTTTAER	iTRAQ4plex (N-term)
1	sp|P63261|ACTG_HUMAN	Actin, cytoplasmic 2 OS=Homo sapiens GN=ACTG1 PE=1 SV=1	19473	41766	419	17	59.5	5.31	20959	1	61.68	GYSFTTTAER	iTRAQ4plex (N-term)
1	sp|P63261|ACTG_HUMAN	Actin, cytoplasmic 2 OS=Homo sapiens GN=ACTG1 PE=1 SV=1	19473	41766	419	17	59.5	5.31	20961	1	63.26	GYSFTTTAER	iTRAQ4plex (N-term)
1	sp|P63261|ACTG_HUMAN	Actin, cytoplasmic 2 OS=Homo sapiens GN=ACTG1 PE=1 SV=1	19473	41766	419	17	59.5	5.31	20962	1	67.38	GYSFTTTAER	iTRAQ4plex (N-term)
1	sp|P63261|ACTG_HUMAN	Actin, cytoplasmic 2 OS=Homo sapiens GN=ACTG1 PE=1 SV=1	19473	41766	419	17	59.5	5.31	20963	1	61.23	GYSFTTTAER	iTRAQ4plex (N-term)
1	sp|P63261|ACTG_HUMAN	Actin, cytoplasmic 2 OS=Homo sapiens GN=ACTG1 PE=1 SV=1	19473	41766	419	17	59.5	5.31	20964	1	61.39	GYSFTTTAER	iTRAQ4plex (N-term)
1	sp|P63261|ACTG_HUMAN	Actin, cytoplasmic 2 OS=Homo sapiens GN=ACTG1 PE=1 SV=1	19473	41766	419	17	59.5	5.31	21473	0	56.34	DLTDYLMK	iTRAQ4plex (K); iTRAQ4plex (N-term)
1	sp|P63261|ACTG_HUMAN	Actin, cytoplasmic 2 OS=Homo sapiens GN=ACTG1 PE=1 SV=1	19473	41766	419	17	59.5	5.31	21475	0	56.75	DLTDYLMK	iTRAQ4plex (K); iTRAQ4plex (N-term)
1	sp|P63261|ACTG_HUMAN	Actin, cytoplasmic 2 OS=Homo sapiens GN=ACTG1 PE=1 SV=1	19473	41766	419	17	59.5	5.31	21476	0	56.29	DLTDYLMK	iTRAQ4plex (K); iTRAQ4plex (N-term)
1	sp|P63261|ACTG_HUMAN	Actin, cytoplasmic 2 OS=Homo sapiens GN=ACTG1 PE=1 SV=1	19473	41766	419	17	59.5	5.31	21480	0	56.35	DLTDYLMK	iTRAQ4plex (K); iTRAQ4plex (N-term)
1	sp|P63261|ACTG_HUMAN	Actin, cytoplasmic 2 OS=Homo sapiens GN=ACTG1 PE=1 SV=1	19473	41766	419	17	59.5	5.31	21481	0	55.63	DLTDYLMK	iTRAQ4plex (K); iTRAQ4plex (N-term)
1	sp|P63261|ACTG_HUMAN	Actin, cytoplasmic 2 OS=Homo sapiens GN=ACTG1 PE=1 SV=1	19473	41766	419	17	59.5	5.31	21482	0	53.64	DLTDYLMK	iTRAQ4plex (K); iTRAQ4plex (N-term)
1	sp|P63261|ACTG_HUMAN	Actin, cytoplasmic 2 OS=Homo sapiens GN=ACTG1 PE=1 SV=1	19473	41766	419	17	59.5	5.31	21483	0	56.58	DLTDYLMK	iTRAQ4plex (K); iTRAQ4plex (N-term)
1	sp|P63261|ACTG_HUMAN	Actin, cytoplasmic 2 OS=Homo sapiens GN=ACTG1 PE=1 SV=1	19473	41766	419	17	59.5	5.31	21484	0	56.33	DLTDYLMK	iTRAQ4plex (K); iTRAQ4plex (N-term)
1	sp|P63261|ACTG_HUMAN	Actin, cytoplasmic 2 OS=Homo sapiens GN=ACTG1 PE=1 SV=1	19473	41766	419	17	59.5	5.31	21485	0	53.54	DLTDYLMK	iTRAQ4plex (K); iTRAQ4plex (N-term)
1	sp|P63261|ACTG_HUMAN	Actin, cytoplasmic 2 OS=Homo sapiens GN=ACTG1 PE=1 SV=1	19473	41766	419	17	59.5	5.31	21486	0	58.06	DLTDYLMK	iTRAQ4plex (K); iTRAQ4plex (N-term)
1	sp|P63261|ACTG_HUMAN	Actin, cytoplasmic 2 OS=Homo sapiens GN=ACTG1 PE=1 SV=1	19473	41766	419	17	59.5	5.31	21487	0	56.2	DLTDYLMK	iTRAQ4plex (K); iTRAQ4plex (N-term)
1	sp|P63261|ACTG_HUMAN	Actin, cytoplasmic 2 OS=Homo sapiens GN=ACTG1 PE=1 SV=1	19473	41766	419	17	59.5	5.31	21488	0	56.37	DLTDYLMK	iTRAQ4plex (K); iTRAQ4plex (N-term)
1	sp|P63261|ACTG_HUMAN	Actin, cytoplasmic 2 OS=Homo sapiens GN=ACTG1 PE=1 SV=1	19473	41766	419	17	59.5	5.31	21489	0	55.96	DLTDYLMK	iTRAQ4plex (K); iTRAQ4plex (N-term)
1	sp|P63261|ACTG_HUMAN	Actin, cytoplasmic 2 OS=Homo sapiens GN=ACTG1 PE=1 SV=1	19473	41766	419	17	59.5	5.31	21490	0	56.31	DLTDYLMK	iTRAQ4plex (K); iTRAQ4plex (N-term)
1	sp|P63261|ACTG_HUMAN	Actin, cytoplasmic 2 OS=Homo sapiens GN=ACTG1 PE=1 SV=1	19473	41766	419	17	59.5	5.31	21491	0	54.94	DLTDYLMK	iTRAQ4plex (K); iTRAQ4plex (N-term)
1	sp|P63261|ACTG_HUMAN	Actin, cytoplasmic 2 OS=Homo sapiens GN=ACTG1 PE=1 SV=1	19473	41766	419	17	59.5	5.31	22254	0	51.63	DLTDYLMK	iTRAQ4plex (K); iTRAQ4plex (N-term); Oxidation (M)
1	sp|P63261|ACTG_HUMAN	Actin, cytoplasmic 2 OS=Homo sapiens GN=ACTG1 PE=1 SV=1	19473	41766	419	17	59.5	5.31	22255	0	50.13	DLTDYLMK	iTRAQ4plex (K); iTRAQ4plex (N-term); Oxidation (M)
1	sp|P63261|ACTG_HUMAN	Actin, cytoplasmic 2 OS=Homo sapiens GN=ACTG1 PE=1 SV=1	19473	41766	419	17	59.5	5.31	22256	0	53.93	DLTDYLMK	iTRAQ4plex (K); iTRAQ4plex (N-term); Oxidation (M)
1	sp|P63261|ACTG_HUMAN	Actin, cytoplasmic 2 OS=Homo sapiens GN=ACTG1 PE=1 SV=1	19473	41766	419	17	59.5	5.31	22257	0	52.01	DLTDYLMK	iTRAQ4plex (K); iTRAQ4plex (N-term); Oxidation (M)
1	sp|P63261|ACTG_HUMAN	Actin, cytoplasmic 2 OS=Homo sapiens GN=ACTG1 PE=1 SV=1	19473	41766	419	17	59.5	5.31	22258	0	50.62	DLTDYLMK	iTRAQ4plex (K); iTRAQ4plex (N-term); Oxidation (M)
1	sp|P63261|ACTG_HUMAN	Actin, cytoplasmic 2 OS=Homo sapiens GN=ACTG1 PE=1 SV=1	19473	41766	419	17	59.5	5.31	22259	0	52.38	DLTDYLMK	iTRAQ4plex (K); iTRAQ4plex (N-term); Oxidation (M)
1	sp|P63261|ACTG_HUMAN	Actin, cytoplasmic 2 OS=Homo sapiens GN=ACTG1 PE=1 SV=1	19473	41766	419	17	59.5	5.31	24381	0	48.88	DSYVGDEAQSK	iTRAQ4plex (K)
1	sp|P63261|ACTG_HUMAN	Actin, cytoplasmic 2 OS=Homo sapiens GN=ACTG1 PE=1 SV=1	19473	41766	419	17	59.5	5.31	30139	0	76.82	EITALAPSTMK	iTRAQ4plex (K); iTRAQ4plex (N-term)
1	sp|P63261|ACTG_HUMAN	Actin, cytoplasmic 2 OS=Homo sapiens GN=ACTG1 PE=1 SV=1	19473	41766	419	17	59.5	5.31	30140	0	52.07	EITALAPSTMK	iTRAQ4plex (K); iTRAQ4plex (N-term)
1	sp|P63261|ACTG_HUMAN	Actin, cytoplasmic 2 OS=Homo sapiens GN=ACTG1 PE=1 SV=1	19473	41766	419	17	59.5	5.31	30142	0	49.57	EITALAPSTMK	iTRAQ4plex (K); iTRAQ4plex (N-term)
1	sp|P63261|ACTG_HUMAN	Actin, cytoplasmic 2 OS=Homo sapiens GN=ACTG1 PE=1 SV=1	19473	41766	419	17	59.5	5.31	30143	0	74.56	EITALAPSTMK	iTRAQ4plex (K); iTRAQ4plex (N-term)
1	sp|P63261|ACTG_HUMAN	Actin, cytoplasmic 2 OS=Homo sapiens GN=ACTG1 PE=1 SV=1	19473	41766	419	17	59.5	5.31	30145	0	51.35	EITALAPSTMK	iTRAQ4plex (K); iTRAQ4plex (N-term)
1	sp|P63261|ACTG_HUMAN	Actin, cytoplasmic 2 OS=Homo sapiens GN=ACTG1 PE=1 SV=1	19473	41766	419	17	59.5	5.31	30146	0	76.5	EITALAPSTMK	iTRAQ4plex (K); iTRAQ4plex (N-term)
1	sp|P63261|ACTG_HUMAN	Actin, cytoplasmic 2 OS=Homo sapiens GN=ACTG1 PE=1 SV=1	19473	41766	419	17	59.5	5.31	30147	0	54.77	EITALAPSTMK	iTRAQ4plex (K); iTRAQ4plex (N-term)
1	sp|P63261|ACTG_HUMAN	Actin, cytoplasmic 2 OS=Homo sapiens GN=ACTG1 PE=1 SV=1	19473	41766	419	17	59.5	5.31	30148	0	74.57	EITALAPSTMK	iTRAQ4plex (K); iTRAQ4plex (N-term)
1	sp|P63261|ACTG_HUMAN	Actin, cytoplasmic 2 OS=Homo sapiens GN=ACTG1 PE=1 SV=1	19473	41766	419	17	59.5	5.31	30149	0	49.68	EITALAPSTMK	iTRAQ4plex (K); iTRAQ4plex (N-term)
1	sp|P63261|ACTG_HUMAN	Actin, cytoplasmic 2 OS=Homo sapiens GN=ACTG1 PE=1 SV=1	19473	41766	419	17	59.5	5.31	30714	0	54.27	HQGVMVGMGQK	iTRAQ4plex (K); iTRAQ4plex (N-term)
1	sp|P63261|ACTG_HUMAN	Actin, cytoplasmic 2 OS=Homo sapiens GN=ACTG1 PE=1 SV=1	19473	41766	419	17	59.5	5.31	30718	0	44.74	HQGVMVGMGQK	iTRAQ4plex (K); iTRAQ4plex (N-term)
1	sp|P63261|ACTG_HUMAN	Actin, cytoplasmic 2 OS=Homo sapiens GN=ACTG1 PE=1 SV=1	19473	41766	419	17	59.5	5.31	30719	0	49.84	HQGVMVGMGQK	iTRAQ4plex (K); iTRAQ4plex (N-term)
1	sp|P63261|ACTG_HUMAN	Actin, cytoplasmic 2 OS=Homo sapiens GN=ACTG1 PE=1 SV=1	19473	41766	419	17	59.5	5.31	30720	0	43.63	HQGVMVGMGQK	iTRAQ4plex (K); iTRAQ4plex (N-term)
1	sp|P63261|ACTG_HUMAN	Actin, cytoplasmic 2 OS=Homo sapiens GN=ACTG1 PE=1 SV=1	19473	41766	419	17	59.5	5.31	30722	0	60.92	HQGVMVGMGQK	iTRAQ4plex (K); iTRAQ4plex (N-term)
1	sp|P63261|ACTG_HUMAN	Actin, cytoplasmic 2 OS=Homo sapiens GN=ACTG1 PE=1 SV=1	19473	41766	419	17	59.5	5.31	30790	0	65.61	HQGVMVGMGQK	Deamidated (NQ); iTRAQ4plex (K); iTRAQ4plex (N-term)
1	sp|P63261|ACTG_HUMAN	Actin, cytoplasmic 2 OS=Homo sapiens GN=ACTG1 PE=1 SV=1	19473	41766	419	17	59.5	5.31	30796	0	45.31	HQGVMVGMGQK	Deamidated (NQ); iTRAQ4plex (K); iTRAQ4plex (N-term)
1	sp|P63261|ACTG_HUMAN	Actin, cytoplasmic 2 OS=Homo sapiens GN=ACTG1 PE=1 SV=1	19473	41766	419	17	59.5	5.31	31076	0	46.66	EITALAPSTMK	iTRAQ4plex (K); iTRAQ4plex (N-term); Oxidation (M)
1	sp|P63261|ACTG_HUMAN	Actin, cytoplasmic 2 OS=Homo sapiens GN=ACTG1 PE=1 SV=1	19473	41766	419	17	59.5	5.31	31078	0	57.03	EITALAPSTMK	iTRAQ4plex (K); iTRAQ4plex (N-term); Oxidation (M)
1	sp|P63261|ACTG_HUMAN	Actin, cytoplasmic 2 OS=Homo sapiens GN=ACTG1 PE=1 SV=1	19473	41766	419	17	59.5	5.31	31080	0	65.25	EITALAPSTMK	iTRAQ4plex (K); iTRAQ4plex (N-term); Oxidation (M)
1	sp|P63261|ACTG_HUMAN	Actin, cytoplasmic 2 OS=Homo sapiens GN=ACTG1 PE=1 SV=1	19473	41766	419	17	59.5	5.31	31081	0	51.68	EITALAPSTMK	iTRAQ4plex (K); iTRAQ4plex (N-term); Oxidation (M)
1	sp|P63261|ACTG_HUMAN	Actin, cytoplasmic 2 OS=Homo sapiens GN=ACTG1 PE=1 SV=1	19473	41766	419	17	59.5	5.31	31082	0	65.21	EITALAPSTMK	iTRAQ4plex (K); iTRAQ4plex (N-term); Oxidation (M)
1	sp|P63261|ACTG_HUMAN	Actin, cytoplasmic 2 OS=Homo sapiens GN=ACTG1 PE=1 SV=1	19473	41766	419	17	59.5	5.31	31083	0	65.06	EITALAPSTMK	iTRAQ4plex (K); iTRAQ4plex (N-term); Oxidation (M)
1	sp|P63261|ACTG_HUMAN	Actin, cytoplasmic 2 OS=Homo sapiens GN=ACTG1 PE=1 SV=1	19473	41766	419	17	59.5	5.31	31084	0	55.64	EITALAPSTMK	iTRAQ4plex (K); iTRAQ4plex (N-term); Oxidation (M)
1	sp|P63261|ACTG_HUMAN	Actin, cytoplasmic 2 OS=Homo sapiens GN=ACTG1 PE=1 SV=1	19473	41766	419	17	59.5	5.31	31564	0	42.7	HQGVMVGMGQK	iTRAQ4plex (K); iTRAQ4plex (N-term); Oxidation (M)
1	sp|P63261|ACTG_HUMAN	Actin, cytoplasmic 2 OS=Homo sapiens GN=ACTG1 PE=1 SV=1	19473	41766	419	17	59.5	5.31	31568	0	53.42	HQGVMVGMGQK	iTRAQ4plex (K); iTRAQ4plex (N-term); Oxidation (M)
1	sp|P63261|ACTG_HUMAN	Actin, cytoplasmic 2 OS=Homo sapiens GN=ACTG1 PE=1 SV=1	19473	41766	419	17	59.5	5.31	32124	0	52.29	DSYVGDEAQSK	iTRAQ4plex (K); iTRAQ4plex (N-term)
1	sp|P63261|ACTG_HUMAN	Actin, cytoplasmic 2 OS=Homo sapiens GN=ACTG1 PE=1 SV=1	19473	41766	419	17	59.5	5.31	32125	0	83.26	DSYVGDEAQSK	iTRAQ4plex (K); iTRAQ4plex (N-term)
1	sp|P63261|ACTG_HUMAN	Actin, cytoplasmic 2 OS=Homo sapiens GN=ACTG1 PE=1 SV=1	19473	41766	419	17	59.5	5.31	32127	0	75.75	DSYVGDEAQSK	iTRAQ4plex (K); iTRAQ4plex (N-term)
1	sp|P63261|ACTG_HUMAN	Actin, cytoplasmic 2 OS=Homo sapiens GN=ACTG1 PE=1 SV=1	19473	41766	419	17	59.5	5.31	32128	0	63.26	DSYVGDEAQSK	iTRAQ4plex (K); iTRAQ4plex (N-term)
1	sp|P63261|ACTG_HUMAN	Actin, cytoplasmic 2 OS=Homo sapiens GN=ACTG1 PE=1 SV=1	19473	41766	419	17	59.5	5.31	32130	0	83.15	DSYVGDEAQSK	iTRAQ4plex (K); iTRAQ4plex (N-term)
1	sp|P63261|ACTG_HUMAN	Actin, cytoplasmic 2 OS=Homo sapiens GN=ACTG1 PE=1 SV=1	19473	41766	419	17	59.5	5.31	32131	0	82.75	DSYVGDEAQSK	iTRAQ4plex (K); iTRAQ4plex (N-term)
1	sp|P63261|ACTG_HUMAN	Actin, cytoplasmic 2 OS=Homo sapiens GN=ACTG1 PE=1 SV=1	19473	41766	419	17	59.5	5.31	32132	0	82.91	DSYVGDEAQSK	iTRAQ4plex (K); iTRAQ4plex (N-term)
1	sp|P63261|ACTG_HUMAN	Actin, cytoplasmic 2 OS=Homo sapiens GN=ACTG1 PE=1 SV=1	19473	41766	419	17	59.5	5.31	32133	0	81.16	DSYVGDEAQSK	iTRAQ4plex (K); iTRAQ4plex (N-term)
1	sp|P63261|ACTG_HUMAN	Actin, cytoplasmic 2 OS=Homo sapiens GN=ACTG1 PE=1 SV=1	19473	41766	419	17	59.5	5.31	32134	0	82.89	DSYVGDEAQSK	iTRAQ4plex (K); iTRAQ4plex (N-term)
1	sp|P63261|ACTG_HUMAN	Actin, cytoplasmic 2 OS=Homo sapiens GN=ACTG1 PE=1 SV=1	19473	41766	419	17	59.5	5.31	32135	0	49.43	DSYVGDEAQSK	iTRAQ4plex (K); iTRAQ4plex (N-term)
1	sp|P63261|ACTG_HUMAN	Actin, cytoplasmic 2 OS=Homo sapiens GN=ACTG1 PE=1 SV=1	19473	41766	419	17	59.5	5.31	32136	0	78.07	DSYVGDEAQSK	iTRAQ4plex (K); iTRAQ4plex (N-term)
1	sp|P63261|ACTG_HUMAN	Actin, cytoplasmic 2 OS=Homo sapiens GN=ACTG1 PE=1 SV=1	19473	41766	419	17	59.5	5.31	32137	0	81.28	DSYVGDEAQSK	iTRAQ4plex (K); iTRAQ4plex (N-term)
1	sp|P63261|ACTG_HUMAN	Actin, cytoplasmic 2 OS=Homo sapiens GN=ACTG1 PE=1 SV=1	19473	41766	419	17	59.5	5.31	32185	0	81.23	DSYVGDEAQSK	Deamidated (NQ); iTRAQ4plex (K); iTRAQ4plex (N-term)
1	sp|P63261|ACTG_HUMAN	Actin, cytoplasmic 2 OS=Homo sapiens GN=ACTG1 PE=1 SV=1	19473	41766	419	17	59.5	5.31	32186	0	80.1	DSYVGDEAQSK	Deamidated (NQ); iTRAQ4plex (K); iTRAQ4plex (N-term)
1	sp|P63261|ACTG_HUMAN	Actin, cytoplasmic 2 OS=Homo sapiens GN=ACTG1 PE=1 SV=1	19473	41766	419	17	59.5	5.31	32403	0	42.95	HQGVMVGMGQK	iTRAQ4plex (K); iTRAQ4plex (N-term); 2 Oxidation (M)
1	sp|P63261|ACTG_HUMAN	Actin, cytoplasmic 2 OS=Homo sapiens GN=ACTG1 PE=1 SV=1	19473	41766	419	17	59.5	5.31	32404	0	42.52	HQGVMVGMGQK	iTRAQ4plex (K); iTRAQ4plex (N-term); 2 Oxidation (M)
1	sp|P63261|ACTG_HUMAN	Actin, cytoplasmic 2 OS=Homo sapiens GN=ACTG1 PE=1 SV=1	19473	41766	419	17	59.5	5.31	32405	0	43.24	HQGVMVGMGQK	iTRAQ4plex (K); iTRAQ4plex (N-term); 2 Oxidation (M)
1	sp|P63261|ACTG_HUMAN	Actin, cytoplasmic 2 OS=Homo sapiens GN=ACTG1 PE=1 SV=1	19473	41766	419	17	59.5	5.31	33615	0	66.43	IWHHTFYNELR
1	sp|P63261|ACTG_HUMAN	Actin, cytoplasmic 2 OS=Homo sapiens GN=ACTG1 PE=1 SV=1	19473	41766	419	17	59.5	5.31	33616	0	54.49	IWHHTFYNELR
1	sp|P63261|ACTG_HUMAN	Actin, cytoplasmic 2 OS=Homo sapiens GN=ACTG1 PE=1 SV=1	19473	41766	419	17	59.5	5.31	33617	0	48	IWHHTFYNELR
1	sp|P63261|ACTG_HUMAN	Actin, cytoplasmic 2 OS=Homo sapiens GN=ACTG1 PE=1 SV=1	19473	41766	419	17	59.5	5.31	33619	0	66.72	IWHHTFYNELR
1	sp|P63261|ACTG_HUMAN	Actin, cytoplasmic 2 OS=Homo sapiens GN=ACTG1 PE=1 SV=1	19473	41766	419	17	59.5	5.31	33620	0	55.12	IWHHTFYNELR
1	sp|P63261|ACTG_HUMAN	Actin, cytoplasmic 2 OS=Homo sapiens GN=ACTG1 PE=1 SV=1	19473	41766	419	17	59.5	5.31	33621	0	55.52	IWHHTFYNELR
1	sp|P63261|ACTG_HUMAN	Actin, cytoplasmic 2 OS=Homo sapiens GN=ACTG1 PE=1 SV=1	19473	41766	419	17	59.5	5.31	33622	0	56.83	IWHHTFYNELR
1	sp|P63261|ACTG_HUMAN	Actin, cytoplasmic 2 OS=Homo sapiens GN=ACTG1 PE=1 SV=1	19473	41766	419	17	59.5	5.31	41366	0	48.37	IWHHTFYNELR	iTRAQ4plex (N-term)
1	sp|P63261|ACTG_HUMAN	Actin, cytoplasmic 2 OS=Homo sapiens GN=ACTG1 PE=1 SV=1	19473	41766	419	17	59.5	5.31	41371	0	59.63	IWHHTFYNELR	iTRAQ4plex (N-term)
1	sp|P63261|ACTG_HUMAN	Actin, cytoplasmic 2 OS=Homo sapiens GN=ACTG1 PE=1 SV=1	19473	41766	419	17	59.5	5.31	41372	0	62.09	IWHHTFYNELR	iTRAQ4plex (N-term)
1	sp|P63261|ACTG_HUMAN	Actin, cytoplasmic 2 OS=Homo sapiens GN=ACTG1 PE=1 SV=1	19473	41766	419	17	59.5	5.31	41375	0	48.79	IWHHTFYNELR	iTRAQ4plex (N-term)
1	sp|P63261|ACTG_HUMAN	Actin, cytoplasmic 2 OS=Homo sapiens GN=ACTG1 PE=1 SV=1	19473	41766	419	17	59.5	5.31	41376	0	67.8	IWHHTFYNELR	iTRAQ4plex (N-term)
1	sp|P63261|ACTG_HUMAN	Actin, cytoplasmic 2 OS=Homo sapiens GN=ACTG1 PE=1 SV=1	19473	41766	419	17	59.5	5.31	41377	0	60.28	IWHHTFYNELR	iTRAQ4plex (N-term)
1	sp|P63261|ACTG_HUMAN	Actin, cytoplasmic 2 OS=Homo sapiens GN=ACTG1 PE=1 SV=1	19473	41766	419	17	59.5	5.31	41382	0	48.81	IWHHTFYNELR	iTRAQ4plex (N-term)
1	sp|P63261|ACTG_HUMAN	Actin, cytoplasmic 2 OS=Homo sapiens GN=ACTG1 PE=1 SV=1	19473	41766	419	17	59.5	5.31	41383	0	48.93	IWHHTFYNELR	iTRAQ4plex (N-term)
1	sp|P63261|ACTG_HUMAN	Actin, cytoplasmic 2 OS=Homo sapiens GN=ACTG1 PE=1 SV=1	19473	41766	419	17	59.5	5.31	41412	0	94.8	QEYDESGPSIVHR	iTRAQ4plex (N-term)
1	sp|P63261|ACTG_HUMAN	Actin, cytoplasmic 2 OS=Homo sapiens GN=ACTG1 PE=1 SV=1	19473	41766	419	17	59.5	5.31	41416	0	76.64	QEYDESGPSIVHR	iTRAQ4plex (N-term)
1	sp|P63261|ACTG_HUMAN	Actin, cytoplasmic 2 OS=Homo sapiens GN=ACTG1 PE=1 SV=1	19473	41766	419	17	59.5	5.31	41417	0	91.07	QEYDESGPSIVHR	iTRAQ4plex (N-term)
1	sp|P63261|ACTG_HUMAN	Actin, cytoplasmic 2 OS=Homo sapiens GN=ACTG1 PE=1 SV=1	19473	41766	419	17	59.5	5.31	41418	0	66.58	QEYDESGPSIVHR	iTRAQ4plex (N-term)
1	sp|P63261|ACTG_HUMAN	Actin, cytoplasmic 2 OS=Homo sapiens GN=ACTG1 PE=1 SV=1	19473	41766	419	17	59.5	5.31	41419	0	93.86	QEYDESGPSIVHR	iTRAQ4plex (N-term)
1	sp|P63261|ACTG_HUMAN	Actin, cytoplasmic 2 OS=Homo sapiens GN=ACTG1 PE=1 SV=1	19473	41766	419	17	59.5	5.31	41421	0	96.49	QEYDESGPSIVHR	iTRAQ4plex (N-term)
1	sp|P63261|ACTG_HUMAN	Actin, cytoplasmic 2 OS=Homo sapiens GN=ACTG1 PE=1 SV=1	19473	41766	419	17	59.5	5.31	41424	0	67.68	QEYDESGPSIVHR	iTRAQ4plex (N-term)
1	sp|P63261|ACTG_HUMAN	Actin, cytoplasmic 2 OS=Homo sapiens GN=ACTG1 PE=1 SV=1	19473	41766	419	17	59.5	5.31	41426	0	107.37	QEYDESGPSIVHR	iTRAQ4plex (N-term)
1	sp|P63261|ACTG_HUMAN	Actin, cytoplasmic 2 OS=Homo sapiens GN=ACTG1 PE=1 SV=1	19473	41766	419	17	59.5	5.31	41427	0	102.67	QEYDESGPSIVHR	iTRAQ4plex (N-term)
1	sp|P63261|ACTG_HUMAN	Actin, cytoplasmic 2 OS=Homo sapiens GN=ACTG1 PE=1 SV=1	19473	41766	419	17	59.5	5.31	41429	0	102.77	QEYDESGPSIVHR	iTRAQ4plex (N-term)
1	sp|P63261|ACTG_HUMAN	Actin, cytoplasmic 2 OS=Homo sapiens GN=ACTG1 PE=1 SV=1	19473	41766	419	17	59.5	5.31	41430	0	100.36	QEYDESGPSIVHR	iTRAQ4plex (N-term)
1	sp|P63261|ACTG_HUMAN	Actin, cytoplasmic 2 OS=Homo sapiens GN=ACTG1 PE=1 SV=1	19473	41766	419	17	59.5	5.31	41431	0	100.62	QEYDESGPSIVHR	iTRAQ4plex (N-term)
1	sp|P63261|ACTG_HUMAN	Actin, cytoplasmic 2 OS=Homo sapiens GN=ACTG1 PE=1 SV=1	19473	41766	419	17	59.5	5.31	41432	0	90.53	QEYDESGPSIVHR	iTRAQ4plex (N-term)
1	sp|P63261|ACTG_HUMAN	Actin, cytoplasmic 2 OS=Homo sapiens GN=ACTG1 PE=1 SV=1	19473	41766	419	17	59.5	5.31	41436	0	99.08	QEYDESGPSIVHR	iTRAQ4plex (N-term)
1	sp|P63261|ACTG_HUMAN	Actin, cytoplasmic 2 OS=Homo sapiens GN=ACTG1 PE=1 SV=1	19473	41766	419	17	59.5	5.31	41437	0	104.21	QEYDESGPSIVHR	iTRAQ4plex (N-term)
1	sp|P63261|ACTG_HUMAN	Actin, cytoplasmic 2 OS=Homo sapiens GN=ACTG1 PE=1 SV=1	19473	41766	419	17	59.5	5.31	41438	0	96.47	QEYDESGPSIVHR	iTRAQ4plex (N-term)
1	sp|P63261|ACTG_HUMAN	Actin, cytoplasmic 2 OS=Homo sapiens GN=ACTG1 PE=1 SV=1	19473	41766	419	17	59.5	5.31	41440	0	94.98	QEYDESGPSIVHR	iTRAQ4plex (N-term)
1	sp|P63261|ACTG_HUMAN	Actin, cytoplasmic 2 OS=Homo sapiens GN=ACTG1 PE=1 SV=1	19473	41766	419	17	59.5	5.31	41441	0	94.64	QEYDESGPSIVHR	iTRAQ4plex (N-term)
1	sp|P63261|ACTG_HUMAN	Actin, cytoplasmic 2 OS=Homo sapiens GN=ACTG1 PE=1 SV=1	19473	41766	419	17	59.5	5.31	41442	0	104.41	QEYDESGPSIVHR	iTRAQ4plex (N-term)
1	sp|P63261|ACTG_HUMAN	Actin, cytoplasmic 2 OS=Homo sapiens GN=ACTG1 PE=1 SV=1	19473	41766	419	17	59.5	5.31	41443	0	95.04	QEYDESGPSIVHR	iTRAQ4plex (N-term)
1	sp|P63261|ACTG_HUMAN	Actin, cytoplasmic 2 OS=Homo sapiens GN=ACTG1 PE=1 SV=1	19473	41766	419	17	59.5	5.31	41445	0	53.07	QEYDESGPSIVHR	iTRAQ4plex (N-term)
1	sp|P63261|ACTG_HUMAN	Actin, cytoplasmic 2 OS=Homo sapiens GN=ACTG1 PE=1 SV=1	19473	41766	419	17	59.5	5.31	41446	0	99.63	QEYDESGPSIVHR	iTRAQ4plex (N-term)
1	sp|P63261|ACTG_HUMAN	Actin, cytoplasmic 2 OS=Homo sapiens GN=ACTG1 PE=1 SV=1	19473	41766	419	17	59.5	5.31	41447	0	90.61	QEYDESGPSIVHR	iTRAQ4plex (N-term)
1	sp|P63261|ACTG_HUMAN	Actin, cytoplasmic 2 OS=Homo sapiens GN=ACTG1 PE=1 SV=1	19473	41766	419	17	59.5	5.31	41448	0	87.19	QEYDESGPSIVHR	iTRAQ4plex (N-term)
1	sp|P63261|ACTG_HUMAN	Actin, cytoplasmic 2 OS=Homo sapiens GN=ACTG1 PE=1 SV=1	19473	41766	419	17	59.5	5.31	41449	0	42.25	IWHHTFYNELR	Deamidated (NQ); iTRAQ4plex (N-term)
1	sp|P63261|ACTG_HUMAN	Actin, cytoplasmic 2 OS=Homo sapiens GN=ACTG1 PE=1 SV=1	19473	41766	419	17	59.5	5.31	41452	0	42.77	IWHHTFYNELR	Deamidated (NQ); iTRAQ4plex (N-term)
1	sp|P63261|ACTG_HUMAN	Actin, cytoplasmic 2 OS=Homo sapiens GN=ACTG1 PE=1 SV=1	19473	41766	419	17	59.5	5.31	41455	0	51.27	IWHHTFYNELR	Deamidated (NQ); iTRAQ4plex (N-term)
1	sp|P63261|ACTG_HUMAN	Actin, cytoplasmic 2 OS=Homo sapiens GN=ACTG1 PE=1 SV=1	19473	41766	419	17	59.5	5.31	41456	0	64.79	IWHHTFYNELR	Deamidated (NQ); iTRAQ4plex (N-term)
1	sp|P63261|ACTG_HUMAN	Actin, cytoplasmic 2 OS=Homo sapiens GN=ACTG1 PE=1 SV=1	19473	41766	419	17	59.5	5.31	41457	0	49.26	IWHHTFYNELR	Deamidated (NQ); iTRAQ4plex (N-term)
1	sp|P63261|ACTG_HUMAN	Actin, cytoplasmic 2 OS=Homo sapiens GN=ACTG1 PE=1 SV=1	19473	41766	419	17	59.5	5.31	41495	0	89.79	QEYDESGPSIVHR	Deamidated (NQ); iTRAQ4plex (N-term)
1	sp|P63261|ACTG_HUMAN	Actin, cytoplasmic 2 OS=Homo sapiens GN=ACTG1 PE=1 SV=1	19473	41766	419	17	59.5	5.31	41496	0	83.34	QEYDESGPSIVHR	Deamidated (NQ); iTRAQ4plex (N-term)
1	sp|P63261|ACTG_HUMAN	Actin, cytoplasmic 2 OS=Homo sapiens GN=ACTG1 PE=1 SV=1	19473	41766	419	17	59.5	5.31	41497	0	76.51	QEYDESGPSIVHR	Deamidated (NQ); iTRAQ4plex (N-term)
1	sp|P63261|ACTG_HUMAN	Actin, cytoplasmic 2 OS=Homo sapiens GN=ACTG1 PE=1 SV=1	19473	41766	419	17	59.5	5.31	41498	0	100.56	QEYDESGPSIVHR	Deamidated (NQ); iTRAQ4plex (N-term)
1	sp|P63261|ACTG_HUMAN	Actin, cytoplasmic 2 OS=Homo sapiens GN=ACTG1 PE=1 SV=1	19473	41766	419	17	59.5	5.31	41499	0	100.12	QEYDESGPSIVHR	Deamidated (NQ); iTRAQ4plex (N-term)
1	sp|P63261|ACTG_HUMAN	Actin, cytoplasmic 2 OS=Homo sapiens GN=ACTG1 PE=1 SV=1	19473	41766	419	17	59.5	5.31	41500	0	85.25	QEYDESGPSIVHR	Deamidated (NQ); iTRAQ4plex (N-term)
1	sp|P63261|ACTG_HUMAN	Actin, cytoplasmic 2 OS=Homo sapiens GN=ACTG1 PE=1 SV=1	19473	41766	419	17	59.5	5.31	41501	0	83.04	QEYDESGPSIVHR	Deamidated (NQ); iTRAQ4plex (N-term)
1	sp|P63261|ACTG_HUMAN	Actin, cytoplasmic 2 OS=Homo sapiens GN=ACTG1 PE=1 SV=1	19473	41766	419	17	59.5	5.31	41502	0	99.09	QEYDESGPSIVHR	Deamidated (NQ); iTRAQ4plex (N-term)
1	sp|P63261|ACTG_HUMAN	Actin, cytoplasmic 2 OS=Homo sapiens GN=ACTG1 PE=1 SV=1	19473	41766	419	17	59.5	5.31	41503	0	83.04	QEYDESGPSIVHR	Deamidated (NQ); iTRAQ4plex (N-term)
1	sp|P63261|ACTG_HUMAN	Actin, cytoplasmic 2 OS=Homo sapiens GN=ACTG1 PE=1 SV=1	19473	41766	419	17	59.5	5.31	41504	0	78.89	QEYDESGPSIVHR	Deamidated (NQ); iTRAQ4plex (N-term)
1	sp|P63261|ACTG_HUMAN	Actin, cytoplasmic 2 OS=Homo sapiens GN=ACTG1 PE=1 SV=1	19473	41766	419	17	59.5	5.31	41505	0	90.96	QEYDESGPSIVHR	Deamidated (NQ); iTRAQ4plex (N-term)
1	sp|P63261|ACTG_HUMAN	Actin, cytoplasmic 2 OS=Homo sapiens GN=ACTG1 PE=1 SV=1	19473	41766	419	17	59.5	5.31	41506	0	99.03	QEYDESGPSIVHR	Deamidated (NQ); iTRAQ4plex (N-term)
1	sp|P63261|ACTG_HUMAN	Actin, cytoplasmic 2 OS=Homo sapiens GN=ACTG1 PE=1 SV=1	19473	41766	419	17	59.5	5.31	56320	0	100.05	SYELPDGQVITIGNER	iTRAQ4plex (N-term)
1	sp|P63261|ACTG_HUMAN	Actin, cytoplasmic 2 OS=Homo sapiens GN=ACTG1 PE=1 SV=1	19473	41766	419	17	59.5	5.31	56321	0	90	SYELPDGQVITIGNER	iTRAQ4plex (N-term)
1	sp|P63261|ACTG_HUMAN	Actin, cytoplasmic 2 OS=Homo sapiens GN=ACTG1 PE=1 SV=1	19473	41766	419	17	59.5	5.31	56322	0	47.64	SYELPDGQVITIGNER	iTRAQ4plex (N-term)
1	sp|P63261|ACTG_HUMAN	Actin, cytoplasmic 2 OS=Homo sapiens GN=ACTG1 PE=1 SV=1	19473	41766	419	17	59.5	5.31	56323	0	68.78	SYELPDGQVITIGNER	iTRAQ4plex (N-term)
1	sp|P63261|ACTG_HUMAN	Actin, cytoplasmic 2 OS=Homo sapiens GN=ACTG1 PE=1 SV=1	19473	41766	419	17	59.5	5.31	56324	0	104.79	SYELPDGQVITIGNER	iTRAQ4plex (N-term)
1	sp|P63261|ACTG_HUMAN	Actin, cytoplasmic 2 OS=Homo sapiens GN=ACTG1 PE=1 SV=1	19473	41766	419	17	59.5	5.31	56325	0	64.36	SYELPDGQVITIGNER	iTRAQ4plex (N-term)
1	sp|P63261|ACTG_HUMAN	Actin, cytoplasmic 2 OS=Homo sapiens GN=ACTG1 PE=1 SV=1	19473	41766	419	17	59.5	5.31	56326	0	90.79	SYELPDGQVITIGNER	iTRAQ4plex (N-term)
1	sp|P63261|ACTG_HUMAN	Actin, cytoplasmic 2 OS=Homo sapiens GN=ACTG1 PE=1 SV=1	19473	41766	419	17	59.5	5.31	56327	0	79.75	SYELPDGQVITIGNER	iTRAQ4plex (N-term)
1	sp|P63261|ACTG_HUMAN	Actin, cytoplasmic 2 OS=Homo sapiens GN=ACTG1 PE=1 SV=1	19473	41766	419	17	59.5	5.31	56328	0	87.5	SYELPDGQVITIGNER	iTRAQ4plex (N-term)
1	sp|P63261|ACTG_HUMAN	Actin, cytoplasmic 2 OS=Homo sapiens GN=ACTG1 PE=1 SV=1	19473	41766	419	17	59.5	5.31	56329	0	73.85	SYELPDGQVITIGNER	iTRAQ4plex (N-term)
1	sp|P63261|ACTG_HUMAN	Actin, cytoplasmic 2 OS=Homo sapiens GN=ACTG1 PE=1 SV=1	19473	41766	419	17	59.5	5.31	56331	0	57.9	SYELPDGQVITIGNER	iTRAQ4plex (N-term)
1	sp|P63261|ACTG_HUMAN	Actin, cytoplasmic 2 OS=Homo sapiens GN=ACTG1 PE=1 SV=1	19473	41766	419	17	59.5	5.31	56332	0	107.99	SYELPDGQVITIGNER	iTRAQ4plex (N-term)
1	sp|P63261|ACTG_HUMAN	Actin, cytoplasmic 2 OS=Homo sapiens GN=ACTG1 PE=1 SV=1	19473	41766	419	17	59.5	5.31	56333	0	65.07	SYELPDGQVITIGNER	iTRAQ4plex (N-term)
1	sp|P63261|ACTG_HUMAN	Actin, cytoplasmic 2 OS=Homo sapiens GN=ACTG1 PE=1 SV=1	19473	41766	419	17	59.5	5.31	56334	0	103.64	SYELPDGQVITIGNER	iTRAQ4plex (N-term)
1	sp|P63261|ACTG_HUMAN	Actin, cytoplasmic 2 OS=Homo sapiens GN=ACTG1 PE=1 SV=1	19473	41766	419	17	59.5	5.31	56335	0	78.89	SYELPDGQVITIGNER	iTRAQ4plex (N-term)
1	sp|P63261|ACTG_HUMAN	Actin, cytoplasmic 2 OS=Homo sapiens GN=ACTG1 PE=1 SV=1	19473	41766	419	17	59.5	5.31	56336	0	61.01	SYELPDGQVITIGNER	iTRAQ4plex (N-term)
1	sp|P63261|ACTG_HUMAN	Actin, cytoplasmic 2 OS=Homo sapiens GN=ACTG1 PE=1 SV=1	19473	41766	419	17	59.5	5.31	56337	0	67.32	SYELPDGQVITIGNER	iTRAQ4plex (N-term)
1	sp|P63261|ACTG_HUMAN	Actin, cytoplasmic 2 OS=Homo sapiens GN=ACTG1 PE=1 SV=1	19473	41766	419	17	59.5	5.31	56338	0	74.57	SYELPDGQVITIGNER	iTRAQ4plex (N-term)
1	sp|P63261|ACTG_HUMAN	Actin, cytoplasmic 2 OS=Homo sapiens GN=ACTG1 PE=1 SV=1	19473	41766	419	17	59.5	5.31	56339	0	105.12	SYELPDGQVITIGNER	iTRAQ4plex (N-term)
1	sp|P63261|ACTG_HUMAN	Actin, cytoplasmic 2 OS=Homo sapiens GN=ACTG1 PE=1 SV=1	19473	41766	419	17	59.5	5.31	56340	0	57.85	SYELPDGQVITIGNER	iTRAQ4plex (N-term)
1	sp|P63261|ACTG_HUMAN	Actin, cytoplasmic 2 OS=Homo sapiens GN=ACTG1 PE=1 SV=1	19473	41766	419	17	59.5	5.31	56341	0	86.71	SYELPDGQVITIGNER	iTRAQ4plex (N-term)
1	sp|P63261|ACTG_HUMAN	Actin, cytoplasmic 2 OS=Homo sapiens GN=ACTG1 PE=1 SV=1	19473	41766	419	17	59.5	5.31	56342	0	99	SYELPDGQVITIGNER	iTRAQ4plex (N-term)
1	sp|P63261|ACTG_HUMAN	Actin, cytoplasmic 2 OS=Homo sapiens GN=ACTG1 PE=1 SV=1	19473	41766	419	17	59.5	5.31	56343	0	62.63	SYELPDGQVITIGNER	iTRAQ4plex (N-term)
1	sp|P63261|ACTG_HUMAN	Actin, cytoplasmic 2 OS=Homo sapiens GN=ACTG1 PE=1 SV=1	19473	41766	419	17	59.5	5.31	56345	0	68.73	SYELPDGQVITIGNER	iTRAQ4plex (N-term)
1	sp|P63261|ACTG_HUMAN	Actin, cytoplasmic 2 OS=Homo sapiens GN=ACTG1 PE=1 SV=1	19473	41766	419	17	59.5	5.31	56346	0	94.38	SYELPDGQVITIGNER	iTRAQ4plex (N-term)
1	sp|P63261|ACTG_HUMAN	Actin, cytoplasmic 2 OS=Homo sapiens GN=ACTG1 PE=1 SV=1	19473	41766	419	17	59.5	5.31	56347	0	100.24	SYELPDGQVITIGNER	iTRAQ4plex (N-term)
1	sp|P63261|ACTG_HUMAN	Actin, cytoplasmic 2 OS=Homo sapiens GN=ACTG1 PE=1 SV=1	19473	41766	419	17	59.5	5.31	56349	0	61.13	SYELPDGQVITIGNER	iTRAQ4plex (N-term)
1	sp|P63261|ACTG_HUMAN	Actin, cytoplasmic 2 OS=Homo sapiens GN=ACTG1 PE=1 SV=1	19473	41766	419	17	59.5	5.31	56350	0	107.76	SYELPDGQVITIGNER	iTRAQ4plex (N-term)
1	sp|P63261|ACTG_HUMAN	Actin, cytoplasmic 2 OS=Homo sapiens GN=ACTG1 PE=1 SV=1	19473	41766	419	17	59.5	5.31	56351	0	83.68	SYELPDGQVITIGNER	iTRAQ4plex (N-term)
1	sp|P63261|ACTG_HUMAN	Actin, cytoplasmic 2 OS=Homo sapiens GN=ACTG1 PE=1 SV=1	19473	41766	419	17	59.5	5.31	56352	0	94.99	SYELPDGQVITIGNER	iTRAQ4plex (N-term)
1	sp|P63261|ACTG_HUMAN	Actin, cytoplasmic 2 OS=Homo sapiens GN=ACTG1 PE=1 SV=1	19473	41766	419	17	59.5	5.31	56354	0	47.14	SYELPDGQVITIGNER	iTRAQ4plex (N-term)
1	sp|P63261|ACTG_HUMAN	Actin, cytoplasmic 2 OS=Homo sapiens GN=ACTG1 PE=1 SV=1	19473	41766	419	17	59.5	5.31	56355	0	101.66	SYELPDGQVITIGNER	iTRAQ4plex (N-term)
1	sp|P63261|ACTG_HUMAN	Actin, cytoplasmic 2 OS=Homo sapiens GN=ACTG1 PE=1 SV=1	19473	41766	419	17	59.5	5.31	56356	0	98.13	SYELPDGQVITIGNER	iTRAQ4plex (N-term)
1	sp|P63261|ACTG_HUMAN	Actin, cytoplasmic 2 OS=Homo sapiens GN=ACTG1 PE=1 SV=1	19473	41766	419	17	59.5	5.31	56358	0	94.85	SYELPDGQVITIGNER	iTRAQ4plex (N-term)
1	sp|P63261|ACTG_HUMAN	Actin, cytoplasmic 2 OS=Homo sapiens GN=ACTG1 PE=1 SV=1	19473	41766	419	17	59.5	5.31	56359	0	101.59	SYELPDGQVITIGNER	iTRAQ4plex (N-term)
1	sp|P63261|ACTG_HUMAN	Actin, cytoplasmic 2 OS=Homo sapiens GN=ACTG1 PE=1 SV=1	19473	41766	419	17	59.5	5.31	56365	0	90.53	SYELPDGQVITIGNER	iTRAQ4plex (N-term)
1	sp|P63261|ACTG_HUMAN	Actin, cytoplasmic 2 OS=Homo sapiens GN=ACTG1 PE=1 SV=1	19473	41766	419	17	59.5	5.31	56395	0	82.48	SYELPDGQVITIGNER	Deamidated (NQ); iTRAQ4plex (N-term)
1	sp|P63261|ACTG_HUMAN	Actin, cytoplasmic 2 OS=Homo sapiens GN=ACTG1 PE=1 SV=1	19473	41766	419	17	59.5	5.31	56396	0	114.51	SYELPDGQVITIGNER	Deamidated (NQ); iTRAQ4plex (N-term)
1	sp|P63261|ACTG_HUMAN	Actin, cytoplasmic 2 OS=Homo sapiens GN=ACTG1 PE=1 SV=1	19473	41766	419	17	59.5	5.31	56397	0	97.92	SYELPDGQVITIGNER	Deamidated (NQ); iTRAQ4plex (N-term)
1	sp|P63261|ACTG_HUMAN	Actin, cytoplasmic 2 OS=Homo sapiens GN=ACTG1 PE=1 SV=1	19473	41766	419	17	59.5	5.31	56399	0	109.28	SYELPDGQVITIGNER	Deamidated (NQ); iTRAQ4plex (N-term)
1	sp|P63261|ACTG_HUMAN	Actin, cytoplasmic 2 OS=Homo sapiens GN=ACTG1 PE=1 SV=1	19473	41766	419	17	59.5	5.31	56401	0	106.7	SYELPDGQVITIGNER	Deamidated (NQ); iTRAQ4plex (N-term)
1	sp|P63261|ACTG_HUMAN	Actin, cytoplasmic 2 OS=Homo sapiens GN=ACTG1 PE=1 SV=1	19473	41766	419	17	59.5	5.31	56403	0	77.53	SYELPDGQVITIGNER	Deamidated (NQ); iTRAQ4plex (N-term)
1	sp|P63261|ACTG_HUMAN	Actin, cytoplasmic 2 OS=Homo sapiens GN=ACTG1 PE=1 SV=1	19473	41766	419	17	59.5	5.31	56404	0	107.74	SYELPDGQVITIGNER	Deamidated (NQ); iTRAQ4plex (N-term)
1	sp|P63261|ACTG_HUMAN	Actin, cytoplasmic 2 OS=Homo sapiens GN=ACTG1 PE=1 SV=1	19473	41766	419	17	59.5	5.31	56406	0	92.96	SYELPDGQVITIGNER	Deamidated (NQ); iTRAQ4plex (N-term)
1	sp|P63261|ACTG_HUMAN	Actin, cytoplasmic 2 OS=Homo sapiens GN=ACTG1 PE=1 SV=1	19473	41766	419	17	59.5	5.31	70114	1	73.75	YPIEHGIVTNWDDMEK	iTRAQ4plex (K); iTRAQ4plex (N-term)
1	sp|P63261|ACTG_HUMAN	Actin, cytoplasmic 2 OS=Homo sapiens GN=ACTG1 PE=1 SV=1	19473	41766	419	17	59.5	5.31	70115	1	82.94	YPIEHGIVTNWDDMEK	iTRAQ4plex (K); iTRAQ4plex (N-term)
1	sp|P63261|ACTG_HUMAN	Actin, cytoplasmic 2 OS=Homo sapiens GN=ACTG1 PE=1 SV=1	19473	41766	419	17	59.5	5.31	70116	1	66.04	YPIEHGIVTNWDDMEK	iTRAQ4plex (K); iTRAQ4plex (N-term)
1	sp|P63261|ACTG_HUMAN	Actin, cytoplasmic 2 OS=Homo sapiens GN=ACTG1 PE=1 SV=1	19473	41766	419	17	59.5	5.31	70118	1	71.35	YPIEHGIVTNWDDMEK	iTRAQ4plex (K); iTRAQ4plex (N-term)
1	sp|P63261|ACTG_HUMAN	Actin, cytoplasmic 2 OS=Homo sapiens GN=ACTG1 PE=1 SV=1	19473	41766	419	17	59.5	5.31	70120	1	72.42	YPIEHGIVTNWDDMEK	iTRAQ4plex (K); iTRAQ4plex (N-term)
1	sp|P63261|ACTG_HUMAN	Actin, cytoplasmic 2 OS=Homo sapiens GN=ACTG1 PE=1 SV=1	19473	41766	419	17	59.5	5.31	70121	1	81.22	YPIEHGIVTNWDDMEK	iTRAQ4plex (K); iTRAQ4plex (N-term)
1	sp|P63261|ACTG_HUMAN	Actin, cytoplasmic 2 OS=Homo sapiens GN=ACTG1 PE=1 SV=1	19473	41766	419	17	59.5	5.31	70123	1	74.94	YPIEHGIVTNWDDMEK	iTRAQ4plex (K); iTRAQ4plex (N-term)
1	sp|P63261|ACTG_HUMAN	Actin, cytoplasmic 2 OS=Homo sapiens GN=ACTG1 PE=1 SV=1	19473	41766	419	17	59.5	5.31	70176	1	58.76	YPIEHGIVTNWDDMEK	Deamidated (NQ); iTRAQ4plex (K); iTRAQ4plex (N-term)
1	sp|P63261|ACTG_HUMAN	Actin, cytoplasmic 2 OS=Homo sapiens GN=ACTG1 PE=1 SV=1	19473	41766	419	17	59.5	5.31	70177	1	58.62	YPIEHGIVTNWDDMEK	Deamidated (NQ); iTRAQ4plex (K); iTRAQ4plex (N-term)
1	sp|P63261|ACTG_HUMAN	Actin, cytoplasmic 2 OS=Homo sapiens GN=ACTG1 PE=1 SV=1	19473	41766	419	17	59.5	5.31	70358	1	71.26	VAPEEHPVLLTEAPLNPK	iTRAQ4plex (K); iTRAQ4plex (N-term)
1	sp|P63261|ACTG_HUMAN	Actin, cytoplasmic 2 OS=Homo sapiens GN=ACTG1 PE=1 SV=1	19473	41766	419	17	59.5	5.31	70359	1	76.31	VAPEEHPVLLTEAPLNPK	iTRAQ4plex (K); iTRAQ4plex (N-term)
1	sp|P63261|ACTG_HUMAN	Actin, cytoplasmic 2 OS=Homo sapiens GN=ACTG1 PE=1 SV=1	19473	41766	419	17	59.5	5.31	70361	1	45.87	VAPEEHPVLLTEAPLNPK	iTRAQ4plex (K); iTRAQ4plex (N-term)
1	sp|P63261|ACTG_HUMAN	Actin, cytoplasmic 2 OS=Homo sapiens GN=ACTG1 PE=1 SV=1	19473	41766	419	17	59.5	5.31	70364	1	82.9	VAPEEHPVLLTEAPLNPK	iTRAQ4plex (K); iTRAQ4plex (N-term)
1	sp|P63261|ACTG_HUMAN	Actin, cytoplasmic 2 OS=Homo sapiens GN=ACTG1 PE=1 SV=1	19473	41766	419	17	59.5	5.31	70365	1	76.85	VAPEEHPVLLTEAPLNPK	iTRAQ4plex (K); iTRAQ4plex (N-term)
1	sp|P63261|ACTG_HUMAN	Actin, cytoplasmic 2 OS=Homo sapiens GN=ACTG1 PE=1 SV=1	19473	41766	419	17	59.5	5.31	70367	1	78.42	VAPEEHPVLLTEAPLNPK	iTRAQ4plex (K); iTRAQ4plex (N-term)
1	sp|P63261|ACTG_HUMAN	Actin, cytoplasmic 2 OS=Homo sapiens GN=ACTG1 PE=1 SV=1	19473	41766	419	17	59.5	5.31	70368	1	62.54	VAPEEHPVLLTEAPLNPK	iTRAQ4plex (K); iTRAQ4plex (N-term)
1	sp|P63261|ACTG_HUMAN	Actin, cytoplasmic 2 OS=Homo sapiens GN=ACTG1 PE=1 SV=1	19473	41766	419	17	59.5	5.31	70369	1	71.01	VAPEEHPVLLTEAPLNPK	iTRAQ4plex (K); iTRAQ4plex (N-term)
1	sp|P63261|ACTG_HUMAN	Actin, cytoplasmic 2 OS=Homo sapiens GN=ACTG1 PE=1 SV=1	19473	41766	419	17	59.5	5.31	70371	1	66.73	VAPEEHPVLLTEAPLNPK	iTRAQ4plex (K); iTRAQ4plex (N-term)
1	sp|P63261|ACTG_HUMAN	Actin, cytoplasmic 2 OS=Homo sapiens GN=ACTG1 PE=1 SV=1	19473	41766	419	17	59.5	5.31	70372	1	78.42	VAPEEHPVLLTEAPLNPK	iTRAQ4plex (K); iTRAQ4plex (N-term)
1	sp|P63261|ACTG_HUMAN	Actin, cytoplasmic 2 OS=Homo sapiens GN=ACTG1 PE=1 SV=1	19473	41766	419	17	59.5	5.31	70374	1	42.32	VAPEEHPVLLTEAPLNPK	iTRAQ4plex (K); iTRAQ4plex (N-term)
1	sp|P63261|ACTG_HUMAN	Actin, cytoplasmic 2 OS=Homo sapiens GN=ACTG1 PE=1 SV=1	19473	41766	419	17	59.5	5.31	70375	1	76.13	VAPEEHPVLLTEAPLNPK	iTRAQ4plex (K); iTRAQ4plex (N-term)
1	sp|P63261|ACTG_HUMAN	Actin, cytoplasmic 2 OS=Homo sapiens GN=ACTG1 PE=1 SV=1	19473	41766	419	17	59.5	5.31	70377	1	78.43	VAPEEHPVLLTEAPLNPK	iTRAQ4plex (K); iTRAQ4plex (N-term)
1	sp|P63261|ACTG_HUMAN	Actin, cytoplasmic 2 OS=Homo sapiens GN=ACTG1 PE=1 SV=1	19473	41766	419	17	59.5	5.31	70378	1	85.61	VAPEEHPVLLTEAPLNPK	iTRAQ4plex (K); iTRAQ4plex (N-term)
1	sp|P63261|ACTG_HUMAN	Actin, cytoplasmic 2 OS=Homo sapiens GN=ACTG1 PE=1 SV=1	19473	41766	419	17	59.5	5.31	70379	1	93.71	VAPEEHPVLLTEAPLNPK	iTRAQ4plex (K); iTRAQ4plex (N-term)
1	sp|P63261|ACTG_HUMAN	Actin, cytoplasmic 2 OS=Homo sapiens GN=ACTG1 PE=1 SV=1	19473	41766	419	17	59.5	5.31	70381	1	73.89	VAPEEHPVLLTEAPLNPK	iTRAQ4plex (K); iTRAQ4plex (N-term)
1	sp|P63261|ACTG_HUMAN	Actin, cytoplasmic 2 OS=Homo sapiens GN=ACTG1 PE=1 SV=1	19473	41766	419	17	59.5	5.31	70388	1	70.6	VAPEEHPVLLTEAPLNPK	iTRAQ4plex (K); iTRAQ4plex (N-term)
1	sp|P63261|ACTG_HUMAN	Actin, cytoplasmic 2 OS=Homo sapiens GN=ACTG1 PE=1 SV=1	19473	41766	419	17	59.5	5.31	70389	1	60.39	VAPEEHPVLLTEAPLNPK	iTRAQ4plex (K); iTRAQ4plex (N-term)
1	sp|P63261|ACTG_HUMAN	Actin, cytoplasmic 2 OS=Homo sapiens GN=ACTG1 PE=1 SV=1	19473	41766	419	17	59.5	5.31	70390	1	80.48	VAPEEHPVLLTEAPLNPK	iTRAQ4plex (K); iTRAQ4plex (N-term)
1	sp|P63261|ACTG_HUMAN	Actin, cytoplasmic 2 OS=Homo sapiens GN=ACTG1 PE=1 SV=1	19473	41766	419	17	59.5	5.31	70392	1	52.04	VAPEEHPVLLTEAPLNPK	iTRAQ4plex (K); iTRAQ4plex (N-term)
1	sp|P63261|ACTG_HUMAN	Actin, cytoplasmic 2 OS=Homo sapiens GN=ACTG1 PE=1 SV=1	19473	41766	419	17	59.5	5.31	70394	1	42.15	VAPEEHPVLLTEAPLNPK	iTRAQ4plex (K); iTRAQ4plex (N-term)
1	sp|P63261|ACTG_HUMAN	Actin, cytoplasmic 2 OS=Homo sapiens GN=ACTG1 PE=1 SV=1	19473	41766	419	17	59.5	5.31	70421	1	56.56	VAPEEHPVLLTEAPLNPK	Deamidated (NQ); iTRAQ4plex (K); iTRAQ4plex (N-term)
1	sp|P63261|ACTG_HUMAN	Actin, cytoplasmic 2 OS=Homo sapiens GN=ACTG1 PE=1 SV=1	19473	41766	419	17	59.5	5.31	70424	1	47.48	VAPEEHPVLLTEAPLNPK	Deamidated (NQ); iTRAQ4plex (K); iTRAQ4plex (N-term)
1	sp|P63261|ACTG_HUMAN	Actin, cytoplasmic 2 OS=Homo sapiens GN=ACTG1 PE=1 SV=1	19473	41766	419	17	59.5	5.31	70425	1	56.08	VAPEEHPVLLTEAPLNPK	Deamidated (NQ); iTRAQ4plex (K); iTRAQ4plex (N-term)
1	sp|P63261|ACTG_HUMAN	Actin, cytoplasmic 2 OS=Homo sapiens GN=ACTG1 PE=1 SV=1	19473	41766	419	17	59.5	5.31	70739	1	55.51	YPIEHGIVTNWDDMEK	iTRAQ4plex (K); iTRAQ4plex (N-term); Oxidation (M)
1	sp|P63261|ACTG_HUMAN	Actin, cytoplasmic 2 OS=Homo sapiens GN=ACTG1 PE=1 SV=1	19473	41766	419	17	59.5	5.31	70742	1	94.85	YPIEHGIVTNWDDMEK	iTRAQ4plex (K); iTRAQ4plex (N-term); Oxidation (M)
1	sp|P63261|ACTG_HUMAN	Actin, cytoplasmic 2 OS=Homo sapiens GN=ACTG1 PE=1 SV=1	19473	41766	419	17	59.5	5.31	70743	1	65.1	YPIEHGIVTNWDDMEK	iTRAQ4plex (K); iTRAQ4plex (N-term); Oxidation (M)
1	sp|P63261|ACTG_HUMAN	Actin, cytoplasmic 2 OS=Homo sapiens GN=ACTG1 PE=1 SV=1	19473	41766	419	17	59.5	5.31	70744	1	60.14	YPIEHGIVTNWDDMEK	iTRAQ4plex (K); iTRAQ4plex (N-term); Oxidation (M)
1	sp|P63261|ACTG_HUMAN	Actin, cytoplasmic 2 OS=Homo sapiens GN=ACTG1 PE=1 SV=1	19473	41766	419	17	59.5	5.31	74896	1	99.16	DLYANTVLSGGTTMYPGIADR	iTRAQ4plex (N-term)
1	sp|P63261|ACTG_HUMAN	Actin, cytoplasmic 2 OS=Homo sapiens GN=ACTG1 PE=1 SV=1	19473	41766	419	17	59.5	5.31	74897	1	113.4	DLYANTVLSGGTTMYPGIADR	iTRAQ4plex (N-term)
1	sp|P63261|ACTG_HUMAN	Actin, cytoplasmic 2 OS=Homo sapiens GN=ACTG1 PE=1 SV=1	19473	41766	419	17	59.5	5.31	74898	1	94.92	DLYANTVLSGGTTMYPGIADR	iTRAQ4plex (N-term)
1	sp|P63261|ACTG_HUMAN	Actin, cytoplasmic 2 OS=Homo sapiens GN=ACTG1 PE=1 SV=1	19473	41766	419	17	59.5	5.31	74899	1	48.12	DLYANTVLSGGTTMYPGIADR	iTRAQ4plex (N-term)
1	sp|P63261|ACTG_HUMAN	Actin, cytoplasmic 2 OS=Homo sapiens GN=ACTG1 PE=1 SV=1	19473	41766	419	17	59.5	5.31	74900	1	43.97	DLYANTVLSGGTTMYPGIADR	iTRAQ4plex (N-term)
1	sp|P63261|ACTG_HUMAN	Actin, cytoplasmic 2 OS=Homo sapiens GN=ACTG1 PE=1 SV=1	19473	41766	419	17	59.5	5.31	74901	1	62.75	DLYANTVLSGGTTMYPGIADR	iTRAQ4plex (N-term)
1	sp|P63261|ACTG_HUMAN	Actin, cytoplasmic 2 OS=Homo sapiens GN=ACTG1 PE=1 SV=1	19473	41766	419	17	59.5	5.31	74902	1	50.69	DLYANTVLSGGTTMYPGIADR	iTRAQ4plex (N-term)
1	sp|P63261|ACTG_HUMAN	Actin, cytoplasmic 2 OS=Homo sapiens GN=ACTG1 PE=1 SV=1	19473	41766	419	17	59.5	5.31	74903	1	62.17	DLYANTVLSGGTTMYPGIADR	iTRAQ4plex (N-term)
1	sp|P63261|ACTG_HUMAN	Actin, cytoplasmic 2 OS=Homo sapiens GN=ACTG1 PE=1 SV=1	19473	41766	419	17	59.5	5.31	74904	1	95.55	DLYANTVLSGGTTMYPGIADR	iTRAQ4plex (N-term)
1	sp|P63261|ACTG_HUMAN	Actin, cytoplasmic 2 OS=Homo sapiens GN=ACTG1 PE=1 SV=1	19473	41766	419	17	59.5	5.31	74905	1	87.17	DLYANTVLSGGTTMYPGIADR	iTRAQ4plex (N-term)
1	sp|P63261|ACTG_HUMAN	Actin, cytoplasmic 2 OS=Homo sapiens GN=ACTG1 PE=1 SV=1	19473	41766	419	17	59.5	5.31	74906	1	47.11	DLYANTVLSGGTTMYPGIADR	iTRAQ4plex (N-term)
1	sp|P63261|ACTG_HUMAN	Actin, cytoplasmic 2 OS=Homo sapiens GN=ACTG1 PE=1 SV=1	19473	41766	419	17	59.5	5.31	74907	1	45.75	DLYANTVLSGGTTMYPGIADR	iTRAQ4plex (N-term)
1	sp|P63261|ACTG_HUMAN	Actin, cytoplasmic 2 OS=Homo sapiens GN=ACTG1 PE=1 SV=1	19473	41766	419	17	59.5	5.31	74908	1	118.33	DLYANTVLSGGTTMYPGIADR	iTRAQ4plex (N-term)
1	sp|P63261|ACTG_HUMAN	Actin, cytoplasmic 2 OS=Homo sapiens GN=ACTG1 PE=1 SV=1	19473	41766	419	17	59.5	5.31	74912	1	80.92	DLYANTVLSGGTTMYPGIADR	iTRAQ4plex (N-term)
1	sp|P63261|ACTG_HUMAN	Actin, cytoplasmic 2 OS=Homo sapiens GN=ACTG1 PE=1 SV=1	19473	41766	419	17	59.5	5.31	74913	1	48.64	DLYANTVLSGGTTMYPGIADR	iTRAQ4plex (N-term)
1	sp|P63261|ACTG_HUMAN	Actin, cytoplasmic 2 OS=Homo sapiens GN=ACTG1 PE=1 SV=1	19473	41766	419	17	59.5	5.31	74916	1	57.89	DLYANTVLSGGTTMYPGIADR	iTRAQ4plex (N-term)
1	sp|P63261|ACTG_HUMAN	Actin, cytoplasmic 2 OS=Homo sapiens GN=ACTG1 PE=1 SV=1	19473	41766	419	17	59.5	5.31	74917	1	59.42	DLYANTVLSGGTTMYPGIADR	iTRAQ4plex (N-term)
1	sp|P63261|ACTG_HUMAN	Actin, cytoplasmic 2 OS=Homo sapiens GN=ACTG1 PE=1 SV=1	19473	41766	419	17	59.5	5.31	74918	1	84.77	DLYANTVLSGGTTMYPGIADR	iTRAQ4plex (N-term)
1	sp|P63261|ACTG_HUMAN	Actin, cytoplasmic 2 OS=Homo sapiens GN=ACTG1 PE=1 SV=1	19473	41766	419	17	59.5	5.31	74919	1	54.71	DLYANTVLSGGTTMYPGIADR	iTRAQ4plex (N-term)
1	sp|P63261|ACTG_HUMAN	Actin, cytoplasmic 2 OS=Homo sapiens GN=ACTG1 PE=1 SV=1	19473	41766	419	17	59.5	5.31	74920	1	112.07	DLYANTVLSGGTTMYPGIADR	iTRAQ4plex (N-term)
1	sp|P63261|ACTG_HUMAN	Actin, cytoplasmic 2 OS=Homo sapiens GN=ACTG1 PE=1 SV=1	19473	41766	419	17	59.5	5.31	74921	1	83.74	DLYANTVLSGGTTMYPGIADR	iTRAQ4plex (N-term)
1	sp|P63261|ACTG_HUMAN	Actin, cytoplasmic 2 OS=Homo sapiens GN=ACTG1 PE=1 SV=1	19473	41766	419	17	59.5	5.31	74922	1	80.7	DLYANTVLSGGTTMYPGIADR	iTRAQ4plex (N-term)
1	sp|P63261|ACTG_HUMAN	Actin, cytoplasmic 2 OS=Homo sapiens GN=ACTG1 PE=1 SV=1	19473	41766	419	17	59.5	5.31	74923	1	81.53	DLYANTVLSGGTTMYPGIADR	iTRAQ4plex (N-term)
1	sp|P63261|ACTG_HUMAN	Actin, cytoplasmic 2 OS=Homo sapiens GN=ACTG1 PE=1 SV=1	19473	41766	419	17	59.5	5.31	74924	1	103.85	DLYANTVLSGGTTMYPGIADR	iTRAQ4plex (N-term)
1	sp|P63261|ACTG_HUMAN	Actin, cytoplasmic 2 OS=Homo sapiens GN=ACTG1 PE=1 SV=1	19473	41766	419	17	59.5	5.31	74925	1	63.19	DLYANTVLSGGTTMYPGIADR	iTRAQ4plex (N-term)
1	sp|P63261|ACTG_HUMAN	Actin, cytoplasmic 2 OS=Homo sapiens GN=ACTG1 PE=1 SV=1	19473	41766	419	17	59.5	5.31	74926	1	126.86	DLYANTVLSGGTTMYPGIADR	iTRAQ4plex (N-term)
1	sp|P63261|ACTG_HUMAN	Actin, cytoplasmic 2 OS=Homo sapiens GN=ACTG1 PE=1 SV=1	19473	41766	419	17	59.5	5.31	74927	1	102.78	DLYANTVLSGGTTMYPGIADR	iTRAQ4plex (N-term)
1	sp|P63261|ACTG_HUMAN	Actin, cytoplasmic 2 OS=Homo sapiens GN=ACTG1 PE=1 SV=1	19473	41766	419	17	59.5	5.31	74928	1	85.49	DLYANTVLSGGTTMYPGIADR	iTRAQ4plex (N-term)
1	sp|P63261|ACTG_HUMAN	Actin, cytoplasmic 2 OS=Homo sapiens GN=ACTG1 PE=1 SV=1	19473	41766	419	17	59.5	5.31	74931	1	61.59	DLYANTVLSGGTTMYPGIADR	iTRAQ4plex (N-term)
1	sp|P63261|ACTG_HUMAN	Actin, cytoplasmic 2 OS=Homo sapiens GN=ACTG1 PE=1 SV=1	19473	41766	419	17	59.5	5.31	74932	1	87.79	DLYANTVLSGGTTMYPGIADR	iTRAQ4plex (N-term)
1	sp|P63261|ACTG_HUMAN	Actin, cytoplasmic 2 OS=Homo sapiens GN=ACTG1 PE=1 SV=1	19473	41766	419	17	59.5	5.31	74933	1	61.78	DLYANTVLSGGTTMYPGIADR	iTRAQ4plex (N-term)
1	sp|P63261|ACTG_HUMAN	Actin, cytoplasmic 2 OS=Homo sapiens GN=ACTG1 PE=1 SV=1	19473	41766	419	17	59.5	5.31	74934	1	62.46	DLYANTVLSGGTTMYPGIADR	iTRAQ4plex (N-term)
1	sp|P63261|ACTG_HUMAN	Actin, cytoplasmic 2 OS=Homo sapiens GN=ACTG1 PE=1 SV=1	19473	41766	419	17	59.5	5.31	74935	1	91.33	DLYANTVLSGGTTMYPGIADR	iTRAQ4plex (N-term)
1	sp|P63261|ACTG_HUMAN	Actin, cytoplasmic 2 OS=Homo sapiens GN=ACTG1 PE=1 SV=1	19473	41766	419	17	59.5	5.31	74936	1	48.88	DLYANTVLSGGTTMYPGIADR	iTRAQ4plex (N-term)
1	sp|P63261|ACTG_HUMAN	Actin, cytoplasmic 2 OS=Homo sapiens GN=ACTG1 PE=1 SV=1	19473	41766	419	17	59.5	5.31	74937	1	76.43	DLYANTVLSGGTTMYPGIADR	iTRAQ4plex (N-term)
1	sp|P63261|ACTG_HUMAN	Actin, cytoplasmic 2 OS=Homo sapiens GN=ACTG1 PE=1 SV=1	19473	41766	419	17	59.5	5.31	74938	1	44.35	DLYANTVLSGGTTMYPGIADR	iTRAQ4plex (N-term)
1	sp|P63261|ACTG_HUMAN	Actin, cytoplasmic 2 OS=Homo sapiens GN=ACTG1 PE=1 SV=1	19473	41766	419	17	59.5	5.31	74939	1	126.87	DLYANTVLSGGTTMYPGIADR	iTRAQ4plex (N-term)
1	sp|P63261|ACTG_HUMAN	Actin, cytoplasmic 2 OS=Homo sapiens GN=ACTG1 PE=1 SV=1	19473	41766	419	17	59.5	5.31	74940	1	99.01	DLYANTVLSGGTTMYPGIADR	iTRAQ4plex (N-term)
1	sp|P63261|ACTG_HUMAN	Actin, cytoplasmic 2 OS=Homo sapiens GN=ACTG1 PE=1 SV=1	19473	41766	419	17	59.5	5.31	74941	1	83.61	DLYANTVLSGGTTMYPGIADR	iTRAQ4plex (N-term)
1	sp|P63261|ACTG_HUMAN	Actin, cytoplasmic 2 OS=Homo sapiens GN=ACTG1 PE=1 SV=1	19473	41766	419	17	59.5	5.31	74942	1	103.73	DLYANTVLSGGTTMYPGIADR	iTRAQ4plex (N-term)
1	sp|P63261|ACTG_HUMAN	Actin, cytoplasmic 2 OS=Homo sapiens GN=ACTG1 PE=1 SV=1	19473	41766	419	17	59.5	5.31	74943	1	107.24	DLYANTVLSGGTTMYPGIADR	iTRAQ4plex (N-term)
1	sp|P63261|ACTG_HUMAN	Actin, cytoplasmic 2 OS=Homo sapiens GN=ACTG1 PE=1 SV=1	19473	41766	419	17	59.5	5.31	74944	1	94.54	DLYANTVLSGGTTMYPGIADR	iTRAQ4plex (N-term)
1	sp|P63261|ACTG_HUMAN	Actin, cytoplasmic 2 OS=Homo sapiens GN=ACTG1 PE=1 SV=1	19473	41766	419	17	59.5	5.31	74946	1	112.04	DLYANTVLSGGTTMYPGIADR	iTRAQ4plex (N-term)
1	sp|P63261|ACTG_HUMAN	Actin, cytoplasmic 2 OS=Homo sapiens GN=ACTG1 PE=1 SV=1	19473	41766	419	17	59.5	5.31	74947	1	113.57	DLYANTVLSGGTTMYPGIADR	iTRAQ4plex (N-term)
1	sp|P63261|ACTG_HUMAN	Actin, cytoplasmic 2 OS=Homo sapiens GN=ACTG1 PE=1 SV=1	19473	41766	419	17	59.5	5.31	74948	1	63.22	DLYANTVLSGGTTMYPGIADR	iTRAQ4plex (N-term)
1	sp|P63261|ACTG_HUMAN	Actin, cytoplasmic 2 OS=Homo sapiens GN=ACTG1 PE=1 SV=1	19473	41766	419	17	59.5	5.31	74949	1	126.78	DLYANTVLSGGTTMYPGIADR	iTRAQ4plex (N-term)
1	sp|P63261|ACTG_HUMAN	Actin, cytoplasmic 2 OS=Homo sapiens GN=ACTG1 PE=1 SV=1	19473	41766	419	17	59.5	5.31	74950	1	99.24	DLYANTVLSGGTTMYPGIADR	iTRAQ4plex (N-term)
1	sp|P63261|ACTG_HUMAN	Actin, cytoplasmic 2 OS=Homo sapiens GN=ACTG1 PE=1 SV=1	19473	41766	419	17	59.5	5.31	74951	1	112.33	DLYANTVLSGGTTMYPGIADR	iTRAQ4plex (N-term)
1	sp|P63261|ACTG_HUMAN	Actin, cytoplasmic 2 OS=Homo sapiens GN=ACTG1 PE=1 SV=1	19473	41766	419	17	59.5	5.31	74952	1	110.03	DLYANTVLSGGTTMYPGIADR	iTRAQ4plex (N-term)
1	sp|P63261|ACTG_HUMAN	Actin, cytoplasmic 2 OS=Homo sapiens GN=ACTG1 PE=1 SV=1	19473	41766	419	17	59.5	5.31	74953	1	106.76	DLYANTVLSGGTTMYPGIADR	iTRAQ4plex (N-term)
1	sp|P63261|ACTG_HUMAN	Actin, cytoplasmic 2 OS=Homo sapiens GN=ACTG1 PE=1 SV=1	19473	41766	419	17	59.5	5.31	74954	1	108.86	DLYANTVLSGGTTMYPGIADR	iTRAQ4plex (N-term)
1	sp|P63261|ACTG_HUMAN	Actin, cytoplasmic 2 OS=Homo sapiens GN=ACTG1 PE=1 SV=1	19473	41766	419	17	59.5	5.31	74955	1	72.61	DLYANTVLSGGTTMYPGIADR	iTRAQ4plex (N-term)
1	sp|P63261|ACTG_HUMAN	Actin, cytoplasmic 2 OS=Homo sapiens GN=ACTG1 PE=1 SV=1	19473	41766	419	17	59.5	5.31	74956	1	94.34	DLYANTVLSGGTTMYPGIADR	iTRAQ4plex (N-term)
1	sp|P63261|ACTG_HUMAN	Actin, cytoplasmic 2 OS=Homo sapiens GN=ACTG1 PE=1 SV=1	19473	41766	419	17	59.5	5.31	74958	1	116.03	DLYANTVLSGGTTMYPGIADR	iTRAQ4plex (N-term)
1	sp|P63261|ACTG_HUMAN	Actin, cytoplasmic 2 OS=Homo sapiens GN=ACTG1 PE=1 SV=1	19473	41766	419	17	59.5	5.31	74959	1	110.99	DLYANTVLSGGTTMYPGIADR	iTRAQ4plex (N-term)
1	sp|P63261|ACTG_HUMAN	Actin, cytoplasmic 2 OS=Homo sapiens GN=ACTG1 PE=1 SV=1	19473	41766	419	17	59.5	5.31	74964	1	121.71	DLYANTVLSGGTTMYPGIADR	iTRAQ4plex (N-term)
1	sp|P63261|ACTG_HUMAN	Actin, cytoplasmic 2 OS=Homo sapiens GN=ACTG1 PE=1 SV=1	19473	41766	419	17	59.5	5.31	74976	1	46.18	DLYANTVLSGGTTMYPGIADR	Deamidated (NQ); iTRAQ4plex (N-term)
1	sp|P63261|ACTG_HUMAN	Actin, cytoplasmic 2 OS=Homo sapiens GN=ACTG1 PE=1 SV=1	19473	41766	419	17	59.5	5.31	74978	1	126.1	DLYANTVLSGGTTMYPGIADR	Deamidated (NQ); iTRAQ4plex (N-term)
1	sp|P63261|ACTG_HUMAN	Actin, cytoplasmic 2 OS=Homo sapiens GN=ACTG1 PE=1 SV=1	19473	41766	419	17	59.5	5.31	74979	1	120.06	DLYANTVLSGGTTMYPGIADR	Deamidated (NQ); iTRAQ4plex (N-term)
1	sp|P63261|ACTG_HUMAN	Actin, cytoplasmic 2 OS=Homo sapiens GN=ACTG1 PE=1 SV=1	19473	41766	419	17	59.5	5.31	74980	1	80.55	DLYANTVLSGGTTMYPGIADR	Deamidated (NQ); iTRAQ4plex (N-term)
1	sp|P63261|ACTG_HUMAN	Actin, cytoplasmic 2 OS=Homo sapiens GN=ACTG1 PE=1 SV=1	19473	41766	419	17	59.5	5.31	74981	1	87.99	DLYANTVLSGGTTMYPGIADR	Deamidated (NQ); iTRAQ4plex (N-term)
1	sp|P63261|ACTG_HUMAN	Actin, cytoplasmic 2 OS=Homo sapiens GN=ACTG1 PE=1 SV=1	19473	41766	419	17	59.5	5.31	74982	1	103.63	DLYANTVLSGGTTMYPGIADR	Deamidated (NQ); iTRAQ4plex (N-term)
1	sp|P63261|ACTG_HUMAN	Actin, cytoplasmic 2 OS=Homo sapiens GN=ACTG1 PE=1 SV=1	19473	41766	419	17	59.5	5.31	74983	1	111.76	DLYANTVLSGGTTMYPGIADR	Deamidated (NQ); iTRAQ4plex (N-term)
1	sp|P63261|ACTG_HUMAN	Actin, cytoplasmic 2 OS=Homo sapiens GN=ACTG1 PE=1 SV=1	19473	41766	419	17	59.5	5.31	74984	1	57.75	DLYANTVLSGGTTMYPGIADR	Deamidated (NQ); iTRAQ4plex (N-term)
1	sp|P63261|ACTG_HUMAN	Actin, cytoplasmic 2 OS=Homo sapiens GN=ACTG1 PE=1 SV=1	19473	41766	419	17	59.5	5.31	74985	1	98.66	DLYANTVLSGGTTMYPGIADR	Deamidated (NQ); iTRAQ4plex (N-term)
1	sp|P63261|ACTG_HUMAN	Actin, cytoplasmic 2 OS=Homo sapiens GN=ACTG1 PE=1 SV=1	19473	41766	419	17	59.5	5.31	74986	1	64.43	DLYANTVLSGGTTMYPGIADR	Deamidated (NQ); iTRAQ4plex (N-term)
1	sp|P63261|ACTG_HUMAN	Actin, cytoplasmic 2 OS=Homo sapiens GN=ACTG1 PE=1 SV=1	19473	41766	419	17	59.5	5.31	74987	1	87.3	DLYANTVLSGGTTMYPGIADR	Deamidated (NQ); iTRAQ4plex (N-term)
1	sp|P63261|ACTG_HUMAN	Actin, cytoplasmic 2 OS=Homo sapiens GN=ACTG1 PE=1 SV=1	19473	41766	419	17	59.5	5.31	74988	1	94.78	DLYANTVLSGGTTMYPGIADR	Deamidated (NQ); iTRAQ4plex (N-term)
1	sp|P63261|ACTG_HUMAN	Actin, cytoplasmic 2 OS=Homo sapiens GN=ACTG1 PE=1 SV=1	19473	41766	419	17	59.5	5.31	74989	1	90.8	DLYANTVLSGGTTMYPGIADR	Deamidated (NQ); iTRAQ4plex (N-term)
1	sp|P63261|ACTG_HUMAN	Actin, cytoplasmic 2 OS=Homo sapiens GN=ACTG1 PE=1 SV=1	19473	41766	419	17	59.5	5.31	74990	1	81.15	DLYANTVLSGGTTMYPGIADR	Deamidated (NQ); iTRAQ4plex (N-term)
1	sp|P63261|ACTG_HUMAN	Actin, cytoplasmic 2 OS=Homo sapiens GN=ACTG1 PE=1 SV=1	19473	41766	419	17	59.5	5.31	74991	1	91.71	DLYANTVLSGGTTMYPGIADR	Deamidated (NQ); iTRAQ4plex (N-term)
1	sp|P63261|ACTG_HUMAN	Actin, cytoplasmic 2 OS=Homo sapiens GN=ACTG1 PE=1 SV=1	19473	41766	419	17	59.5	5.31	74992	1	100.06	DLYANTVLSGGTTMYPGIADR	Deamidated (NQ); iTRAQ4plex (N-term)
1	sp|P63261|ACTG_HUMAN	Actin, cytoplasmic 2 OS=Homo sapiens GN=ACTG1 PE=1 SV=1	19473	41766	419	17	59.5	5.31	74993	1	61.95	DLYANTVLSGGTTMYPGIADR	Deamidated (NQ); iTRAQ4plex (N-term)
1	sp|P63261|ACTG_HUMAN	Actin, cytoplasmic 2 OS=Homo sapiens GN=ACTG1 PE=1 SV=1	19473	41766	419	17	59.5	5.31	75521	1	90.6	DLYANTVLSGGTTMYPGIADR	iTRAQ4plex (N-term); Oxidation (M)
1	sp|P63261|ACTG_HUMAN	Actin, cytoplasmic 2 OS=Homo sapiens GN=ACTG1 PE=1 SV=1	19473	41766	419	17	59.5	5.31	75522	1	74.68	DLYANTVLSGGTTMYPGIADR	iTRAQ4plex (N-term); Oxidation (M)
1	sp|P63261|ACTG_HUMAN	Actin, cytoplasmic 2 OS=Homo sapiens GN=ACTG1 PE=1 SV=1	19473	41766	419	17	59.5	5.31	75523	1	91.8	DLYANTVLSGGTTMYPGIADR	iTRAQ4plex (N-term); Oxidation (M)
1	sp|P63261|ACTG_HUMAN	Actin, cytoplasmic 2 OS=Homo sapiens GN=ACTG1 PE=1 SV=1	19473	41766	419	17	59.5	5.31	75524	1	95.81	DLYANTVLSGGTTMYPGIADR	iTRAQ4plex (N-term); Oxidation (M)
1	sp|P63261|ACTG_HUMAN	Actin, cytoplasmic 2 OS=Homo sapiens GN=ACTG1 PE=1 SV=1	19473	41766	419	17	59.5	5.31	75525	1	75.11	DLYANTVLSGGTTMYPGIADR	iTRAQ4plex (N-term); Oxidation (M)
1	sp|P63261|ACTG_HUMAN	Actin, cytoplasmic 2 OS=Homo sapiens GN=ACTG1 PE=1 SV=1	19473	41766	419	17	59.5	5.31	75526	1	72.21	DLYANTVLSGGTTMYPGIADR	iTRAQ4plex (N-term); Oxidation (M)
1	sp|P63261|ACTG_HUMAN	Actin, cytoplasmic 2 OS=Homo sapiens GN=ACTG1 PE=1 SV=1	19473	41766	419	17	59.5	5.31	75527	1	76.58	DLYANTVLSGGTTMYPGIADR	iTRAQ4plex (N-term); Oxidation (M)
1	sp|P63261|ACTG_HUMAN	Actin, cytoplasmic 2 OS=Homo sapiens GN=ACTG1 PE=1 SV=1	19473	41766	419	17	59.5	5.31	75528	1	118.91	DLYANTVLSGGTTMYPGIADR	iTRAQ4plex (N-term); Oxidation (M)
1	sp|P63261|ACTG_HUMAN	Actin, cytoplasmic 2 OS=Homo sapiens GN=ACTG1 PE=1 SV=1	19473	41766	419	17	59.5	5.31	75529	1	128.91	DLYANTVLSGGTTMYPGIADR	iTRAQ4plex (N-term); Oxidation (M)
1	sp|P63261|ACTG_HUMAN	Actin, cytoplasmic 2 OS=Homo sapiens GN=ACTG1 PE=1 SV=1	19473	41766	419	17	59.5	5.31	75531	1	45.38	DLYANTVLSGGTTMYPGIADR	iTRAQ4plex (N-term); Oxidation (M)
1	sp|P63261|ACTG_HUMAN	Actin, cytoplasmic 2 OS=Homo sapiens GN=ACTG1 PE=1 SV=1	19473	41766	419	17	59.5	5.31	75532	1	114.55	DLYANTVLSGGTTMYPGIADR	iTRAQ4plex (N-term); Oxidation (M)
1	sp|P63261|ACTG_HUMAN	Actin, cytoplasmic 2 OS=Homo sapiens GN=ACTG1 PE=1 SV=1	19473	41766	419	17	59.5	5.31	75533	1	106.16	DLYANTVLSGGTTMYPGIADR	iTRAQ4plex (N-term); Oxidation (M)
1	sp|P63261|ACTG_HUMAN	Actin, cytoplasmic 2 OS=Homo sapiens GN=ACTG1 PE=1 SV=1	19473	41766	419	17	59.5	5.31	75534	1	96.97	DLYANTVLSGGTTMYPGIADR	iTRAQ4plex (N-term); Oxidation (M)
1	sp|P63261|ACTG_HUMAN	Actin, cytoplasmic 2 OS=Homo sapiens GN=ACTG1 PE=1 SV=1	19473	41766	419	17	59.5	5.31	75535	1	87.25	DLYANTVLSGGTTMYPGIADR	iTRAQ4plex (N-term); Oxidation (M)
1	sp|P63261|ACTG_HUMAN	Actin, cytoplasmic 2 OS=Homo sapiens GN=ACTG1 PE=1 SV=1	19473	41766	419	17	59.5	5.31	75536	1	42.46	DLYANTVLSGGTTMYPGIADR	iTRAQ4plex (N-term); Oxidation (M)
1	sp|P63261|ACTG_HUMAN	Actin, cytoplasmic 2 OS=Homo sapiens GN=ACTG1 PE=1 SV=1	19473	41766	419	17	59.5	5.31	75537	1	45.55	DLYANTVLSGGTTMYPGIADR	iTRAQ4plex (N-term); Oxidation (M)
1	sp|P63261|ACTG_HUMAN	Actin, cytoplasmic 2 OS=Homo sapiens GN=ACTG1 PE=1 SV=1	19473	41766	419	17	59.5	5.31	75538	1	58.9	DLYANTVLSGGTTMYPGIADR	iTRAQ4plex (N-term); Oxidation (M)
1	sp|P63261|ACTG_HUMAN	Actin, cytoplasmic 2 OS=Homo sapiens GN=ACTG1 PE=1 SV=1	19473	41766	419	17	59.5	5.31	75539	1	77	DLYANTVLSGGTTMYPGIADR	iTRAQ4plex (N-term); Oxidation (M)
1	sp|P63261|ACTG_HUMAN	Actin, cytoplasmic 2 OS=Homo sapiens GN=ACTG1 PE=1 SV=1	19473	41766	419	17	59.5	5.31	75540	1	115.87	DLYANTVLSGGTTMYPGIADR	iTRAQ4plex (N-term); Oxidation (M)
1	sp|P63261|ACTG_HUMAN	Actin, cytoplasmic 2 OS=Homo sapiens GN=ACTG1 PE=1 SV=1	19473	41766	419	17	59.5	5.31	75541	1	96.73	DLYANTVLSGGTTMYPGIADR	iTRAQ4plex (N-term); Oxidation (M)
1	sp|P63261|ACTG_HUMAN	Actin, cytoplasmic 2 OS=Homo sapiens GN=ACTG1 PE=1 SV=1	19473	41766	419	17	59.5	5.31	75542	1	98.89	DLYANTVLSGGTTMYPGIADR	iTRAQ4plex (N-term); Oxidation (M)
1	sp|P63261|ACTG_HUMAN	Actin, cytoplasmic 2 OS=Homo sapiens GN=ACTG1 PE=1 SV=1	19473	41766	419	17	59.5	5.31	75544	1	55.61	DLYANTVLSGGTTMYPGIADR	iTRAQ4plex (N-term); Oxidation (M)
1	sp|P63261|ACTG_HUMAN	Actin, cytoplasmic 2 OS=Homo sapiens GN=ACTG1 PE=1 SV=1	19473	41766	419	17	59.5	5.31	75545	1	140.42	DLYANTVLSGGTTMYPGIADR	iTRAQ4plex (N-term); Oxidation (M)
1	sp|P63261|ACTG_HUMAN	Actin, cytoplasmic 2 OS=Homo sapiens GN=ACTG1 PE=1 SV=1	19473	41766	419	17	59.5	5.31	75546	1	116.31	DLYANTVLSGGTTMYPGIADR	iTRAQ4plex (N-term); Oxidation (M)
1	sp|P63261|ACTG_HUMAN	Actin, cytoplasmic 2 OS=Homo sapiens GN=ACTG1 PE=1 SV=1	19473	41766	419	17	59.5	5.31	75547	1	80.4	DLYANTVLSGGTTMYPGIADR	iTRAQ4plex (N-term); Oxidation (M)
1	sp|P63261|ACTG_HUMAN	Actin, cytoplasmic 2 OS=Homo sapiens GN=ACTG1 PE=1 SV=1	19473	41766	419	17	59.5	5.31	75548	1	74.34	DLYANTVLSGGTTMYPGIADR	iTRAQ4plex (N-term); Oxidation (M)
1	sp|P63261|ACTG_HUMAN	Actin, cytoplasmic 2 OS=Homo sapiens GN=ACTG1 PE=1 SV=1	19473	41766	419	17	59.5	5.31	75549	1	93.79	DLYANTVLSGGTTMYPGIADR	iTRAQ4plex (N-term); Oxidation (M)
1	sp|P63261|ACTG_HUMAN	Actin, cytoplasmic 2 OS=Homo sapiens GN=ACTG1 PE=1 SV=1	19473	41766	419	17	59.5	5.31	75550	1	92.16	DLYANTVLSGGTTMYPGIADR	iTRAQ4plex (N-term); Oxidation (M)
1	sp|P63261|ACTG_HUMAN	Actin, cytoplasmic 2 OS=Homo sapiens GN=ACTG1 PE=1 SV=1	19473	41766	419	17	59.5	5.31	75552	1	116.19	DLYANTVLSGGTTMYPGIADR	iTRAQ4plex (N-term); Oxidation (M)
1	sp|P63261|ACTG_HUMAN	Actin, cytoplasmic 2 OS=Homo sapiens GN=ACTG1 PE=1 SV=1	19473	41766	419	17	59.5	5.31	75553	1	88.01	DLYANTVLSGGTTMYPGIADR	iTRAQ4plex (N-term); Oxidation (M)
1	sp|P63261|ACTG_HUMAN	Actin, cytoplasmic 2 OS=Homo sapiens GN=ACTG1 PE=1 SV=1	19473	41766	419	17	59.5	5.31	75554	1	112.98	DLYANTVLSGGTTMYPGIADR	iTRAQ4plex (N-term); Oxidation (M)
1	sp|P63261|ACTG_HUMAN	Actin, cytoplasmic 2 OS=Homo sapiens GN=ACTG1 PE=1 SV=1	19473	41766	419	17	59.5	5.31	75555	1	107.02	DLYANTVLSGGTTMYPGIADR	iTRAQ4plex (N-term); Oxidation (M)
1	sp|P63261|ACTG_HUMAN	Actin, cytoplasmic 2 OS=Homo sapiens GN=ACTG1 PE=1 SV=1	19473	41766	419	17	59.5	5.31	75556	1	50.2	DLYANTVLSGGTTMYPGIADR	iTRAQ4plex (N-term); Oxidation (M)
1	sp|P63261|ACTG_HUMAN	Actin, cytoplasmic 2 OS=Homo sapiens GN=ACTG1 PE=1 SV=1	19473	41766	419	17	59.5	5.31	75557	1	121.56	DLYANTVLSGGTTMYPGIADR	iTRAQ4plex (N-term); Oxidation (M)
1	sp|P63261|ACTG_HUMAN	Actin, cytoplasmic 2 OS=Homo sapiens GN=ACTG1 PE=1 SV=1	19473	41766	419	17	59.5	5.31	75558	1	76.36	DLYANTVLSGGTTMYPGIADR	iTRAQ4plex (N-term); Oxidation (M)
1	sp|P63261|ACTG_HUMAN	Actin, cytoplasmic 2 OS=Homo sapiens GN=ACTG1 PE=1 SV=1	19473	41766	419	17	59.5	5.31	75559	1	117.94	DLYANTVLSGGTTMYPGIADR	iTRAQ4plex (N-term); Oxidation (M)
1	sp|P63261|ACTG_HUMAN	Actin, cytoplasmic 2 OS=Homo sapiens GN=ACTG1 PE=1 SV=1	19473	41766	419	17	59.5	5.31	75560	1	116.71	DLYANTVLSGGTTMYPGIADR	iTRAQ4plex (N-term); Oxidation (M)
1	sp|P63261|ACTG_HUMAN	Actin, cytoplasmic 2 OS=Homo sapiens GN=ACTG1 PE=1 SV=1	19473	41766	419	17	59.5	5.31	75570	1	129.46	DLYANTVLSGGTTMYPGIADR	iTRAQ4plex (N-term); Oxidation (M)
1	sp|P63261|ACTG_HUMAN	Actin, cytoplasmic 2 OS=Homo sapiens GN=ACTG1 PE=1 SV=1	19473	41766	419	17	59.5	5.31	75585	1	83.67	DLYANTVLSGGTTMYPGIADR	Deamidated (NQ); iTRAQ4plex (N-term); Oxidation (M)
1	sp|P63261|ACTG_HUMAN	Actin, cytoplasmic 2 OS=Homo sapiens GN=ACTG1 PE=1 SV=1	19473	41766	419	17	59.5	5.31	75586	1	69.65	DLYANTVLSGGTTMYPGIADR	Deamidated (NQ); iTRAQ4plex (N-term); Oxidation (M)
1	sp|P63261|ACTG_HUMAN	Actin, cytoplasmic 2 OS=Homo sapiens GN=ACTG1 PE=1 SV=1	19473	41766	419	17	59.5	5.31	75587	1	113.65	DLYANTVLSGGTTMYPGIADR	Deamidated (NQ); iTRAQ4plex (N-term); Oxidation (M)
1	sp|P63261|ACTG_HUMAN	Actin, cytoplasmic 2 OS=Homo sapiens GN=ACTG1 PE=1 SV=1	19473	41766	419	17	59.5	5.31	75588	1	48.77	DLYANTVLSGGTTMYPGIADR	Deamidated (NQ); iTRAQ4plex (N-term); Oxidation (M)
1	sp|P63261|ACTG_HUMAN	Actin, cytoplasmic 2 OS=Homo sapiens GN=ACTG1 PE=1 SV=1	19473	41766	419	17	59.5	5.31	75589	1	56.45	DLYANTVLSGGTTMYPGIADR	Deamidated (NQ); iTRAQ4plex (N-term); Oxidation (M)
1	sp|P63261|ACTG_HUMAN	Actin, cytoplasmic 2 OS=Homo sapiens GN=ACTG1 PE=1 SV=1	19473	41766	419	17	59.5	5.31	75591	1	103.13	DLYANTVLSGGTTMYPGIADR	Deamidated (NQ); iTRAQ4plex (N-term); Oxidation (M)
1	sp|P63261|ACTG_HUMAN	Actin, cytoplasmic 2 OS=Homo sapiens GN=ACTG1 PE=1 SV=1	19473	41766	419	17	59.5	5.31	75592	1	98.04	DLYANTVLSGGTTMYPGIADR	Deamidated (NQ); iTRAQ4plex (N-term); Oxidation (M)
1	sp|P63261|ACTG_HUMAN	Actin, cytoplasmic 2 OS=Homo sapiens GN=ACTG1 PE=1 SV=1	19473	41766	419	17	59.5	5.31	75593	1	82.65	DLYANTVLSGGTTMYPGIADR	Deamidated (NQ); iTRAQ4plex (N-term); Oxidation (M)
1	sp|P63261|ACTG_HUMAN	Actin, cytoplasmic 2 OS=Homo sapiens GN=ACTG1 PE=1 SV=1	19473	41766	419	17	59.5	5.31	75594	1	69.12	DLYANTVLSGGTTMYPGIADR	Deamidated (NQ); iTRAQ4plex (N-term); Oxidation (M)
1	sp|P63261|ACTG_HUMAN	Actin, cytoplasmic 2 OS=Homo sapiens GN=ACTG1 PE=1 SV=1	19473	41766	419	17	59.5	5.31	75595	1	73.27	DLYANTVLSGGTTMYPGIADR	Deamidated (NQ); iTRAQ4plex (N-term); Oxidation (M)
1	sp|P63261|ACTG_HUMAN	Actin, cytoplasmic 2 OS=Homo sapiens GN=ACTG1 PE=1 SV=1	19473	41766	419	17	59.5	5.31	75596	1	102.44	DLYANTVLSGGTTMYPGIADR	Deamidated (NQ); iTRAQ4plex (N-term); Oxidation (M)
1	sp|P63261|ACTG_HUMAN	Actin, cytoplasmic 2 OS=Homo sapiens GN=ACTG1 PE=1 SV=1	19473	41766	419	17	59.5	5.31	75597	1	94.28	DLYANTVLSGGTTMYPGIADR	Deamidated (NQ); iTRAQ4plex (N-term); Oxidation (M)
1	sp|P63261|ACTG_HUMAN	Actin, cytoplasmic 2 OS=Homo sapiens GN=ACTG1 PE=1 SV=1	19473	41766	419	17	59.5	5.31	83653	1	87.03	KDLYANTVLSGGTTMYPGIADR	iTRAQ4plex (K); iTRAQ4plex (N-term)
1	sp|P63261|ACTG_HUMAN	Actin, cytoplasmic 2 OS=Homo sapiens GN=ACTG1 PE=1 SV=1	19473	41766	419	17	59.5	5.31	83654	1	92.62	KDLYANTVLSGGTTMYPGIADR	iTRAQ4plex (K); iTRAQ4plex (N-term)
1	sp|P63261|ACTG_HUMAN	Actin, cytoplasmic 2 OS=Homo sapiens GN=ACTG1 PE=1 SV=1	19473	41766	419	17	59.5	5.31	83656	1	97.41	KDLYANTVLSGGTTMYPGIADR	iTRAQ4plex (K); iTRAQ4plex (N-term)
1	sp|P63261|ACTG_HUMAN	Actin, cytoplasmic 2 OS=Homo sapiens GN=ACTG1 PE=1 SV=1	19473	41766	419	17	59.5	5.31	83657	1	101.83	KDLYANTVLSGGTTMYPGIADR	iTRAQ4plex (K); iTRAQ4plex (N-term)
1	sp|P63261|ACTG_HUMAN	Actin, cytoplasmic 2 OS=Homo sapiens GN=ACTG1 PE=1 SV=1	19473	41766	419	17	59.5	5.31	83658	1	103.45	KDLYANTVLSGGTTMYPGIADR	iTRAQ4plex (K); iTRAQ4plex (N-term)
1	sp|P63261|ACTG_HUMAN	Actin, cytoplasmic 2 OS=Homo sapiens GN=ACTG1 PE=1 SV=1	19473	41766	419	17	59.5	5.31	83659	1	96.84	KDLYANTVLSGGTTMYPGIADR	iTRAQ4plex (K); iTRAQ4plex (N-term)
1	sp|P63261|ACTG_HUMAN	Actin, cytoplasmic 2 OS=Homo sapiens GN=ACTG1 PE=1 SV=1	19473	41766	419	17	59.5	5.31	83662	1	62.34	KDLYANTVLSGGTTMYPGIADR	iTRAQ4plex (K); iTRAQ4plex (N-term)
1	sp|P63261|ACTG_HUMAN	Actin, cytoplasmic 2 OS=Homo sapiens GN=ACTG1 PE=1 SV=1	19473	41766	419	17	59.5	5.31	83663	1	109.25	KDLYANTVLSGGTTMYPGIADR	iTRAQ4plex (K); iTRAQ4plex (N-term)
1	sp|P63261|ACTG_HUMAN	Actin, cytoplasmic 2 OS=Homo sapiens GN=ACTG1 PE=1 SV=1	19473	41766	419	17	59.5	5.31	83664	1	96.63	KDLYANTVLSGGTTMYPGIADR	iTRAQ4plex (K); iTRAQ4plex (N-term)
1	sp|P63261|ACTG_HUMAN	Actin, cytoplasmic 2 OS=Homo sapiens GN=ACTG1 PE=1 SV=1	19473	41766	419	17	59.5	5.31	83666	1	101.99	KDLYANTVLSGGTTMYPGIADR	iTRAQ4plex (K); iTRAQ4plex (N-term)
1	sp|P63261|ACTG_HUMAN	Actin, cytoplasmic 2 OS=Homo sapiens GN=ACTG1 PE=1 SV=1	19473	41766	419	17	59.5	5.31	83668	1	62.76	KDLYANTVLSGGTTMYPGIADR	iTRAQ4plex (K); iTRAQ4plex (N-term)
1	sp|P63261|ACTG_HUMAN	Actin, cytoplasmic 2 OS=Homo sapiens GN=ACTG1 PE=1 SV=1	19473	41766	419	17	59.5	5.31	83669	1	103.67	KDLYANTVLSGGTTMYPGIADR	iTRAQ4plex (K); iTRAQ4plex (N-term)
1	sp|P63261|ACTG_HUMAN	Actin, cytoplasmic 2 OS=Homo sapiens GN=ACTG1 PE=1 SV=1	19473	41766	419	17	59.5	5.31	83670	1	105.29	KDLYANTVLSGGTTMYPGIADR	iTRAQ4plex (K); iTRAQ4plex (N-term)
1	sp|P63261|ACTG_HUMAN	Actin, cytoplasmic 2 OS=Homo sapiens GN=ACTG1 PE=1 SV=1	19473	41766	419	17	59.5	5.31	83673	1	76.58	KDLYANTVLSGGTTMYPGIADR	iTRAQ4plex (K); iTRAQ4plex (N-term)
1	sp|P63261|ACTG_HUMAN	Actin, cytoplasmic 2 OS=Homo sapiens GN=ACTG1 PE=1 SV=1	19473	41766	419	17	59.5	5.31	83674	1	106.96	KDLYANTVLSGGTTMYPGIADR	iTRAQ4plex (K); iTRAQ4plex (N-term)
1	sp|P63261|ACTG_HUMAN	Actin, cytoplasmic 2 OS=Homo sapiens GN=ACTG1 PE=1 SV=1	19473	41766	419	17	59.5	5.31	83683	1	107.44	KDLYANTVLSGGTTMYPGIADR	Deamidated (NQ); iTRAQ4plex (K); iTRAQ4plex (N-term)
1	sp|P63261|ACTG_HUMAN	Actin, cytoplasmic 2 OS=Homo sapiens GN=ACTG1 PE=1 SV=1	19473	41766	419	17	59.5	5.31	83684	1	108.83	KDLYANTVLSGGTTMYPGIADR	Deamidated (NQ); iTRAQ4plex (K); iTRAQ4plex (N-term)
1	sp|P63261|ACTG_HUMAN	Actin, cytoplasmic 2 OS=Homo sapiens GN=ACTG1 PE=1 SV=1	19473	41766	419	17	59.5	5.31	83686	1	109.91	KDLYANTVLSGGTTMYPGIADR	Deamidated (NQ); iTRAQ4plex (K); iTRAQ4plex (N-term)
1	sp|P63261|ACTG_HUMAN	Actin, cytoplasmic 2 OS=Homo sapiens GN=ACTG1 PE=1 SV=1	19473	41766	419	17	59.5	5.31	83688	1	110.17	KDLYANTVLSGGTTMYPGIADR	Deamidated (NQ); iTRAQ4plex (K); iTRAQ4plex (N-term)
1	sp|P63261|ACTG_HUMAN	Actin, cytoplasmic 2 OS=Homo sapiens GN=ACTG1 PE=1 SV=1	19473	41766	419	17	59.5	5.31	84008	1	84.55	KDLYANTVLSGGTTMYPGIADR	iTRAQ4plex (K); iTRAQ4plex (N-term); Oxidation (M)
1	sp|P63261|ACTG_HUMAN	Actin, cytoplasmic 2 OS=Homo sapiens GN=ACTG1 PE=1 SV=1	19473	41766	419	17	59.5	5.31	84009	1	117.03	KDLYANTVLSGGTTMYPGIADR	iTRAQ4plex (K); iTRAQ4plex (N-term); Oxidation (M)
1	sp|P63261|ACTG_HUMAN	Actin, cytoplasmic 2 OS=Homo sapiens GN=ACTG1 PE=1 SV=1	19473	41766	419	17	59.5	5.31	84010	1	107.67	KDLYANTVLSGGTTMYPGIADR	iTRAQ4plex (K); iTRAQ4plex (N-term); Oxidation (M)
1	sp|P63261|ACTG_HUMAN	Actin, cytoplasmic 2 OS=Homo sapiens GN=ACTG1 PE=1 SV=1	19473	41766	419	17	59.5	5.31	84015	1	74.48	KDLYANTVLSGGTTMYPGIADR	iTRAQ4plex (K); iTRAQ4plex (N-term); Oxidation (M)
1	sp|P63261|ACTG_HUMAN	Actin, cytoplasmic 2 OS=Homo sapiens GN=ACTG1 PE=1 SV=1	19473	41766	419	17	59.5	5.31	87870	1	97.55	LCYVALDFEQEMATAASSSSLEK	iTRAQ4plex (K); iTRAQ4plex (N-term); Methylthio (C)
1	sp|P63261|ACTG_HUMAN	Actin, cytoplasmic 2 OS=Homo sapiens GN=ACTG1 PE=1 SV=1	19473	41766	419	17	59.5	5.31	87871	1	105.93	LCYVALDFEQEMATAASSSSLEK	iTRAQ4plex (K); iTRAQ4plex (N-term); Methylthio (C)
1	sp|P63261|ACTG_HUMAN	Actin, cytoplasmic 2 OS=Homo sapiens GN=ACTG1 PE=1 SV=1	19473	41766	419	17	59.5	5.31	87872	1	55.7	LCYVALDFEQEMATAASSSSLEK	iTRAQ4plex (K); iTRAQ4plex (N-term); Methylthio (C)
1	sp|P63261|ACTG_HUMAN	Actin, cytoplasmic 2 OS=Homo sapiens GN=ACTG1 PE=1 SV=1	19473	41766	419	17	59.5	5.31	87873	1	76.63	LCYVALDFEQEMATAASSSSLEK	iTRAQ4plex (K); iTRAQ4plex (N-term); Methylthio (C)
1	sp|P63261|ACTG_HUMAN	Actin, cytoplasmic 2 OS=Homo sapiens GN=ACTG1 PE=1 SV=1	19473	41766	419	17	59.5	5.31	87874	1	93.55	LCYVALDFEQEMATAASSSSLEK	iTRAQ4plex (K); iTRAQ4plex (N-term); Methylthio (C)
1	sp|P63261|ACTG_HUMAN	Actin, cytoplasmic 2 OS=Homo sapiens GN=ACTG1 PE=1 SV=1	19473	41766	419	17	59.5	5.31	87875	1	117.57	LCYVALDFEQEMATAASSSSLEK	iTRAQ4plex (K); iTRAQ4plex (N-term); Methylthio (C)
1	sp|P63261|ACTG_HUMAN	Actin, cytoplasmic 2 OS=Homo sapiens GN=ACTG1 PE=1 SV=1	19473	41766	419	17	59.5	5.31	87876	1	116.32	LCYVALDFEQEMATAASSSSLEK	iTRAQ4plex (K); iTRAQ4plex (N-term); Methylthio (C)
1	sp|P63261|ACTG_HUMAN	Actin, cytoplasmic 2 OS=Homo sapiens GN=ACTG1 PE=1 SV=1	19473	41766	419	17	59.5	5.31	87877	1	97.14	LCYVALDFEQEMATAASSSSLEK	iTRAQ4plex (K); iTRAQ4plex (N-term); Methylthio (C)
1	sp|P63261|ACTG_HUMAN	Actin, cytoplasmic 2 OS=Homo sapiens GN=ACTG1 PE=1 SV=1	19473	41766	419	17	59.5	5.31	87878	1	61.97	LCYVALDFEQEMATAASSSSLEK	iTRAQ4plex (K); iTRAQ4plex (N-term); Methylthio (C)
1	sp|P63261|ACTG_HUMAN	Actin, cytoplasmic 2 OS=Homo sapiens GN=ACTG1 PE=1 SV=1	19473	41766	419	17	59.5	5.31	87879	1	91.31	LCYVALDFEQEMATAASSSSLEK	iTRAQ4plex (K); iTRAQ4plex (N-term); Methylthio (C)
1	sp|P63261|ACTG_HUMAN	Actin, cytoplasmic 2 OS=Homo sapiens GN=ACTG1 PE=1 SV=1	19473	41766	419	17	59.5	5.31	87880	1	117.89	LCYVALDFEQEMATAASSSSLEK	iTRAQ4plex (K); iTRAQ4plex (N-term); Methylthio (C)
1	sp|P63261|ACTG_HUMAN	Actin, cytoplasmic 2 OS=Homo sapiens GN=ACTG1 PE=1 SV=1	19473	41766	419	17	59.5	5.31	87881	1	49.09	LCYVALDFEQEMATAASSSSLEK	iTRAQ4plex (K); iTRAQ4plex (N-term); Methylthio (C)
1	sp|P63261|ACTG_HUMAN	Actin, cytoplasmic 2 OS=Homo sapiens GN=ACTG1 PE=1 SV=1	19473	41766	419	17	59.5	5.31	87882	1	90.2	LCYVALDFEQEMATAASSSSLEK	iTRAQ4plex (K); iTRAQ4plex (N-term); Methylthio (C)
1	sp|P63261|ACTG_HUMAN	Actin, cytoplasmic 2 OS=Homo sapiens GN=ACTG1 PE=1 SV=1	19473	41766	419	17	59.5	5.31	87883	1	120.06	LCYVALDFEQEMATAASSSSLEK	iTRAQ4plex (K); iTRAQ4plex (N-term); Methylthio (C)
1	sp|P63261|ACTG_HUMAN	Actin, cytoplasmic 2 OS=Homo sapiens GN=ACTG1 PE=1 SV=1	19473	41766	419	17	59.5	5.31	87884	1	95.18	LCYVALDFEQEMATAASSSSLEK	iTRAQ4plex (K); iTRAQ4plex (N-term); Methylthio (C)
1	sp|P63261|ACTG_HUMAN	Actin, cytoplasmic 2 OS=Homo sapiens GN=ACTG1 PE=1 SV=1	19473	41766	419	17	59.5	5.31	87887	1	113	LCYVALDFEQEMATAASSSSLEK	iTRAQ4plex (K); iTRAQ4plex (N-term); Methylthio (C)
1	sp|P63261|ACTG_HUMAN	Actin, cytoplasmic 2 OS=Homo sapiens GN=ACTG1 PE=1 SV=1	19473	41766	419	17	59.5	5.31	87893	1	51.3	LCYVALDFEQEMATAASSSSLEK	iTRAQ4plex (K); iTRAQ4plex (N-term); Methylthio (C)
1	sp|P63261|ACTG_HUMAN	Actin, cytoplasmic 2 OS=Homo sapiens GN=ACTG1 PE=1 SV=1	19473	41766	419	17	59.5	5.31	94212	0	87.4	TTGIVMDSGDGVTHTVPIYEGYALPHAILR
1	sp|P63261|ACTG_HUMAN	Actin, cytoplasmic 2 OS=Homo sapiens GN=ACTG1 PE=1 SV=1	19473	41766	419	17	59.5	5.31	94213	0	83.77	TTGIVMDSGDGVTHTVPIYEGYALPHAILR
1	sp|P63261|ACTG_HUMAN	Actin, cytoplasmic 2 OS=Homo sapiens GN=ACTG1 PE=1 SV=1	19473	41766	419	17	59.5	5.31	96133	0	114.19	TTGIVMDSGDGVTHTVPIYEGYALPHAILR	iTRAQ4plex (N-term)
1	sp|P63261|ACTG_HUMAN	Actin, cytoplasmic 2 OS=Homo sapiens GN=ACTG1 PE=1 SV=1	19473	41766	419	17	59.5	5.31	96134	0	84.59	TTGIVMDSGDGVTHTVPIYEGYALPHAILR	iTRAQ4plex (N-term)
1	sp|P63261|ACTG_HUMAN	Actin, cytoplasmic 2 OS=Homo sapiens GN=ACTG1 PE=1 SV=1	19473	41766	419	17	59.5	5.31	96136	0	103.2	TTGIVMDSGDGVTHTVPIYEGYALPHAILR	iTRAQ4plex (N-term)
1	sp|P63261|ACTG_HUMAN	Actin, cytoplasmic 2 OS=Homo sapiens GN=ACTG1 PE=1 SV=1	19473	41766	419	17	59.5	5.31	96137	0	88.37	TTGIVMDSGDGVTHTVPIYEGYALPHAILR	iTRAQ4plex (N-term)
1	sp|P63261|ACTG_HUMAN	Actin, cytoplasmic 2 OS=Homo sapiens GN=ACTG1 PE=1 SV=1	19473	41766	419	17	59.5	5.31	96138	0	108.88	TTGIVMDSGDGVTHTVPIYEGYALPHAILR	iTRAQ4plex (N-term)
1	sp|P63261|ACTG_HUMAN	Actin, cytoplasmic 2 OS=Homo sapiens GN=ACTG1 PE=1 SV=1	19473	41766	419	17	59.5	5.31	96140	0	113.97	TTGIVMDSGDGVTHTVPIYEGYALPHAILR	iTRAQ4plex (N-term)
1	sp|P63261|ACTG_HUMAN	Actin, cytoplasmic 2 OS=Homo sapiens GN=ACTG1 PE=1 SV=1	19473	41766	419	17	59.5	5.31	96141	0	92.16	TTGIVMDSGDGVTHTVPIYEGYALPHAILR	iTRAQ4plex (N-term)
1	sp|P63261|ACTG_HUMAN	Actin, cytoplasmic 2 OS=Homo sapiens GN=ACTG1 PE=1 SV=1	19473	41766	419	17	59.5	5.31	96142	0	121.88	TTGIVMDSGDGVTHTVPIYEGYALPHAILR	iTRAQ4plex (N-term)
1	sp|P63261|ACTG_HUMAN	Actin, cytoplasmic 2 OS=Homo sapiens GN=ACTG1 PE=1 SV=1	19473	41766	419	17	59.5	5.31	96143	0	94.39	TTGIVMDSGDGVTHTVPIYEGYALPHAILR	iTRAQ4plex (N-term)
1	sp|P63261|ACTG_HUMAN	Actin, cytoplasmic 2 OS=Homo sapiens GN=ACTG1 PE=1 SV=1	19473	41766	419	17	59.5	5.31	96144	0	100.41	TTGIVMDSGDGVTHTVPIYEGYALPHAILR	iTRAQ4plex (N-term)
1	sp|P63261|ACTG_HUMAN	Actin, cytoplasmic 2 OS=Homo sapiens GN=ACTG1 PE=1 SV=1	19473	41766	419	17	59.5	5.31	96145	0	91.18	TTGIVMDSGDGVTHTVPIYEGYALPHAILR	iTRAQ4plex (N-term)
1	sp|P63261|ACTG_HUMAN	Actin, cytoplasmic 2 OS=Homo sapiens GN=ACTG1 PE=1 SV=1	19473	41766	419	17	59.5	5.31	96147	0	96.79	TTGIVMDSGDGVTHTVPIYEGYALPHAILR	iTRAQ4plex (N-term)
1	sp|P63261|ACTG_HUMAN	Actin, cytoplasmic 2 OS=Homo sapiens GN=ACTG1 PE=1 SV=1	19473	41766	419	17	59.5	5.31	96148	0	90.4	TTGIVMDSGDGVTHTVPIYEGYALPHAILR	iTRAQ4plex (N-term)
1	sp|P63261|ACTG_HUMAN	Actin, cytoplasmic 2 OS=Homo sapiens GN=ACTG1 PE=1 SV=1	19473	41766	419	17	59.5	5.31	96150	0	115.63	TTGIVMDSGDGVTHTVPIYEGYALPHAILR	iTRAQ4plex (N-term)
1	sp|P63261|ACTG_HUMAN	Actin, cytoplasmic 2 OS=Homo sapiens GN=ACTG1 PE=1 SV=1	19473	41766	419	17	59.5	5.31	96151	0	97.17	TTGIVMDSGDGVTHTVPIYEGYALPHAILR	iTRAQ4plex (N-term)
1	sp|P63261|ACTG_HUMAN	Actin, cytoplasmic 2 OS=Homo sapiens GN=ACTG1 PE=1 SV=1	19473	41766	419	17	59.5	5.31	96152	0	118.5	TTGIVMDSGDGVTHTVPIYEGYALPHAILR	iTRAQ4plex (N-term)
1	sp|P63261|ACTG_HUMAN	Actin, cytoplasmic 2 OS=Homo sapiens GN=ACTG1 PE=1 SV=1	19473	41766	419	17	59.5	5.31	96153	0	123.25	TTGIVMDSGDGVTHTVPIYEGYALPHAILR	iTRAQ4plex (N-term)
1	sp|P63261|ACTG_HUMAN	Actin, cytoplasmic 2 OS=Homo sapiens GN=ACTG1 PE=1 SV=1	19473	41766	419	17	59.5	5.31	96154	0	124.73	TTGIVMDSGDGVTHTVPIYEGYALPHAILR	iTRAQ4plex (N-term)
1	sp|P63261|ACTG_HUMAN	Actin, cytoplasmic 2 OS=Homo sapiens GN=ACTG1 PE=1 SV=1	19473	41766	419	17	59.5	5.31	96155	0	69.8	TTGIVMDSGDGVTHTVPIYEGYALPHAILR	iTRAQ4plex (N-term)
1	sp|P63261|ACTG_HUMAN	Actin, cytoplasmic 2 OS=Homo sapiens GN=ACTG1 PE=1 SV=1	19473	41766	419	17	59.5	5.31	96362	0	81.94	TTGIVMDSGDGVTHTVPIYEGYALPHAILR	iTRAQ4plex (N-term); Oxidation (M)
1	sp|P63261|ACTG_HUMAN	Actin, cytoplasmic 2 OS=Homo sapiens GN=ACTG1 PE=1 SV=1	19473	41766	419	17	59.5	5.31	96363	0	80.08	TTGIVMDSGDGVTHTVPIYEGYALPHAILR	iTRAQ4plex (N-term); Oxidation (M)
1	sp|P63261|ACTG_HUMAN	Actin, cytoplasmic 2 OS=Homo sapiens GN=ACTG1 PE=1 SV=1	19473	41766	419	17	59.5	5.31	96364	0	69.35	TTGIVMDSGDGVTHTVPIYEGYALPHAILR	iTRAQ4plex (N-term); Oxidation (M)
1	sp|P63261|ACTG_HUMAN	Actin, cytoplasmic 2 OS=Homo sapiens GN=ACTG1 PE=1 SV=1	19473	41766	419	17	59.5	5.31	96365	0	89.46	TTGIVMDSGDGVTHTVPIYEGYALPHAILR	iTRAQ4plex (N-term); Oxidation (M)
1	sp|P63261|ACTG_HUMAN	Actin, cytoplasmic 2 OS=Homo sapiens GN=ACTG1 PE=1 SV=1	19473	41766	419	17	59.5	5.31	96366	0	86.89	TTGIVMDSGDGVTHTVPIYEGYALPHAILR	iTRAQ4plex (N-term); Oxidation (M)
1	sp|P63261|ACTG_HUMAN	Actin, cytoplasmic 2 OS=Homo sapiens GN=ACTG1 PE=1 SV=1	19473	41766	419	17	59.5	5.31	96368	0	91.78	TTGIVMDSGDGVTHTVPIYEGYALPHAILR	iTRAQ4plex (N-term); Oxidation (M)
2	sp|P10809|CH60_HUMAN	60 kDa heat shock protein, mitochondrial OS=Homo sapiens GN=HSPD1 PE=1 SV=2	17285	61016	330	30	62.3	5.7	6757	0	42.21	DGVTVAK	iTRAQ4plex (K); iTRAQ4plex (N-term)
2	sp|P10809|CH60_HUMAN	60 kDa heat shock protein, mitochondrial OS=Homo sapiens GN=HSPD1 PE=1 SV=2	17285	61016	330	30	62.3	5.7	7527	0	42.57	GANPVEIR	iTRAQ4plex (N-term)
2	sp|P10809|CH60_HUMAN	60 kDa heat shock protein, mitochondrial OS=Homo sapiens GN=HSPD1 PE=1 SV=2	17285	61016	330	30	62.3	5.7	7532	0	39.25	GANPVEIR	iTRAQ4plex (N-term)
2	sp|P10809|CH60_HUMAN	60 kDa heat shock protein, mitochondrial OS=Homo sapiens GN=HSPD1 PE=1 SV=2	17285	61016	330	30	62.3	5.7	7535	0	40.17	GANPVEIR	iTRAQ4plex (N-term)
2	sp|P10809|CH60_HUMAN	60 kDa heat shock protein, mitochondrial OS=Homo sapiens GN=HSPD1 PE=1 SV=2	17285	61016	330	30	62.3	5.7	10418	0	43.07	IGIEIIK	iTRAQ4plex (K); iTRAQ4plex (N-term)
2	sp|P10809|CH60_HUMAN	60 kDa heat shock protein, mitochondrial OS=Homo sapiens GN=HSPD1 PE=1 SV=2	17285	61016	330	30	62.3	5.7	10421	0	42.21	IGIEIIK	iTRAQ4plex (K); iTRAQ4plex (N-term)
2	sp|P10809|CH60_HUMAN	60 kDa heat shock protein, mitochondrial OS=Homo sapiens GN=HSPD1 PE=1 SV=2	17285	61016	330	30	62.3	5.7	10424	0	48.09	IGIEIIK	iTRAQ4plex (K); iTRAQ4plex (N-term)
2	sp|P10809|CH60_HUMAN	60 kDa heat shock protein, mitochondrial OS=Homo sapiens GN=HSPD1 PE=1 SV=2	17285	61016	330	30	62.3	5.7	10425	0	45.97	IGIEIIK	iTRAQ4plex (K); iTRAQ4plex (N-term)
2	sp|P10809|CH60_HUMAN	60 kDa heat shock protein, mitochondrial OS=Homo sapiens GN=HSPD1 PE=1 SV=2	17285	61016	330	30	62.3	5.7	10426	0	48.42	IGIEIIK	iTRAQ4plex (K); iTRAQ4plex (N-term)
2	sp|P10809|CH60_HUMAN	60 kDa heat shock protein, mitochondrial OS=Homo sapiens GN=HSPD1 PE=1 SV=2	17285	61016	330	30	62.3	5.7	11358	0	52.71	DDAMLLK	iTRAQ4plex (K); iTRAQ4plex (N-term)
2	sp|P10809|CH60_HUMAN	60 kDa heat shock protein, mitochondrial OS=Homo sapiens GN=HSPD1 PE=1 SV=2	17285	61016	330	30	62.3	5.7	11361	0	48.61	DDAMLLK	iTRAQ4plex (K); iTRAQ4plex (N-term)
2	sp|P10809|CH60_HUMAN	60 kDa heat shock protein, mitochondrial OS=Homo sapiens GN=HSPD1 PE=1 SV=2	17285	61016	330	30	62.3	5.7	11945	0	48.91	VTDALNATR	iTRAQ4plex (N-term)
2	sp|P10809|CH60_HUMAN	60 kDa heat shock protein, mitochondrial OS=Homo sapiens GN=HSPD1 PE=1 SV=2	17285	61016	330	30	62.3	5.7	11946	0	54.55	VTDALNATR	iTRAQ4plex (N-term)
2	sp|P10809|CH60_HUMAN	60 kDa heat shock protein, mitochondrial OS=Homo sapiens GN=HSPD1 PE=1 SV=2	17285	61016	330	30	62.3	5.7	11948	0	51.81	VTDALNATR	iTRAQ4plex (N-term)
2	sp|P10809|CH60_HUMAN	60 kDa heat shock protein, mitochondrial OS=Homo sapiens GN=HSPD1 PE=1 SV=2	17285	61016	330	30	62.3	5.7	11951	0	49.75	VTDALNATR	iTRAQ4plex (N-term)
2	sp|P10809|CH60_HUMAN	60 kDa heat shock protein, mitochondrial OS=Homo sapiens GN=HSPD1 PE=1 SV=2	17285	61016	330	30	62.3	5.7	13359	0	48.87	IPAMTIAK	iTRAQ4plex (K); iTRAQ4plex (N-term)
2	sp|P10809|CH60_HUMAN	60 kDa heat shock protein, mitochondrial OS=Homo sapiens GN=HSPD1 PE=1 SV=2	17285	61016	330	30	62.3	5.7	13361	0	48.94	IPAMTIAK	iTRAQ4plex (K); iTRAQ4plex (N-term)
2	sp|P10809|CH60_HUMAN	60 kDa heat shock protein, mitochondrial OS=Homo sapiens GN=HSPD1 PE=1 SV=2	17285	61016	330	30	62.3	5.7	13378	0	41.47	VGEVIVTK	iTRAQ4plex (K); iTRAQ4plex (N-term)
2	sp|P10809|CH60_HUMAN	60 kDa heat shock protein, mitochondrial OS=Homo sapiens GN=HSPD1 PE=1 SV=2	17285	61016	330	30	62.3	5.7	13385	0	56.44	VGEVIVTK	iTRAQ4plex (K); iTRAQ4plex (N-term)
2	sp|P10809|CH60_HUMAN	60 kDa heat shock protein, mitochondrial OS=Homo sapiens GN=HSPD1 PE=1 SV=2	17285	61016	330	30	62.3	5.7	13386	0	40.93	VGEVIVTK	iTRAQ4plex (K); iTRAQ4plex (N-term)
2	sp|P10809|CH60_HUMAN	60 kDa heat shock protein, mitochondrial OS=Homo sapiens GN=HSPD1 PE=1 SV=2	17285	61016	330	30	62.3	5.7	13387	0	59.17	VGEVIVTK	iTRAQ4plex (K); iTRAQ4plex (N-term)
2	sp|P10809|CH60_HUMAN	60 kDa heat shock protein, mitochondrial OS=Homo sapiens GN=HSPD1 PE=1 SV=2	17285	61016	330	30	62.3	5.7	16357	0	50.29	LSDGVAVLK	iTRAQ4plex (K); iTRAQ4plex (N-term)
2	sp|P10809|CH60_HUMAN	60 kDa heat shock protein, mitochondrial OS=Homo sapiens GN=HSPD1 PE=1 SV=2	17285	61016	330	30	62.3	5.7	16359	0	68.31	LSDGVAVLK	iTRAQ4plex (K); iTRAQ4plex (N-term)
2	sp|P10809|CH60_HUMAN	60 kDa heat shock protein, mitochondrial OS=Homo sapiens GN=HSPD1 PE=1 SV=2	17285	61016	330	30	62.3	5.7	16360	0	62.01	LSDGVAVLK	iTRAQ4plex (K); iTRAQ4plex (N-term)
2	sp|P10809|CH60_HUMAN	60 kDa heat shock protein, mitochondrial OS=Homo sapiens GN=HSPD1 PE=1 SV=2	17285	61016	330	30	62.3	5.7	16361	0	57.73	LSDGVAVLK	iTRAQ4plex (K); iTRAQ4plex (N-term)
2	sp|P10809|CH60_HUMAN	60 kDa heat shock protein, mitochondrial OS=Homo sapiens GN=HSPD1 PE=1 SV=2	17285	61016	330	30	62.3	5.7	16936	0	74.94	VGLQVVAVK	iTRAQ4plex (K); iTRAQ4plex (N-term)
2	sp|P10809|CH60_HUMAN	60 kDa heat shock protein, mitochondrial OS=Homo sapiens GN=HSPD1 PE=1 SV=2	17285	61016	330	30	62.3	5.7	16937	0	74.93	VGLQVVAVK	iTRAQ4plex (K); iTRAQ4plex (N-term)
2	sp|P10809|CH60_HUMAN	60 kDa heat shock protein, mitochondrial OS=Homo sapiens GN=HSPD1 PE=1 SV=2	17285	61016	330	30	62.3	5.7	16938	0	78.73	VGLQVVAVK	iTRAQ4plex (K); iTRAQ4plex (N-term)
2	sp|P10809|CH60_HUMAN	60 kDa heat shock protein, mitochondrial OS=Homo sapiens GN=HSPD1 PE=1 SV=2	17285	61016	330	30	62.3	5.7	16939	0	75.42	VGLQVVAVK	iTRAQ4plex (K); iTRAQ4plex (N-term)
2	sp|P10809|CH60_HUMAN	60 kDa heat shock protein, mitochondrial OS=Homo sapiens GN=HSPD1 PE=1 SV=2	17285	61016	330	30	62.3	5.7	31721	1	92.07	EIGNIISDAMK	iTRAQ4plex (K); iTRAQ4plex (N-term)
2	sp|P10809|CH60_HUMAN	60 kDa heat shock protein, mitochondrial OS=Homo sapiens GN=HSPD1 PE=1 SV=2	17285	61016	330	30	62.3	5.7	31724	1	73.12	EIGNIISDAMK	iTRAQ4plex (K); iTRAQ4plex (N-term)
2	sp|P10809|CH60_HUMAN	60 kDa heat shock protein, mitochondrial OS=Homo sapiens GN=HSPD1 PE=1 SV=2	17285	61016	330	30	62.3	5.7	31725	1	60.13	EIGNIISDAMK	iTRAQ4plex (K); iTRAQ4plex (N-term)
2	sp|P10809|CH60_HUMAN	60 kDa heat shock protein, mitochondrial OS=Homo sapiens GN=HSPD1 PE=1 SV=2	17285	61016	330	30	62.3	5.7	32991	0	59.85	NAGVEGSLIVEK	iTRAQ4plex (K); iTRAQ4plex (N-term)
2	sp|P10809|CH60_HUMAN	60 kDa heat shock protein, mitochondrial OS=Homo sapiens GN=HSPD1 PE=1 SV=2	17285	61016	330	30	62.3	5.7	32992	0	93.04	NAGVEGSLIVEK	iTRAQ4plex (K); iTRAQ4plex (N-term)
2	sp|P10809|CH60_HUMAN	60 kDa heat shock protein, mitochondrial OS=Homo sapiens GN=HSPD1 PE=1 SV=2	17285	61016	330	30	62.3	5.7	32993	0	92.97	NAGVEGSLIVEK	iTRAQ4plex (K); iTRAQ4plex (N-term)
2	sp|P10809|CH60_HUMAN	60 kDa heat shock protein, mitochondrial OS=Homo sapiens GN=HSPD1 PE=1 SV=2	17285	61016	330	30	62.3	5.7	33925	0	56.36	VGGTSDVEVNEK	iTRAQ4plex (K); iTRAQ4plex (N-term)
2	sp|P10809|CH60_HUMAN	60 kDa heat shock protein, mitochondrial OS=Homo sapiens GN=HSPD1 PE=1 SV=2	17285	61016	330	30	62.3	5.7	33931	0	52.86	VGGTSDVEVNEK	iTRAQ4plex (K); iTRAQ4plex (N-term)
2	sp|P10809|CH60_HUMAN	60 kDa heat shock protein, mitochondrial OS=Homo sapiens GN=HSPD1 PE=1 SV=2	17285	61016	330	30	62.3	5.7	40008	0	53.92	TVIIEQSWGSPK	iTRAQ4plex (K); iTRAQ4plex (N-term)
2	sp|P10809|CH60_HUMAN	60 kDa heat shock protein, mitochondrial OS=Homo sapiens GN=HSPD1 PE=1 SV=2	17285	61016	330	30	62.3	5.7	40009	0	58.64	TVIIEQSWGSPK	iTRAQ4plex (K); iTRAQ4plex (N-term)
2	sp|P10809|CH60_HUMAN	60 kDa heat shock protein, mitochondrial OS=Homo sapiens GN=HSPD1 PE=1 SV=2	17285	61016	330	30	62.3	5.7	40012	0	93.63	TVIIEQSWGSPK	iTRAQ4plex (K); iTRAQ4plex (N-term)
2	sp|P10809|CH60_HUMAN	60 kDa heat shock protein, mitochondrial OS=Homo sapiens GN=HSPD1 PE=1 SV=2	17285	61016	330	30	62.3	5.7	40013	0	93.62	TVIIEQSWGSPK	iTRAQ4plex (K); iTRAQ4plex (N-term)
2	sp|P10809|CH60_HUMAN	60 kDa heat shock protein, mitochondrial OS=Homo sapiens GN=HSPD1 PE=1 SV=2	17285	61016	330	30	62.3	5.7	44632	0	40.06	GVMLAVDAVIAELK	iTRAQ4plex (K); iTRAQ4plex (N-term)
2	sp|P10809|CH60_HUMAN	60 kDa heat shock protein, mitochondrial OS=Homo sapiens GN=HSPD1 PE=1 SV=2	17285	61016	330	30	62.3	5.7	44633	0	58.37	GVMLAVDAVIAELK	iTRAQ4plex (K); iTRAQ4plex (N-term)
2	sp|P10809|CH60_HUMAN	60 kDa heat shock protein, mitochondrial OS=Homo sapiens GN=HSPD1 PE=1 SV=2	17285	61016	330	30	62.3	5.7	44634	0	41.74	GVMLAVDAVIAELK	iTRAQ4plex (K); iTRAQ4plex (N-term)
2	sp|P10809|CH60_HUMAN	60 kDa heat shock protein, mitochondrial OS=Homo sapiens GN=HSPD1 PE=1 SV=2	17285	61016	330	30	62.3	5.7	44635	0	82.56	GVMLAVDAVIAELK	iTRAQ4plex (K); iTRAQ4plex (N-term)
2	sp|P10809|CH60_HUMAN	60 kDa heat shock protein, mitochondrial OS=Homo sapiens GN=HSPD1 PE=1 SV=2	17285	61016	330	30	62.3	5.7	44636	0	57.54	GVMLAVDAVIAELK	iTRAQ4plex (K); iTRAQ4plex (N-term)
2	sp|P10809|CH60_HUMAN	60 kDa heat shock protein, mitochondrial OS=Homo sapiens GN=HSPD1 PE=1 SV=2	17285	61016	330	30	62.3	5.7	44638	0	63.81	GVMLAVDAVIAELK	iTRAQ4plex (K); iTRAQ4plex (N-term)
2	sp|P10809|CH60_HUMAN	60 kDa heat shock protein, mitochondrial OS=Homo sapiens GN=HSPD1 PE=1 SV=2	17285	61016	330	30	62.3	5.7	44640	0	67.71	GVMLAVDAVIAELK	iTRAQ4plex (K); iTRAQ4plex (N-term)
2	sp|P10809|CH60_HUMAN	60 kDa heat shock protein, mitochondrial OS=Homo sapiens GN=HSPD1 PE=1 SV=2	17285	61016	330	30	62.3	5.7	44641	0	42.17	GVMLAVDAVIAELK	iTRAQ4plex (K); iTRAQ4plex (N-term)
2	sp|P10809|CH60_HUMAN	60 kDa heat shock protein, mitochondrial OS=Homo sapiens GN=HSPD1 PE=1 SV=2	17285	61016	330	30	62.3	5.7	44642	0	52.81	GVMLAVDAVIAELK	iTRAQ4plex (K); iTRAQ4plex (N-term)
2	sp|P10809|CH60_HUMAN	60 kDa heat shock protein, mitochondrial OS=Homo sapiens GN=HSPD1 PE=1 SV=2	17285	61016	330	30	62.3	5.7	44643	0	50.05	GVMLAVDAVIAELK	iTRAQ4plex (K); iTRAQ4plex (N-term)
2	sp|P10809|CH60_HUMAN	60 kDa heat shock protein, mitochondrial OS=Homo sapiens GN=HSPD1 PE=1 SV=2	17285	61016	330	30	62.3	5.7	44644	0	71.84	GVMLAVDAVIAELK	iTRAQ4plex (K); iTRAQ4plex (N-term)
2	sp|P10809|CH60_HUMAN	60 kDa heat shock protein, mitochondrial OS=Homo sapiens GN=HSPD1 PE=1 SV=2	17285	61016	330	30	62.3	5.7	44645	0	93.73	GVMLAVDAVIAELK	iTRAQ4plex (K); iTRAQ4plex (N-term)
2	sp|P10809|CH60_HUMAN	60 kDa heat shock protein, mitochondrial OS=Homo sapiens GN=HSPD1 PE=1 SV=2	17285	61016	330	30	62.3	5.7	44646	0	76.89	GVMLAVDAVIAELK	iTRAQ4plex (K); iTRAQ4plex (N-term)
2	sp|P10809|CH60_HUMAN	60 kDa heat shock protein, mitochondrial OS=Homo sapiens GN=HSPD1 PE=1 SV=2	17285	61016	330	30	62.3	5.7	44647	0	51.27	GVMLAVDAVIAELK	iTRAQ4plex (K); iTRAQ4plex (N-term)
2	sp|P10809|CH60_HUMAN	60 kDa heat shock protein, mitochondrial OS=Homo sapiens GN=HSPD1 PE=1 SV=2	17285	61016	330	30	62.3	5.7	44648	0	77.74	GVMLAVDAVIAELK	iTRAQ4plex (K); iTRAQ4plex (N-term)
2	sp|P10809|CH60_HUMAN	60 kDa heat shock protein, mitochondrial OS=Homo sapiens GN=HSPD1 PE=1 SV=2	17285	61016	330	30	62.3	5.7	44649	0	48.04	GVMLAVDAVIAELK	iTRAQ4plex (K); iTRAQ4plex (N-term)
2	sp|P10809|CH60_HUMAN	60 kDa heat shock protein, mitochondrial OS=Homo sapiens GN=HSPD1 PE=1 SV=2	17285	61016	330	30	62.3	5.7	44651	0	43.54	GVMLAVDAVIAELK	iTRAQ4plex (K); iTRAQ4plex (N-term)
2	sp|P10809|CH60_HUMAN	60 kDa heat shock protein, mitochondrial OS=Homo sapiens GN=HSPD1 PE=1 SV=2	17285	61016	330	30	62.3	5.7	44652	0	39.62	GVMLAVDAVIAELK	iTRAQ4plex (K); iTRAQ4plex (N-term)
2	sp|P10809|CH60_HUMAN	60 kDa heat shock protein, mitochondrial OS=Homo sapiens GN=HSPD1 PE=1 SV=2	17285	61016	330	30	62.3	5.7	44653	0	47.08	GVMLAVDAVIAELK	iTRAQ4plex (K); iTRAQ4plex (N-term)
2	sp|P10809|CH60_HUMAN	60 kDa heat shock protein, mitochondrial OS=Homo sapiens GN=HSPD1 PE=1 SV=2	17285	61016	330	30	62.3	5.7	45482	0	57.28	GVMLAVDAVIAELK	iTRAQ4plex (K); iTRAQ4plex (N-term); Oxidation (M)
2	sp|P10809|CH60_HUMAN	60 kDa heat shock protein, mitochondrial OS=Homo sapiens GN=HSPD1 PE=1 SV=2	17285	61016	330	30	62.3	5.7	45483	0	59.31	GVMLAVDAVIAELK	iTRAQ4plex (K); iTRAQ4plex (N-term); Oxidation (M)
2	sp|P10809|CH60_HUMAN	60 kDa heat shock protein, mitochondrial OS=Homo sapiens GN=HSPD1 PE=1 SV=2	17285	61016	330	30	62.3	5.7	45484	0	49.05	GVMLAVDAVIAELK	iTRAQ4plex (K); iTRAQ4plex (N-term); Oxidation (M)
2	sp|P10809|CH60_HUMAN	60 kDa heat shock protein, mitochondrial OS=Homo sapiens GN=HSPD1 PE=1 SV=2	17285	61016	330	30	62.3	5.7	49020	0	43.08	TLNDELEIIEGMK	iTRAQ4plex (K); iTRAQ4plex (N-term)
2	sp|P10809|CH60_HUMAN	60 kDa heat shock protein, mitochondrial OS=Homo sapiens GN=HSPD1 PE=1 SV=2	17285	61016	330	30	62.3	5.7	49021	0	53.58	TLNDELEIIEGMK	iTRAQ4plex (K); iTRAQ4plex (N-term)
2	sp|P10809|CH60_HUMAN	60 kDa heat shock protein, mitochondrial OS=Homo sapiens GN=HSPD1 PE=1 SV=2	17285	61016	330	30	62.3	5.7	49022	0	52.23	TLNDELEIIEGMK	iTRAQ4plex (K); iTRAQ4plex (N-term)
2	sp|P10809|CH60_HUMAN	60 kDa heat shock protein, mitochondrial OS=Homo sapiens GN=HSPD1 PE=1 SV=2	17285	61016	330	30	62.3	5.7	49023	0	74.9	TLNDELEIIEGMK	iTRAQ4plex (K); iTRAQ4plex (N-term)
2	sp|P10809|CH60_HUMAN	60 kDa heat shock protein, mitochondrial OS=Homo sapiens GN=HSPD1 PE=1 SV=2	17285	61016	330	30	62.3	5.7	49024	0	50.32	TLNDELEIIEGMK	iTRAQ4plex (K); iTRAQ4plex (N-term)
2	sp|P10809|CH60_HUMAN	60 kDa heat shock protein, mitochondrial OS=Homo sapiens GN=HSPD1 PE=1 SV=2	17285	61016	330	30	62.3	5.7	49025	0	56.98	TLNDELEIIEGMK	iTRAQ4plex (K); iTRAQ4plex (N-term)
2	sp|P10809|CH60_HUMAN	60 kDa heat shock protein, mitochondrial OS=Homo sapiens GN=HSPD1 PE=1 SV=2	17285	61016	330	30	62.3	5.7	49026	0	63.88	TLNDELEIIEGMK	iTRAQ4plex (K); iTRAQ4plex (N-term)
2	sp|P10809|CH60_HUMAN	60 kDa heat shock protein, mitochondrial OS=Homo sapiens GN=HSPD1 PE=1 SV=2	17285	61016	330	30	62.3	5.7	49027	0	56.57	TLNDELEIIEGMK	iTRAQ4plex (K); iTRAQ4plex (N-term)
2	sp|P10809|CH60_HUMAN	60 kDa heat shock protein, mitochondrial OS=Homo sapiens GN=HSPD1 PE=1 SV=2	17285	61016	330	30	62.3	5.7	49028	0	90.4	TLNDELEIIEGMK	iTRAQ4plex (K); iTRAQ4plex (N-term)
2	sp|P10809|CH60_HUMAN	60 kDa heat shock protein, mitochondrial OS=Homo sapiens GN=HSPD1 PE=1 SV=2	17285	61016	330	30	62.3	5.7	49029	0	102.52	TLNDELEIIEGMK	iTRAQ4plex (K); iTRAQ4plex (N-term)
2	sp|P10809|CH60_HUMAN	60 kDa heat shock protein, mitochondrial OS=Homo sapiens GN=HSPD1 PE=1 SV=2	17285	61016	330	30	62.3	5.7	49030	0	95.97	TLNDELEIIEGMK	iTRAQ4plex (K); iTRAQ4plex (N-term)
2	sp|P10809|CH60_HUMAN	60 kDa heat shock protein, mitochondrial OS=Homo sapiens GN=HSPD1 PE=1 SV=2	17285	61016	330	30	62.3	5.7	52994	0	40.21	RGVMLAVDAVIAELK	iTRAQ4plex (K); iTRAQ4plex (N-term)
2	sp|P10809|CH60_HUMAN	60 kDa heat shock protein, mitochondrial OS=Homo sapiens GN=HSPD1 PE=1 SV=2	17285	61016	330	30	62.3	5.7	52995	0	40.29	RGVMLAVDAVIAELK	iTRAQ4plex (K); iTRAQ4plex (N-term)
2	sp|P10809|CH60_HUMAN	60 kDa heat shock protein, mitochondrial OS=Homo sapiens GN=HSPD1 PE=1 SV=2	17285	61016	330	30	62.3	5.7	52997	0	59.98	RGVMLAVDAVIAELK	iTRAQ4plex (K); iTRAQ4plex (N-term)
2	sp|P10809|CH60_HUMAN	60 kDa heat shock protein, mitochondrial OS=Homo sapiens GN=HSPD1 PE=1 SV=2	17285	61016	330	30	62.3	5.7	52998	0	38.69	RGVMLAVDAVIAELK	iTRAQ4plex (K); iTRAQ4plex (N-term)
2	sp|P10809|CH60_HUMAN	60 kDa heat shock protein, mitochondrial OS=Homo sapiens GN=HSPD1 PE=1 SV=2	17285	61016	330	30	62.3	5.7	52999	0	42.35	RGVMLAVDAVIAELK	iTRAQ4plex (K); iTRAQ4plex (N-term)
2	sp|P10809|CH60_HUMAN	60 kDa heat shock protein, mitochondrial OS=Homo sapiens GN=HSPD1 PE=1 SV=2	17285	61016	330	30	62.3	5.7	53000	0	46.56	RGVMLAVDAVIAELK	iTRAQ4plex (K); iTRAQ4plex (N-term)
2	sp|P10809|CH60_HUMAN	60 kDa heat shock protein, mitochondrial OS=Homo sapiens GN=HSPD1 PE=1 SV=2	17285	61016	330	30	62.3	5.7	53001	0	53.01	RGVMLAVDAVIAELK	iTRAQ4plex (K); iTRAQ4plex (N-term)
2	sp|P10809|CH60_HUMAN	60 kDa heat shock protein, mitochondrial OS=Homo sapiens GN=HSPD1 PE=1 SV=2	17285	61016	330	30	62.3	5.7	58990	0	73.4	GVMLAVDAVIAELKK	2 iTRAQ4plex (K); iTRAQ4plex (N-term)
2	sp|P10809|CH60_HUMAN	60 kDa heat shock protein, mitochondrial OS=Homo sapiens GN=HSPD1 PE=1 SV=2	17285	61016	330	30	62.3	5.7	58991	0	65.1	GVMLAVDAVIAELKK	2 iTRAQ4plex (K); iTRAQ4plex (N-term)
2	sp|P10809|CH60_HUMAN	60 kDa heat shock protein, mitochondrial OS=Homo sapiens GN=HSPD1 PE=1 SV=2	17285	61016	330	30	62.3	5.7	58992	0	73.9	GVMLAVDAVIAELKK	2 iTRAQ4plex (K); iTRAQ4plex (N-term)
2	sp|P10809|CH60_HUMAN	60 kDa heat shock protein, mitochondrial OS=Homo sapiens GN=HSPD1 PE=1 SV=2	17285	61016	330	30	62.3	5.7	58993	0	94.43	GVMLAVDAVIAELKK	2 iTRAQ4plex (K); iTRAQ4plex (N-term)
2	sp|P10809|CH60_HUMAN	60 kDa heat shock protein, mitochondrial OS=Homo sapiens GN=HSPD1 PE=1 SV=2	17285	61016	330	30	62.3	5.7	58994	0	61.94	GVMLAVDAVIAELKK	2 iTRAQ4plex (K); iTRAQ4plex (N-term)
2	sp|P10809|CH60_HUMAN	60 kDa heat shock protein, mitochondrial OS=Homo sapiens GN=HSPD1 PE=1 SV=2	17285	61016	330	30	62.3	5.7	58995	0	37	GVMLAVDAVIAELKK	2 iTRAQ4plex (K); iTRAQ4plex (N-term)
2	sp|P10809|CH60_HUMAN	60 kDa heat shock protein, mitochondrial OS=Homo sapiens GN=HSPD1 PE=1 SV=2	17285	61016	330	30	62.3	5.7	59000	0	87.02	GVMLAVDAVIAELKK	2 iTRAQ4plex (K); iTRAQ4plex (N-term)
2	sp|P10809|CH60_HUMAN	60 kDa heat shock protein, mitochondrial OS=Homo sapiens GN=HSPD1 PE=1 SV=2	17285	61016	330	30	62.3	5.7	59001	0	68.13	GVMLAVDAVIAELKK	2 iTRAQ4plex (K); iTRAQ4plex (N-term)
2	sp|P10809|CH60_HUMAN	60 kDa heat shock protein, mitochondrial OS=Homo sapiens GN=HSPD1 PE=1 SV=2	17285	61016	330	30	62.3	5.7	59002	0	81.79	GVMLAVDAVIAELKK	2 iTRAQ4plex (K); iTRAQ4plex (N-term)
2	sp|P10809|CH60_HUMAN	60 kDa heat shock protein, mitochondrial OS=Homo sapiens GN=HSPD1 PE=1 SV=2	17285	61016	330	30	62.3	5.7	59795	0	68.76	GVMLAVDAVIAELKK	2 iTRAQ4plex (K); iTRAQ4plex (N-term); Oxidation (M)
2	sp|P10809|CH60_HUMAN	60 kDa heat shock protein, mitochondrial OS=Homo sapiens GN=HSPD1 PE=1 SV=2	17285	61016	330	30	62.3	5.7	62709	1	84.86	ISSIQSIVPALEIANAHR	iTRAQ4plex (N-term)
2	sp|P10809|CH60_HUMAN	60 kDa heat shock protein, mitochondrial OS=Homo sapiens GN=HSPD1 PE=1 SV=2	17285	61016	330	30	62.3	5.7	62710	1	83.73	ISSIQSIVPALEIANAHR	iTRAQ4plex (N-term)
2	sp|P10809|CH60_HUMAN	60 kDa heat shock protein, mitochondrial OS=Homo sapiens GN=HSPD1 PE=1 SV=2	17285	61016	330	30	62.3	5.7	62712	1	79.37	ISSIQSIVPALEIANAHR	iTRAQ4plex (N-term)
2	sp|P10809|CH60_HUMAN	60 kDa heat shock protein, mitochondrial OS=Homo sapiens GN=HSPD1 PE=1 SV=2	17285	61016	330	30	62.3	5.7	62714	1	44.88	ISSIQSIVPALEIANAHR	iTRAQ4plex (N-term)
2	sp|P10809|CH60_HUMAN	60 kDa heat shock protein, mitochondrial OS=Homo sapiens GN=HSPD1 PE=1 SV=2	17285	61016	330	30	62.3	5.7	62715	1	66.09	ISSIQSIVPALEIANAHR	iTRAQ4plex (N-term)
2	sp|P10809|CH60_HUMAN	60 kDa heat shock protein, mitochondrial OS=Homo sapiens GN=HSPD1 PE=1 SV=2	17285	61016	330	30	62.3	5.7	62717	1	75.13	ISSIQSIVPALEIANAHR	iTRAQ4plex (N-term)
2	sp|P10809|CH60_HUMAN	60 kDa heat shock protein, mitochondrial OS=Homo sapiens GN=HSPD1 PE=1 SV=2	17285	61016	330	30	62.3	5.7	62718	1	70.42	ISSIQSIVPALEIANAHR	iTRAQ4plex (N-term)
2	sp|P10809|CH60_HUMAN	60 kDa heat shock protein, mitochondrial OS=Homo sapiens GN=HSPD1 PE=1 SV=2	17285	61016	330	30	62.3	5.7	62719	1	98.87	ISSIQSIVPALEIANAHR	iTRAQ4plex (N-term)
2	sp|P10809|CH60_HUMAN	60 kDa heat shock protein, mitochondrial OS=Homo sapiens GN=HSPD1 PE=1 SV=2	17285	61016	330	30	62.3	5.7	62720	1	77.9	ISSIQSIVPALEIANAHR	iTRAQ4plex (N-term)
2	sp|P10809|CH60_HUMAN	60 kDa heat shock protein, mitochondrial OS=Homo sapiens GN=HSPD1 PE=1 SV=2	17285	61016	330	30	62.3	5.7	62721	1	89.52	ISSIQSIVPALEIANAHR	iTRAQ4plex (N-term)
2	sp|P10809|CH60_HUMAN	60 kDa heat shock protein, mitochondrial OS=Homo sapiens GN=HSPD1 PE=1 SV=2	17285	61016	330	30	62.3	5.7	62722	1	88.74	ISSIQSIVPALEIANAHR	iTRAQ4plex (N-term)
2	sp|P10809|CH60_HUMAN	60 kDa heat shock protein, mitochondrial OS=Homo sapiens GN=HSPD1 PE=1 SV=2	17285	61016	330	30	62.3	5.7	62755	1	53.89	ISSIQSIVPALEIANAHR	Deamidated (NQ); iTRAQ4plex (N-term)
2	sp|P10809|CH60_HUMAN	60 kDa heat shock protein, mitochondrial OS=Homo sapiens GN=HSPD1 PE=1 SV=2	17285	61016	330	30	62.3	5.7	62756	1	66.82	ISSIQSIVPALEIANAHR	Deamidated (NQ); iTRAQ4plex (N-term)
2	sp|P10809|CH60_HUMAN	60 kDa heat shock protein, mitochondrial OS=Homo sapiens GN=HSPD1 PE=1 SV=2	17285	61016	330	30	62.3	5.7	62757	1	50.28	ISSIQSIVPALEIANAHR	Deamidated (NQ); iTRAQ4plex (N-term)
2	sp|P10809|CH60_HUMAN	60 kDa heat shock protein, mitochondrial OS=Homo sapiens GN=HSPD1 PE=1 SV=2	17285	61016	330	30	62.3	5.7	62758	1	78.91	ISSIQSIVPALEIANAHR	Deamidated (NQ); iTRAQ4plex (N-term)
2	sp|P10809|CH60_HUMAN	60 kDa heat shock protein, mitochondrial OS=Homo sapiens GN=HSPD1 PE=1 SV=2	17285	61016	330	30	62.3	5.7	73773	1	45.14	IQEIIEQLDVTTSEYEK	iTRAQ4plex (K); iTRAQ4plex (N-term)
2	sp|P10809|CH60_HUMAN	60 kDa heat shock protein, mitochondrial OS=Homo sapiens GN=HSPD1 PE=1 SV=2	17285	61016	330	30	62.3	5.7	73774	1	54.15	IQEIIEQLDVTTSEYEK	iTRAQ4plex (K); iTRAQ4plex (N-term)
2	sp|P10809|CH60_HUMAN	60 kDa heat shock protein, mitochondrial OS=Homo sapiens GN=HSPD1 PE=1 SV=2	17285	61016	330	30	62.3	5.7	73776	1	91.47	IQEIIEQLDVTTSEYEK	iTRAQ4plex (K); iTRAQ4plex (N-term)
2	sp|P10809|CH60_HUMAN	60 kDa heat shock protein, mitochondrial OS=Homo sapiens GN=HSPD1 PE=1 SV=2	17285	61016	330	30	62.3	5.7	73777	1	94.88	IQEIIEQLDVTTSEYEK	iTRAQ4plex (K); iTRAQ4plex (N-term)
2	sp|P10809|CH60_HUMAN	60 kDa heat shock protein, mitochondrial OS=Homo sapiens GN=HSPD1 PE=1 SV=2	17285	61016	330	30	62.3	5.7	73778	1	50.63	IQEIIEQLDVTTSEYEK	iTRAQ4plex (K); iTRAQ4plex (N-term)
2	sp|P10809|CH60_HUMAN	60 kDa heat shock protein, mitochondrial OS=Homo sapiens GN=HSPD1 PE=1 SV=2	17285	61016	330	30	62.3	5.7	73779	1	59.6	IQEIIEQLDVTTSEYEK	iTRAQ4plex (K); iTRAQ4plex (N-term)
2	sp|P10809|CH60_HUMAN	60 kDa heat shock protein, mitochondrial OS=Homo sapiens GN=HSPD1 PE=1 SV=2	17285	61016	330	30	62.3	5.7	73781	1	43.7	IQEIIEQLDVTTSEYEK	iTRAQ4plex (K); iTRAQ4plex (N-term)
2	sp|P10809|CH60_HUMAN	60 kDa heat shock protein, mitochondrial OS=Homo sapiens GN=HSPD1 PE=1 SV=2	17285	61016	330	30	62.3	5.7	73783	1	80.95	IQEIIEQLDVTTSEYEK	iTRAQ4plex (K); iTRAQ4plex (N-term)
2	sp|P10809|CH60_HUMAN	60 kDa heat shock protein, mitochondrial OS=Homo sapiens GN=HSPD1 PE=1 SV=2	17285	61016	330	30	62.3	5.7	73785	1	92.35	IQEIIEQLDVTTSEYEK	iTRAQ4plex (K); iTRAQ4plex (N-term)
2	sp|P10809|CH60_HUMAN	60 kDa heat shock protein, mitochondrial OS=Homo sapiens GN=HSPD1 PE=1 SV=2	17285	61016	330	30	62.3	5.7	73786	1	48.17	IQEIIEQLDVTTSEYEK	iTRAQ4plex (K); iTRAQ4plex (N-term)
2	sp|P10809|CH60_HUMAN	60 kDa heat shock protein, mitochondrial OS=Homo sapiens GN=HSPD1 PE=1 SV=2	17285	61016	330	30	62.3	5.7	73788	1	90.94	IQEIIEQLDVTTSEYEK	iTRAQ4plex (K); iTRAQ4plex (N-term)
2	sp|P10809|CH60_HUMAN	60 kDa heat shock protein, mitochondrial OS=Homo sapiens GN=HSPD1 PE=1 SV=2	17285	61016	330	30	62.3	5.7	73792	1	49.13	IQEIIEQLDVTTSEYEK	iTRAQ4plex (K); iTRAQ4plex (N-term)
2	sp|P10809|CH60_HUMAN	60 kDa heat shock protein, mitochondrial OS=Homo sapiens GN=HSPD1 PE=1 SV=2	17285	61016	330	30	62.3	5.7	73793	1	92.2	IQEIIEQLDVTTSEYEK	iTRAQ4plex (K); iTRAQ4plex (N-term)
2	sp|P10809|CH60_HUMAN	60 kDa heat shock protein, mitochondrial OS=Homo sapiens GN=HSPD1 PE=1 SV=2	17285	61016	330	30	62.3	5.7	73794	1	48.97	IQEIIEQLDVTTSEYEK	iTRAQ4plex (K); iTRAQ4plex (N-term)
2	sp|P10809|CH60_HUMAN	60 kDa heat shock protein, mitochondrial OS=Homo sapiens GN=HSPD1 PE=1 SV=2	17285	61016	330	30	62.3	5.7	73816	1	60.59	IQEIIEQLDVTTSEYEK	Deamidated (NQ); iTRAQ4plex (K); iTRAQ4plex (N-term)
2	sp|P10809|CH60_HUMAN	60 kDa heat shock protein, mitochondrial OS=Homo sapiens GN=HSPD1 PE=1 SV=2	17285	61016	330	30	62.3	5.7	74131	1	51.75	KISSIQSIVPALEIANAHR	iTRAQ4plex (K); iTRAQ4plex (N-term)
2	sp|P10809|CH60_HUMAN	60 kDa heat shock protein, mitochondrial OS=Homo sapiens GN=HSPD1 PE=1 SV=2	17285	61016	330	30	62.3	5.7	74132	1	56.54	KISSIQSIVPALEIANAHR	iTRAQ4plex (K); iTRAQ4plex (N-term)
2	sp|P10809|CH60_HUMAN	60 kDa heat shock protein, mitochondrial OS=Homo sapiens GN=HSPD1 PE=1 SV=2	17285	61016	330	30	62.3	5.7	74133	1	58.84	KISSIQSIVPALEIANAHR	iTRAQ4plex (K); iTRAQ4plex (N-term)
2	sp|P10809|CH60_HUMAN	60 kDa heat shock protein, mitochondrial OS=Homo sapiens GN=HSPD1 PE=1 SV=2	17285	61016	330	30	62.3	5.7	74134	1	60.12	KISSIQSIVPALEIANAHR	iTRAQ4plex (K); iTRAQ4plex (N-term)
2	sp|P10809|CH60_HUMAN	60 kDa heat shock protein, mitochondrial OS=Homo sapiens GN=HSPD1 PE=1 SV=2	17285	61016	330	30	62.3	5.7	74135	1	55.94	KISSIQSIVPALEIANAHR	iTRAQ4plex (K); iTRAQ4plex (N-term)
2	sp|P10809|CH60_HUMAN	60 kDa heat shock protein, mitochondrial OS=Homo sapiens GN=HSPD1 PE=1 SV=2	17285	61016	330	30	62.3	5.7	74136	1	61.88	KISSIQSIVPALEIANAHR	iTRAQ4plex (K); iTRAQ4plex (N-term)
2	sp|P10809|CH60_HUMAN	60 kDa heat shock protein, mitochondrial OS=Homo sapiens GN=HSPD1 PE=1 SV=2	17285	61016	330	30	62.3	5.7	74137	1	77.68	KISSIQSIVPALEIANAHR	iTRAQ4plex (K); iTRAQ4plex (N-term)
2	sp|P10809|CH60_HUMAN	60 kDa heat shock protein, mitochondrial OS=Homo sapiens GN=HSPD1 PE=1 SV=2	17285	61016	330	30	62.3	5.7	74138	1	73.81	KISSIQSIVPALEIANAHR	iTRAQ4plex (K); iTRAQ4plex (N-term)
2	sp|P10809|CH60_HUMAN	60 kDa heat shock protein, mitochondrial OS=Homo sapiens GN=HSPD1 PE=1 SV=2	17285	61016	330	30	62.3	5.7	74139	1	77.2	KISSIQSIVPALEIANAHR	iTRAQ4plex (K); iTRAQ4plex (N-term)
2	sp|P10809|CH60_HUMAN	60 kDa heat shock protein, mitochondrial OS=Homo sapiens GN=HSPD1 PE=1 SV=2	17285	61016	330	30	62.3	5.7	76479	0	94.5	ALMLQGVDLLADAVAVTMGPK	iTRAQ4plex (K); iTRAQ4plex (N-term)
2	sp|P10809|CH60_HUMAN	60 kDa heat shock protein, mitochondrial OS=Homo sapiens GN=HSPD1 PE=1 SV=2	17285	61016	330	30	62.3	5.7	76480	0	70.43	ALMLQGVDLLADAVAVTMGPK	iTRAQ4plex (K); iTRAQ4plex (N-term)
2	sp|P10809|CH60_HUMAN	60 kDa heat shock protein, mitochondrial OS=Homo sapiens GN=HSPD1 PE=1 SV=2	17285	61016	330	30	62.3	5.7	76481	0	122.19	ALMLQGVDLLADAVAVTMGPK	iTRAQ4plex (K); iTRAQ4plex (N-term)
2	sp|P10809|CH60_HUMAN	60 kDa heat shock protein, mitochondrial OS=Homo sapiens GN=HSPD1 PE=1 SV=2	17285	61016	330	30	62.3	5.7	76482	0	93.18	ALMLQGVDLLADAVAVTMGPK	iTRAQ4plex (K); iTRAQ4plex (N-term)
2	sp|P10809|CH60_HUMAN	60 kDa heat shock protein, mitochondrial OS=Homo sapiens GN=HSPD1 PE=1 SV=2	17285	61016	330	30	62.3	5.7	76483	0	85.62	ALMLQGVDLLADAVAVTMGPK	iTRAQ4plex (K); iTRAQ4plex (N-term)
2	sp|P10809|CH60_HUMAN	60 kDa heat shock protein, mitochondrial OS=Homo sapiens GN=HSPD1 PE=1 SV=2	17285	61016	330	30	62.3	5.7	76484	0	68.76	ALMLQGVDLLADAVAVTMGPK	iTRAQ4plex (K); iTRAQ4plex (N-term)
2	sp|P10809|CH60_HUMAN	60 kDa heat shock protein, mitochondrial OS=Homo sapiens GN=HSPD1 PE=1 SV=2	17285	61016	330	30	62.3	5.7	76485	0	132.95	ALMLQGVDLLADAVAVTMGPK	iTRAQ4plex (K); iTRAQ4plex (N-term)
2	sp|P10809|CH60_HUMAN	60 kDa heat shock protein, mitochondrial OS=Homo sapiens GN=HSPD1 PE=1 SV=2	17285	61016	330	30	62.3	5.7	76486	0	129	ALMLQGVDLLADAVAVTMGPK	iTRAQ4plex (K); iTRAQ4plex (N-term)
2	sp|P10809|CH60_HUMAN	60 kDa heat shock protein, mitochondrial OS=Homo sapiens GN=HSPD1 PE=1 SV=2	17285	61016	330	30	62.3	5.7	76487	0	97.29	ALMLQGVDLLADAVAVTMGPK	iTRAQ4plex (K); iTRAQ4plex (N-term)
2	sp|P10809|CH60_HUMAN	60 kDa heat shock protein, mitochondrial OS=Homo sapiens GN=HSPD1 PE=1 SV=2	17285	61016	330	30	62.3	5.7	76488	0	109.15	ALMLQGVDLLADAVAVTMGPK	iTRAQ4plex (K); iTRAQ4plex (N-term)
2	sp|P10809|CH60_HUMAN	60 kDa heat shock protein, mitochondrial OS=Homo sapiens GN=HSPD1 PE=1 SV=2	17285	61016	330	30	62.3	5.7	76490	0	64.67	ALMLQGVDLLADAVAVTMGPK	iTRAQ4plex (K); iTRAQ4plex (N-term)
2	sp|P10809|CH60_HUMAN	60 kDa heat shock protein, mitochondrial OS=Homo sapiens GN=HSPD1 PE=1 SV=2	17285	61016	330	30	62.3	5.7	76491	0	96.83	ALMLQGVDLLADAVAVTMGPK	iTRAQ4plex (K); iTRAQ4plex (N-term)
2	sp|P10809|CH60_HUMAN	60 kDa heat shock protein, mitochondrial OS=Homo sapiens GN=HSPD1 PE=1 SV=2	17285	61016	330	30	62.3	5.7	76492	0	149.95	ALMLQGVDLLADAVAVTMGPK	iTRAQ4plex (K); iTRAQ4plex (N-term)
2	sp|P10809|CH60_HUMAN	60 kDa heat shock protein, mitochondrial OS=Homo sapiens GN=HSPD1 PE=1 SV=2	17285	61016	330	30	62.3	5.7	76493	0	61.97	ALMLQGVDLLADAVAVTMGPK	iTRAQ4plex (K); iTRAQ4plex (N-term)
2	sp|P10809|CH60_HUMAN	60 kDa heat shock protein, mitochondrial OS=Homo sapiens GN=HSPD1 PE=1 SV=2	17285	61016	330	30	62.3	5.7	76494	0	78.81	ALMLQGVDLLADAVAVTMGPK	iTRAQ4plex (K); iTRAQ4plex (N-term)
2	sp|P10809|CH60_HUMAN	60 kDa heat shock protein, mitochondrial OS=Homo sapiens GN=HSPD1 PE=1 SV=2	17285	61016	330	30	62.3	5.7	76495	0	65.88	ALMLQGVDLLADAVAVTMGPK	iTRAQ4plex (K); iTRAQ4plex (N-term)
2	sp|P10809|CH60_HUMAN	60 kDa heat shock protein, mitochondrial OS=Homo sapiens GN=HSPD1 PE=1 SV=2	17285	61016	330	30	62.3	5.7	76496	0	80.66	ALMLQGVDLLADAVAVTMGPK	iTRAQ4plex (K); iTRAQ4plex (N-term)
2	sp|P10809|CH60_HUMAN	60 kDa heat shock protein, mitochondrial OS=Homo sapiens GN=HSPD1 PE=1 SV=2	17285	61016	330	30	62.3	5.7	76497	0	78.14	ALMLQGVDLLADAVAVTMGPK	iTRAQ4plex (K); iTRAQ4plex (N-term)
2	sp|P10809|CH60_HUMAN	60 kDa heat shock protein, mitochondrial OS=Homo sapiens GN=HSPD1 PE=1 SV=2	17285	61016	330	30	62.3	5.7	76498	0	129.05	ALMLQGVDLLADAVAVTMGPK	iTRAQ4plex (K); iTRAQ4plex (N-term)
2	sp|P10809|CH60_HUMAN	60 kDa heat shock protein, mitochondrial OS=Homo sapiens GN=HSPD1 PE=1 SV=2	17285	61016	330	30	62.3	5.7	76499	0	129.06	ALMLQGVDLLADAVAVTMGPK	iTRAQ4plex (K); iTRAQ4plex (N-term)
2	sp|P10809|CH60_HUMAN	60 kDa heat shock protein, mitochondrial OS=Homo sapiens GN=HSPD1 PE=1 SV=2	17285	61016	330	30	62.3	5.7	76500	0	70.76	ALMLQGVDLLADAVAVTMGPK	iTRAQ4plex (K); iTRAQ4plex (N-term)
2	sp|P10809|CH60_HUMAN	60 kDa heat shock protein, mitochondrial OS=Homo sapiens GN=HSPD1 PE=1 SV=2	17285	61016	330	30	62.3	5.7	76501	0	59.21	ALMLQGVDLLADAVAVTMGPK	iTRAQ4plex (K); iTRAQ4plex (N-term)
2	sp|P10809|CH60_HUMAN	60 kDa heat shock protein, mitochondrial OS=Homo sapiens GN=HSPD1 PE=1 SV=2	17285	61016	330	30	62.3	5.7	76520	0	117.42	ALMLQGVDLLADAVAVTMGPK	Deamidated (NQ); iTRAQ4plex (K); iTRAQ4plex (N-term)
2	sp|P10809|CH60_HUMAN	60 kDa heat shock protein, mitochondrial OS=Homo sapiens GN=HSPD1 PE=1 SV=2	17285	61016	330	30	62.3	5.7	76521	0	98.07	ALMLQGVDLLADAVAVTMGPK	Deamidated (NQ); iTRAQ4plex (K); iTRAQ4plex (N-term)
2	sp|P10809|CH60_HUMAN	60 kDa heat shock protein, mitochondrial OS=Homo sapiens GN=HSPD1 PE=1 SV=2	17285	61016	330	30	62.3	5.7	76522	0	125.72	ALMLQGVDLLADAVAVTMGPK	Deamidated (NQ); iTRAQ4plex (K); iTRAQ4plex (N-term)
2	sp|P10809|CH60_HUMAN	60 kDa heat shock protein, mitochondrial OS=Homo sapiens GN=HSPD1 PE=1 SV=2	17285	61016	330	30	62.3	5.7	76523	0	122.4	ALMLQGVDLLADAVAVTMGPK	Deamidated (NQ); iTRAQ4plex (K); iTRAQ4plex (N-term)
2	sp|P10809|CH60_HUMAN	60 kDa heat shock protein, mitochondrial OS=Homo sapiens GN=HSPD1 PE=1 SV=2	17285	61016	330	30	62.3	5.7	77093	0	83.15	ALMLQGVDLLADAVAVTMGPK	iTRAQ4plex (K); iTRAQ4plex (N-term); Oxidation (M)
2	sp|P10809|CH60_HUMAN	60 kDa heat shock protein, mitochondrial OS=Homo sapiens GN=HSPD1 PE=1 SV=2	17285	61016	330	30	62.3	5.7	77094	0	83.35	ALMLQGVDLLADAVAVTMGPK	iTRAQ4plex (K); iTRAQ4plex (N-term); Oxidation (M)
2	sp|P10809|CH60_HUMAN	60 kDa heat shock protein, mitochondrial OS=Homo sapiens GN=HSPD1 PE=1 SV=2	17285	61016	330	30	62.3	5.7	77096	0	100.7	ALMLQGVDLLADAVAVTMGPK	iTRAQ4plex (K); iTRAQ4plex (N-term); Oxidation (M)
2	sp|P10809|CH60_HUMAN	60 kDa heat shock protein, mitochondrial OS=Homo sapiens GN=HSPD1 PE=1 SV=2	17285	61016	330	30	62.3	5.7	77097	0	91.04	ALMLQGVDLLADAVAVTMGPK	iTRAQ4plex (K); iTRAQ4plex (N-term); Oxidation (M)
2	sp|P10809|CH60_HUMAN	60 kDa heat shock protein, mitochondrial OS=Homo sapiens GN=HSPD1 PE=1 SV=2	17285	61016	330	30	62.3	5.7	77131	0	40.68	ALMLQGVDLLADAVAVTMGPK	Deamidated (NQ); iTRAQ4plex (K); iTRAQ4plex (N-term); Oxidation (M)
2	sp|P10809|CH60_HUMAN	60 kDa heat shock protein, mitochondrial OS=Homo sapiens GN=HSPD1 PE=1 SV=2	17285	61016	330	30	62.3	5.7	79429	1	47.99	RIQEIIEQLDVTTSEYEK	iTRAQ4plex (K); iTRAQ4plex (N-term)
2	sp|P10809|CH60_HUMAN	60 kDa heat shock protein, mitochondrial OS=Homo sapiens GN=HSPD1 PE=1 SV=2	17285	61016	330	30	62.3	5.7	79430	1	60.14	RIQEIIEQLDVTTSEYEK	iTRAQ4plex (K); iTRAQ4plex (N-term)
2	sp|P10809|CH60_HUMAN	60 kDa heat shock protein, mitochondrial OS=Homo sapiens GN=HSPD1 PE=1 SV=2	17285	61016	330	30	62.3	5.7	79432	1	60.38	RIQEIIEQLDVTTSEYEK	iTRAQ4plex (K); iTRAQ4plex (N-term)
2	sp|P10809|CH60_HUMAN	60 kDa heat shock protein, mitochondrial OS=Homo sapiens GN=HSPD1 PE=1 SV=2	17285	61016	330	30	62.3	5.7	83536	1	52.12	TALLDAAGVASLLTTAEVVVTEIPK	iTRAQ4plex (K)
2	sp|P10809|CH60_HUMAN	60 kDa heat shock protein, mitochondrial OS=Homo sapiens GN=HSPD1 PE=1 SV=2	17285	61016	330	30	62.3	5.7	83537	1	38.13	TALLDAAGVASLLTTAEVVVTEIPK	iTRAQ4plex (K)
2	sp|P10809|CH60_HUMAN	60 kDa heat shock protein, mitochondrial OS=Homo sapiens GN=HSPD1 PE=1 SV=2	17285	61016	330	30	62.3	5.7	84159	0	94.28	KPLVIIAEDVDGEALSTLVLNR	iTRAQ4plex (K); iTRAQ4plex (N-term)
2	sp|P10809|CH60_HUMAN	60 kDa heat shock protein, mitochondrial OS=Homo sapiens GN=HSPD1 PE=1 SV=2	17285	61016	330	30	62.3	5.7	84160	0	104.75	KPLVIIAEDVDGEALSTLVLNR	iTRAQ4plex (K); iTRAQ4plex (N-term)
2	sp|P10809|CH60_HUMAN	60 kDa heat shock protein, mitochondrial OS=Homo sapiens GN=HSPD1 PE=1 SV=2	17285	61016	330	30	62.3	5.7	84161	0	87.05	KPLVIIAEDVDGEALSTLVLNR	iTRAQ4plex (K); iTRAQ4plex (N-term)
2	sp|P10809|CH60_HUMAN	60 kDa heat shock protein, mitochondrial OS=Homo sapiens GN=HSPD1 PE=1 SV=2	17285	61016	330	30	62.3	5.7	84162	0	70.02	KPLVIIAEDVDGEALSTLVLNR	iTRAQ4plex (K); iTRAQ4plex (N-term)
2	sp|P10809|CH60_HUMAN	60 kDa heat shock protein, mitochondrial OS=Homo sapiens GN=HSPD1 PE=1 SV=2	17285	61016	330	30	62.3	5.7	84163	0	60.02	KPLVIIAEDVDGEALSTLVLNR	iTRAQ4plex (K); iTRAQ4plex (N-term)
2	sp|P10809|CH60_HUMAN	60 kDa heat shock protein, mitochondrial OS=Homo sapiens GN=HSPD1 PE=1 SV=2	17285	61016	330	30	62.3	5.7	84164	0	125.73	KPLVIIAEDVDGEALSTLVLNR	iTRAQ4plex (K); iTRAQ4plex (N-term)
2	sp|P10809|CH60_HUMAN	60 kDa heat shock protein, mitochondrial OS=Homo sapiens GN=HSPD1 PE=1 SV=2	17285	61016	330	30	62.3	5.7	84165	0	105.37	KPLVIIAEDVDGEALSTLVLNR	iTRAQ4plex (K); iTRAQ4plex (N-term)
2	sp|P10809|CH60_HUMAN	60 kDa heat shock protein, mitochondrial OS=Homo sapiens GN=HSPD1 PE=1 SV=2	17285	61016	330	30	62.3	5.7	84166	0	108.91	KPLVIIAEDVDGEALSTLVLNR	iTRAQ4plex (K); iTRAQ4plex (N-term)
2	sp|P10809|CH60_HUMAN	60 kDa heat shock protein, mitochondrial OS=Homo sapiens GN=HSPD1 PE=1 SV=2	17285	61016	330	30	62.3	5.7	84167	0	103.69	KPLVIIAEDVDGEALSTLVLNR	iTRAQ4plex (K); iTRAQ4plex (N-term)
2	sp|P10809|CH60_HUMAN	60 kDa heat shock protein, mitochondrial OS=Homo sapiens GN=HSPD1 PE=1 SV=2	17285	61016	330	30	62.3	5.7	84168	0	67.38	KPLVIIAEDVDGEALSTLVLNR	iTRAQ4plex (K); iTRAQ4plex (N-term)
2	sp|P10809|CH60_HUMAN	60 kDa heat shock protein, mitochondrial OS=Homo sapiens GN=HSPD1 PE=1 SV=2	17285	61016	330	30	62.3	5.7	84169	0	91.46	KPLVIIAEDVDGEALSTLVLNR	iTRAQ4plex (K); iTRAQ4plex (N-term)
2	sp|P10809|CH60_HUMAN	60 kDa heat shock protein, mitochondrial OS=Homo sapiens GN=HSPD1 PE=1 SV=2	17285	61016	330	30	62.3	5.7	84170	0	124.79	KPLVIIAEDVDGEALSTLVLNR	iTRAQ4plex (K); iTRAQ4plex (N-term)
2	sp|P10809|CH60_HUMAN	60 kDa heat shock protein, mitochondrial OS=Homo sapiens GN=HSPD1 PE=1 SV=2	17285	61016	330	30	62.3	5.7	84171	0	74.97	KPLVIIAEDVDGEALSTLVLNR	iTRAQ4plex (K); iTRAQ4plex (N-term)
2	sp|P10809|CH60_HUMAN	60 kDa heat shock protein, mitochondrial OS=Homo sapiens GN=HSPD1 PE=1 SV=2	17285	61016	330	30	62.3	5.7	84172	0	96.83	KPLVIIAEDVDGEALSTLVLNR	iTRAQ4plex (K); iTRAQ4plex (N-term)
2	sp|P10809|CH60_HUMAN	60 kDa heat shock protein, mitochondrial OS=Homo sapiens GN=HSPD1 PE=1 SV=2	17285	61016	330	30	62.3	5.7	84173	0	97.75	KPLVIIAEDVDGEALSTLVLNR	iTRAQ4plex (K); iTRAQ4plex (N-term)
2	sp|P10809|CH60_HUMAN	60 kDa heat shock protein, mitochondrial OS=Homo sapiens GN=HSPD1 PE=1 SV=2	17285	61016	330	30	62.3	5.7	84174	0	70.05	KPLVIIAEDVDGEALSTLVLNR	iTRAQ4plex (K); iTRAQ4plex (N-term)
2	sp|P10809|CH60_HUMAN	60 kDa heat shock protein, mitochondrial OS=Homo sapiens GN=HSPD1 PE=1 SV=2	17285	61016	330	30	62.3	5.7	84175	0	107.79	KPLVIIAEDVDGEALSTLVLNR	iTRAQ4plex (K); iTRAQ4plex (N-term)
2	sp|P10809|CH60_HUMAN	60 kDa heat shock protein, mitochondrial OS=Homo sapiens GN=HSPD1 PE=1 SV=2	17285	61016	330	30	62.3	5.7	84176	0	117.88	KPLVIIAEDVDGEALSTLVLNR	iTRAQ4plex (K); iTRAQ4plex (N-term)
2	sp|P10809|CH60_HUMAN	60 kDa heat shock protein, mitochondrial OS=Homo sapiens GN=HSPD1 PE=1 SV=2	17285	61016	330	30	62.3	5.7	84177	0	84.19	KPLVIIAEDVDGEALSTLVLNR	iTRAQ4plex (K); iTRAQ4plex (N-term)
2	sp|P10809|CH60_HUMAN	60 kDa heat shock protein, mitochondrial OS=Homo sapiens GN=HSPD1 PE=1 SV=2	17285	61016	330	30	62.3	5.7	84178	0	74.53	KPLVIIAEDVDGEALSTLVLNR	iTRAQ4plex (K); iTRAQ4plex (N-term)
2	sp|P10809|CH60_HUMAN	60 kDa heat shock protein, mitochondrial OS=Homo sapiens GN=HSPD1 PE=1 SV=2	17285	61016	330	30	62.3	5.7	84179	0	100.93	KPLVIIAEDVDGEALSTLVLNR	iTRAQ4plex (K); iTRAQ4plex (N-term)
2	sp|P10809|CH60_HUMAN	60 kDa heat shock protein, mitochondrial OS=Homo sapiens GN=HSPD1 PE=1 SV=2	17285	61016	330	30	62.3	5.7	84180	0	99.28	KPLVIIAEDVDGEALSTLVLNR	iTRAQ4plex (K); iTRAQ4plex (N-term)
2	sp|P10809|CH60_HUMAN	60 kDa heat shock protein, mitochondrial OS=Homo sapiens GN=HSPD1 PE=1 SV=2	17285	61016	330	30	62.3	5.7	84181	0	54.55	KPLVIIAEDVDGEALSTLVLNR	iTRAQ4plex (K); iTRAQ4plex (N-term)
2	sp|P10809|CH60_HUMAN	60 kDa heat shock protein, mitochondrial OS=Homo sapiens GN=HSPD1 PE=1 SV=2	17285	61016	330	30	62.3	5.7	84182	0	120.21	KPLVIIAEDVDGEALSTLVLNR	iTRAQ4plex (K); iTRAQ4plex (N-term)
2	sp|P10809|CH60_HUMAN	60 kDa heat shock protein, mitochondrial OS=Homo sapiens GN=HSPD1 PE=1 SV=2	17285	61016	330	30	62.3	5.7	84183	0	66.63	KPLVIIAEDVDGEALSTLVLNR	iTRAQ4plex (K); iTRAQ4plex (N-term)
2	sp|P10809|CH60_HUMAN	60 kDa heat shock protein, mitochondrial OS=Homo sapiens GN=HSPD1 PE=1 SV=2	17285	61016	330	30	62.3	5.7	84184	0	118.56	KPLVIIAEDVDGEALSTLVLNR	iTRAQ4plex (K); iTRAQ4plex (N-term)
2	sp|P10809|CH60_HUMAN	60 kDa heat shock protein, mitochondrial OS=Homo sapiens GN=HSPD1 PE=1 SV=2	17285	61016	330	30	62.3	5.7	84185	0	91.17	KPLVIIAEDVDGEALSTLVLNR	iTRAQ4plex (K); iTRAQ4plex (N-term)
2	sp|P10809|CH60_HUMAN	60 kDa heat shock protein, mitochondrial OS=Homo sapiens GN=HSPD1 PE=1 SV=2	17285	61016	330	30	62.3	5.7	84186	0	102	KPLVIIAEDVDGEALSTLVLNR	iTRAQ4plex (K); iTRAQ4plex (N-term)
2	sp|P10809|CH60_HUMAN	60 kDa heat shock protein, mitochondrial OS=Homo sapiens GN=HSPD1 PE=1 SV=2	17285	61016	330	30	62.3	5.7	84187	0	108.27	KPLVIIAEDVDGEALSTLVLNR	iTRAQ4plex (K); iTRAQ4plex (N-term)
2	sp|P10809|CH60_HUMAN	60 kDa heat shock protein, mitochondrial OS=Homo sapiens GN=HSPD1 PE=1 SV=2	17285	61016	330	30	62.3	5.7	84188	0	72.97	KPLVIIAEDVDGEALSTLVLNR	iTRAQ4plex (K); iTRAQ4plex (N-term)
2	sp|P10809|CH60_HUMAN	60 kDa heat shock protein, mitochondrial OS=Homo sapiens GN=HSPD1 PE=1 SV=2	17285	61016	330	30	62.3	5.7	84189	0	122.98	KPLVIIAEDVDGEALSTLVLNR	iTRAQ4plex (K); iTRAQ4plex (N-term)
2	sp|P10809|CH60_HUMAN	60 kDa heat shock protein, mitochondrial OS=Homo sapiens GN=HSPD1 PE=1 SV=2	17285	61016	330	30	62.3	5.7	84190	0	55.17	KPLVIIAEDVDGEALSTLVLNR	iTRAQ4plex (K); iTRAQ4plex (N-term)
2	sp|P10809|CH60_HUMAN	60 kDa heat shock protein, mitochondrial OS=Homo sapiens GN=HSPD1 PE=1 SV=2	17285	61016	330	30	62.3	5.7	84191	0	99.48	KPLVIIAEDVDGEALSTLVLNR	iTRAQ4plex (K); iTRAQ4plex (N-term)
2	sp|P10809|CH60_HUMAN	60 kDa heat shock protein, mitochondrial OS=Homo sapiens GN=HSPD1 PE=1 SV=2	17285	61016	330	30	62.3	5.7	84192	0	127.88	KPLVIIAEDVDGEALSTLVLNR	iTRAQ4plex (K); iTRAQ4plex (N-term)
2	sp|P10809|CH60_HUMAN	60 kDa heat shock protein, mitochondrial OS=Homo sapiens GN=HSPD1 PE=1 SV=2	17285	61016	330	30	62.3	5.7	84193	0	74.27	KPLVIIAEDVDGEALSTLVLNR	iTRAQ4plex (K); iTRAQ4plex (N-term)
2	sp|P10809|CH60_HUMAN	60 kDa heat shock protein, mitochondrial OS=Homo sapiens GN=HSPD1 PE=1 SV=2	17285	61016	330	30	62.3	5.7	84194	0	75.67	KPLVIIAEDVDGEALSTLVLNR	iTRAQ4plex (K); iTRAQ4plex (N-term)
2	sp|P10809|CH60_HUMAN	60 kDa heat shock protein, mitochondrial OS=Homo sapiens GN=HSPD1 PE=1 SV=2	17285	61016	330	30	62.3	5.7	84195	0	108.45	KPLVIIAEDVDGEALSTLVLNR	iTRAQ4plex (K); iTRAQ4plex (N-term)
2	sp|P10809|CH60_HUMAN	60 kDa heat shock protein, mitochondrial OS=Homo sapiens GN=HSPD1 PE=1 SV=2	17285	61016	330	30	62.3	5.7	84196	0	81	KPLVIIAEDVDGEALSTLVLNR	iTRAQ4plex (K); iTRAQ4plex (N-term)
2	sp|P10809|CH60_HUMAN	60 kDa heat shock protein, mitochondrial OS=Homo sapiens GN=HSPD1 PE=1 SV=2	17285	61016	330	30	62.3	5.7	84197	0	111	KPLVIIAEDVDGEALSTLVLNR	iTRAQ4plex (K); iTRAQ4plex (N-term)
2	sp|P10809|CH60_HUMAN	60 kDa heat shock protein, mitochondrial OS=Homo sapiens GN=HSPD1 PE=1 SV=2	17285	61016	330	30	62.3	5.7	84198	0	116.93	KPLVIIAEDVDGEALSTLVLNR	iTRAQ4plex (K); iTRAQ4plex (N-term)
2	sp|P10809|CH60_HUMAN	60 kDa heat shock protein, mitochondrial OS=Homo sapiens GN=HSPD1 PE=1 SV=2	17285	61016	330	30	62.3	5.7	84200	0	95.7	KPLVIIAEDVDGEALSTLVLNR	iTRAQ4plex (K); iTRAQ4plex (N-term)
2	sp|P10809|CH60_HUMAN	60 kDa heat shock protein, mitochondrial OS=Homo sapiens GN=HSPD1 PE=1 SV=2	17285	61016	330	30	62.3	5.7	84201	0	111.03	KPLVIIAEDVDGEALSTLVLNR	iTRAQ4plex (K); iTRAQ4plex (N-term)
2	sp|P10809|CH60_HUMAN	60 kDa heat shock protein, mitochondrial OS=Homo sapiens GN=HSPD1 PE=1 SV=2	17285	61016	330	30	62.3	5.7	84202	0	128.26	KPLVIIAEDVDGEALSTLVLNR	iTRAQ4plex (K); iTRAQ4plex (N-term)
2	sp|P10809|CH60_HUMAN	60 kDa heat shock protein, mitochondrial OS=Homo sapiens GN=HSPD1 PE=1 SV=2	17285	61016	330	30	62.3	5.7	85178	0	74.31	LVQDVANNTNEEAGDGTTTATVLAR	iTRAQ4plex (N-term)
2	sp|P10809|CH60_HUMAN	60 kDa heat shock protein, mitochondrial OS=Homo sapiens GN=HSPD1 PE=1 SV=2	17285	61016	330	30	62.3	5.7	85179	0	74.95	LVQDVANNTNEEAGDGTTTATVLAR	iTRAQ4plex (N-term)
2	sp|P10809|CH60_HUMAN	60 kDa heat shock protein, mitochondrial OS=Homo sapiens GN=HSPD1 PE=1 SV=2	17285	61016	330	30	62.3	5.7	85181	0	98.43	LVQDVANNTNEEAGDGTTTATVLAR	iTRAQ4plex (N-term)
2	sp|P10809|CH60_HUMAN	60 kDa heat shock protein, mitochondrial OS=Homo sapiens GN=HSPD1 PE=1 SV=2	17285	61016	330	30	62.3	5.7	85182	0	72.4	LVQDVANNTNEEAGDGTTTATVLAR	iTRAQ4plex (N-term)
2	sp|P10809|CH60_HUMAN	60 kDa heat shock protein, mitochondrial OS=Homo sapiens GN=HSPD1 PE=1 SV=2	17285	61016	330	30	62.3	5.7	85183	0	90.06	LVQDVANNTNEEAGDGTTTATVLAR	iTRAQ4plex (N-term)
2	sp|P10809|CH60_HUMAN	60 kDa heat shock protein, mitochondrial OS=Homo sapiens GN=HSPD1 PE=1 SV=2	17285	61016	330	30	62.3	5.7	85184	0	156.46	LVQDVANNTNEEAGDGTTTATVLAR	iTRAQ4plex (N-term)
2	sp|P10809|CH60_HUMAN	60 kDa heat shock protein, mitochondrial OS=Homo sapiens GN=HSPD1 PE=1 SV=2	17285	61016	330	30	62.3	5.7	85185	0	163.85	LVQDVANNTNEEAGDGTTTATVLAR	iTRAQ4plex (N-term)
2	sp|P10809|CH60_HUMAN	60 kDa heat shock protein, mitochondrial OS=Homo sapiens GN=HSPD1 PE=1 SV=2	17285	61016	330	30	62.3	5.7	85186	0	170.4	LVQDVANNTNEEAGDGTTTATVLAR	iTRAQ4plex (N-term)
2	sp|P10809|CH60_HUMAN	60 kDa heat shock protein, mitochondrial OS=Homo sapiens GN=HSPD1 PE=1 SV=2	17285	61016	330	30	62.3	5.7	85187	0	171.45	LVQDVANNTNEEAGDGTTTATVLAR	iTRAQ4plex (N-term)
2	sp|P10809|CH60_HUMAN	60 kDa heat shock protein, mitochondrial OS=Homo sapiens GN=HSPD1 PE=1 SV=2	17285	61016	330	30	62.3	5.7	85188	0	121.32	LVQDVANNTNEEAGDGTTTATVLAR	iTRAQ4plex (N-term)
2	sp|P10809|CH60_HUMAN	60 kDa heat shock protein, mitochondrial OS=Homo sapiens GN=HSPD1 PE=1 SV=2	17285	61016	330	30	62.3	5.7	85189	0	141.18	LVQDVANNTNEEAGDGTTTATVLAR	iTRAQ4plex (N-term)
2	sp|P10809|CH60_HUMAN	60 kDa heat shock protein, mitochondrial OS=Homo sapiens GN=HSPD1 PE=1 SV=2	17285	61016	330	30	62.3	5.7	85191	0	164.72	LVQDVANNTNEEAGDGTTTATVLAR	iTRAQ4plex (N-term)
2	sp|P10809|CH60_HUMAN	60 kDa heat shock protein, mitochondrial OS=Homo sapiens GN=HSPD1 PE=1 SV=2	17285	61016	330	30	62.3	5.7	85192	0	163.62	LVQDVANNTNEEAGDGTTTATVLAR	iTRAQ4plex (N-term)
2	sp|P10809|CH60_HUMAN	60 kDa heat shock protein, mitochondrial OS=Homo sapiens GN=HSPD1 PE=1 SV=2	17285	61016	330	30	62.3	5.7	85193	0	173.36	LVQDVANNTNEEAGDGTTTATVLAR	iTRAQ4plex (N-term)
2	sp|P10809|CH60_HUMAN	60 kDa heat shock protein, mitochondrial OS=Homo sapiens GN=HSPD1 PE=1 SV=2	17285	61016	330	30	62.3	5.7	85194	0	164.57	LVQDVANNTNEEAGDGTTTATVLAR	iTRAQ4plex (N-term)
2	sp|P10809|CH60_HUMAN	60 kDa heat shock protein, mitochondrial OS=Homo sapiens GN=HSPD1 PE=1 SV=2	17285	61016	330	30	62.3	5.7	85195	0	73.99	LVQDVANNTNEEAGDGTTTATVLAR	iTRAQ4plex (N-term)
2	sp|P10809|CH60_HUMAN	60 kDa heat shock protein, mitochondrial OS=Homo sapiens GN=HSPD1 PE=1 SV=2	17285	61016	330	30	62.3	5.7	85196	0	68.32	LVQDVANNTNEEAGDGTTTATVLAR	iTRAQ4plex (N-term)
2	sp|P10809|CH60_HUMAN	60 kDa heat shock protein, mitochondrial OS=Homo sapiens GN=HSPD1 PE=1 SV=2	17285	61016	330	30	62.3	5.7	85198	0	162.06	LVQDVANNTNEEAGDGTTTATVLAR	iTRAQ4plex (N-term)
2	sp|P10809|CH60_HUMAN	60 kDa heat shock protein, mitochondrial OS=Homo sapiens GN=HSPD1 PE=1 SV=2	17285	61016	330	30	62.3	5.7	85207	0	56.63	LVQDVANNTNEEAGDGTTTATVLAR	Deamidated (NQ); iTRAQ4plex (N-term)
2	sp|P10809|CH60_HUMAN	60 kDa heat shock protein, mitochondrial OS=Homo sapiens GN=HSPD1 PE=1 SV=2	17285	61016	330	30	62.3	5.7	85208	0	66.12	LVQDVANNTNEEAGDGTTTATVLAR	Deamidated (NQ); iTRAQ4plex (N-term)
2	sp|P10809|CH60_HUMAN	60 kDa heat shock protein, mitochondrial OS=Homo sapiens GN=HSPD1 PE=1 SV=2	17285	61016	330	30	62.3	5.7	85209	0	67.8	LVQDVANNTNEEAGDGTTTATVLAR	Deamidated (NQ); iTRAQ4plex (N-term)
2	sp|P10809|CH60_HUMAN	60 kDa heat shock protein, mitochondrial OS=Homo sapiens GN=HSPD1 PE=1 SV=2	17285	61016	330	30	62.3	5.7	85210	0	151.07	LVQDVANNTNEEAGDGTTTATVLAR	Deamidated (NQ); iTRAQ4plex (N-term)
2	sp|P10809|CH60_HUMAN	60 kDa heat shock protein, mitochondrial OS=Homo sapiens GN=HSPD1 PE=1 SV=2	17285	61016	330	30	62.3	5.7	85211	0	145.89	LVQDVANNTNEEAGDGTTTATVLAR	Deamidated (NQ); iTRAQ4plex (N-term)
2	sp|P10809|CH60_HUMAN	60 kDa heat shock protein, mitochondrial OS=Homo sapiens GN=HSPD1 PE=1 SV=2	17285	61016	330	30	62.3	5.7	85212	0	74.07	LVQDVANNTNEEAGDGTTTATVLAR	Deamidated (NQ); iTRAQ4plex (N-term)
2	sp|P10809|CH60_HUMAN	60 kDa heat shock protein, mitochondrial OS=Homo sapiens GN=HSPD1 PE=1 SV=2	17285	61016	330	30	62.3	5.7	85214	0	105.56	LVQDVANNTNEEAGDGTTTATVLAR	Deamidated (NQ); iTRAQ4plex (N-term)
2	sp|P10809|CH60_HUMAN	60 kDa heat shock protein, mitochondrial OS=Homo sapiens GN=HSPD1 PE=1 SV=2	17285	61016	330	30	62.3	5.7	86779	1	113.81	TALLDAAGVASLLTTAEVVVTEIPK	iTRAQ4plex (K); iTRAQ4plex (N-term)
2	sp|P10809|CH60_HUMAN	60 kDa heat shock protein, mitochondrial OS=Homo sapiens GN=HSPD1 PE=1 SV=2	17285	61016	330	30	62.3	5.7	86780	1	69.08	TALLDAAGVASLLTTAEVVVTEIPK	iTRAQ4plex (K); iTRAQ4plex (N-term)
2	sp|P10809|CH60_HUMAN	60 kDa heat shock protein, mitochondrial OS=Homo sapiens GN=HSPD1 PE=1 SV=2	17285	61016	330	30	62.3	5.7	86781	1	88.62	TALLDAAGVASLLTTAEVVVTEIPK	iTRAQ4plex (K); iTRAQ4plex (N-term)
2	sp|P10809|CH60_HUMAN	60 kDa heat shock protein, mitochondrial OS=Homo sapiens GN=HSPD1 PE=1 SV=2	17285	61016	330	30	62.3	5.7	86782	1	95.68	TALLDAAGVASLLTTAEVVVTEIPK	iTRAQ4plex (K); iTRAQ4plex (N-term)
2	sp|P10809|CH60_HUMAN	60 kDa heat shock protein, mitochondrial OS=Homo sapiens GN=HSPD1 PE=1 SV=2	17285	61016	330	30	62.3	5.7	86783	1	44.86	TALLDAAGVASLLTTAEVVVTEIPK	iTRAQ4plex (K); iTRAQ4plex (N-term)
2	sp|P10809|CH60_HUMAN	60 kDa heat shock protein, mitochondrial OS=Homo sapiens GN=HSPD1 PE=1 SV=2	17285	61016	330	30	62.3	5.7	86784	1	60.99	TALLDAAGVASLLTTAEVVVTEIPK	iTRAQ4plex (K); iTRAQ4plex (N-term)
2	sp|P10809|CH60_HUMAN	60 kDa heat shock protein, mitochondrial OS=Homo sapiens GN=HSPD1 PE=1 SV=2	17285	61016	330	30	62.3	5.7	86785	1	66.12	TALLDAAGVASLLTTAEVVVTEIPK	iTRAQ4plex (K); iTRAQ4plex (N-term)
2	sp|P10809|CH60_HUMAN	60 kDa heat shock protein, mitochondrial OS=Homo sapiens GN=HSPD1 PE=1 SV=2	17285	61016	330	30	62.3	5.7	86786	1	82.7	TALLDAAGVASLLTTAEVVVTEIPK	iTRAQ4plex (K); iTRAQ4plex (N-term)
2	sp|P10809|CH60_HUMAN	60 kDa heat shock protein, mitochondrial OS=Homo sapiens GN=HSPD1 PE=1 SV=2	17285	61016	330	30	62.3	5.7	86787	1	104.44	TALLDAAGVASLLTTAEVVVTEIPK	iTRAQ4plex (K); iTRAQ4plex (N-term)
2	sp|P10809|CH60_HUMAN	60 kDa heat shock protein, mitochondrial OS=Homo sapiens GN=HSPD1 PE=1 SV=2	17285	61016	330	30	62.3	5.7	86788	1	102.68	TALLDAAGVASLLTTAEVVVTEIPK	iTRAQ4plex (K); iTRAQ4plex (N-term)
2	sp|P10809|CH60_HUMAN	60 kDa heat shock protein, mitochondrial OS=Homo sapiens GN=HSPD1 PE=1 SV=2	17285	61016	330	30	62.3	5.7	86789	1	59.25	TALLDAAGVASLLTTAEVVVTEIPK	iTRAQ4plex (K); iTRAQ4plex (N-term)
2	sp|P10809|CH60_HUMAN	60 kDa heat shock protein, mitochondrial OS=Homo sapiens GN=HSPD1 PE=1 SV=2	17285	61016	330	30	62.3	5.7	86790	1	75.34	TALLDAAGVASLLTTAEVVVTEIPK	iTRAQ4plex (K); iTRAQ4plex (N-term)
2	sp|P10809|CH60_HUMAN	60 kDa heat shock protein, mitochondrial OS=Homo sapiens GN=HSPD1 PE=1 SV=2	17285	61016	330	30	62.3	5.7	86791	1	85.09	TALLDAAGVASLLTTAEVVVTEIPK	iTRAQ4plex (K); iTRAQ4plex (N-term)
2	sp|P10809|CH60_HUMAN	60 kDa heat shock protein, mitochondrial OS=Homo sapiens GN=HSPD1 PE=1 SV=2	17285	61016	330	30	62.3	5.7	86792	1	78.68	TALLDAAGVASLLTTAEVVVTEIPK	iTRAQ4plex (K); iTRAQ4plex (N-term)
2	sp|P10809|CH60_HUMAN	60 kDa heat shock protein, mitochondrial OS=Homo sapiens GN=HSPD1 PE=1 SV=2	17285	61016	330	30	62.3	5.7	86793	1	94.04	TALLDAAGVASLLTTAEVVVTEIPK	iTRAQ4plex (K); iTRAQ4plex (N-term)
2	sp|P10809|CH60_HUMAN	60 kDa heat shock protein, mitochondrial OS=Homo sapiens GN=HSPD1 PE=1 SV=2	17285	61016	330	30	62.3	5.7	86794	1	92.13	TALLDAAGVASLLTTAEVVVTEIPK	iTRAQ4plex (K); iTRAQ4plex (N-term)
2	sp|P10809|CH60_HUMAN	60 kDa heat shock protein, mitochondrial OS=Homo sapiens GN=HSPD1 PE=1 SV=2	17285	61016	330	30	62.3	5.7	87224	1	107.94	IMQSSSEVGYDAMAGDFVNMVEK	iTRAQ4plex (K); iTRAQ4plex (N-term)
2	sp|P10809|CH60_HUMAN	60 kDa heat shock protein, mitochondrial OS=Homo sapiens GN=HSPD1 PE=1 SV=2	17285	61016	330	30	62.3	5.7	87225	1	130.04	IMQSSSEVGYDAMAGDFVNMVEK	iTRAQ4plex (K); iTRAQ4plex (N-term)
2	sp|P10809|CH60_HUMAN	60 kDa heat shock protein, mitochondrial OS=Homo sapiens GN=HSPD1 PE=1 SV=2	17285	61016	330	30	62.3	5.7	87226	1	135.11	IMQSSSEVGYDAMAGDFVNMVEK	iTRAQ4plex (K); iTRAQ4plex (N-term)
2	sp|P10809|CH60_HUMAN	60 kDa heat shock protein, mitochondrial OS=Homo sapiens GN=HSPD1 PE=1 SV=2	17285	61016	330	30	62.3	5.7	87227	1	115.61	IMQSSSEVGYDAMAGDFVNMVEK	iTRAQ4plex (K); iTRAQ4plex (N-term)
2	sp|P10809|CH60_HUMAN	60 kDa heat shock protein, mitochondrial OS=Homo sapiens GN=HSPD1 PE=1 SV=2	17285	61016	330	30	62.3	5.7	87653	0	86.52	QSKPVTTPEEIAQVATISANGDK	Deamidated (NQ); 2 iTRAQ4plex (K); iTRAQ4plex (N-term)
2	sp|P10809|CH60_HUMAN	60 kDa heat shock protein, mitochondrial OS=Homo sapiens GN=HSPD1 PE=1 SV=2	17285	61016	330	30	62.3	5.7	87655	0	80.23	QSKPVTTPEEIAQVATISANGDK	Deamidated (NQ); 2 iTRAQ4plex (K); iTRAQ4plex (N-term)
2	sp|P10809|CH60_HUMAN	60 kDa heat shock protein, mitochondrial OS=Homo sapiens GN=HSPD1 PE=1 SV=2	17285	61016	330	30	62.3	5.7	93853	1	83.04	TALLDAAGVASLLTTAEVVVTEIPKEEK	2 iTRAQ4plex (K)
2	sp|P10809|CH60_HUMAN	60 kDa heat shock protein, mitochondrial OS=Homo sapiens GN=HSPD1 PE=1 SV=2	17285	61016	330	30	62.3	5.7	93854	1	79.88	TALLDAAGVASLLTTAEVVVTEIPKEEK	2 iTRAQ4plex (K)
2	sp|P10809|CH60_HUMAN	60 kDa heat shock protein, mitochondrial OS=Homo sapiens GN=HSPD1 PE=1 SV=2	17285	61016	330	30	62.3	5.7	95756	1	101.1	TALLDAAGVASLLTTAEVVVTEIPKEEK	2 iTRAQ4plex (K); iTRAQ4plex (N-term)
2	sp|P10809|CH60_HUMAN	60 kDa heat shock protein, mitochondrial OS=Homo sapiens GN=HSPD1 PE=1 SV=2	17285	61016	330	30	62.3	5.7	95757	1	100.34	TALLDAAGVASLLTTAEVVVTEIPKEEK	2 iTRAQ4plex (K); iTRAQ4plex (N-term)
2	sp|P10809|CH60_HUMAN	60 kDa heat shock protein, mitochondrial OS=Homo sapiens GN=HSPD1 PE=1 SV=2	17285	61016	330	30	62.3	5.7	95758	1	69.91	TALLDAAGVASLLTTAEVVVTEIPKEEK	2 iTRAQ4plex (K); iTRAQ4plex (N-term)
2	sp|P10809|CH60_HUMAN	60 kDa heat shock protein, mitochondrial OS=Homo sapiens GN=HSPD1 PE=1 SV=2	17285	61016	330	30	62.3	5.7	95759	1	113.2	TALLDAAGVASLLTTAEVVVTEIPKEEK	2 iTRAQ4plex (K); iTRAQ4plex (N-term)
2	sp|P10809|CH60_HUMAN	60 kDa heat shock protein, mitochondrial OS=Homo sapiens GN=HSPD1 PE=1 SV=2	17285	61016	330	30	62.3	5.7	95760	1	85.46	TALLDAAGVASLLTTAEVVVTEIPKEEK	2 iTRAQ4plex (K); iTRAQ4plex (N-term)
2	sp|P10809|CH60_HUMAN	60 kDa heat shock protein, mitochondrial OS=Homo sapiens GN=HSPD1 PE=1 SV=2	17285	61016	330	30	62.3	5.7	95761	1	100.22	TALLDAAGVASLLTTAEVVVTEIPKEEK	2 iTRAQ4plex (K); iTRAQ4plex (N-term)
2	sp|P10809|CH60_HUMAN	60 kDa heat shock protein, mitochondrial OS=Homo sapiens GN=HSPD1 PE=1 SV=2	17285	61016	330	30	62.3	5.7	95762	1	100.16	TALLDAAGVASLLTTAEVVVTEIPKEEK	2 iTRAQ4plex (K); iTRAQ4plex (N-term)
2	sp|P10809|CH60_HUMAN	60 kDa heat shock protein, mitochondrial OS=Homo sapiens GN=HSPD1 PE=1 SV=2	17285	61016	330	30	62.3	5.7	95763	1	91.3	TALLDAAGVASLLTTAEVVVTEIPKEEK	2 iTRAQ4plex (K); iTRAQ4plex (N-term)
2	sp|P10809|CH60_HUMAN	60 kDa heat shock protein, mitochondrial OS=Homo sapiens GN=HSPD1 PE=1 SV=2	17285	61016	330	30	62.3	5.7	95764	1	106.57	TALLDAAGVASLLTTAEVVVTEIPKEEK	2 iTRAQ4plex (K); iTRAQ4plex (N-term)
2	sp|P10809|CH60_HUMAN	60 kDa heat shock protein, mitochondrial OS=Homo sapiens GN=HSPD1 PE=1 SV=2	17285	61016	330	30	62.3	5.7	95766	1	96.5	TALLDAAGVASLLTTAEVVVTEIPKEEK	2 iTRAQ4plex (K); iTRAQ4plex (N-term)
2	sp|P10809|CH60_HUMAN	60 kDa heat shock protein, mitochondrial OS=Homo sapiens GN=HSPD1 PE=1 SV=2	17285	61016	330	30	62.3	5.7	95767	1	110.54	TALLDAAGVASLLTTAEVVVTEIPKEEK	2 iTRAQ4plex (K); iTRAQ4plex (N-term)
2	sp|P10809|CH60_HUMAN	60 kDa heat shock protein, mitochondrial OS=Homo sapiens GN=HSPD1 PE=1 SV=2	17285	61016	330	30	62.3	5.7	95768	1	105.23	TALLDAAGVASLLTTAEVVVTEIPKEEK	2 iTRAQ4plex (K); iTRAQ4plex (N-term)
2	sp|P10809|CH60_HUMAN	60 kDa heat shock protein, mitochondrial OS=Homo sapiens GN=HSPD1 PE=1 SV=2	17285	61016	330	30	62.3	5.7	95769	1	104.08	TALLDAAGVASLLTTAEVVVTEIPKEEK	2 iTRAQ4plex (K); iTRAQ4plex (N-term)
2	sp|P10809|CH60_HUMAN	60 kDa heat shock protein, mitochondrial OS=Homo sapiens GN=HSPD1 PE=1 SV=2	17285	61016	330	30	62.3	5.7	95770	1	125.11	TALLDAAGVASLLTTAEVVVTEIPKEEK	2 iTRAQ4plex (K); iTRAQ4plex (N-term)
2	sp|P10809|CH60_HUMAN	60 kDa heat shock protein, mitochondrial OS=Homo sapiens GN=HSPD1 PE=1 SV=2	17285	61016	330	30	62.3	5.7	95771	1	111.76	TALLDAAGVASLLTTAEVVVTEIPKEEK	2 iTRAQ4plex (K); iTRAQ4plex (N-term)
2	sp|P10809|CH60_HUMAN	60 kDa heat shock protein, mitochondrial OS=Homo sapiens GN=HSPD1 PE=1 SV=2	17285	61016	330	30	62.3	5.7	95772	1	108.14	TALLDAAGVASLLTTAEVVVTEIPKEEK	2 iTRAQ4plex (K); iTRAQ4plex (N-term)
2	sp|P10809|CH60_HUMAN	60 kDa heat shock protein, mitochondrial OS=Homo sapiens GN=HSPD1 PE=1 SV=2	17285	61016	330	30	62.3	5.7	95773	1	97.04	TALLDAAGVASLLTTAEVVVTEIPKEEK	2 iTRAQ4plex (K); iTRAQ4plex (N-term)
2	sp|P10809|CH60_HUMAN	60 kDa heat shock protein, mitochondrial OS=Homo sapiens GN=HSPD1 PE=1 SV=2	17285	61016	330	30	62.3	5.7	95774	1	87.79	TALLDAAGVASLLTTAEVVVTEIPKEEK	2 iTRAQ4plex (K); iTRAQ4plex (N-term)
2	sp|P10809|CH60_HUMAN	60 kDa heat shock protein, mitochondrial OS=Homo sapiens GN=HSPD1 PE=1 SV=2	17285	61016	330	30	62.3	5.7	95775	1	98.81	TALLDAAGVASLLTTAEVVVTEIPKEEK	2 iTRAQ4plex (K); iTRAQ4plex (N-term)
2	sp|P10809|CH60_HUMAN	60 kDa heat shock protein, mitochondrial OS=Homo sapiens GN=HSPD1 PE=1 SV=2	17285	61016	330	30	62.3	5.7	95776	1	45.4	TALLDAAGVASLLTTAEVVVTEIPKEEK	2 iTRAQ4plex (K); iTRAQ4plex (N-term)
2	sp|P10809|CH60_HUMAN	60 kDa heat shock protein, mitochondrial OS=Homo sapiens GN=HSPD1 PE=1 SV=2	17285	61016	330	30	62.3	5.7	95778	1	107.1	TALLDAAGVASLLTTAEVVVTEIPKEEK	2 iTRAQ4plex (K); iTRAQ4plex (N-term)
2	sp|P10809|CH60_HUMAN	60 kDa heat shock protein, mitochondrial OS=Homo sapiens GN=HSPD1 PE=1 SV=2	17285	61016	330	30	62.3	5.7	95780	1	86.44	TALLDAAGVASLLTTAEVVVTEIPKEEK	2 iTRAQ4plex (K); iTRAQ4plex (N-term)
2	sp|P10809|CH60_HUMAN	60 kDa heat shock protein, mitochondrial OS=Homo sapiens GN=HSPD1 PE=1 SV=2	17285	61016	330	30	62.3	5.7	95781	1	141.75	TALLDAAGVASLLTTAEVVVTEIPKEEK	2 iTRAQ4plex (K); iTRAQ4plex (N-term)
2	sp|P10809|CH60_HUMAN	60 kDa heat shock protein, mitochondrial OS=Homo sapiens GN=HSPD1 PE=1 SV=2	17285	61016	330	30	62.3	5.7	95782	1	94.78	TALLDAAGVASLLTTAEVVVTEIPKEEK	2 iTRAQ4plex (K); iTRAQ4plex (N-term)
2	sp|P10809|CH60_HUMAN	60 kDa heat shock protein, mitochondrial OS=Homo sapiens GN=HSPD1 PE=1 SV=2	17285	61016	330	30	62.3	5.7	95783	1	107.84	TALLDAAGVASLLTTAEVVVTEIPKEEK	2 iTRAQ4plex (K); iTRAQ4plex (N-term)
2	sp|P10809|CH60_HUMAN	60 kDa heat shock protein, mitochondrial OS=Homo sapiens GN=HSPD1 PE=1 SV=2	17285	61016	330	30	62.3	5.7	95784	1	90.39	TALLDAAGVASLLTTAEVVVTEIPKEEK	2 iTRAQ4plex (K); iTRAQ4plex (N-term)
2	sp|P10809|CH60_HUMAN	60 kDa heat shock protein, mitochondrial OS=Homo sapiens GN=HSPD1 PE=1 SV=2	17285	61016	330	30	62.3	5.7	95785	1	114.57	TALLDAAGVASLLTTAEVVVTEIPKEEK	2 iTRAQ4plex (K); iTRAQ4plex (N-term)
2	sp|P10809|CH60_HUMAN	60 kDa heat shock protein, mitochondrial OS=Homo sapiens GN=HSPD1 PE=1 SV=2	17285	61016	330	30	62.3	5.7	95786	1	98.59	TALLDAAGVASLLTTAEVVVTEIPKEEK	2 iTRAQ4plex (K); iTRAQ4plex (N-term)
2	sp|P10809|CH60_HUMAN	60 kDa heat shock protein, mitochondrial OS=Homo sapiens GN=HSPD1 PE=1 SV=2	17285	61016	330	30	62.3	5.7	95787	1	39.92	TALLDAAGVASLLTTAEVVVTEIPKEEK	2 iTRAQ4plex (K); iTRAQ4plex (N-term)
2	sp|P10809|CH60_HUMAN	60 kDa heat shock protein, mitochondrial OS=Homo sapiens GN=HSPD1 PE=1 SV=2	17285	61016	330	30	62.3	5.7	95788	1	93.83	TALLDAAGVASLLTTAEVVVTEIPKEEK	2 iTRAQ4plex (K); iTRAQ4plex (N-term)
2	sp|P10809|CH60_HUMAN	60 kDa heat shock protein, mitochondrial OS=Homo sapiens GN=HSPD1 PE=1 SV=2	17285	61016	330	30	62.3	5.7	95789	1	44.94	TALLDAAGVASLLTTAEVVVTEIPKEEK	2 iTRAQ4plex (K); iTRAQ4plex (N-term)
2	sp|P10809|CH60_HUMAN	60 kDa heat shock protein, mitochondrial OS=Homo sapiens GN=HSPD1 PE=1 SV=2	17285	61016	330	30	62.3	5.7	95791	1	118.39	TALLDAAGVASLLTTAEVVVTEIPKEEK	2 iTRAQ4plex (K); iTRAQ4plex (N-term)
2	sp|P10809|CH60_HUMAN	60 kDa heat shock protein, mitochondrial OS=Homo sapiens GN=HSPD1 PE=1 SV=2	17285	61016	330	30	62.3	5.7	95792	1	105.63	TALLDAAGVASLLTTAEVVVTEIPKEEK	2 iTRAQ4plex (K); iTRAQ4plex (N-term)
2	sp|P10809|CH60_HUMAN	60 kDa heat shock protein, mitochondrial OS=Homo sapiens GN=HSPD1 PE=1 SV=2	17285	61016	330	30	62.3	5.7	95793	1	96.09	TALLDAAGVASLLTTAEVVVTEIPKEEK	2 iTRAQ4plex (K); iTRAQ4plex (N-term)
2	sp|P10809|CH60_HUMAN	60 kDa heat shock protein, mitochondrial OS=Homo sapiens GN=HSPD1 PE=1 SV=2	17285	61016	330	30	62.3	5.7	95794	1	97.99	TALLDAAGVASLLTTAEVVVTEIPKEEK	2 iTRAQ4plex (K); iTRAQ4plex (N-term)
2	sp|P10809|CH60_HUMAN	60 kDa heat shock protein, mitochondrial OS=Homo sapiens GN=HSPD1 PE=1 SV=2	17285	61016	330	30	62.3	5.7	95795	1	97.1	TALLDAAGVASLLTTAEVVVTEIPKEEK	2 iTRAQ4plex (K); iTRAQ4plex (N-term)
2	sp|P10809|CH60_HUMAN	60 kDa heat shock protein, mitochondrial OS=Homo sapiens GN=HSPD1 PE=1 SV=2	17285	61016	330	30	62.3	5.7	95796	1	102.98	TALLDAAGVASLLTTAEVVVTEIPKEEK	2 iTRAQ4plex (K); iTRAQ4plex (N-term)
2	sp|P10809|CH60_HUMAN	60 kDa heat shock protein, mitochondrial OS=Homo sapiens GN=HSPD1 PE=1 SV=2	17285	61016	330	30	62.3	5.7	95797	1	95.01	TALLDAAGVASLLTTAEVVVTEIPKEEK	2 iTRAQ4plex (K); iTRAQ4plex (N-term)
2	sp|P10809|CH60_HUMAN	60 kDa heat shock protein, mitochondrial OS=Homo sapiens GN=HSPD1 PE=1 SV=2	17285	61016	330	30	62.3	5.7	95798	1	106.17	TALLDAAGVASLLTTAEVVVTEIPKEEK	2 iTRAQ4plex (K); iTRAQ4plex (N-term)
2	sp|P10809|CH60_HUMAN	60 kDa heat shock protein, mitochondrial OS=Homo sapiens GN=HSPD1 PE=1 SV=2	17285	61016	330	30	62.3	5.7	95799	1	71.03	TALLDAAGVASLLTTAEVVVTEIPKEEK	2 iTRAQ4plex (K); iTRAQ4plex (N-term)
2	sp|P10809|CH60_HUMAN	60 kDa heat shock protein, mitochondrial OS=Homo sapiens GN=HSPD1 PE=1 SV=2	17285	61016	330	30	62.3	5.7	95800	1	49.87	TALLDAAGVASLLTTAEVVVTEIPKEEK	2 iTRAQ4plex (K); iTRAQ4plex (N-term)
2	sp|P10809|CH60_HUMAN	60 kDa heat shock protein, mitochondrial OS=Homo sapiens GN=HSPD1 PE=1 SV=2	17285	61016	330	30	62.3	5.7	95801	1	133.34	TALLDAAGVASLLTTAEVVVTEIPKEEK	2 iTRAQ4plex (K); iTRAQ4plex (N-term)
2	sp|P10809|CH60_HUMAN	60 kDa heat shock protein, mitochondrial OS=Homo sapiens GN=HSPD1 PE=1 SV=2	17285	61016	330	30	62.3	5.7	95802	1	96.76	TALLDAAGVASLLTTAEVVVTEIPKEEK	2 iTRAQ4plex (K); iTRAQ4plex (N-term)
2	sp|P10809|CH60_HUMAN	60 kDa heat shock protein, mitochondrial OS=Homo sapiens GN=HSPD1 PE=1 SV=2	17285	61016	330	30	62.3	5.7	95803	1	115.96	TALLDAAGVASLLTTAEVVVTEIPKEEK	2 iTRAQ4plex (K); iTRAQ4plex (N-term)
2	sp|P10809|CH60_HUMAN	60 kDa heat shock protein, mitochondrial OS=Homo sapiens GN=HSPD1 PE=1 SV=2	17285	61016	330	30	62.3	5.7	95804	1	112	TALLDAAGVASLLTTAEVVVTEIPKEEK	2 iTRAQ4plex (K); iTRAQ4plex (N-term)
2	sp|P10809|CH60_HUMAN	60 kDa heat shock protein, mitochondrial OS=Homo sapiens GN=HSPD1 PE=1 SV=2	17285	61016	330	30	62.3	5.7	95805	1	71.49	TALLDAAGVASLLTTAEVVVTEIPKEEK	2 iTRAQ4plex (K); iTRAQ4plex (N-term)
2	sp|P10809|CH60_HUMAN	60 kDa heat shock protein, mitochondrial OS=Homo sapiens GN=HSPD1 PE=1 SV=2	17285	61016	330	30	62.3	5.7	95806	1	106.77	TALLDAAGVASLLTTAEVVVTEIPKEEK	2 iTRAQ4plex (K); iTRAQ4plex (N-term)
2	sp|P10809|CH60_HUMAN	60 kDa heat shock protein, mitochondrial OS=Homo sapiens GN=HSPD1 PE=1 SV=2	17285	61016	330	30	62.3	5.7	95807	1	87.17	TALLDAAGVASLLTTAEVVVTEIPKEEK	2 iTRAQ4plex (K); iTRAQ4plex (N-term)
2	sp|P10809|CH60_HUMAN	60 kDa heat shock protein, mitochondrial OS=Homo sapiens GN=HSPD1 PE=1 SV=2	17285	61016	330	30	62.3	5.7	95808	1	86.14	TALLDAAGVASLLTTAEVVVTEIPKEEK	2 iTRAQ4plex (K); iTRAQ4plex (N-term)
2	sp|P10809|CH60_HUMAN	60 kDa heat shock protein, mitochondrial OS=Homo sapiens GN=HSPD1 PE=1 SV=2	17285	61016	330	30	62.3	5.7	95809	1	80.14	TALLDAAGVASLLTTAEVVVTEIPKEEK	2 iTRAQ4plex (K); iTRAQ4plex (N-term)
2	sp|P10809|CH60_HUMAN	60 kDa heat shock protein, mitochondrial OS=Homo sapiens GN=HSPD1 PE=1 SV=2	17285	61016	330	30	62.3	5.7	95810	1	61.11	TALLDAAGVASLLTTAEVVVTEIPKEEK	2 iTRAQ4plex (K); iTRAQ4plex (N-term)
2	sp|P10809|CH60_HUMAN	60 kDa heat shock protein, mitochondrial OS=Homo sapiens GN=HSPD1 PE=1 SV=2	17285	61016	330	30	62.3	5.7	95811	1	117.29	TALLDAAGVASLLTTAEVVVTEIPKEEK	2 iTRAQ4plex (K); iTRAQ4plex (N-term)
2	sp|P10809|CH60_HUMAN	60 kDa heat shock protein, mitochondrial OS=Homo sapiens GN=HSPD1 PE=1 SV=2	17285	61016	330	30	62.3	5.7	95812	1	34.14	TALLDAAGVASLLTTAEVVVTEIPKEEK	2 iTRAQ4plex (K); iTRAQ4plex (N-term)
2	sp|P10809|CH60_HUMAN	60 kDa heat shock protein, mitochondrial OS=Homo sapiens GN=HSPD1 PE=1 SV=2	17285	61016	330	30	62.3	5.7	95813	1	101.16	TALLDAAGVASLLTTAEVVVTEIPKEEK	2 iTRAQ4plex (K); iTRAQ4plex (N-term)
2	sp|P10809|CH60_HUMAN	60 kDa heat shock protein, mitochondrial OS=Homo sapiens GN=HSPD1 PE=1 SV=2	17285	61016	330	30	62.3	5.7	95814	1	122.46	TALLDAAGVASLLTTAEVVVTEIPKEEK	2 iTRAQ4plex (K); iTRAQ4plex (N-term)
2	sp|P10809|CH60_HUMAN	60 kDa heat shock protein, mitochondrial OS=Homo sapiens GN=HSPD1 PE=1 SV=2	17285	61016	330	30	62.3	5.7	96739	1	52.02	DMAIATGGAVFGEEGLTLNLEDVQPHDLGK	iTRAQ4plex (K); iTRAQ4plex (N-term)
2	sp|P10809|CH60_HUMAN	60 kDa heat shock protein, mitochondrial OS=Homo sapiens GN=HSPD1 PE=1 SV=2	17285	61016	330	30	62.3	5.7	96740	1	44.53	DMAIATGGAVFGEEGLTLNLEDVQPHDLGK	iTRAQ4plex (K); iTRAQ4plex (N-term)
2	sp|P10809|CH60_HUMAN	60 kDa heat shock protein, mitochondrial OS=Homo sapiens GN=HSPD1 PE=1 SV=2	17285	61016	330	30	62.3	5.7	96741	1	146.19	DMAIATGGAVFGEEGLTLNLEDVQPHDLGK	iTRAQ4plex (K); iTRAQ4plex (N-term)
2	sp|P10809|CH60_HUMAN	60 kDa heat shock protein, mitochondrial OS=Homo sapiens GN=HSPD1 PE=1 SV=2	17285	61016	330	30	62.3	5.7	96742	1	123.22	DMAIATGGAVFGEEGLTLNLEDVQPHDLGK	iTRAQ4plex (K); iTRAQ4plex (N-term)
2	sp|P10809|CH60_HUMAN	60 kDa heat shock protein, mitochondrial OS=Homo sapiens GN=HSPD1 PE=1 SV=2	17285	61016	330	30	62.3	5.7	96745	1	91.23	DMAIATGGAVFGEEGLTLNLEDVQPHDLGK	iTRAQ4plex (K); iTRAQ4plex (N-term)
2	sp|P10809|CH60_HUMAN	60 kDa heat shock protein, mitochondrial OS=Homo sapiens GN=HSPD1 PE=1 SV=2	17285	61016	330	30	62.3	5.7	96746	1	96.5	DMAIATGGAVFGEEGLTLNLEDVQPHDLGK	iTRAQ4plex (K); iTRAQ4plex (N-term)
[truncated: 55,708 more rows]

## Sheet: S3-2
Table S3-2: The protein abundance ratios of proteins identified in the large-scale experiment.
Note:	(1) This table shows the peptides that used for the quantitation of a specific protein.						(3) Qualified peptide: peptide that satisfies the criteria (described in Section 2.10) and used for protein quantitation.
	(2) Confidently identified: the peptide has ion score higher than the Mascot identity score (P < 0.05).
								Original iTRAQ signals				Normalized iTRAQ signals					Protein abundance ratio
								C1	C2	T1	T2	C1	C2	T1	T2		C2/C1	T2/T1	T1/C1	T2/C2	T2/C1	T1/C2
Accession	Peptide query	Peptide score	Peptide sequence		Labeled with iTRAQ	Confidently identified	Unique	m/z 114	m/z 115	m/z 116	m/z 117	N. m/z 114	N. m/z 115	N. m/z 116	N. m/z 117	Qualified peptide	115/114	117/116	116/114	117/115	117/114	116/115
Accession	Protein score	Protein mass		Description
sp|P21399|ACOC_HUMAN	195	98337		Cytoplasmic aconitate hydratase OS=Homo sapiens GN=ACO1 PE=1 SV=3													0.781	0.807	1.552	1.603	1.252	1.987
Accession	Peptide query	Peptide score	Sequence		Labeled with iTRAQ	Confidently identified	Unique	m/z 114	m/z 115	m/z 116	m/z 117
sp|P21399|ACOC_HUMAN	18465	44.57	LFFWNSK		TRUE	TRUE	TRUE	65.39	112.65	133.7	150.46	65.39	94.94	115.97	119.55	TRUE
sp|P21399|ACOC_HUMAN	77785	56.97	KQDIENILHWNVTQHK		TRUE	TRUE	TRUE	201.67	132.61	314.61	261.87	201.67	111.76	272.88	208.08	TRUE
sp|P21399|ACOC_HUMAN	77786	80.98	KQDIENILHWNVTQHK		TRUE	TRUE	TRUE	533.03	740.96	1095.12	788.71	533.03	624.46	949.85	626.69	TRUE
sp|P21399|ACOC_HUMAN	77787	68.93	KQDIENILHWNVTQHK		TRUE	TRUE	TRUE	740.69	444.95	1212.52	1230.76	740.69	374.99	1051.68	977.93	TRUE
sp|P21399|ACOC_HUMAN	81613	51.89	QAPQTIHLPSGEILDVFDAAER		TRUE	TRUE	TRUE	20.06	18.01	137.23	78.88	20.06	15.18	119.03	62.68	TRUE
sp|P21399|ACOC_HUMAN	81614	55.91	QAPQTIHLPSGEILDVFDAAER		TRUE	TRUE	TRUE	71.82	63.77	27.95	61.41	71.82	53.74	24.24	48.8	TRUE
Accession	Protein score	Protein mass		Description
sp|Q60605|MYL6_MOUSE	474	16919		Myosin light polypeptide 6 OS=Mus musculus GN=Myl6 PE=1 SV=3													1.023	1.026	0.911	0.913	0.934	0.89
Accession	Peptide query	Peptide score	Sequence		Labeled with iTRAQ	Confidently identified	Unique	m/z 114	m/z 115	m/z 116	m/z 117
sp|Q60605|MYL6_MOUSE	15246	41.05	EAFQLFDR		TRUE	TRUE	TRUE	820.77	1075.37	801.82	956.49	820.77	906.28	695.46	760	TRUE
sp|Q60605|MYL6_MOUSE	15247	42.71	EAFQLFDR		TRUE	TRUE	TRUE	1003.07	1157.44	1173.91	1287.13	1003.07	975.45	1018.19	1022.72	TRUE
sp|Q60605|MYL6_MOUSE	21310	64.25	HVLVTLGEK		TRUE	TRUE	TRUE	5077.4	6304.78	6101.92	6065.12	5077.4	5313.45	5292.5	4819.19	TRUE
sp|Q60605|MYL6_MOUSE	21311	60.29	HVLVTLGEK		TRUE	TRUE	TRUE	4361.93	5738.29	4765.5	5240.32	4361.93	4836.03	4133.36	4163.82	TRUE
sp|Q60605|MYL6_MOUSE	26281	67.06	EGNGTVMGAEIR		TRUE	TRUE	TRUE	278.84	198	186.4	203.05	278.84	166.87	161.67	161.34	TRUE
sp|Q60605|MYL6_MOUSE	26282	90.83	EGNGTVMGAEIR		TRUE	TRUE	TRUE	445.62	451.06	432.32	409.64	445.62	380.14	374.97	325.49	TRUE
sp|Q60605|MYL6_MOUSE	40558	99.92	ALGQNPTNAEVLK		TRUE	TRUE	FALSE	387.51	450.36	268.25	403.55					FALSE
sp|Q60605|MYL6_MOUSE	40559	91.22	ALGQNPTNAEVLK		TRUE	TRUE	FALSE	693.75	825.48	643.57	843.14					FALSE
sp|Q60605|MYL6_MOUSE	63331	59.62	NKDQGTYEDYVEGLR		TRUE	TRUE	TRUE	817.35	634.14	324.87	716.95	817.35	534.43	281.78	569.67	TRUE
sp|Q60605|MYL6_MOUSE	63332	52.1	NKDQGTYEDYVEGLR		TRUE	TRUE	TRUE	410.22	445.07	314.38	569.24	410.22	375.09	272.68	452.3	TRUE
sp|Q60605|MYL6_MOUSE	67674	42.73	VLDFEHFLPMLQTVAK		TRUE	TRUE	TRUE	142.53	129.57	27.6	174.03	142.53	109.2	23.94	138.28	TRUE
sp|Q60605|MYL6_MOUSE	67679	45.25	VLDFEHFLPMLQTVAK		TRUE	TRUE	TRUE	20.46	49.79	59.7	50.12	20.46	41.96	51.78	39.82	TRUE
sp|Q60605|MYL6_MOUSE	67680	70.7	VLDFEHFLPMLQTVAK		TRUE	TRUE	TRUE	203.45	349.81	194.9	272.89	203.45	294.81	169.05	216.83	TRUE
sp|Q60605|MYL6_MOUSE	67681	51.88	VLDFEHFLPMLQTVAK		TRUE	TRUE	TRUE	131.87	124.64	34	158.55	131.87	105.04	29.49	125.98	TRUE
sp|Q60605|MYL6_MOUSE	67685	54.08	VLDFEHFLPMLQTVAK		TRUE	TRUE	TRUE	172.34	194.81	160.18	218.41	172.34	164.18	138.93	173.54	TRUE
sp|Q60605|MYL6_MOUSE	67719	46.23	VLDFEHFLPMLQTVAK		TRUE	TRUE	TRUE	41.37	28.53	6.86	24.55					FALSE
Accession	Protein score	Protein mass		Description
sp|Q969Y2|GTPB3_HUMAN	108	52026		tRNA modification GTPase GTPBP3	mitochondrial OS=Homo sapiens GN=GTPBP3 PE=2 SV=2												0.83	1.001	1.412	1.703	1.413	1.701
Accession	Peptide query	Peptide score	Sequence		Labeled with iTRAQ	Confidently identified	Unique	m/z 114	m/z 115	m/z 116	m/z 117
sp|Q969Y2|GTPB3_HUMAN	26700	39.24	QSKDLALAAEALR		FALSE	TRUE	TRUE	742.22	1623.8	1004.53	1310.05					FALSE
sp|Q969Y2|GTPB3_HUMAN	78855	65.04	LNLTEVEGLADLIHAETEAQR		TRUE	TRUE	TRUE	32.39	45.42	69.9	70.22	32.39	38.28	60.63	55.8	TRUE
sp|Q969Y2|GTPB3_HUMAN	78856	66.73	LNLTEVEGLADLIHAETEAQR		TRUE	TRUE	TRUE	39.29	25.16	46.78	57.28	39.29	21.2	40.58	45.51	TRUE
Accession	Protein score	Protein mass		Description
sp|Q8R050|ERF3A_MOUSE	462	55675		Eukaryotic peptide chain release factor GTP-binding subunit ERF3A OS=Mus musculus GN=Gspt1 PE=1 SV=1													1.152	1.023	0.93	0.825	0.951	0.807
Accession	Peptide query	Peptide score	Sequence		Labeled with iTRAQ	Confidently identified	Unique	m/z 114	m/z 115	m/z 116	m/z 117
sp|Q8R050|ERF3A_MOUSE	18902	63.47	HLIVLINK		TRUE	TRUE	TRUE	864.1	1312.64	1040.58	1231.7	864.1	1106.25	902.55	978.68	TRUE
sp|Q8R050|ERF3A_MOUSE	38392	53.34	KGEFETGFEK		TRUE	TRUE	TRUE	3657.41	5263.16	5009.44	4030.67	3657.41	4435.61	4344.94	3202.67	TRUE
sp|Q8R050|ERF3A_MOUSE	38393	49.07	KGEFETGFEK		TRUE	TRUE	TRUE	3233.21	5967.63	4741.25	4885.89	3233.21	5029.31	4112.32	3882.2	TRUE
sp|Q8R050|ERF3A_MOUSE	38395	43.54	KGEFETGFEK		TRUE	TRUE	TRUE	2892.26	3204.35	2491.91	2981.21	2892.26	2700.51	2161.36	2368.79	TRUE
sp|Q8R050|ERF3A_MOUSE	43654	44.72	TFDAQIVIIEHK		TRUE	TRUE	TRUE	472.49	452.91	557.81	356.93	472.49	381.7	483.82	283.61	TRUE
sp|Q8R050|ERF3A_MOUSE	43655	50.88	TFDAQIVIIEHK		TRUE	TRUE	TRUE	2958.89	3559.36	2484.5	3601.99	2958.89	2999.7	2154.93	2862.05	TRUE
sp|Q8R050|ERF3A_MOUSE	43656	48.06	TFDAQIVIIEHK		TRUE	TRUE	TRUE	477.34	377.56	297.28	430.38	477.34	318.19	257.85	341.97	TRUE
sp|Q8R050|ERF3A_MOUSE	43657	48.28	TFDAQIVIIEHK		TRUE	TRUE	TRUE	2888.14	4396.05	3311.1	3714.63	2888.14	3704.84	2871.88	2951.55	TRUE
sp|Q8R050|ERF3A_MOUSE	67888	42.45	KEHVNVVFIGHVDAGK		TRUE	TRUE	TRUE	553.3	649.06	461.1	437.27	553.3	547.01	399.94	347.44	TRUE
sp|Q8R050|ERF3A_MOUSE	67893	73.21	KEHVNVVFIGHVDAGK		TRUE	TRUE	TRUE	1113.22	2090.85	1195.3	1605.77	1113.22	1762.09	1036.74	1275.9	TRUE
sp|Q8R050|ERF3A_MOUSE	67894	71.86	KEHVNVVFIGHVDAGK		TRUE	TRUE	TRUE	725.54	1198.78	820.25	1112.56	725.54	1010.29	711.44	884.01	TRUE
sp|Q8R050|ERF3A_MOUSE	67895	70.13	KEHVNVVFIGHVDAGK		TRUE	TRUE	TRUE	592.09	747.55	677.88	739.71	592.09	630.01	587.96	587.75	TRUE
sp|Q8R050|ERF3A_MOUSE	67896	75.69	KEHVNVVFIGHVDAGK		TRUE	TRUE	TRUE	1296.92	1358.04	909.59	1722.33	1296.92	1144.51	788.93	1368.52	TRUE
sp|Q8R050|ERF3A_MOUSE	67897	76.17	KEHVNVVFIGHVDAGK		TRUE	TRUE	TRUE	1522.12	1447.34	1235.86	1224.2	1522.12	1219.77	1071.92	972.72	TRUE
sp|Q8R050|ERF3A_MOUSE	67899	72.22	KEHVNVVFIGHVDAGK		TRUE	TRUE	TRUE	656.36	662.16	386.06	522.17	656.36	558.05	334.85	414.9	TRUE
Accession	Protein score	Protein mass		Description
sp|Q6NVF9|CPSF6_MOUSE	371	59116		Cleavage and polyadenylation specificity factor subunit 6 OS=Mus musculus GN=Cpsf6 PE=1 SV=1													1.51	1.179	0.938	0.733	1.107	0.622
Accession	Peptide query	Peptide score	Sequence		Labeled with iTRAQ	Confidently identified	Unique	m/z 114	m/z 115	m/z 116	m/z 117
sp|Q6NVF9|CPSF6_MOUSE	86115	85.02	AVSDASAGDYGSAIETLVTAISLIK		TRUE	TRUE	TRUE	27.86	55.94	22.77	44.33	27.86	47.14	19.75	35.22	TRUE
sp|Q6NVF9|CPSF6_MOUSE	86116	55.36	AVSDASAGDYGSAIETLVTAISLIK		TRUE	TRUE	TRUE	34.97	25.81	36.98	7.92					FALSE
sp|Q6NVF9|CPSF6_MOUSE	86117	117.97	AVSDASAGDYGSAIETLVTAISLIK		TRUE	TRUE	TRUE	57.69	120.34	82.45	48.94	57.69	101.42	71.51	38.89	TRUE
sp|Q6NVF9|CPSF6_MOUSE	86118	108.82	AVSDASAGDYGSAIETLVTAISLIK		TRUE	TRUE	TRUE	94.42	114.1	65.23	153.79	94.42	96.16	56.58	122.2	TRUE
sp|Q6NVF9|CPSF6_MOUSE	86119	94.4	AVSDASAGDYGSAIETLVTAISLIK		TRUE	TRUE	TRUE	22.14	71.74	48.23	34.41	22.14	60.46	41.83	27.34	TRUE
sp|Q6NVF9|CPSF6_MOUSE	86120	53.36	AVSDASAGDYGSAIETLVTAISLIK		TRUE	TRUE	TRUE	16.91	14.33	25.36	18.25					FALSE
Accession	Protein score	Protein mass		Description
sp|P61247|RS3A_HUMAN	2557	29926		40S ribosomal protein S3a OS=Homo sapiens GN=RPS3A PE=1 SV=2													1.184	0.94	1.066	0.847	1.003	0.901
Accession	Peptide query	Peptide score	Sequence		Labeled with iTRAQ	Confidently identified	Unique	m/z 114	m/z 115	m/z 116	m/z 117
sp|P61247|RS3A_HUMAN	9634	39.1	MMEIMTR		TRUE	TRUE	TRUE	1180.72	1455.39	1219.17	1440.61	1180.72	1226.55	1057.45	1144.67	TRUE
sp|P61247|RS3A_HUMAN	10687	55.92	VVDPFSK		TRUE	TRUE	TRUE	1477.62	1814.73	1560.45	2014.05	1477.62	1529.39	1353.46	1600.31	TRUE
sp|P61247|RS3A_HUMAN	10688	60.16	VVDPFSK		TRUE	TRUE	TRUE	1406.87	2250.68	1813.1	2221.19	1406.87	1896.79	1572.59	1764.9	TRUE
sp|P61247|RS3A_HUMAN	13274	61.06	LIPDSIGK		TRUE	TRUE	TRUE	921.3	1505.41	1395.77	1279.18	921.3	1268.71	1210.62	1016.4	TRUE
sp|P61247|RS3A_HUMAN	13276	56.58	LIPDSIGK		TRUE	TRUE	TRUE	866.5	1351.31	1576.98	1311.68	866.5	1138.84	1367.79	1042.23	TRUE
sp|P61247|RS3A_HUMAN	13277	56.28	LIPDSIGK		TRUE	TRUE	TRUE	14356.4	22244	19319.8	21204.1	14356.4	18746.4	16757	16848.2	TRUE
sp|P61247|RS3A_HUMAN	13278	52.47	LIPDSIGK		TRUE	TRUE	TRUE	10961.3	20597	17367.2	18257.7	10961.3	17358.4	15063.5	14507.1	TRUE
sp|P61247|RS3A_HUMAN	18711	46.82	EVQTNDLK		TRUE	TRUE	TRUE	1530.33	2366.31	2100.67	2585.16	1530.33	1994.24	1822.02	2054.1	TRUE
sp|P61247|RS3A_HUMAN	19423	51.65	LFCVGFTK		TRUE	TRUE	TRUE	193.3	421.28	380.44	337.44	193.3	355.04	329.98	268.12	TRUE
sp|P61247|RS3A_HUMAN	19427	44.4	LFCVGFTK		TRUE	TRUE	TRUE	263.68	402.27	365.62	177.84	263.68	339.02	317.12	141.31	TRUE
sp|P61247|RS3A_HUMAN	21694	70.53	LITEDVQGK		TRUE	TRUE	TRUE	4663.39	6335.58	4434.8	5078.11	4663.39	5339.4	3846.52	4034.93	TRUE
sp|P61247|RS3A_HUMAN	21695	73.37	LITEDVQGK		TRUE	TRUE	TRUE	3329.99	4822.12	3725.12	3957.26	3329.99	4063.91	3230.98	3144.34	TRUE
sp|P61247|RS3A_HUMAN	21697	73.27	LITEDVQGK		TRUE	TRUE	TRUE	2707.01	4159.21	3024.07	3610.79	2707.01	3505.24	2622.93	2869.04	TRUE
sp|P61247|RS3A_HUMAN	21698	70.14	LITEDVQGK		TRUE	TRUE	TRUE	3120.55	2600.55	2366.87	2578.43	3120.55	2191.65	2052.9	2048.75	TRUE
sp|P61247|RS3A_HUMAN	24836	39.35	KVVDPFSK		TRUE	TRUE	TRUE	2348.87	3095.12	2202.4	2549.08	2348.87	2608.46	1910.25	2025.43	TRUE
sp|P61247|RS3A_HUMAN	25342	56.69	TSYAQHQQVR		TRUE	TRUE	TRUE	196.55	320.44	144.27	308.98	196.55	270.06	125.13	245.51	TRUE
sp|P61247|RS3A_HUMAN	25344	59.52	TSYAQHQQVR		TRUE	TRUE	TRUE	2441.67	3084.58	3213.01	2488.98	2441.67	2599.58	2786.8	1977.68	TRUE
sp|P61247|RS3A_HUMAN	25345	69.38	TSYAQHQQVR		TRUE	TRUE	TRUE	1399.04	2164.4	1347.01	1309.01	1399.04	1824.08	1168.33	1040.11	TRUE
sp|P61247|RS3A_HUMAN	25411	58.25	TSYAQHQQVR		TRUE	TRUE	TRUE	279.44	369.86	422.48	458.96	279.44	311.71	366.44	364.68	TRUE
sp|P61247|RS3A_HUMAN	25412	63.19	TSYAQHQQVR		TRUE	TRUE	TRUE	671	632.22	672.63	693.5	671	532.81	583.41	551.04	TRUE
sp|P61247|RS3A_HUMAN	39218	76.39	LMELHGEGSSSGK		TRUE	TRUE	TRUE	6064.02	7576.38	7671.08	7088	6064.02	6385.11	6653.51	5631.94	TRUE
sp|P61247|RS3A_HUMAN	39219	51.78	LMELHGEGSSSGK		TRUE	TRUE	TRUE	601.23	1073.09	869.96	971.59	601.23	904.36	754.56	772	TRUE
sp|P61247|RS3A_HUMAN	40103	61.43	LMELHGEGSSSGK		TRUE	TRUE	TRUE	664.43	787.12	652.36	720.32	664.43	663.36	565.82	572.35	TRUE
sp|P61247|RS3A_HUMAN	44203	67.67	NCLTNFHGMDLTR		TRUE	TRUE	TRUE	304.22	218.76	196.12	248.06	304.22	184.36	170.11	197.1	TRUE
sp|P61247|RS3A_HUMAN	44204	50.58	NCLTNFHGMDLTR		TRUE	TRUE	TRUE	340.97	311.84	193.79	244.82	340.97	262.81	168.08	194.53	TRUE
sp|P61247|RS3A_HUMAN	46077	42.67	WQTMIEAHVDVK		TRUE	TRUE	TRUE	140.81	159.52	241.09	225.34	140.81	134.44	209.11	179.05	TRUE
sp|P61247|RS3A_HUMAN	46078	81.03	WQTMIEAHVDVK		TRUE	TRUE	TRUE	7289.1	9671.43	9314.33	7784.6	7289.1	8150.74	8078.78	6185.44	TRUE
sp|P61247|RS3A_HUMAN	46087	58.35	WQTMIEAHVDVK		TRUE	TRUE	TRUE	2077.48	2551.11	3193.38	2957.47	2077.48	2149.99	2769.78	2349.93	TRUE
sp|P61247|RS3A_HUMAN	46089	42.38	WQTMIEAHVDVK		TRUE	TRUE	TRUE	1304.33	964.04	1524.86	1485.83	1304.33	812.46	1322.59	1180.6	TRUE
sp|P61247|RS3A_HUMAN	46090	86.75	WQTMIEAHVDVK		TRUE	TRUE	TRUE	3684.35	5412.12	5083.62	4732.21	3684.35	4561.14	4409.28	3760.09	TRUE
sp|P61247|RS3A_HUMAN	46091	45.85	WQTMIEAHVDVK		TRUE	TRUE	TRUE	1263.07	1130.2	978.27	956.5	1263.07	952.49	848.5	760.01	TRUE
sp|P61247|RS3A_HUMAN	51143	56.84	ACQSIYPLHDVFVR		TRUE	TRUE	TRUE	95.01	136.69	137.88	93.89	95.01	115.2	119.59	74.6	TRUE
sp|P61247|RS3A_HUMAN	60225	68.76	KWQTMIEAHVDVK		TRUE	TRUE	TRUE	1911.3	3269.91	2065.83	2130.84	1911.3	2755.76	1791.8	1693.11	TRUE
sp|P61247|RS3A_HUMAN	60226	67.47	KWQTMIEAHVDVK		TRUE	TRUE	TRUE	636.3	743.74	498.31	1040.99	636.3	626.8	432.21	827.14	TRUE
sp|P61247|RS3A_HUMAN	60227	54.47	KWQTMIEAHVDVK		TRUE	TRUE	TRUE	613.18	617.66	382.64	240.7	613.18	520.54	331.88	191.25	TRUE
sp|P61247|RS3A_HUMAN	60228	67.66	KWQTMIEAHVDVK		TRUE	TRUE	TRUE	550.27	440.19	555.8	567.23	550.27	370.98	482.07	450.71	TRUE
sp|P61247|RS3A_HUMAN	60229	70.5	KWQTMIEAHVDVK		TRUE	TRUE	TRUE	1477.35	2427.26	2184.61	1938.53	1477.35	2045.61	1894.82	1540.31	TRUE
sp|P61247|RS3A_HUMAN	61118	60.77	KWQTMIEAHVDVK		TRUE	TRUE	TRUE	762.58	728.26	837.45	697.28	762.58	613.75	726.36	554.04	TRUE
sp|P61247|RS3A_HUMAN	61120	55.32	KWQTMIEAHVDVK		TRUE	TRUE	TRUE	763.6	1130.59	889.05	742	763.6	952.82	771.12	589.57	TRUE
sp|P61247|RS3A_HUMAN	64199	81.4	VFEVSLADLQNDEVAFR		TRUE	TRUE	TRUE	219.81	239.82	249.25	195.61	219.81	202.11	216.19	155.43	TRUE
sp|P61247|RS3A_HUMAN	64203	69.93	VFEVSLADLQNDEVAFR		TRUE	TRUE	TRUE	82.24	29.82	17.03	110.73	82.24	25.13	14.77	87.98	TRUE
sp|P61247|RS3A_HUMAN	64205	48.42	VFEVSLADLQNDEVAFR		TRUE	TRUE	TRUE	9.7	0	0	9.77					FALSE
sp|P61247|RS3A_HUMAN	64206	146.69	VFEVSLADLQNDEVAFR		TRUE	TRUE	TRUE	802.09	893.02	714.8	972.85	802.09	752.61	619.98	773	TRUE
sp|P61247|RS3A_HUMAN	64207	63.61	VFEVSLADLQNDEVAFR		TRUE	TRUE	TRUE	46.86	73.34	83.07	51.13	46.86	61.81	72.05	40.63	TRUE
sp|P61247|RS3A_HUMAN	64208	150.8	VFEVSLADLQNDEVAFR		TRUE	TRUE	TRUE	1007.9	982.92	1149.06	830.24	1007.9	828.37	996.64	659.69	TRUE
sp|P61247|RS3A_HUMAN	64209	93.39	VFEVSLADLQNDEVAFR		TRUE	TRUE	TRUE	171.82	169.16	184.75	186.91	171.82	142.56	160.24	148.51	TRUE
sp|P61247|RS3A_HUMAN	64210	120.64	VFEVSLADLQNDEVAFR		TRUE	TRUE	TRUE	126.81	59.59	113.49	113.58	126.81	50.22	98.44	90.25	TRUE
sp|P61247|RS3A_HUMAN	64211	85.15	VFEVSLADLQNDEVAFR		TRUE	TRUE	TRUE	234.72	147.32	133.41	175.35	234.72	124.16	115.71	139.33	TRUE
sp|P61247|RS3A_HUMAN	64212	81.24	VFEVSLADLQNDEVAFR		TRUE	TRUE	TRUE	405.39	719.56	511.67	577.74	405.39	606.42	443.8	459.06	TRUE
sp|P61247|RS3A_HUMAN	64213	85.73	VFEVSLADLQNDEVAFR		TRUE	TRUE	TRUE	514.3	460.86	688.36	627.91	514.3	388.4	597.05	498.92	TRUE
sp|P61247|RS3A_HUMAN	64214	127.79	VFEVSLADLQNDEVAFR		TRUE	TRUE	TRUE	1141.73	1566.43	1510.07	1517.31	1141.73	1320.13	1309.76	1205.62	TRUE
sp|P61247|RS3A_HUMAN	64215	81.18	VFEVSLADLQNDEVAFR		TRUE	TRUE	TRUE	150.32	67.57	89.8	73.56	150.32	56.95	77.89	58.45	TRUE
sp|P61247|RS3A_HUMAN	64216	131.82	VFEVSLADLQNDEVAFR		TRUE	TRUE	TRUE	704.35	1183.12	919.58	841.21	704.35	997.09	797.6	668.4	TRUE
sp|P61247|RS3A_HUMAN	64217	87.82	VFEVSLADLQNDEVAFR		TRUE	TRUE	TRUE	545.45	763.88	667.61	731.52	545.45	643.77	579.05	581.25	TRUE
sp|P61247|RS3A_HUMAN	64218	93.04	VFEVSLADLQNDEVAFR		TRUE	TRUE	TRUE	396.45	684.88	534.9	415.22	396.45	577.19	463.95	329.92	TRUE
sp|P61247|RS3A_HUMAN	64219	64.73	VFEVSLADLQNDEVAFR		TRUE	TRUE	TRUE	63.25	112.05	59.18	72.83	63.25	94.43	51.33	57.87	TRUE
sp|P61247|RS3A_HUMAN	64220	132.42	VFEVSLADLQNDEVAFR		TRUE	TRUE	TRUE	1029.67	1121.7	1090.05	1223	1029.67	945.33	945.46	971.76	TRUE
sp|P61247|RS3A_HUMAN	64221	77.32	VFEVSLADLQNDEVAFR		TRUE	TRUE	TRUE	612.74	638.42	497.58	656.52	612.74	538.04	431.58	521.65	TRUE
sp|P61247|RS3A_HUMAN	64222	84.19	VFEVSLADLQNDEVAFR		TRUE	TRUE	TRUE	600.36	713.09	557.72	663.26	600.36	600.97	483.74	527.01	TRUE
sp|P61247|RS3A_HUMAN	64223	92.11	VFEVSLADLQNDEVAFR		TRUE	TRUE	TRUE	578.95	1057.89	695.13	557.6	578.95	891.55	602.92	443.05	TRUE
sp|P61247|RS3A_HUMAN	64224	137.33	VFEVSLADLQNDEVAFR		TRUE	TRUE	TRUE	1404.74	1399.98	1115.62	1473.89	1404.74	1179.85	967.63	1171.11	TRUE
sp|P61247|RS3A_HUMAN	64225	46.74	VFEVSLADLQNDEVAFR		TRUE	TRUE	TRUE	136.38	265	240.11	150.52	136.38	223.33	208.26	119.6	TRUE
sp|P61247|RS3A_HUMAN	64238	136.82	VFEVSLADLQNDEVAFR		TRUE	TRUE	TRUE	856.33	1173.32	947.13	1085.81	856.33	988.83	821.49	862.76	TRUE
Accession	Protein score	Protein mass		Description
sp|Q9UBB6|NCDN_HUMAN	106	78814		Neurochondrin OS=Homo sapiens GN=NCDN PE=1 SV=1													1.404	0.876	1.352	0.844	1.184	0.963
Accession	Peptide query	Peptide score	Sequence		Labeled with iTRAQ	Confidently identified	Unique	m/z 114	m/z 115	m/z 116	m/z 117
sp|Q9UBB6|NCDN_HUMAN	65098	66.29	EAIGAVIHYLLQVGSEK		TRUE	TRUE	TRUE	57.27	89.77	88.98	90.91	57.27	75.66	77.18	72.24	TRUE
sp|Q9UBB6|NCDN_HUMAN	65101	68.98	EAIGAVIHYLLQVGSEK		TRUE	TRUE	TRUE	64.31	112.78	100.59	90.32	64.31	95.05	87.25	71.77	TRUE
Accession	Protein score	Protein mass		Description
sp|P38935|SMBP2_HUMAN	36	109082		DNA-binding protein SMUBP-2 OS=Homo sapiens GN=IGHMBP2 PE=1 SV=3													N/A	N/A	N/A	N/A	N/A	N/A
Accession	Peptide query	Peptide score	Sequence		Labeled with iTRAQ	Confidently identified	Unique	m/z 114	m/z 115	m/z 116	m/z 117
sp|P38935|SMBP2_HUMAN	3927	36.17	NEIKLLR		FALSE	TRUE	TRUE	4121.33	6514.08	5995.44	5479.62					FALSE
Accession	Protein score	Protein mass		Description
sp|P34949|MPI_HUMAN	126	46626		Mannose-6-phosphate isomerase OS=Homo sapiens GN=MPI PE=1 SV=2													1.618	1.208	1.442	1.077	1.742	0.891
Accession	Peptide query	Peptide score	Sequence		Labeled with iTRAQ	Confidently identified	Unique	m/z 114	m/z 115	m/z 116	m/z 117
sp|P34949|MPI_HUMAN	79213	61.26	KVPEFQFLIGDEAATHLK		TRUE	TRUE	TRUE	146.11	313.33	260.2	368.34	146.11	264.06	225.68	292.67	TRUE
sp|P34949|MPI_HUMAN	95677	88.54	LLASSDPLAQIAEDKPYAELWMGTHPR		TRUE	TRUE	TRUE	161.94	277.98	251.98	307.02	161.94	234.27	218.56	243.95	TRUE
Accession	Protein score	Protein mass		Description
sp|Q99PL5|RRBP1_MOUSE	48	172776		Ribosome-binding protein 1 OS=Mus musculus GN=Rrbp1 PE=2 SV=2													0.718	0.614	1.746	1.492	1.072	2.43
Accession	Peptide query	Peptide score	Sequence		Labeled with iTRAQ	Confidently identified	Unique	m/z 114	m/z 115	m/z 116	m/z 117
sp|Q99PL5|RRBP1_MOUSE	1321	47.98	GSELLK		TRUE	TRUE	TRUE	823.94	378	571.49	353.09	823.94	318.57	495.68	280.56	TRUE
sp|Q99PL5|RRBP1_MOUSE	20759	40.74	AEGAPNQGKKK		TRUE	TRUE	TRUE	4944.4	3882.7	9424.43	6812.59	4944.4	3272.2	8174.28	5413.11	TRUE
sp|Q99PL5|RRBP1_MOUSE	20760	40.67	AEGAPNQGKKK		TRUE	TRUE	TRUE	4013.4	4077.41	9691.13	6025.81	4013.4	3436.3	8405.6	4787.95	TRUE
Accession	Protein score	Protein mass		Description
sp|P26196|DDX6_HUMAN	444	54382		Probable ATP-dependent RNA helicase DDX6 OS=Homo sapiens GN=DDX6 PE=1 SV=2													0.905	1.033	0.851	0.971	0.879	0.94
Accession	Peptide query	Peptide score	Sequence		Labeled with iTRAQ	Confidently identified	Unique	m/z 114	m/z 115	m/z 116	m/z 117
sp|P26196|DDX6_HUMAN	10474	40.92	DILARAK		TRUE	TRUE	TRUE	947.36	895.35	1050.77	1176.4	947.36	754.57	911.39	934.74	TRUE
sp|P26196|DDX6_HUMAN	10475	40.98	DILARAK		TRUE	TRUE	TRUE	982.83	1297.32	1144.9	1237.47	982.83	1093.34	993.03	983.26	TRUE
sp|P26196|DDX6_HUMAN	13064	40.38	TSDVTSTK		TRUE	TRUE	TRUE	22.06	25.38	40.81	45.65	22.06	21.39	35.4	36.27	TRUE
sp|P26196|DDX6_HUMAN	26146	46.25	SGAYLIPLLER		TRUE	TRUE	TRUE	66.33	68.94	44.35	125.61	66.33	58.1	38.47	99.81	TRUE
sp|P26196|DDX6_HUMAN	26147	68.1	SGAYLIPLLER		TRUE	TRUE	TRUE	429.52	348.89	441.67	387.62	429.52	294.03	383.08	307.99	TRUE
sp|P26196|DDX6_HUMAN	26148	60.87	SGAYLIPLLER		TRUE	TRUE	TRUE	414.95	275.4	236.58	228.69	414.95	232.1	205.2	181.71	TRUE
sp|P26196|DDX6_HUMAN	32839	62.78	DNIQAMVIVPTR		TRUE	TRUE	TRUE	168.56	370.51	225.23	320.15	168.56	312.25	195.35	254.38	TRUE
sp|P26196|DDX6_HUMAN	33688	46.41	DNIQAMVIVPTR		TRUE	TRUE	TRUE	38.19	76.28	43.16	44.4	38.19	64.29	37.44	35.28	TRUE
sp|P26196|DDX6_HUMAN	40181	64.21	LDDTVHVVIATPGR		TRUE	TRUE	TRUE	331.33	359.63	500.84	485.48	331.33	303.08	434.4	385.75	TRUE
sp|P26196|DDX6_HUMAN	40182	55.72	LDDTVHVVIATPGR		TRUE	TRUE	TRUE	286.04	413.45	304.99	361.71	286.04	348.44	264.53	287.41	TRUE
sp|P26196|DDX6_HUMAN	54487	58.5	VDHVQMIVLDEADK		TRUE	TRUE	TRUE	1332.17	1670.54	1130.69	1575.78	1332.17	1407.87	980.7	1252.07	TRUE
sp|P26196|DDX6_HUMAN	54488	55.05	VDHVQMIVLDEADK		TRUE	TRUE	TRUE	1781.66	1242.08	1861.38	1599.13	1781.66	1046.78	1614.47	1270.63	TRUE
sp|P26196|DDX6_HUMAN	57696	54.41	FGHLGLAINLITYDDR		TRUE	TRUE	TRUE	48.56	44.16	78.61	19.96	48.56	37.22	68.18	15.86	TRUE
sp|P26196|DDX6_HUMAN	91295	64.98	FMNSHLQKPYEINLMEELTLK		TRUE	TRUE	TRUE	1145.31	1350.52	658.91	1131.09	1145.31	1138.17	571.51	898.73	TRUE
sp|P26196|DDX6_HUMAN	91297	49.42	FMNSHLQKPYEINLMEELTLK		TRUE	TRUE	TRUE	215.11	458.35	330.66	334.41	215.11	386.28	286.8	265.71	TRUE
sp|P26196|DDX6_HUMAN	98325	63.41	ELLMGIFEMGWEKPSPIQEESIPIALSGR		TRUE	TRUE	TRUE	85.88	60.66	95.22	86.3	85.88	51.12	82.59	68.57	TRUE
sp|P26196|DDX6_HUMAN	98327	68.2	ELLMGIFEMGWEKPSPIQEESIPIALSGR		TRUE	TRUE	TRUE	79.89	39.32	29.61	106.86	79.89	33.14	25.68	84.91	TRUE
Accession	Protein score	Protein mass		Description
sp|P57088|TMM33_HUMAN	276	27960		Transmembrane protein 33 OS=Homo sapiens GN=TMEM33 PE=1 SV=2													1.582	0.921	0.791	0.46	0.728	0.5
Accession	Peptide query	Peptide score	Sequence		Labeled with iTRAQ	Confidently identified	Unique	m/z 114	m/z 115	m/z 116	m/z 117
sp|P57088|TMM33_HUMAN	11718	41.77	GSNSLPLLR		TRUE	TRUE	TRUE	316.11	466.47	281.19	360.65	316.11	393.12	243.89	286.56	TRUE
sp|P57088|TMM33_HUMAN	25157	67.01	ALLANALTSALR		TRUE	TRUE	TRUE	170.75	418.49	311.76	303.96	170.75	352.69	270.41	241.52	TRUE
sp|P57088|TMM33_HUMAN	25158	72.22	ALLANALTSALR		TRUE	TRUE	TRUE	1060.8	1625.95	730.22	752.45	1060.8	1370.29	633.36	597.88	TRUE
sp|P57088|TMM33_HUMAN	25159	79.64	ALLANALTSALR		TRUE	TRUE	TRUE	970.9	1551.71	827.33	667.63	970.9	1307.73	717.58	530.48	TRUE
sp|P57088|TMM33_HUMAN	25160	63.96	ALLANALTSALR		TRUE	TRUE	TRUE	267.99	551.95	282.27	268.41	267.99	465.16	244.83	213.27	TRUE
sp|P57088|TMM33_HUMAN	25161	80.3	ALLANALTSALR		TRUE	TRUE	TRUE	535.92	1056.48	526.2	463.99	535.92	890.36	456.4	368.67	TRUE
sp|P57088|TMM33_HUMAN	25162	79.87	ALLANALTSALR		TRUE	TRUE	TRUE	1722.67	3682.08	1568.08	1761.38	1722.67	3103.13	1360.07	1399.55	TRUE
sp|P57088|TMM33_HUMAN	28381	54.18	LSANQQNILK		TRUE	TRUE	TRUE	26.56	166.28	96.15	69.89	26.56	140.14	83.4	55.53	TRUE
Accession	Protein score	Protein mass		Description
sp|Q9CRA5|GOLP3_MOUSE	120	33731		Golgi phosphoprotein 3 OS=Mus musculus GN=Golph3 PE=2 SV=1													1.318	1.51	0.747	0.857	1.129	0.567
Accession	Peptide query	Peptide score	Sequence		Labeled with iTRAQ	Confidently identified	Unique	m/z 114	m/z 115	m/z 116	m/z 117
sp|Q9CRA5|GOLP3_MOUSE	47100	42.07	LTLMEEVLLLGLK		TRUE	TRUE	TRUE	56.23	87.92	48.45	79.88	56.23	74.1	42.02	63.47	TRUE
sp|Q9CRA5|GOLP3_MOUSE	92885	66.52	ETQPPETVQNWIELLSGETWNPLK		TRUE	TRUE	TRUE	13.82	7.88	29.25	37.57					FALSE
sp|Q9CRA5|GOLP3_MOUSE	92886	59.4	ETQPPETVQNWIELLSGETWNPLK		TRUE	TRUE	TRUE	13.53	21.31	16.27	43.6					FALSE
Accession	Protein score	Protein mass		Description
sp|Q9JJI8|RL38_MOUSE	419	8199		60S ribosomal protein L38 OS=Mus musculus GN=Rpl38 PE=2 SV=3													1.404	1.123	1.336	1.068	1.5	0.952
Accession	Peptide query	Peptide score	Sequence		Labeled with iTRAQ	Confidently identified	Unique	m/z 114	m/z 115	m/z 116	m/z 117
sp|Q9JJI8|RL38_MOUSE	33703	54.1	YLYTLVITDK		TRUE	TRUE	TRUE	570.45	652.47	732.37	1140.19	570.45	549.88	635.22	905.97	TRUE
sp|Q9JJI8|RL38_MOUSE	45660	46.35	IEEIKDFLLTAR		TRUE	TRUE	TRUE	640.01	1171.5	1317.12	1427.47	640.01	987.3	1142.4	1134.23	TRUE
sp|Q9JJI8|RL38_MOUSE	45662	63.93	IEEIKDFLLTAR		TRUE	TRUE	TRUE	855.76	1149.97	835.46	1023.03	855.76	969.15	724.64	812.87	TRUE
sp|Q9JJI8|RL38_MOUSE	45664	50.27	IEEIKDFLLTAR		TRUE	TRUE	TRUE	800.88	1598.91	1341.89	1698.83	800.88	1347.51	1163.89	1349.85	TRUE
sp|Q9JJI8|RL38_MOUSE	45666	52	IEEIKDFLLTAR		TRUE	TRUE	TRUE	3821.11	7059.57	6913.15	7181.85	3821.11	5949.56	5996.12	5706.51	TRUE
sp|Q9JJI8|RL38_MOUSE	45667	51.48	IEEIKDFLLTAR		TRUE	TRUE	TRUE	4620.43	4781.23	4354.42	5688.27	4620.43	4029.45	3776.81	4519.75	TRUE
sp|Q9JJI8|RL38_MOUSE	45668	43.99	IEEIKDFLLTAR		TRUE	TRUE	TRUE	12958.8	28063	26231.8	32308.2	12958.8	23650.5	22752.2	25671.3	TRUE
sp|Q9JJI8|RL38_MOUSE	45672	70.27	IEEIKDFLLTAR		TRUE	TRUE	TRUE	1687.05	1836.78	1764.18	2191.52	1687.05	1547.97	1530.16	1741.32	TRUE
sp|Q9JJI8|RL38_MOUSE	55497	40.17	YLYTLVITDKEK		TRUE	TRUE	TRUE	564.45	681.17	537.32	856.06	564.45	574.07	466.04	680.2	TRUE
sp|Q9JJI8|RL38_MOUSE	59920	60.81	KIEEIKDFLLTAR		TRUE	TRUE	TRUE	610.69	783.43	566.85	853.42	610.69	660.25	491.66	678.11	TRUE
sp|Q9JJI8|RL38_MOUSE	59921	76.32	KIEEIKDFLLTAR		TRUE	TRUE	TRUE	2304.31	2965.01	2805.89	3167.68	2304.31	2498.81	2433.69	2516.96	TRUE
sp|Q9JJI8|RL38_MOUSE	59923	36.48	KIEEIKDFLLTAR		TRUE	TRUE	TRUE	402.83	288.76	440.06	510.19	402.83	243.36	381.69	405.38	TRUE
sp|Q9JJI8|RL38_MOUSE	59924	80.73	KIEEIKDFLLTAR		TRUE	TRUE	TRUE	2661.25	3385.19	3004.57	4322.22	2661.25	2852.92	2606.01	3434.32	TRUE
sp|Q9JJI8|RL38_MOUSE	59925	36.53	KIEEIKDFLLTAR		TRUE	TRUE	TRUE	474.9	540.72	410.15	594.8	474.9	455.7	355.74	472.61	TRUE
sp|Q9JJI8|RL38_MOUSE	59927	46.62	KIEEIKDFLLTAR		TRUE	TRUE	TRUE	1027.45	1674.87	1108.73	1217.15	1027.45	1411.52	961.66	967.12	TRUE
Accession	Protein score	Protein mass		Description
sp|P24534|EF1B_HUMAN	433	24748		Elongation factor 1-beta OS=Homo sapiens GN=EEF1B2 PE=1 SV=3													1.066	1.149	0.84	0.904	0.965	0.787
Accession	Peptide query	Peptide score	Sequence		Labeled with iTRAQ	Confidently identified	Unique	m/z 114	m/z 115	m/z 116	m/z 117
sp|P24534|EF1B_HUMAN	14757	38.14	KPALVAK		TRUE	TRUE	FALSE	13144	16713	17025.3	18636.1					FALSE
sp|P24534|EF1B_HUMAN	14758	36.65	KPALVAK		TRUE	TRUE	FALSE	1056.71	1066.03	822.58	1028.08					FALSE
sp|P24534|EF1B_HUMAN	18690	61.75	LVPVGYGIK		TRUE	TRUE	TRUE	4005.11	4512.52	2917.97	5102.04	4005.11	3802.99	2530.9	4053.95	TRUE
sp|P24534|EF1B_HUMAN	54073	60.84	SPAGLQVLNDYLADK		TRUE	TRUE	TRUE	437.59	624.1	446.54	739.2	437.59	525.97	387.31	587.35	TRUE
sp|P24534|EF1B_HUMAN	54074	54.93	SPAGLQVLNDYLADK		TRUE	TRUE	TRUE	307.45	319.09	369.4	254.67	307.45	268.92	320.4	202.35	TRUE
sp|P24534|EF1B_HUMAN	54076	66.81	SPAGLQVLNDYLADK		TRUE	TRUE	TRUE	751.58	789.01	724.05	682.15	751.58	664.95	628.01	542.02	TRUE
sp|P24534|EF1B_HUMAN	79930	79.86	SSILLDVKPWDDETDMAK		TRUE	TRUE	TRUE	6492.13	7790.78	6066.01	7093.43	6492.13	6565.79	5261.35	5636.25	TRUE
sp|P24534|EF1B_HUMAN	79931	81.5	SSILLDVKPWDDETDMAK		TRUE	TRUE	TRUE	1093.25	2168.44	1397.76	2096.35	1093.25	1827.48	1212.35	1665.71	TRUE
sp|P24534|EF1B_HUMAN	79933	72.87	SSILLDVKPWDDETDMAK		TRUE	TRUE	TRUE	2171.69	4074.91	3401.32	3691.08	2171.69	3434.19	2950.13	2932.84	TRUE
sp|P24534|EF1B_HUMAN	79934	67.68	SSILLDVKPWDDETDMAK		TRUE	TRUE	TRUE	5591.29	7334.72	5614.24	6737.84	5591.29	6181.44	4869.51	5353.71	TRUE
sp|P24534|EF1B_HUMAN	80457	56.31	SSILLDVKPWDDETDMAK		TRUE	TRUE	TRUE	2266.53	2619.47	1972.2	2336.55	2266.53	2207.6	1710.59	1856.56	TRUE
sp|P24534|EF1B_HUMAN	80459	51.67	SSILLDVKPWDDETDMAK		TRUE	TRUE	TRUE	3068.82	2903.14	2442.86	3052.19	3068.82	2446.66	2118.81	2425.19	TRUE
sp|P24534|EF1B_HUMAN	96288	48.49	VGTDMLEEQITAFEDYVQSMDVAAFNK		TRUE	TRUE	TRUE	0	35.1	20.65	23.87					FALSE
Accession	Protein score	Protein mass		Description
sp|Q8NFA0|UBP32_HUMAN	146	181540		Ubiquitin carboxyl-terminal hydrolase 32 OS=Homo sapiens GN=USP32 PE=1 SV=1													0.645	0.196	1.746	0.531	0.342	2.707
Accession	Peptide query	Peptide score	Sequence		Labeled with iTRAQ	Confidently identified	Unique	m/z 114	m/z 115	m/z 116	m/z 117
sp|Q8NFA0|UBP32_HUMAN	94188	74.99	TDDIPELHMDLSDIVEGILNAHDTTK		TRUE	TRUE	TRUE	35.5	51.1	190.72	20.98	35.5	43.07	165.42	16.67	TRUE
sp|Q8NFA0|UBP32_HUMAN	94189	95.25	TDDIPELHMDLSDIVEGILNAHDTTK		TRUE	TRUE	TRUE	83.11	39.68	48.06	30.12	83.11	33.44	41.69	23.93	TRUE
Accession	Protein score	Protein mass		Description
sp|P07741|APT_HUMAN	248	19595		Adenine phosphoribosyltransferase OS=Homo sapiens GN=APRT PE=1 SV=2													1.13	1.003	1.11	0.985	1.113	0.982
Accession	Peptide query	Peptide score	Sequence		Labeled with iTRAQ	Confidently identified	Unique	m/z 114	m/z 115	m/z 116	m/z 117
sp|P07741|APT_HUMAN	5211	39.01	AAIGLLAR		TRUE	TRUE	TRUE	860.41	883.98	1007.17	1103.79	860.41	744.99	873.57	877.04	TRUE
sp|P07741|APT_HUMAN	20347	58.32	IDYIAGLDSR		TRUE	TRUE	TRUE	1243.8	1575.55	1391.38	1641.18	1243.8	1327.82	1206.81	1304.04	TRUE
sp|P07741|APT_HUMAN	20348	45.28	IDYIAGLDSR		TRUE	TRUE	TRUE	564.78	765.98	664.1	758.78	564.78	645.54	576.01	602.91	TRUE
sp|P07741|APT_HUMAN	20350	56.81	IDYIAGLDSR		TRUE	TRUE	TRUE	727.79	1344.27	940.38	1083.79	727.79	1132.9	815.64	861.15	TRUE
sp|P07741|APT_HUMAN	38685	60.98	SFPDFPTPGVVFR		TRUE	TRUE	TRUE	648.24	939.27	1000.27	796.37	648.24	791.58	867.58	632.78	TRUE
sp|P07741|APT_HUMAN	38686	47.94	SFPDFPTPGVVFR		TRUE	TRUE	TRUE	665.03	709.28	833.3	1099.45	665.03	597.76	722.76	873.59	TRUE
sp|P07741|APT_HUMAN	38687	60.97	SFPDFPTPGVVFR		TRUE	TRUE	TRUE	583.92	727.14	1089.57	708.82	583.92	612.81	945.04	563.21	TRUE
sp|P07741|APT_HUMAN	38688	69.26	SFPDFPTPGVVFR		TRUE	TRUE	TRUE	818.87	1163.55	1148.85	1266.67	818.87	980.6	996.46	1006.46	TRUE
sp|P07741|APT_HUMAN	38689	61.45	SFPDFPTPGVVFR		TRUE	TRUE	TRUE	1213.2	1696.91	1446.77	1768.36	1213.2	1430.1	1254.86	1405.09	TRUE
sp|P07741|APT_HUMAN	38690	62.9	SFPDFPTPGVVFR		TRUE	TRUE	TRUE	1029.21	1243.33	1076.47	1391.46	1029.21	1047.83	933.68	1105.62	TRUE
sp|P07741|APT_HUMAN	63113	54.79	LPGPTLWASYSLEYGK		TRUE	TRUE	TRUE	131.77	329.42	263.54	269.57	131.77	277.62	228.58	214.19	TRUE
Accession	Protein score	Protein mass		Description
sp|Q15942|ZYX_HUMAN	528	61238		Zyxin OS=Homo sapiens GN=ZYX PE=1 SV=1													0.608	2.682	0.712	3.14	1.91	1.171
Accession	Peptide query	Peptide score	Sequence		Labeled with iTRAQ	Confidently identified	Unique	m/z 114	m/z 115	m/z 116	m/z 117
sp|Q15942|ZYX_HUMAN	52121	46.23	QHPVPPPAQNQNQVR		TRUE	TRUE	TRUE	14.74	15.31	32.24	33.08					FALSE
sp|Q15942|ZYX_HUMAN	78948	84.29	VSSIDLEIDSLSSLLDDMTK		TRUE	TRUE	TRUE	24.38	17.63	41.65	36.95	24.38	14.86	36.13	29.36	TRUE
sp|Q15942|ZYX_HUMAN	78949	47.78	VSSIDLEIDSLSSLLDDMTK		TRUE	TRUE	TRUE	0	25.04	30.27	15.83					FALSE
sp|Q15942|ZYX_HUMAN	86465	103.62	EVEELEQLTQQLMQDMEHPQR		TRUE	TRUE	TRUE	22.49	5.23	26.57	52.87					FALSE
sp|Q15942|ZYX_HUMAN	86466	85.81	EVEELEQLTQQLMQDMEHPQR		TRUE	TRUE	TRUE	24.38	17.48	11.77	77.41	24.38	14.73	10.21	61.51	TRUE
sp|Q15942|ZYX_HUMAN	86467	83.42	EVEELEQLTQQLMQDMEHPQR		TRUE	TRUE	TRUE	40.67	10.73	20.63	81.32	40.67	9.04	17.89	64.62	TRUE
sp|Q15942|ZYX_HUMAN	86469	127.11	EVEELEQLTQQLMQDMEHPQR		TRUE	TRUE	TRUE	21.13	18.51	20.43	50.99					FALSE
sp|Q15942|ZYX_HUMAN	86470	73.75	EVEELEQLTQQLMQDMEHPQR		TRUE	TRUE	TRUE	31.73	25.96	36.23	75.13	31.73	21.88	31.42	59.7	TRUE
sp|Q15942|ZYX_HUMAN	86471	105.41	EVEELEQLTQQLMQDMEHPQR		TRUE	TRUE	TRUE	30.41	37.58	14.17	93.53	30.41	31.67	12.29	74.32	TRUE
sp|Q15942|ZYX_HUMAN	86490	47.77	EVEELEQLTQQLMQDMEHPQR		TRUE	TRUE	TRUE	24.17	27.27	13.1	8					FALSE
Accession	Protein score	Protein mass		Description
sp|P10126|EF1A1_MOUSE	7141	50082		Elongation factor 1-alpha 1 OS=Mus musculus GN=Eef1a1 PE=1 SV=3													0.731	0.916	1.632	2.045	1.496	2.231
Accession	Peptide query	Peptide score	Sequence		Labeled with iTRAQ	Confidently identified	Unique	m/z 114	m/z 115	m/z 116	m/z 117
sp|P10126|EF1A1_MOUSE	8444	56.94	EAAEMGK		TRUE	TRUE	FALSE	3735.59	8231.69	6092.75	8971.39					FALSE
sp|P10126|EF1A1_MOUSE	8445	43.04	EAAEMGK		TRUE	TRUE	FALSE	153.2	233.95	192.93	233.03					FALSE
sp|P10126|EF1A1_MOUSE	8446	53.94	EAAEMGK		TRUE	TRUE	FALSE	6858.66	11765.1	8978.69	11778.1					FALSE
sp|P10126|EF1A1_MOUSE	8447	51.32	EAAEMGK		TRUE	TRUE	FALSE	3387.37	8706.47	7124.2	8347.46					FALSE
sp|P10126|EF1A1_MOUSE	8448	56.97	EAAEMGK		TRUE	TRUE	FALSE	8404.42	12564.9	7947.91	12317.2					FALSE
sp|P10126|EF1A1_MOUSE	8515	47.47	IGGIGTVPVGR		FALSE	TRUE	FALSE	59.24	48.35	28.35	24.57					FALSE
sp|P10126|EF1A1_MOUSE	13114	56.92	EVSTYIK		TRUE	TRUE	FALSE	2374.75	5042.85	4209.03	5067.77					FALSE
sp|P10126|EF1A1_MOUSE	13116	47.56	EVSTYIK		TRUE	TRUE	FALSE	3669.23	2914.5	2778.26	4083.49					FALSE
sp|P10126|EF1A1_MOUSE	13117	48.5	EVSTYIK		TRUE	TRUE	FALSE	4150.37	3315.44	2938.73	3816.3					FALSE
sp|P10126|EF1A1_MOUSE	13119	57.45	EVSTYIK		TRUE	TRUE	FALSE	30703.6	41868.4	30143.2	40666					FALSE
sp|P10126|EF1A1_MOUSE	13120	57.42	EVSTYIK		TRUE	TRUE	FALSE	31983.7	42957.3	29649.9	42897.9					FALSE
sp|P10126|EF1A1_MOUSE	13121	57.45	EVSTYIK		TRUE	TRUE	FALSE	14306.7	37902.9	27366.9	35545.6					FALSE
sp|P10126|EF1A1_MOUSE	13122	57.43	EVSTYIK		TRUE	TRUE	FALSE	15831.3	42435.7	32304.1	39698.7					FALSE
sp|P10126|EF1A1_MOUSE	14751	51.31	QLIVGVNK		TRUE	TRUE	FALSE	7861.29	23893.3	15925.6	20924.7					FALSE
sp|P10126|EF1A1_MOUSE	14752	51.32	QLIVGVNK		TRUE	TRUE	FALSE	8441.77	22779.7	15880	21907.5					FALSE
sp|P10126|EF1A1_MOUSE	14753	47.05	QLIVGVNK		TRUE	TRUE	FALSE	1096.94	847.08	781.74	976.14					FALSE
sp|P10126|EF1A1_MOUSE	14754	56.72	QLIVGVNK		TRUE	TRUE	FALSE	29767	51623.2	35465.5	49610.4					FALSE
sp|P10126|EF1A1_MOUSE	14755	56.73	QLIVGVNK		TRUE	TRUE	FALSE	32709.5	57345.9	41133.7	53891.3					FALSE
sp|P10126|EF1A1_MOUSE	14794	40.03	QLIVGVNK		TRUE	TRUE	FALSE	1117.79	1278.57	985.91	1354.67					FALSE
sp|P10126|EF1A1_MOUSE	15267	65.57	IGGIGTVPVGR		TRUE	TRUE	FALSE	6904.16	12101.8	10320.8	12052.5					FALSE
sp|P10126|EF1A1_MOUSE	15268	63.2	IGGIGTVPVGR		TRUE	TRUE	FALSE	33705.7	54020.7	41974.7	53995.8					FALSE
sp|P10126|EF1A1_MOUSE	15270	71.93	IGGIGTVPVGR		TRUE	TRUE	FALSE	26527.5	41845.6	36699.9	43346.3					FALSE
sp|P10126|EF1A1_MOUSE	15271	64.87	IGGIGTVPVGR		TRUE	TRUE	FALSE	9242.34	15693.4	13344.5	16358.4					FALSE
sp|P10126|EF1A1_MOUSE	15272	49.86	IGGIGTVPVGR		TRUE	TRUE	FALSE	4769.01	4279.36	3436.14	4695.66					FALSE
sp|P10126|EF1A1_MOUSE	15273	63.2	IGGIGTVPVGR		TRUE	TRUE	FALSE	18486.5	27554	23114.1	28513.9					FALSE
sp|P10126|EF1A1_MOUSE	15274	66.49	IGGIGTVPVGR		TRUE	TRUE	FALSE	25946.9	43764.9	35998.8	45159.6					FALSE
sp|P10126|EF1A1_MOUSE	17051	75.47	QTVAVGVIK		TRUE	TRUE	FALSE	7448.25	13028.8	9010.3	13699.4					FALSE
sp|P10126|EF1A1_MOUSE	17052	70.22	QTVAVGVIK		TRUE	TRUE	FALSE	4438.98	9859.21	7035.88	10971.3					FALSE
sp|P10126|EF1A1_MOUSE	17053	75.62	QTVAVGVIK		TRUE	TRUE	FALSE	21766.2	35158	24057.2	39219.1					FALSE
sp|P10126|EF1A1_MOUSE	17054	75.47	QTVAVGVIK		TRUE	TRUE	FALSE	4311.52	8629.78	6649.91	9839.79					FALSE
sp|P10126|EF1A1_MOUSE	20210	46.05	LPLQDVYK		TRUE	TRUE	FALSE	341.03	559.08	304.24	722.37					FALSE
sp|P10126|EF1A1_MOUSE	20212	65.31	LPLQDVYK		TRUE	TRUE	FALSE	26488.9	53038.8	45286.1	56786.7					FALSE
sp|P10126|EF1A1_MOUSE	20214	65.01	LPLQDVYK		TRUE	TRUE	FALSE	8564.2	6192.91	4859.41	6874.47					FALSE
sp|P10126|EF1A1_MOUSE	20218	65.04	LPLQDVYK		TRUE	TRUE	FALSE	8169.85	6260.67	4489.87	6685.48					FALSE
sp|P10126|EF1A1_MOUSE	20219	64.71	LPLQDVYK		TRUE	TRUE	FALSE	9378.92	7149.13	7271.43	10852.3					FALSE
sp|P10126|EF1A1_MOUSE	20220	65.37	LPLQDVYK		TRUE	TRUE	FALSE	39171.6	74979.4	59463.4	74991.5					FALSE
sp|P10126|EF1A1_MOUSE	20221	65.34	LPLQDVYK		TRUE	TRUE	FALSE	8776.71	23271.7	16731.8	22450.5					FALSE
sp|P10126|EF1A1_MOUSE	20222	65.31	LPLQDVYK		TRUE	TRUE	FALSE	7406.56	19565.3	15794.1	21419					FALSE
sp|P10126|EF1A1_MOUSE	20224	64.76	LPLQDVYK		TRUE	TRUE	FALSE	8182.51	6122.37	6646.9	7876.24					FALSE
sp|P10126|EF1A1_MOUSE	20268	69.2	LPLQDVYK		TRUE	TRUE	FALSE	592.44	581.09	567.45	673.76					FALSE
sp|P10126|EF1A1_MOUSE	20270	64.54	LPLQDVYK		TRUE	TRUE	FALSE	546.22	927.97	882.07	797.81					FALSE
sp|P10126|EF1A1_MOUSE	27951	60.35	STTTGHLIYK		TRUE	TRUE	FALSE	420.5	767.72	370.26	476.24					FALSE
sp|P10126|EF1A1_MOUSE	27953	71.14	STTTGHLIYK		TRUE	TRUE	FALSE	2529.26	3515.99	3541.35	3270.99					FALSE
sp|P10126|EF1A1_MOUSE	27954	41.58	STTTGHLIYK		TRUE	TRUE	FALSE	1567.55	2337.27	1556.91	2509.86					FALSE
sp|P10126|EF1A1_MOUSE	27957	71.12	STTTGHLIYK		TRUE	TRUE	FALSE	2829.15	3685.89	3414.29	3578.19					FALSE
sp|P10126|EF1A1_MOUSE	27958	44.61	STTTGHLIYK		TRUE	TRUE	FALSE	1376.05	1182.61	1273.96	2047.12					FALSE
sp|P10126|EF1A1_MOUSE	27959	54.16	STTTGHLIYK		TRUE	TRUE	FALSE	13955.3	24926.5	22129.3	22569.1					FALSE
sp|P10126|EF1A1_MOUSE	27960	51.77	STTTGHLIYK		TRUE	TRUE	FALSE	13720.3	26690.7	24146.1	22597.8					FALSE
sp|P10126|EF1A1_MOUSE	27962	63.63	STTTGHLIYK		TRUE	TRUE	FALSE	8093.04	5478.42	4587.68	5300.19					FALSE
sp|P10126|EF1A1_MOUSE	27963	54.13	STTTGHLIYK		TRUE	TRUE	FALSE	5200.44	10339.7	7357.77	7899.85					FALSE
sp|P10126|EF1A1_MOUSE	27964	54.19	STTTGHLIYK		TRUE	TRUE	FALSE	6032.41	9844.68	8327.08	8635.36					FALSE
sp|P10126|EF1A1_MOUSE	35444	74.48	YYVTIIDAPGHR		TRUE	TRUE	FALSE	1533.29	1828.69	1520.77	2033.3					FALSE
sp|P10126|EF1A1_MOUSE	35445	72.37	YYVTIIDAPGHR		TRUE	TRUE	FALSE	185.95	162.51	129.33	150.61					FALSE
sp|P10126|EF1A1_MOUSE	35446	65.85	YYVTIIDAPGHR		TRUE	TRUE	FALSE	1203.2	1061.49	776.13	975.09					FALSE
sp|P10126|EF1A1_MOUSE	35447	74.51	YYVTIIDAPGHR		TRUE	TRUE	FALSE	1060.58	1535.95	1089.86	1045.96					FALSE
sp|P10126|EF1A1_MOUSE	35448	76.75	YYVTIIDAPGHR		TRUE	TRUE	FALSE	9180.55	14363.7	9556.96	11966					FALSE
sp|P10126|EF1A1_MOUSE	35451	66.41	YYVTIIDAPGHR		TRUE	TRUE	FALSE	2108.14	2426.82	1741.45	2419.51					FALSE
sp|P10126|EF1A1_MOUSE	35453	66.88	YYVTIIDAPGHR		TRUE	TRUE	FALSE	142.02	152.96	110.01	137.48					FALSE
sp|P10126|EF1A1_MOUSE	35454	80.38	YYVTIIDAPGHR		TRUE	TRUE	FALSE	942.61	1415.54	862.16	980.27					FALSE
sp|P10126|EF1A1_MOUSE	35455	84.4	YYVTIIDAPGHR		TRUE	TRUE	FALSE	1963.07	3515.45	2124.65	2675.92					FALSE
sp|P10126|EF1A1_MOUSE	35456	75.79	YYVTIIDAPGHR		TRUE	TRUE	FALSE	879.88	1179.61	1174.83	1066.04					FALSE
sp|P10126|EF1A1_MOUSE	35457	59.66	YYVTIIDAPGHR		TRUE	TRUE	FALSE	1399.86	2476.39	1324.96	1956.56					FALSE
sp|P10126|EF1A1_MOUSE	35458	84.29	YYVTIIDAPGHR		TRUE	TRUE	FALSE	9191.3	15214.1	9019.91	12505.8					FALSE
sp|P10126|EF1A1_MOUSE	35459	44.97	YYVTIIDAPGHR		TRUE	TRUE	FALSE	717.01	894.73	470.21	749.67					FALSE
sp|P10126|EF1A1_MOUSE	35460	93.19	YYVTIIDAPGHR		TRUE	TRUE	FALSE	442.97	774.06	491.08	675.11					FALSE
sp|P10126|EF1A1_MOUSE	35461	73.82	YYVTIIDAPGHR		TRUE	TRUE	FALSE	1763.26	1896.73	1507.52	2057.71					FALSE
sp|P10126|EF1A1_MOUSE	35462	71.99	YYVTIIDAPGHR		TRUE	TRUE	FALSE	1812.46	3361.27	2328.1	2774.51					FALSE
sp|P10126|EF1A1_MOUSE	35463	74.54	YYVTIIDAPGHR		TRUE	TRUE	FALSE	491.17	485.38	448.22	567					FALSE
sp|P10126|EF1A1_MOUSE	35465	48.76	YYVTIIDAPGHR		TRUE	TRUE	FALSE	1345.91	1632.7	1273.45	1405.27					FALSE
sp|P10126|EF1A1_MOUSE	35466	54.85	YYVTIIDAPGHR		TRUE	TRUE	FALSE	659.6	711.61	553.39	662.39					FALSE
sp|P10126|EF1A1_MOUSE	35468	73.22	YYVTIIDAPGHR		TRUE	TRUE	FALSE	3779.99	4069.58	3083.15	3267.81					FALSE
sp|P10126|EF1A1_MOUSE	35470	84.64	YYVTIIDAPGHR		TRUE	TRUE	FALSE	6475.04	6934.19	5119.17	7140.52					FALSE
sp|P10126|EF1A1_MOUSE	38344	104.32	EHALLAYTLGVK		TRUE	TRUE	FALSE	1164.94	1038.74	1456.03	1828.21					FALSE
sp|P10126|EF1A1_MOUSE	38346	81.95	EHALLAYTLGVK		TRUE	TRUE	FALSE	208.09	234.22	275.84	264.74					FALSE
sp|P10126|EF1A1_MOUSE	38348	50.84	EHALLAYTLGVK		TRUE	TRUE	FALSE	2179.21	1775.77	1940.72	3174.31					FALSE
sp|P10126|EF1A1_MOUSE	38349	104.2	EHALLAYTLGVK		TRUE	TRUE	FALSE	7496.9	6419.05	8806.29	9713.22					FALSE
sp|P10126|EF1A1_MOUSE	38350	104.35	EHALLAYTLGVK		TRUE	TRUE	FALSE	6290.81	5891.81	7288.58	7045.64					FALSE
sp|P10126|EF1A1_MOUSE	38352	62.05	EHALLAYTLGVK		TRUE	TRUE	FALSE	4826.9	5440.35	7170.14	7661.87					FALSE
sp|P10126|EF1A1_MOUSE	38353	48.99	EHALLAYTLGVK		TRUE	TRUE	FALSE	6380.63	2769.88	2871.37	4799.59					FALSE
sp|P10126|EF1A1_MOUSE	38355	67.04	EHALLAYTLGVK		TRUE	TRUE	FALSE	145.42	145.4	138.27	70.02					FALSE
sp|P10126|EF1A1_MOUSE	38356	64.66	EHALLAYTLGVK		TRUE	TRUE	FALSE	5792.55	5386.28	8353.08	8113.46					FALSE
sp|P10126|EF1A1_MOUSE	38357	44.26	EHALLAYTLGVK		TRUE	TRUE	FALSE	790.1	499.67	481.67	734.37					FALSE
sp|P10126|EF1A1_MOUSE	38359	50.88	EHALLAYTLGVK		TRUE	TRUE	FALSE	2425.06	2155.8	2537.37	2997.47					FALSE
sp|P10126|EF1A1_MOUSE	38360	51.42	EHALLAYTLGVK		TRUE	TRUE	FALSE	23959.1	19850.9	24780.7	28652.2					FALSE
sp|P10126|EF1A1_MOUSE	38361	56.03	EHALLAYTLGVK		TRUE	TRUE	FALSE	25529.8	19592.5	27048.6	30420.6					FALSE
sp|P10126|EF1A1_MOUSE	45468	60.03	THINIVVIGHVDSGK		TRUE	TRUE	FALSE	137.6	308.53	194.62	265.37					FALSE
sp|P10126|EF1A1_MOUSE	45469	76.92	THINIVVIGHVDSGK		TRUE	TRUE	FALSE	370.03	612.06	255.53	571.93					FALSE
sp|P10126|EF1A1_MOUSE	45470	67.86	THINIVVIGHVDSGK		TRUE	TRUE	FALSE	182.36	329.37	235.97	153.9					FALSE
sp|P10126|EF1A1_MOUSE	45472	73.03	THINIVVIGHVDSGK		TRUE	TRUE	FALSE	341.72	677.09	542.78	596.86					FALSE
sp|P10126|EF1A1_MOUSE	45473	83.75	THINIVVIGHVDSGK		TRUE	TRUE	FALSE	669.95	3280.84	642.98	970.51					FALSE
sp|P10126|EF1A1_MOUSE	45475	58.74	THINIVVIGHVDSGK		TRUE	TRUE	FALSE	449.71	911.11	556.52	821.28					FALSE
sp|P10126|EF1A1_MOUSE	45476	74.3	THINIVVIGHVDSGK		TRUE	TRUE	FALSE	620.24	5639.87	1000.82	1779.33					FALSE
sp|P10126|EF1A1_MOUSE	53145	47.4	THINIVVIGHVDSGK		TRUE	TRUE	FALSE	695	367.3	742.84	691.45					FALSE
sp|P10126|EF1A1_MOUSE	53163	48.75	THINIVVIGHVDSGK		TRUE	TRUE	FALSE	147.59	294.41	180.16	143.66					FALSE
sp|P10126|EF1A1_MOUSE	53167	105.12	THINIVVIGHVDSGK		TRUE	TRUE	FALSE	449.61	365.43	520.9	558.17					FALSE
sp|P10126|EF1A1_MOUSE	53170	49.53	THINIVVIGHVDSGK		TRUE	TRUE	FALSE	115.26	95.95	149.14	164.89					FALSE
sp|P10126|EF1A1_MOUSE	53171	48.84	THINIVVIGHVDSGK		TRUE	TRUE	FALSE	285.46	140.24	181.84	264.01					FALSE
sp|P10126|EF1A1_MOUSE	53175	54.45	THINIVVIGHVDSGK		TRUE	TRUE	FALSE	342.23	203.54	114.62	500.15					FALSE
sp|P10126|EF1A1_MOUSE	53177	51.83	THINIVVIGHVDSGK		TRUE	TRUE	FALSE	306.69	104.22	187.3	87.18					FALSE
sp|P10126|EF1A1_MOUSE	53180	72.47	THINIVVIGHVDSGK		TRUE	TRUE	FALSE	379.4	277	184.76	400.23					FALSE
sp|P10126|EF1A1_MOUSE	53182	57.83	THINIVVIGHVDSGK		TRUE	TRUE	FALSE	72.4	37.08	49	37.66					FALSE
sp|P10126|EF1A1_MOUSE	53183	43.81	THINIVVIGHVDSGK		TRUE	TRUE	FALSE	31.63	30.96	51.62	12.62					FALSE
sp|P10126|EF1A1_MOUSE	53184	67.53	THINIVVIGHVDSGK		TRUE	TRUE	FALSE	437.72	318.07	436.79	492.99					FALSE
sp|P10126|EF1A1_MOUSE	53185	49.96	THINIVVIGHVDSGK		TRUE	TRUE	FALSE	36.37	10.52	37.39	19.83					FALSE
sp|P10126|EF1A1_MOUSE	53186	49.75	THINIVVIGHVDSGK		TRUE	TRUE	FALSE	356.79	477.06	276.96	316.42					FALSE
sp|P10126|EF1A1_MOUSE	53187	58.21	THINIVVIGHVDSGK		TRUE	TRUE	FALSE	216.16	59.44	271.86	226.12					FALSE
sp|P10126|EF1A1_MOUSE	53190	73.68	THINIVVIGHVDSGK		TRUE	TRUE	FALSE	131.73	31.29	173.2	148.62					FALSE
sp|P10126|EF1A1_MOUSE	53191	72.8	THINIVVIGHVDSGK		TRUE	TRUE	FALSE	430.56	300.55	255.25	536.53					FALSE
sp|P10126|EF1A1_MOUSE	53192	47.98	THINIVVIGHVDSGK		TRUE	TRUE	FALSE	765.04	363.69	521.17	538.66					FALSE
sp|P10126|EF1A1_MOUSE	53193	50.03	THINIVVIGHVDSGK		TRUE	TRUE	FALSE	488.26	320.49	594.79	537.29					FALSE
sp|P10126|EF1A1_MOUSE	53196	102.38	THINIVVIGHVDSGK		TRUE	TRUE	FALSE	1469.32	750.28	1905.54	1633.26					FALSE
sp|P10126|EF1A1_MOUSE	53197	58.59	THINIVVIGHVDSGK		TRUE	TRUE	FALSE	105.14	16.07	129.05	91.2					FALSE
sp|P10126|EF1A1_MOUSE	53198	67.19	THINIVVIGHVDSGK		TRUE	TRUE	FALSE	302.59	344.68	322.79	320.83					FALSE
sp|P10126|EF1A1_MOUSE	53200	79.05	THINIVVIGHVDSGK		TRUE	TRUE	FALSE	802.71	164.26	941.86	772.97					FALSE
sp|P10126|EF1A1_MOUSE	53201	76.78	THINIVVIGHVDSGK		TRUE	TRUE	FALSE	352.91	257.33	704.68	518.99					FALSE
sp|P10126|EF1A1_MOUSE	53203	69.43	THINIVVIGHVDSGK		TRUE	TRUE	FALSE	170.5	80.48	145.26	298.36					FALSE
sp|P10126|EF1A1_MOUSE	53204	85.01	THINIVVIGHVDSGK		TRUE	TRUE	FALSE	364.23	531.63	575.97	532.56					FALSE
sp|P10126|EF1A1_MOUSE	53207	51.91	THINIVVIGHVDSGK		TRUE	TRUE	FALSE	168.86	106.37	89.68	171.03					FALSE
sp|P10126|EF1A1_MOUSE	53210	119.44	THINIVVIGHVDSGK		TRUE	TRUE	FALSE	1010.41	616.62	650.22	741.2					FALSE
sp|P10126|EF1A1_MOUSE	53211	43.72	THINIVVIGHVDSGK		TRUE	TRUE	FALSE	181.86	102.48	186.4	91.56					FALSE
sp|P10126|EF1A1_MOUSE	53213	81.36	THINIVVIGHVDSGK		TRUE	TRUE	FALSE	693.98	614.66	310.47	407.82					FALSE
sp|P10126|EF1A1_MOUSE	53216	85.87	THINIVVIGHVDSGK		TRUE	TRUE	FALSE	1392.1	936.97	1330.2	1141.07					FALSE
sp|P10126|EF1A1_MOUSE	53219	110.13	THINIVVIGHVDSGK		TRUE	TRUE	FALSE	2229.05	910.73	1843.03	2589.55					FALSE
sp|P10126|EF1A1_MOUSE	53221	105.8	THINIVVIGHVDSGK		TRUE	TRUE	FALSE	2193.24	824.04	1325.29	1247.6					FALSE
sp|P10126|EF1A1_MOUSE	53226	75.86	THINIVVIGHVDSGK		TRUE	TRUE	FALSE	853.88	737.38	1158.56	1262.33					FALSE
sp|P10126|EF1A1_MOUSE	53227	76.26	THINIVVIGHVDSGK		TRUE	TRUE	FALSE	1068.38	423.55	1515.09	1580.06					FALSE
sp|P10126|EF1A1_MOUSE	53228	65.95	THINIVVIGHVDSGK		TRUE	TRUE	FALSE	1169.55	924.21	1039.61	757.63					FALSE
sp|P10126|EF1A1_MOUSE	53229	77.21	THINIVVIGHVDSGK		TRUE	TRUE	FALSE	1408.73	714.54	1374.92	1118.54					FALSE
sp|P10126|EF1A1_MOUSE	53230	47.07	THINIVVIGHVDSGK		TRUE	TRUE	FALSE	169.99	54.05	67.51	56.24					FALSE
sp|P10126|EF1A1_MOUSE	53231	119.58	THINIVVIGHVDSGK		TRUE	TRUE	FALSE	6558.72	3097.67	6405.99	7707.08					FALSE
sp|P10126|EF1A1_MOUSE	53232	75.07	THINIVVIGHVDSGK		TRUE	TRUE	FALSE	474.43	112.84	309.65	565.5					FALSE
sp|P10126|EF1A1_MOUSE	53233	89.01	THINIVVIGHVDSGK		TRUE	TRUE	FALSE	1158.29	1247.49	1152.69	1643.43					FALSE
sp|P10126|EF1A1_MOUSE	53234	59.51	THINIVVIGHVDSGK		TRUE	TRUE	FALSE	444.66	245.6	510.25	772.26					FALSE
sp|P10126|EF1A1_MOUSE	53236	78.19	THINIVVIGHVDSGK		TRUE	TRUE	FALSE	916.27	389.43	654.28	870.17					FALSE
sp|P10126|EF1A1_MOUSE	53238	78.1	THINIVVIGHVDSGK		TRUE	TRUE	FALSE	1284.12	402.64	615.93	1119.05					FALSE
[truncated: 51,499 more rows]

## Sheet: S3-3
Table S3-3: The R values of proteins identified in the large-scale experiment.
[truncated: 2,663 more rows]
