# Supplementary material for: Quantitative Proteomic Analysis of Human Lung Tumor Xenografts Treated with the Ectopic ATP Synthase Inhibitor Citreoviridin
Source: PLoS One. 2013 Aug 21;8(8):e70642. doi: 10.1371/journal.pone.0070642 (PMC3749231; doi:10.1371/journal.pone.0070642)
Supplement: Table S4 — Normalized data of the duplicate experiment obtained from seven different normalization methods. The S values of proteins identified in the duplicate experiment obtained by using the normalization methods. (XLSX) [file pone.0070642.s009.xlsx]

## Sheet: S4-1
Table S4-1: The S values of proteins identified in the duplicate experiment by using normalization method 1.
Note:	The protein abundance ratios shown are normalized protein abundance ratios.
				Protein abundance ratio		Log2(protein abundance ratio)			Mean of S value	S.D. of S value
				T1α/C1α	T1β/C1β	Log2(T1α/C1α)	Log2(T1β/C1β)		-0.02026	0.347268
Accession	Protein score	Protein mass	Description	116/114	117/115	Log2(116/114)	Log2(117/115)	S value
sp|P05455|LA_HUMAN	115	46808	Lupus La protein OS=Homo sapiens GN=SSB PE=1 SV=2	1.17576	1.13092	0.233595	0.177492	0.028052
sp|P15880|RS2_HUMAN	165	31305	40S ribosomal protein S2 OS=Homo sapiens GN=RPS2 PE=1 SV=2	0.887164	1.62615	-0.172728	0.701461	-0.43709
sp|Q10713|MPPA_HUMAN	104	58216	Mitochondrial-processing peptidase subunit alpha OS=Homo sapiens GN=PMPCA PE=1 SV=2	N/A	N/A	N/A	N/A	N/A
sp|P68371|TBB4B_HUMAN	781	49799	Tubulin beta-4B chain OS=Homo sapiens GN=TUBB4B PE=1 SV=1	1.20223	1.16291	0.265715	0.217743	0.023986
sp|Q00839|HNRPU_HUMAN	141	90528	Heterogeneous nuclear ribonucleoprotein U OS=Homo sapiens GN=HNRNPU PE=1 SV=6	1.09594	1.36583	0.132171	0.449777	-0.1588
sp|Q9QWR8|NAGAB_MOUSE	66	47204	Alpha-N-acetylgalactosaminidase OS=Mus musculus GN=Naga PE=2 SV=2	N/A	N/A	N/A	N/A	N/A
sp|P23528|COF1_HUMAN	196	18491	Cofilin-1 OS=Homo sapiens GN=CFL1 PE=1 SV=3	0.928712	0.966582	-0.106697	-0.0490364	-0.02883
sp|Q61937|NPM_MOUSE	329	32540	Nucleophosmin OS=Mus musculus GN=Npm1 PE=1 SV=1	0.900973	1.02996	-0.150444	0.0425831	-0.09651
sp|P04075|ALDOA_HUMAN	173	39395	Fructose-bisphosphate aldolase A OS=Homo sapiens GN=ALDOA PE=1 SV=2	1.10014	1.15013	0.137686	0.20179	-0.03205
sp|Q9Z331|K2C6B_MOUSE	115	60285	Keratin	1.43479	0.881132	0.52084	-0.18257	0.351705
sp|Q9CR57|RL14_MOUSE	58	23549	60S ribosomal protein L14 OS=Mus musculus GN=Rpl14 PE=2 SV=3	1.06648	1.18398	0.0928621	0.243644	-0.07539
sp|P15927|RFA2_HUMAN	66	29228	Replication protein A 32 kDa subunit OS=Homo sapiens GN=RPA2 PE=1 SV=1	1.28068	1.21537	0.356913	0.281391	0.037761
sp|Q9Z2Z9|GFPT2_MOUSE	240	76960	Glucosamine--fructose-6-phosphate aminotransferase [isomerizing] 2 OS=Mus musculus GN=Gfpt2 PE=2 SV=3	0.985217	0.694987	-0.0214868	-0.524943	0.251728
sp|O00764|PDXK_HUMAN	47	35080	Pyridoxal kinase OS=Homo sapiens GN=PDXK PE=1 SV=1	0.512201	1.12654	-0.965218	0.171895	-0.56856
sp|P30101|PDIA3_HUMAN	61	56747	Protein disulfide-isomerase A3 OS=Homo sapiens GN=PDIA3 PE=1 SV=4	0.788993	0.600715	-0.341916	-0.735246	0.196665
sp|Q6P2Q9|PRP8_HUMAN	187	273427	Pre-mRNA-processing-splicing factor 8 OS=Homo sapiens GN=PRPF8 PE=1 SV=2	0.807531	1.18926	-0.30841	0.250063	-0.27924
sp|P62277|RS13_HUMAN	74	17212	40S ribosomal protein S13 OS=Homo sapiens GN=RPS13 PE=1 SV=2	1.03652	1.01385	0.0517495	0.0198512	0.015949
sp|Q06830|PRDX1_HUMAN	260	22096	Peroxiredoxin-1 OS=Homo sapiens GN=PRDX1 PE=1 SV=1	0.851209	0.979084	-0.232415	-0.0304953	-0.10096
sp|P14131|RS16_MOUSE	135	16435	40S ribosomal protein S16 OS=Mus musculus GN=Rps16 PE=2 SV=4	0.98048	1.10734	-0.0284401	0.147097	-0.08777
sp|P49327|FAS_HUMAN	412	273254	Fatty acid synthase OS=Homo sapiens GN=FASN PE=1 SV=3	0.967009	1.36301	-0.0483986	0.446798	-0.2476
sp|P38646|GRP75_HUMAN	293	73635	Stress-70 protein	0.999978	1.11676	-3.13163e-05	0.159315	-0.07967
sp|Q9EPL8|IPO7_MOUSE	70	119410	Importin-7 OS=Mus musculus GN=Ipo7 PE=1 SV=2	0.636865	1.04534	-0.650941	0.0639733	-0.35746
sp|P36873|PP1G_HUMAN	160	36960	Serine/threonine-protein phosphatase PP1-gamma catalytic subunit OS=Homo sapiens GN=PPP1CC PE=1 SV=1	1.01879	1.38882	0.0268634	0.473861	-0.2235
sp|P07237|PDIA1_HUMAN	64	57081	Protein disulfide-isomerase OS=Homo sapiens GN=P4HB PE=1 SV=3	0.998704	0.942722	-0.00187047	-0.0850954	0.041612
sp|O75643|U520_HUMAN	69	244353	U5 small nuclear ribonucleoprotein 200 kDa helicase OS=Homo sapiens GN=SNRNP200 PE=1 SV=2	N/A	N/A	N/A	N/A	N/A
sp|Q91VC3|IF4A3_MOUSE	87	46810	Eukaryotic initiation factor 4A-III OS=Mus musculus GN=Eif4a3 PE=2 SV=3	1.07684	1.23982	0.106807	0.310136	-0.10166
sp|P01942|HBA_MOUSE	491	15076	Hemoglobin subunit alpha OS=Mus musculus GN=Hba PE=1 SV=2	1.43741	1.26147	0.523475	0.335109	0.094183
sp|O00267|SPT5H_HUMAN	50	120925	Transcription elongation factor SPT5 OS=Homo sapiens GN=SUPT5H PE=1 SV=1	0.512824	4.91725	-0.963465	2.29785	-1.63066
sp|P0C0S8|H2A1_HUMAN	438	14083	Histone H2A type 1 OS=Homo sapiens GN=HIST1H2AG PE=1 SV=2	N/A	N/A	N/A	N/A	N/A
sp|Q9UQ80|PA2G4_HUMAN	133	43759	Proliferation-associated protein 2G4 OS=Homo sapiens GN=PA2G4 PE=1 SV=3	1.13554	0.712957	0.183378	-0.488113	0.335745
sp|Q01518|CAP1_HUMAN	167	51869	Adenylyl cyclase-associated protein 1 OS=Homo sapiens GN=CAP1 PE=1 SV=5	1.39663	0.936709	0.481946	-0.0943274	0.288137
sp|P50990|TCPQ_HUMAN	64	59583	T-complex protein 1 subunit theta OS=Homo sapiens GN=CCT8 PE=1 SV=4	0.803761	0.967621	-0.315162	-0.0474855	-0.13384
sp|P12004|PCNA_HUMAN	51	28750	Proliferating cell nuclear antigen OS=Homo sapiens GN=PCNA PE=1 SV=1	1.19021	0.88717	0.251213	-0.172717	0.211965
sp|Q6FI13|H2A2A_HUMAN	698	14087	Histone H2A type 2-A OS=Homo sapiens GN=HIST2H2AA3 PE=1 SV=3	N/A	N/A	N/A	N/A	N/A
sp|Q9JJI8|RL38_MOUSE	65	8199	60S ribosomal protein L38 OS=Mus musculus GN=Rpl38 PE=2 SV=3	1.10709	1.03751	0.146777	0.0531305	0.046823
sp|P45880|VDAC2_HUMAN	81	31547	Voltage-dependent anion-selective channel protein 2 OS=Homo sapiens GN=VDAC2 PE=1 SV=2	0.764319	0.830523	-0.387754	-0.267909	-0.05992
sp|Q922R8|PDIA6_MOUSE	244	48070	Protein disulfide-isomerase A6 OS=Mus musculus GN=Pdia6 PE=1 SV=3	0.823203	1.19773	-0.280681	0.260299	-0.27049
sp|Q13011|ECH1_HUMAN	259	35793	Delta(3	1.0509	0.964311	0.0716285	-0.0524294	0.062029
sp|Q99K48|NONO_MOUSE	155	54506	Non-POU domain-containing octamer-binding protein OS=Mus musculus GN=Nono PE=1 SV=3	1.08914	0.982529	0.123188	-0.0254277	0.074308
sp|Q9D6Z1|NOP56_MOUSE	63	64424	Nucleolar protein 56 OS=Mus musculus GN=Nop56 PE=1 SV=2	0.907833	1.69544	-0.139501	0.761659	-0.45058
sp|Q62465|VAT1_MOUSE	59	43069	Synaptic vesicle membrane protein VAT-1 homolog OS=Mus musculus GN=Vat1 PE=1 SV=3	1.7663	1.32661	0.820733	0.407739	0.206497
sp|Q64522|H2A2B_MOUSE	580	14005	Histone H2A type 2-B OS=Mus musculus GN=Hist2h2ab PE=1 SV=3	1.09299	0.69407	0.128278	-0.526846	0.327562
sp|Q9CQM2|ERD22_MOUSE	59	24438	ER lumen protein retaining receptor 2 OS=Mus musculus GN=Kdelr2 PE=2 SV=1	1.0766	0.868562	0.106484	-0.2033	0.154892
sp|Q8VDD5|MYH9_MOUSE	321	226232	Myosin-9 OS=Mus musculus GN=Myh9 PE=1 SV=4	0.774989	0.819588	-0.367752	-0.287028	-0.04036
sp|Q04447|KCRB_MOUSE	68	42686	Creatine kinase B-type OS=Mus musculus GN=Ckb PE=1 SV=1	1.30369	3.25133	0.382604	1.70103	-0.65921
sp|Q9C0K3|ARP3C_HUMAN	59	23697	Actin-related protein 3C OS=Homo sapiens GN=ACTR3C PE=2 SV=1	0.698371	1.44327	-0.517934	0.529345	-0.52364
sp|P60842|IF4A1_HUMAN	343	46125	Eukaryotic initiation factor 4A-I OS=Homo sapiens GN=EIF4A1 PE=1 SV=1	0.996512	1.00335	-0.00504099	0.00482646	-0.00493
sp|P97496|SMRC1_MOUSE	75	122813	SWI/SNF complex subunit SMARCC1 OS=Mus musculus GN=Smarcc1 PE=1 SV=2	0.728602	1.83226	-0.456797	0.873623	-0.66521
sp|Q91V92|ACLY_MOUSE	163	119651	ATP-citrate synthase OS=Mus musculus GN=Acly PE=1 SV=1	1.13441	1.30675	0.181939	0.385984	-0.10202
sp|Q01853|TERA_MOUSE	132	89266	Transitional endoplasmic reticulum ATPase OS=Mus musculus GN=Vcp PE=1 SV=4	1.06758	1.2358	0.0943424	0.305442	-0.10555
sp|Q9D0E1|HNRPM_MOUSE	63	77597	Heterogeneous nuclear ribonucleoprotein M OS=Mus musculus GN=Hnrnpm PE=1 SV=3	0.970979	1.00303	-0.0424883	0.00437082	-0.02343
sp|P26599|PTBP1_HUMAN	444	57186	Polypyrimidine tract-binding protein 1 OS=Homo sapiens GN=PTBP1 PE=1 SV=1	1.01496	1.17228	0.0214287	0.229322	-0.10395
sp|Q9Z2X1|HNRPF_MOUSE	281	45701	Heterogeneous nuclear ribonucleoprotein F OS=Mus musculus GN=Hnrnpf PE=1 SV=3	1.5371	0.938813	0.620214	-0.0910899	0.355652
sp|P15864|H12_MOUSE	211	21254	Histone H1.2 OS=Mus musculus GN=Hist1h1c PE=1 SV=2	0.94979	1.24798	-0.0743197	0.319599	-0.19696
sp|P60866|RS20_HUMAN	49	13364	40S ribosomal protein S20 OS=Homo sapiens GN=RPS20 PE=1 SV=1	0.980756	1.30573	-0.0280337	0.384856	-0.20644
sp|P62841|RS15_HUMAN	242	17029	40S ribosomal protein S15 OS=Homo sapiens GN=RPS15 PE=1 SV=2	1.29472	1.53797	0.37264	0.621027	-0.12419
sp|Q9JIF7|COPB_MOUSE	98	106998	Coatomer subunit beta OS=Mus musculus GN=Copb1 PE=1 SV=1	0.913044	1.29792	-0.131244	0.376207	-0.25373
sp|P23527|H2B1O_HUMAN	898	13898	Histone H2B type 1-O OS=Homo sapiens GN=HIST1H2BO PE=1 SV=3	1.1011	0.926733	0.138944	-0.109775	0.124359
sp|Q8R4U0|STAB2_MOUSE	46	277348	Stabilin-2 OS=Mus musculus GN=Stab2 PE=1 SV=1	0.645263	0.885559	-0.632041	-0.17534	-0.22835
sp|P62318|SMD3_HUMAN	74	13907	Small nuclear ribonucleoprotein Sm D3 OS=Homo sapiens GN=SNRPD3 PE=1 SV=1	0.97675	1.35686	-0.0339388	0.440277	-0.23711
sp|P08670|VIME_HUMAN	602	53619	Vimentin OS=Homo sapiens GN=VIM PE=1 SV=4	1.09136	1.02458	0.126132	0.035027	0.045552
sp|P17844|DDX5_HUMAN	85	69105	Probable ATP-dependent RNA helicase DDX5 OS=Homo sapiens GN=DDX5 PE=1 SV=1	1.01911	1.01716	0.0273158	0.0245448	0.001385
sp|P46777|RL5_HUMAN	49	34341	60S ribosomal protein L5 OS=Homo sapiens GN=RPL5 PE=1 SV=3	0.912241	0.877768	-0.132513	-0.188089	0.027788
sp|Q5VTE0|EF1A3_HUMAN	982	50153	Putative elongation factor 1-alpha-like 3 OS=Homo sapiens GN=EEF1A1P5 PE=5 SV=1	1.09619	1.09245	0.132496	0.127574	0.002461
sp|P07437|TBB5_HUMAN	983	49639	Tubulin beta chain OS=Homo sapiens GN=TUBB PE=1 SV=2	1.03849	1.05476	0.0544837	0.0769091	-0.01121
sp|Q96P70|IPO9_HUMAN	217	115889	Importin-9 OS=Homo sapiens GN=IPO9 PE=1 SV=3	N/A	N/A	N/A	N/A	N/A
sp|P40227|TCPZ_HUMAN	423	57988	T-complex protein 1 subunit zeta OS=Homo sapiens GN=CCT6A PE=1 SV=3	0.856172	1.18071	-0.224027	0.239658	-0.23184
sp|P21266|GSTM3_HUMAN	106	26542	Glutathione S-transferase Mu 3 OS=Homo sapiens GN=GSTM3 PE=1 SV=3	0.971524	0.595863	-0.0416783	-0.746948	0.352635
sp|P48643|TCPE_HUMAN	448	59633	T-complex protein 1 subunit epsilon OS=Homo sapiens GN=CCT5 PE=1 SV=1	0.826238	0.763079	-0.275371	-0.390095	0.057362
sp|Q08211|DHX9_HUMAN	350	140869	ATP-dependent RNA helicase A OS=Homo sapiens GN=DHX9 PE=1 SV=4	0.966028	0.936335	-0.0498629	-0.0949041	0.022521
sp|P40926|MDHM_HUMAN	178	35481	Malate dehydrogenase	1.13182	1.54871	0.178649	0.631069	-0.22621
sp|P12956|XRCC6_HUMAN	328	69799	X-ray repair cross-complementing protein 6 OS=Homo sapiens GN=XRCC6 PE=1 SV=2	1.13989	1.35165	0.188892	0.434722	-0.12291
sp|P53985|MOT1_HUMAN	90	53909	Monocarboxylate transporter 1 OS=Homo sapiens GN=SLC16A1 PE=1 SV=3	0.303883	0.081397	-1.71841	-3.61888	0.950234
sp|Q9JKF1|IQGA1_MOUSE	144	188638	Ras GTPase-activating-like protein IQGAP1 OS=Mus musculus GN=Iqgap1 PE=1 SV=1	N/A	N/A	N/A	N/A	N/A
sp|P23953|EST1C_MOUSE	60	61017	Carboxylesterase 1C OS=Mus musculus GN=Ces1c PE=1 SV=4	0.713338	0.504121	-0.487343	-0.988158	0.250408
sp|P25705|ATPA_HUMAN	567	59714	ATP synthase subunit alpha	1.10609	1.0919	0.145465	0.126846	0.00931
sp|P42704|LPPRC_HUMAN	374	157805	Leucine-rich PPR motif-containing protein	0.931473	0.997056	-0.102415	-0.00425405	-0.04908
sp|P80315|TCPD_MOUSE	210	58030	T-complex protein 1 subunit delta OS=Mus musculus GN=Cct4 PE=1 SV=3	0.853293	0.904675	-0.228888	-0.144529	-0.04218
sp|P31943|HNRH1_HUMAN	325	49198	Heterogeneous nuclear ribonucleoprotein H OS=Homo sapiens GN=HNRNPH1 PE=1 SV=4	1.15159	0.969542	0.20363	-0.044624	0.124127
sp|Q8K0E8|FIBB_MOUSE	558	54718	Fibrinogen beta chain OS=Mus musculus GN=Fgb PE=2 SV=1	1.03457	1.25906	0.0490335	0.332349	-0.14166
sp|Q9Y241|HIG1A_HUMAN	47	10136	HIG1 domain family member 1A OS=Homo sapiens GN=HIGD1A PE=1 SV=1	1.10309	0.725116	0.141551	-0.463717	0.302634
sp|P78371|TCPB_HUMAN	251	57452	T-complex protein 1 subunit beta OS=Homo sapiens GN=CCT2 PE=1 SV=4	0.906854	1.07978	-0.141057	0.110744	-0.1259
sp|P56134|ATPK_HUMAN	66	10911	ATP synthase subunit f	0.907766	0.8326	-0.139608	-0.264305	0.062349
sp|Q91YQ5|RPN1_MOUSE	82	68486	Dolichyl-diphosphooligosaccharide--protein glycosyltransferase subunit 1 OS=Mus musculus GN=Rpn1 PE=2 SV=1	0.656072	1.02252	-0.608074	0.0321305	-0.3201
sp|P26641|EF1G_HUMAN	221	50087	Elongation factor 1-gamma OS=Homo sapiens GN=EEF1G PE=1 SV=3	0.960019	0.915116	-0.0588644	-0.127973	0.034554
sp|P28656|NP1L1_MOUSE	134	45317	Nucleosome assembly protein 1-like 1 OS=Mus musculus GN=Nap1l1 PE=1 SV=2	1.06658	1.03571	0.0929991	0.0506271	0.021186
sp|P52209|6PGD_HUMAN	183	53106	6-phosphogluconate dehydrogenase	1.22605	1.71628	0.294012	0.779288	-0.24264
sp|Q5VYK3|ECM29_HUMAN	57	204160	Proteasome-associated protein ECM29 homolog OS=Homo sapiens GN=ECM29 PE=1 SV=2	N/A	N/A	N/A	N/A	N/A
sp|P18124|RL7_HUMAN	80	29207	60S ribosomal protein L7 OS=Homo sapiens GN=RPL7 PE=1 SV=1	1.09379	1.28984	0.12934	0.367192	-0.11893
sp|Q9CXY6|ILF2_MOUSE	151	43035	Interleukin enhancer-binding factor 2 OS=Mus musculus GN=Ilf2 PE=1 SV=1	1.21453	0.74144	0.280401	-0.431598	0.356
sp|P11021|GRP78_HUMAN	133	72288	78 kDa glucose-regulated protein OS=Homo sapiens GN=HSPA5 PE=1 SV=2	0.762907	1.30148	-0.390421	0.380157	-0.38529
sp|P62701|RS4X_HUMAN	114	29579	40S ribosomal protein S4	0.861834	1.05503	-0.214518	0.0772803	-0.1459
sp|Q5DTU0|AF1L2_MOUSE	41	92118	Actin filament-associated protein 1-like 2 OS=Mus musculus GN=Afap1l2 PE=1 SV=2	N/A	N/A	N/A	N/A	N/A
sp|Q15366|PCBP2_HUMAN	71	38556	Poly(rC)-binding protein 2 OS=Homo sapiens GN=PCBP2 PE=1 SV=1	1.0634	0.546024	0.088689	-0.872963	0.480826
sp|P06733|ENOA_HUMAN	1361	47139	Alpha-enolase OS=Homo sapiens GN=ENO1 PE=1 SV=2	1.52795	1.50664	0.611599	0.591335	0.010132
sp|Q9ERK4|XPO2_MOUSE	367	110384	Exportin-2 OS=Mus musculus GN=Cse1l PE=2 SV=1	1.27748	1.17446	0.353304	0.231991	0.060656
sp|P43686|PRS6B_HUMAN	83	47337	26S protease regulatory subunit 6B OS=Homo sapiens GN=PSMC4 PE=1 SV=2	1.10767	0.856718	0.147526	-0.223107	0.185316
sp|Q8CI94|PYGB_MOUSE	44	96668	Glycogen phosphorylase	0.859674	0.494026	-0.218138	-1.01734	0.399602
sp|Q6PKG0|LARP1_HUMAN	48	123434	La-related protein 1 OS=Homo sapiens GN=LARP1 PE=1 SV=2	1.7757	0.440744	0.828389	-1.18199	1.00519
sp|Q9ERD7|TBB3_MOUSE	535	50386	Tubulin beta-3 chain OS=Mus musculus GN=Tubb3 PE=1 SV=1	0.991766	1.2847	-0.0119288	0.361438	-0.18668
sp|A6NIZ1|RP1BL_HUMAN	106	20912	Ras-related protein Rap-1b-like protein OS=Homo sapiens PE=2 SV=1	0.90639	1.13203	-0.141795	0.178908	-0.16035
sp|P06744|G6PI_HUMAN	258	63107	Glucose-6-phosphate isomerase OS=Homo sapiens GN=GPI PE=1 SV=4	1.31242	1.48266	0.392224	0.568188	-0.08798
sp|P50454|SERPH_HUMAN	194	46411	Serpin H1 OS=Homo sapiens GN=SERPINH1 PE=1 SV=2	1.83752	1.01412	0.877762	0.0202275	0.428767
sp|P22314|UBA1_HUMAN	822	117774	Ubiquitin-like modifier-activating enzyme 1 OS=Homo sapiens GN=UBA1 PE=1 SV=3	1.08275	1.20352	0.114697	0.267257	-0.07628
sp|P40939|ECHA_HUMAN	76	82947	Trifunctional enzyme subunit alpha	0.599408	0.697426	-0.73839	-0.519889	-0.10925
sp|P62244|RS15A_HUMAN	45	14830	40S ribosomal protein S15a OS=Homo sapiens GN=RPS15A PE=1 SV=2	0.815026	1.07669	-0.295082	0.106601	-0.20084
sp|P11169|GTR3_HUMAN	258	53889	Solute carrier family 2	0.907908	0.922688	-0.139382	-0.116086	-0.01165
sp|P08238|HS90B_HUMAN	1563	83212	Heat shock protein HSP 90-beta OS=Homo sapiens GN=HSP90AB1 PE=1 SV=4	0.942873	1.08114	-0.0848649	0.112554	-0.09871
sp|P08758|ANXA5_HUMAN	463	35914	Annexin A5 OS=Homo sapiens GN=ANXA5 PE=1 SV=2	0.741221	0.851726	-0.432025	-0.231538	-0.10024
sp|P17066|HSP76_HUMAN	182	70984	Heat shock 70 kDa protein 6 OS=Homo sapiens GN=HSPA6 PE=1 SV=2	N/A	N/A	N/A	N/A	N/A
sp|O35129|PHB2_MOUSE	102	33276	Prohibitin-2 OS=Mus musculus GN=Phb2 PE=1 SV=1	0.935967	0.739999	-0.0954708	-0.434405	0.169467
sp|P31948|STIP1_HUMAN	48	62599	Stress-induced-phosphoprotein 1 OS=Homo sapiens GN=STIP1 PE=1 SV=1	0.838223	1.23511	-0.254594	0.304645	-0.27962
sp|P62280|RS11_HUMAN	72	18419	40S ribosomal protein S11 OS=Homo sapiens GN=RPS11 PE=1 SV=3	1.03163	1.23251	0.0449236	0.301596	-0.12834
sp|Q7Z5Q5|DPOLN_HUMAN	46	100244	DNA polymerase nu OS=Homo sapiens GN=POLN PE=1 SV=2	N/A	N/A	N/A	N/A	N/A
sp|Q68FD5|CLH_MOUSE	367	191435	Clathrin heavy chain 1 OS=Mus musculus GN=Cltc PE=1 SV=3	1.7342	1.31249	0.794268	0.392307	0.200981
sp|P35232|PHB_HUMAN	232	29786	Prohibitin OS=Homo sapiens GN=PHB PE=1 SV=1	0.999297	0.884651	-0.00101394	-0.17682	0.087903
sp|P06576|ATPB_HUMAN	1413	56525	ATP synthase subunit beta	1.03052	1.12931	0.0433663	0.175446	-0.06604
sp|P18206|VINC_HUMAN	230	123722	Vinculin OS=Homo sapiens GN=VCL PE=1 SV=4	1.85587	1.09732	0.892092	0.133983	0.379055
sp|P22087|FBRL_HUMAN	168	33763	rRNA 2'-O-methyltransferase fibrillarin OS=Homo sapiens GN=FBL PE=1 SV=2	2.1464	0.80424	1.10192	-0.314302	0.70811
sp|O00571|DDX3X_HUMAN	78	73198	ATP-dependent RNA helicase DDX3X OS=Homo sapiens GN=DDX3X PE=1 SV=3	0.407057	1.1699	-1.2967	0.22639	-0.76154
sp|Q12931|TRAP1_HUMAN	319	80060	Heat shock protein 75 kDa	N/A	N/A	N/A	N/A	N/A
sp|P22695|QCR2_HUMAN	107	48413	Cytochrome b-c1 complex subunit 2	0.735835	0.92252	-0.442546	-0.116348	-0.1631
sp|Q91X72|HEMO_MOUSE	52	51285	Hemopexin OS=Mus musculus GN=Hpx PE=1 SV=2	0.706021	0.586619	-0.502216	-0.769505	0.133644
sp|P13639|EF2_HUMAN	937	95277	Elongation factor 2 OS=Homo sapiens GN=EEF2 PE=1 SV=4	1.02809	1.18682	0.0399707	0.247106	-0.10357
sp|P00918|CAH2_HUMAN	128	29228	Carbonic anhydrase 2 OS=Homo sapiens GN=CA2 PE=1 SV=2	0.921086	1.38289	-0.118592	0.467686	-0.29314
sp|Q9Y2X3|NOP58_HUMAN	135	59541	Nucleolar protein 58 OS=Homo sapiens GN=NOP58 PE=1 SV=1	1.42678	1.27987	0.512759	0.355994	0.078383
sp|Q3TEA8|HP1B3_MOUSE	73	60829	Heterochromatin protein 1-binding protein 3 OS=Mus musculus GN=Hp1bp3 PE=1 SV=1	1.46151	0.35738	0.547465	-1.48447	1.01597
sp|P61204|ARF3_HUMAN	268	20588	ADP-ribosylation factor 3 OS=Homo sapiens GN=ARF3 PE=1 SV=2	0.863136	1.02147	-0.212341	0.0306527	-0.1215
sp|Q13200|PSMD2_HUMAN	253	100136	26S proteasome non-ATPase regulatory subunit 2 OS=Homo sapiens GN=PSMD2 PE=1 SV=3	0.795287	0.66089	-0.330453	-0.597518	0.133533
sp|Q60605|MYL6_MOUSE	60	16919	Myosin light polypeptide 6 OS=Mus musculus GN=Myl6 PE=1 SV=3	0.920349	0.971744	-0.119747	-0.041352	-0.0392
sp|P60174|TPIS_HUMAN	138	30772	Triosephosphate isomerase OS=Homo sapiens GN=TPI1 PE=1 SV=3	1.08793	1.29447	0.121588	0.372358	-0.12539
sp|P02088|HBB1_MOUSE	1575	15830	Hemoglobin subunit beta-1 OS=Mus musculus GN=Hbb-b1 PE=1 SV=2	1.29157	1.42711	0.36913	0.513097	-0.07198
sp|P07355|ANXA2_HUMAN	280	38580	Annexin A2 OS=Homo sapiens GN=ANXA2 PE=1 SV=2	1.18582	1.12719	0.24588	0.172736	0.036572
sp|Q9WUA3|K6PP_MOUSE	158	85400	6-phosphofructokinase type C OS=Mus musculus GN=Pfkp PE=1 SV=1	0.797223	1.12642	-0.326945	0.171745	-0.24935
sp|P78527|PRKDC_HUMAN	340	468788	DNA-dependent protein kinase catalytic subunit OS=Homo sapiens GN=PRKDC PE=1 SV=3	1.44628	0.790733	0.532347	-0.338738	0.435542
sp|Q9HAV4|XPO5_HUMAN	193	136222	Exportin-5 OS=Homo sapiens GN=XPO5 PE=1 SV=1	0.964787	0.874212	-0.0517175	-0.193944	0.071113
sp|Q5QNW6|H2B2F_HUMAN	917	13912	Histone H2B type 2-F OS=Homo sapiens GN=HIST2H2BF PE=1 SV=3	1.02286	0.97967	0.0326015	-0.0296326	0.031117
sp|Q12906|ILF3_HUMAN	139	95279	Interleukin enhancer-binding factor 3 OS=Homo sapiens GN=ILF3 PE=1 SV=3	1.24702	2.01756	0.318487	1.01261	-0.34706
sp|P63101|1433Z_MOUSE	591	27754	14-3-3 protein zeta/delta OS=Mus musculus GN=Ywhaz PE=1 SV=1	1.20344	1.34405	0.267159	0.426583	-0.07971
sp|P62851|RS25_HUMAN	57	13734	40S ribosomal protein S25 OS=Homo sapiens GN=RPS25 PE=1 SV=1	1.11147	1.06317	0.152474	0.0883683	0.032053
sp|Q00623|APOA1_MOUSE	153	30569	Apolipoprotein A-I OS=Mus musculus GN=Apoa1 PE=1 SV=1	0.584337	0.714088	-0.775128	-0.485826	-0.14465
sp|Q9JHU4|DYHC1_MOUSE	201	531710	Cytoplasmic dynein 1 heavy chain 1 OS=Mus musculus GN=Dync1h1 PE=1 SV=2	0.743859	0.995111	-0.426899	-0.00707008	-0.20991
sp|Q9CZM2|RL15_MOUSE	65	24131	60S ribosomal protein L15 OS=Mus musculus GN=Rpl15 PE=2 SV=4	0.851388	1.08695	-0.232112	0.120284	-0.1762
sp|P49368|TCPG_HUMAN	129	60495	T-complex protein 1 subunit gamma OS=Homo sapiens GN=CCT3 PE=1 SV=4	0.806232	0.965255	-0.310733	-0.0510177	-0.12986
sp|Q00325|MPCP_HUMAN	87	40069	Phosphate carrier protein	1.17438	1.2953	0.231898	0.373283	-0.07069
sp|Q07021|C1QBP_HUMAN	58	31343	Complement component 1 Q subcomponent-binding protein	N/A	N/A	N/A	N/A	N/A
sp|Q9Z2U0|PSA7_MOUSE	64	27838	Proteasome subunit alpha type-7 OS=Mus musculus GN=Psma7 PE=1 SV=1	0.427689	1.25485	-1.22537	0.327519	-0.77644
sp|P21614|VTDB_MOUSE	179	53565	Vitamin D-binding protein OS=Mus musculus GN=Gc PE=1 SV=2	0.823532	0.623993	-0.280103	-0.680397	0.200147
sp|Q71U36|TBA1A_HUMAN	989	50104	Tubulin alpha-1A chain OS=Homo sapiens GN=TUBA1A PE=1 SV=1	1.15088	1.39688	0.202734	0.48221	-0.13974
sp|Q9UBT2|SAE2_HUMAN	91	71179	SUMO-activating enzyme subunit 2 OS=Homo sapiens GN=UBA2 PE=1 SV=2	0.494286	0.897256	-1.01658	-0.156409	-0.43009
sp|Q9Z204|HNRPC_MOUSE	205	34364	Heterogeneous nuclear ribonucleoproteins C1/C2 OS=Mus musculus GN=Hnrnpc PE=1 SV=1	1.05579	1.09755	0.0783187	0.13429	-0.02799
sp|Q9H0U9|TSYL1_HUMAN	43	49162	Testis-specific Y-encoded-like protein 1 OS=Homo sapiens GN=TSPYL1 PE=1 SV=3	0.604613	0.634176	-0.725916	-0.657044	-0.03444
sp|P11142|HSP7C_HUMAN	595	70854	Heat shock cognate 71 kDa protein OS=Homo sapiens GN=HSPA8 PE=1 SV=1	1.0089	0.952435	0.0127805	-0.070308	0.041544
sp|P61978|HNRPK_HUMAN	416	50944	Heterogeneous nuclear ribonucleoprotein K OS=Homo sapiens GN=HNRNPK PE=1 SV=1	1.23483	0.989895	0.304314	-0.0146519	0.159483
sp|P0C0S5|H2AZ_HUMAN	452	13545	Histone H2A.Z OS=Homo sapiens GN=H2AFZ PE=1 SV=2	1.09748	1.24794	0.134195	0.319546	-0.09268
sp|P29699|FETUA_MOUSE	75	37302	Alpha-2-HS-glycoprotein OS=Mus musculus GN=Ahsg PE=1 SV=1	0.229968	0.127601	-2.12049	-2.97029	0.4249
sp|P14115|RL27A_MOUSE	42	16595	60S ribosomal protein L27a OS=Mus musculus GN=Rpl27a PE=2 SV=5	1.22592	1.0004	0.293871	0.000574412	0.146648
sp|P10809|CH60_HUMAN	1062	61016	60 kDa heat shock protein	1.02649	1.10981	0.0377233	0.150308	-0.05629
sp|P07900|HS90A_HUMAN	809	84607	Heat shock protein HSP 90-alpha OS=Homo sapiens GN=HSP90AA1 PE=1 SV=5	1.38791	1.14888	0.472915	0.20023	0.136342
sp|Q99832|TCPH_HUMAN	174	59329	T-complex protein 1 subunit eta OS=Homo sapiens GN=CCT7 PE=1 SV=2	0.836976	1.24162	-0.256742	0.312226	-0.28448
sp|P08133|ANXA6_HUMAN	54	75826	Annexin A6 OS=Homo sapiens GN=ANXA6 PE=1 SV=3	0.485173	0.63967	-1.04343	-0.644601	-0.19941
sp|Q15008|PSMD6_HUMAN	128	45502	26S proteasome non-ATPase regulatory subunit 6 OS=Homo sapiens GN=PSMD6 PE=1 SV=1	1.37063	1.08069	0.454842	0.111956	0.171443
sp|Q8BHN3|GANAB_MOUSE	245	106844	Neutral alpha-glucosidase AB OS=Mus musculus GN=Ganab PE=1 SV=1	0.745527	0.648605	-0.423667	-0.624588	0.10046
sp|P15559|NQO1_HUMAN	48	30848	NAD(P)H dehydrogenase [quinone] 1 OS=Homo sapiens GN=NQO1 PE=1 SV=1	1.09974	1.46669	0.137165	0.552564	-0.2077
sp|Q8NHW5|RLA0L_HUMAN	97	34343	60S acidic ribosomal protein P0-like OS=Homo sapiens GN=RPLP0P6 PE=5 SV=1	0.615885	1.21335	-0.699267	0.278994	-0.48913
sp|Q9BXJ9|NAA15_HUMAN	45	101208	N-alpha-acetyltransferase 15	0.5325	1.41893	-0.909146	0.504802	-0.70697
sp|P00338|LDHA_HUMAN	388	36665	L-lactate dehydrogenase A chain OS=Homo sapiens GN=LDHA PE=1 SV=2	1.39834	1.47313	0.483717	0.558886	-0.03758
sp|P14618|KPYM_HUMAN	416	57900	Pyruvate kinase isozymes M1/M2 OS=Homo sapiens GN=PKM2 PE=1 SV=4	1.24906	1.20172	0.320845	0.265098	0.027873
sp|P60709|ACTB_HUMAN	1481	41710	Actin	1.08667	1.05234	0.119919	0.0736067	0.023156
sp|P30041|PRDX6_HUMAN	106	25019	Peroxiredoxin-6 OS=Homo sapiens GN=PRDX6 PE=1 SV=3	1.40401	1.61375	0.489554	0.690417	-0.10043
sp|P06493|CDK1_HUMAN	86	34074	Cyclin-dependent kinase 1 OS=Homo sapiens GN=CDK1 PE=1 SV=3	1.2943	1.04458	0.372169	0.062922	0.154623
sp|Q99798|ACON_HUMAN	54	85372	Aconitate hydratase	1.98847	1.44591	0.991658	0.531981	0.229838
sp|P05141|ADT2_HUMAN	96	32831	ADP/ATP translocase 2 OS=Homo sapiens GN=SLC25A5 PE=1 SV=7	1.20311	0.927809	0.266769	-0.1081	0.187434
sp|Q9BSJ8|ESYT1_HUMAN	53	122780	Extended synaptotagmin-1 OS=Homo sapiens GN=ESYT1 PE=1 SV=1	N/A	N/A	N/A	N/A	N/A
sp|Q6NVF9|CPSF6_MOUSE	197	59116	Cleavage and polyadenylation specificity factor subunit 6 OS=Mus musculus GN=Cpsf6 PE=1 SV=1	2.88545	0.53516	1.5288	-0.901957	1.21538
sp|Q04857|CO6A1_MOUSE	119	108422	Collagen alpha-1(VI) chain OS=Mus musculus GN=Col6a1 PE=2 SV=1	0.938926	0.60018	-0.0909164	-0.736533	0.322808
sp|Q9EQU5|SET_MOUSE	184	33358	Protein SET OS=Mus musculus GN=Set PE=1 SV=1	1.21098	1.11896	0.276179	0.162157	0.057011
sp|P01027|CO3_MOUSE	58	186366	Complement C3 OS=Mus musculus GN=C3 PE=1 SV=3	1.19434	0.704626	0.256212	-0.50507	0.380641
sp|Q00896|A1AT3_MOUSE	213	45794	Alpha-1-antitrypsin 1-3 OS=Mus musculus GN=Serpina1c PE=1 SV=2	0.590115	0.609082	-0.760932	-0.715292	-0.02282
sp|Q6P5F9|XPO1_MOUSE	43	123013	Exportin-1 OS=Mus musculus GN=Xpo1 PE=1 SV=1	1.49475	0.94123	0.579902	-0.08738	0.333641
sp|P26039|TLN1_MOUSE	160	269653	Talin-1 OS=Mus musculus GN=Tln1 PE=1 SV=2	0.73138	1.07438	-0.451307	0.10351	-0.27741
sp|Q71DI3|H32_HUMAN	92	15379	Histone H3.2 OS=Homo sapiens GN=HIST2H3A PE=1 SV=3	1.03967	1.0627	0.0561252	0.0877322	-0.0158
sp|P00491|PNPH_HUMAN	41	32097	Purine nucleoside phosphorylase OS=Homo sapiens GN=PNP PE=1 SV=2	N/A	N/A	N/A	N/A	N/A
sp|Q9CPU0|LGUL_MOUSE	62	20796	Lactoylglutathione lyase OS=Mus musculus GN=Glo1 PE=1 SV=3	1.64024	0.811963	0.713905	-0.300514	0.50721
sp|P62826|RAN_HUMAN	43	24408	GTP-binding nuclear protein Ran OS=Homo sapiens GN=RAN PE=1 SV=3	0.716059	1.4367	-0.48185	0.522764	-0.50231
sp|Q7TPS0|KS6A6_MOUSE	49	86516	Ribosomal protein S6 kinase alpha-6 OS=Mus musculus GN=Rps6ka6 PE=1 SV=2	0.751738	0.556947	-0.411697	-0.844388	0.216346
sp|P43363|MAGAA_HUMAN	101	40755	Melanoma-associated antigen 10 OS=Homo sapiens GN=MAGEA10 PE=2 SV=2	1.21492	1.40053	0.280865	0.485972	-0.10255
sp|P62937|PPIA_HUMAN	135	18001	Peptidyl-prolyl cis-trans isomerase A OS=Homo sapiens GN=PPIA PE=1 SV=2	1.14542	1.45684	0.195876	0.542846	-0.17348
sp|Q12769|NU160_HUMAN	45	162017	Nuclear pore complex protein Nup160 OS=Homo sapiens GN=NUP160 PE=1 SV=3	N/A	N/A	N/A	N/A	N/A
sp|P04083|ANXA1_HUMAN	595	38690	Annexin A1 OS=Homo sapiens GN=ANXA1 PE=1 SV=2	1.10532	1.24924	0.14446	0.321055	-0.0883
sp|Q96A33|CCD47_HUMAN	43	55838	Coiled-coil domain-containing protein 47 OS=Homo sapiens GN=CCDC47 PE=1 SV=1	1.38717	1.54129	0.472142	0.624138	-0.076
sp|Q8VIJ6|SFPQ_MOUSE	161	75394	Splicing factor	1.86788	0.791653	0.901401	-0.33706	0.619231
sp|P62081|RS7_HUMAN	191	22113	40S ribosomal protein S7 OS=Homo sapiens GN=RPS7 PE=1 SV=1	1.23395	1.02959	0.303283	0.0420746	0.130604
sp|Q9D8E6|RL4_MOUSE	64	47124	60S ribosomal protein L4 OS=Mus musculus GN=Rpl4 PE=1 SV=3	1.05507	0.865681	0.0773376	-0.208093	0.142715
sp|P31689|DNJA1_HUMAN	123	44839	DnaJ homolog subfamily A member 1 OS=Homo sapiens GN=DNAJA1 PE=1 SV=2	0.507799	9.0992	-0.977669	3.18574	-2.0817
sp|P36542|ATPG_HUMAN	114	32975	ATP synthase subunit gamma	0.777766	1.18057	-0.362592	0.239488	-0.30104
sp|P13010|XRCC5_HUMAN	663	82652	X-ray repair cross-complementing protein 5 OS=Homo sapiens GN=XRCC5 PE=1 SV=3	1.2632	0.89765	0.337084	-0.155775	0.24643
sp|O08810|U5S1_MOUSE	68	109291	116 kDa U5 small nuclear ribonucleoprotein component OS=Mus musculus GN=Eftud2 PE=2 SV=1	N/A	N/A	N/A	N/A	N/A
sp|P07759|SPA3K_MOUSE	284	46850	Serine protease inhibitor A3K OS=Mus musculus GN=Serpina3k PE=1 SV=2	0.625151	0.523746	-0.677724	-0.93306	0.127668
sp|P04919|B3AT_MOUSE	60	103070	Band 3 anion transport protein OS=Mus musculus GN=Slc4a1 PE=1 SV=1	0.855452	1.03656	-0.225241	0.0518006	-0.13852
sp|O43707|ACTN4_HUMAN	152	104788	Alpha-actinin-4 OS=Homo sapiens GN=ACTN4 PE=1 SV=2	1.0185	1.06342	0.0264454	0.0887057	-0.03113
sp|Q60737|CSK21_MOUSE	49	45105	Casein kinase II subunit alpha OS=Mus musculus GN=Csnk2a1 PE=1 SV=2	1.02062	0.989565	0.0294416	-0.0151332	0.022287
sp|Q921I1|TRFE_MOUSE	389	76674	Serotransferrin OS=Mus musculus GN=Tf PE=1 SV=1	0.652558	0.668973	-0.615822	-0.57998	-0.01792
sp|P09651|ROA1_HUMAN	383	38723	Heterogeneous nuclear ribonucleoprotein A1 OS=Homo sapiens GN=HNRNPA1 PE=1 SV=5	1.3168	1.46171	0.397035	0.547653	-0.07531
sp|Q7L1Q6|BZW1_HUMAN	113	48013	Basic leucine zipper and W2 domain-containing protein 1 OS=Homo sapiens GN=BZW1 PE=1 SV=1	N/A	N/A	N/A	N/A	N/A
sp|P14678|RSMB_HUMAN	44	24594	Small nuclear ribonucleoprotein-associated proteins B and B' OS=Homo sapiens GN=SNRPB PE=1 SV=2	1.05448	1.06901	0.0765369	0.0962782	-0.00987
sp|P22392|NDKB_HUMAN	233	17287	Nucleoside diphosphate kinase B OS=Homo sapiens GN=NME2 PE=1 SV=1	1.40921	1.36482	0.494888	0.448711	0.023089
sp|P62854|RS26_HUMAN	45	13007	40S ribosomal protein S26 OS=Homo sapiens GN=RPS26 PE=1 SV=3	0.750477	1.12439	-0.41412	0.169139	-0.29163
sp|Q76MZ3|2AAA_MOUSE	141	65281	Serine/threonine-protein phosphatase 2A 65 kDa regulatory subunit A alpha isoform OS=Mus musculus GN=Ppp2r1a PE=1 SV=3	0.801094	0.684545	-0.319957	-0.546783	0.113413
sp|P62263|RS14_HUMAN	40	16263	40S ribosomal protein S14 OS=Homo sapiens GN=RPS14 PE=1 SV=3	1.22337	1.16026	0.29086	0.214448	0.038206
sp|Q61584|FXR1_MOUSE	137	76175	Fragile X mental retardation syndrome-related protein 1 OS=Mus musculus GN=Fxr1 PE=1 SV=2	1.37931	1.03765	0.463951	0.053318	0.205316
sp|P26043|RADI_MOUSE	104	68500	Radixin OS=Mus musculus GN=Rdx PE=1 SV=3	0.737639	1.02763	-0.439013	0.0393244	-0.23917
sp|Q9ERF3|WDR61_MOUSE	140	33752	WD repeat-containing protein 61 OS=Mus musculus GN=Wdr61 PE=2 SV=1	1.26754	0.718307	0.342027	-0.477328	0.409678
sp|Q9BQG0|MBB1A_HUMAN	99	148762	Myb-binding protein 1A OS=Homo sapiens GN=MYBBP1A PE=1 SV=2	1.18343	0.735931	0.242978	-0.442359	0.342668
sp|Q86V81|THOC4_HUMAN	91	26872	THO complex subunit 4 OS=Homo sapiens GN=ALYREF PE=1 SV=3	2.017	1.03835	1.01221	0.0542994	0.478955
sp|P19338|NUCL_HUMAN	225	76568	Nucleolin OS=Homo sapiens GN=NCL PE=1 SV=3	1.01376	1.08882	0.0197207	0.122763	-0.05152
sp|Q16658|FSCN1_HUMAN	228	54496	Fascin OS=Homo sapiens GN=FSCN1 PE=1 SV=3	0.972105	0.893376	-0.0408163	-0.162661	0.060922
sp|Q9Z130|HNRDL_MOUSE	76	33538	Heterogeneous nuclear ribonucleoprotein D-like OS=Mus musculus GN=Hnrpdl PE=1 SV=1	1.47647	1.28772	0.562154	0.364817	0.098668
sp|Q9BQE3|TBA1C_HUMAN	1026	49863	Tubulin alpha-1C chain OS=Homo sapiens GN=TUBA1C PE=1 SV=1	1.01068	0.881367	0.0153219	-0.182186	0.098754
sp|P40763|STAT3_HUMAN	49	88011	Signal transducer and activator of transcription 3 OS=Homo sapiens GN=STAT3 PE=1 SV=2	3.64803	0.649781	1.86712	-0.621974	1.24455
sp|Q9DBJ1|PGAM1_MOUSE	146	28814	Phosphoglycerate mutase 1 OS=Mus musculus GN=Pgam1 PE=1 SV=3	0.669332	0.704094	-0.579207	-0.506161	-0.03652
sp|Q9CQV8|1433B_MOUSE	215	28069	14-3-3 protein beta/alpha OS=Mus musculus GN=Ywhab PE=1 SV=3	1.97962	0.881651	0.985221	-0.18172	0.583471
sp|P46782|RS5_HUMAN	116	22862	40S ribosomal protein S5 OS=Homo sapiens GN=RPS5 PE=1 SV=4	0.583703	1.48105	-0.776693	0.566617	-0.67165
sp|P62195|PRS8_HUMAN	76	45597	26S protease regulatory subunit 8 OS=Homo sapiens GN=PSMC5 PE=1 SV=1	1.48388	1.29333	0.569373	0.371095	0.099139
sp|P22626|ROA2_HUMAN	220	37407	Heterogeneous nuclear ribonucleoproteins A2/B1 OS=Homo sapiens GN=HNRNPA2B1 PE=1 SV=2	1.32275	1.25142	0.403546	0.323565	0.03999
sp|Q8BG05|ROA3_MOUSE	49	39628	Heterogeneous nuclear ribonucleoprotein A3 OS=Mus musculus GN=Hnrnpa3 PE=1 SV=1	1.20118	0.816713	0.264455	-0.292098	0.278277
sp|Q8VCM7|FIBG_MOUSE	308	49360	Fibrinogen gamma chain OS=Mus musculus GN=Fgg PE=2 SV=1	1.01315	1.21441	0.0188485	0.280257	-0.1307
sp|Q3TXS7|PSMD1_MOUSE	66	105663	26S proteasome non-ATPase regulatory subunit 1 OS=Mus musculus GN=Psmd1 PE=1 SV=1	1.271	1.11371	0.345963	0.155369	0.095297
sp|P15311|EZRI_HUMAN	90	69370	Ezrin OS=Homo sapiens GN=EZR PE=1 SV=4	0.974049	1.80687	-0.0379335	0.853492	-0.44571
sp|Q9D8W5|PSD12_MOUSE	244	52861	26S proteasome non-ATPase regulatory subunit 12 OS=Mus musculus GN=Psmd12 PE=2 SV=4	1.25059	0.78599	0.322608	-0.347418	0.335013
sp|P04406|G3P_HUMAN	1157	36030	Glyceraldehyde-3-phosphate dehydrogenase OS=Homo sapiens GN=GAPDH PE=1 SV=3	1.28774	1.3655	0.364836	0.449433	-0.0423
sp|Q9CZU6|CISY_MOUSE	127	51703	Citrate synthase	1.21827	0.847887	0.284833	-0.238056	0.261445
sp|O00487|PSDE_HUMAN	130	34555	26S proteasome non-ATPase regulatory subunit 14 OS=Homo sapiens GN=PSMD14 PE=1 SV=1	1.9956	4.07688	0.996824	2.02746	-0.51532
sp|P35268|RL22_HUMAN	43	14778	60S ribosomal protein L22 OS=Homo sapiens GN=RPL22 PE=1 SV=2	0.740554	0.825485	-0.433324	-0.276687	-0.07832
sp|O76021|RL1D1_HUMAN	83	54939	Ribosomal L1 domain-containing protein 1 OS=Homo sapiens GN=RSL1D1 PE=1 SV=3	1.00646	1.64533	0.00929444	0.718381	-0.35454
sp|Q60932|VDAC1_MOUSE	134	32331	Voltage-dependent anion-selective channel protein 1 OS=Mus musculus GN=Vdac1 PE=1 SV=3	0.903169	0.897975	-0.146932	-0.155253	0.004161
sp|Q9Y4L1|HYOU1_HUMAN	74	111266	Hypoxia up-regulated protein 1 OS=Homo sapiens GN=HYOU1 PE=1 SV=1	0.310477	0.594228	-1.68744	-0.750911	-0.46827
sp|P43358|MAGA4_HUMAN	82	34877	Melanoma-associated antigen 4 OS=Homo sapiens GN=MAGEA4 PE=1 SV=2	0.998285	1.3835	-0.00247693	0.46832	-0.2354
sp|O43175|SERA_HUMAN	127	56614	D-3-phosphoglycerate dehydrogenase OS=Homo sapiens GN=PHGDH PE=1 SV=4	0.927686	0.847418	-0.108291	-0.238855	0.065282
sp|O00629|IMA4_HUMAN	132	57851	Importin subunit alpha-4 OS=Homo sapiens GN=KPNA4 PE=1 SV=1	4.58735	1.62275	2.19766	0.698439	0.749611
sp|P29788|VTNC_MOUSE	125	54814	Vitronectin OS=Mus musculus GN=Vtn PE=1 SV=2	1.04429	0.459189	0.0625274	-1.12284	0.592684
sp|P29401|TKT_HUMAN	283	67835	Transketolase OS=Homo sapiens GN=TKT PE=1 SV=3	1.36942	1.52629	0.453568	0.610025	-0.07823
sp|P26638|SYSC_MOUSE	43	58352	Serine--tRNA ligase	0.624322	0.797505	-0.679637	-0.326434	-0.1766
sp|Q3TDN2|FAF2_MOUSE	83	52438	FAS-associated factor 2 OS=Mus musculus GN=Faf2 PE=2 SV=2	0.587753	1.093	-0.766719	0.12829	-0.4475
sp|P50395|GDIB_HUMAN	67	50631	Rab GDP dissociation inhibitor beta OS=Homo sapiens GN=GDI2 PE=1 SV=2	0.711052	0.703836	-0.491972	-0.506688	0.007358
sp|P08113|ENPL_MOUSE	336	92418	Endoplasmin OS=Mus musculus GN=Hsp90b1 PE=1 SV=2	0.750442	1.34161	-0.414188	0.423968	-0.41908
sp|P07737|PROF1_HUMAN	474	15045	Profilin-1 OS=Homo sapiens GN=PFN1 PE=1 SV=2	1.22273	1.12899	0.290108	0.175028	0.05754
sp|P08107|HSP71_HUMAN	182	70009	Heat shock 70 kDa protein 1A/1B OS=Homo sapiens GN=HSPA1A PE=1 SV=5	1.05604	1.23789	0.0786597	0.307878	-0.11461
sp|P19324|SERPH_MOUSE	172	46504	Serpin H1 OS=Mus musculus GN=Serpinh1 PE=1 SV=3	N/A	N/A	N/A	N/A	N/A
sp|P62314|SMD1_HUMAN	92	13273	Small nuclear ribonucleoprotein Sm D1 OS=Homo sapiens GN=SNRPD1 PE=1 SV=1	0.845678	1.35506	-0.241819	0.438354	-0.34009
sp|Q9JMH6|TRXR1_MOUSE	114	67042	Thioredoxin reductase 1	1.23503	0.960469	0.304542	-0.0581896	0.181366
sp|P11277|SPTB1_HUMAN	66	246316	Spectrin beta chain	0.653595	0.974641	-0.613532	-0.037057	-0.28824
sp|P14625|ENPL_HUMAN	425	92411	Endoplasmin OS=Homo sapiens GN=HSP90B1 PE=1 SV=1	1.11272	1.13795	0.154096	0.186436	-0.01617
sp|P22892|AP1G1_MOUSE	42	91292	AP-1 complex subunit gamma-1 OS=Mus musculus GN=Ap1g1 PE=1 SV=3	0.846876	1.70647	-0.239778	0.771014	-0.5054
sp|Q14974|IMB1_HUMAN	209	97108	Importin subunit beta-1 OS=Homo sapiens GN=KPNB1 PE=1 SV=2	0.893161	0.983997	-0.163007	-0.0232747	-0.06987
sp|Q9DCH4|EIF3F_MOUSE	126	37960	Eukaryotic translation initiation factor 3 subunit F OS=Mus musculus GN=Eif3f PE=1 SV=2	1.09544	0.605718	0.131509	-0.723282	0.427395
sp|Q7TMM9|TBB2A_MOUSE	756	49875	Tubulin beta-2A chain OS=Mus musculus GN=Tubb2a PE=1 SV=1	1.14204	1.28771	0.191614	0.364813	-0.0866
sp|P61981|1433G_HUMAN	232	28285	14-3-3 protein gamma OS=Homo sapiens GN=YWHAG PE=1 SV=2	0.659452	0.393265	-0.600661	-1.34643	0.372883
sp|Q99020|ROAA_MOUSE	60	30812	Heterogeneous nuclear ribonucleoprotein A/B OS=Mus musculus GN=Hnrnpab PE=1 SV=1	1.08632	1.2354	0.119455	0.304979	-0.09276
sp|Q8R081|HNRPL_MOUSE	341	63923	Heterogeneous nuclear ribonucleoprotein L OS=Mus musculus GN=Hnrnpl PE=1 SV=2	1.18984	1.22364	0.250773	0.29118	-0.0202
sp|P62304|RUXE_HUMAN	43	10797	Small nuclear ribonucleoprotein E OS=Homo sapiens GN=SNRPE PE=1 SV=1	1.02235	1.36224	0.0318884	0.44598	-0.20705
sp|Q8BKC5|IPO5_MOUSE	144	123511	Importin-5 OS=Mus musculus GN=Ipo5 PE=1 SV=3	0.751415	0.901283	-0.412319	-0.149947	-0.13119
sp|P46783|RS10_HUMAN	97	18886	40S ribosomal protein S10 OS=Homo sapiens GN=RPS10 PE=1 SV=1	1.30858	1.0815	0.388005	0.11304	0.137483
sp|Q02878|RL6_HUMAN	125	32708	60S ribosomal protein L6 OS=Homo sapiens GN=RPL6 PE=1 SV=3	1.27287	0.975856	0.348087	-0.0352603	0.191674
sp|P13645|K1C10_HUMAN	67	58792	Keratin	3.30809	0.536905	1.726	-0.897262	1.31163
sp|Q99NB9|SF3B1_MOUSE	119	145724	Splicing factor 3B subunit 1 OS=Mus musculus GN=Sf3b1 PE=1 SV=1	0.925293	0.910374	-0.112018	-0.135468	0.011725
sp|P07814|SYEP_HUMAN	142	170483	Bifunctional glutamate/proline--tRNA ligase OS=Homo sapiens GN=EPRS PE=1 SV=5	0.913448	1.00583	-0.130605	0.00839046	-0.0695
sp|P62258|1433E_HUMAN	564	29155	14-3-3 protein epsilon OS=Homo sapiens GN=YWHAE PE=1 SV=1	1.7764	2.20675	0.828953	1.14193	-0.15649
sp|P04792|HSPB1_HUMAN	80	22768	Heat shock protein beta-1 OS=Homo sapiens GN=HSPB1 PE=1 SV=2	0.944179	1.32573	-0.0828676	0.40679	-0.24483
sp|Q07666|KHDR1_HUMAN	76	48197	KH domain-containing	1.81252	0.834362	0.857993	-0.261255	0.559624
sp|Q9NR30|DDX21_HUMAN	76	87290	Nucleolar RNA helicase 2 OS=Homo sapiens GN=DDX21 PE=1 SV=5	1.37924	1.3258	0.463872	0.406858	0.028507
sp|P07195|LDHB_HUMAN	417	36615	L-lactate dehydrogenase B chain OS=Homo sapiens GN=LDHB PE=1 SV=2	1.53381	1.66427	0.617124	0.734885	-0.05888
sp|P62805|H4_HUMAN	446	11360	Histone H4 OS=Homo sapiens GN=HIST1H4A PE=1 SV=2	1.18831	1.12086	0.248909	0.164608	0.04215
sp|Q92616|GCN1L_HUMAN	96	292572	Translational activator GCN1 OS=Homo sapiens GN=GCN1L1 PE=1 SV=6	1.10015	0.850114	0.137705	-0.234272	0.185988
sp|Q6ZQ06|QN1_MOUSE	41	160757	Protein QN1 homolog OS=Mus musculus GN=Kiaa1009 PE=1 SV=2	0.82648	1.41155	-0.274949	0.497279	-0.38611
sp|Q96HE7|ERO1A_HUMAN	60	54358	ERO1-like protein alpha OS=Homo sapiens GN=ERO1L PE=1 SV=2	1.2813	1.45725	0.357604	0.543244	-0.09282
sp|Q9UNM6|PSD13_HUMAN	88	42918	26S proteasome non-ATPase regulatory subunit 13 OS=Homo sapiens GN=PSMD13 PE=1 SV=2	0.464287	1.07042	-1.10691	0.0981742	-0.60254
sp|P04844|RPN2_HUMAN	109	69241	Dolichyl-diphosphooligosaccharide--protein glycosyltransferase subunit 2 OS=Homo sapiens GN=RPN2 PE=1 SV=3	1.00654	0.577852	0.00940761	-0.791227	0.400317
sp|P56399|UBP5_MOUSE	56	95772	Ubiquitin carboxyl-terminal hydrolase 5 OS=Mus musculus GN=Usp5 PE=1 SV=1	0.868635	0.549653	-0.203178	-0.863407	0.330115
sp|Q7KZF4|SND1_HUMAN	110	101934	Staphylococcal nuclease domain-containing protein 1 OS=Homo sapiens GN=SND1 PE=1 SV=1	1.00036	1.50833	0.000514604	0.592954	-0.29622
sp|P63244|GBLP_HUMAN	87	35055	Guanine nucleotide-binding protein subunit beta-2-like 1 OS=Homo sapiens GN=GNB2L1 PE=1 SV=3	0.879811	1.41776	-0.184735	0.503614	-0.34417
sp|Q9H3U1|UN45A_HUMAN	87	103011	Protein unc-45 homolog A OS=Homo sapiens GN=UNC45A PE=1 SV=1	0.576213	0.970663	-0.795325	-0.0429577	-0.37618
sp|P61619|S61A1_HUMAN	260	52231	Protein transport protein Sec61 subunit alpha isoform 1 OS=Homo sapiens GN=SEC61A1 PE=1 SV=2	0.700768	1.36912	-0.512991	0.453244	-0.48312
sp|P11940|PABP1_HUMAN	77	70626	Polyadenylate-binding protein 1 OS=Homo sapiens GN=PABPC1 PE=1 SV=2	0.765822	1.536	-0.384919	0.619182	-0.50205
sp|Q8NGZ5|OR2G2_HUMAN	56	35535	Olfactory receptor 2G2 OS=Homo sapiens GN=OR2G2 PE=2 SV=1	1.0465	1.13153	0.0655772	0.178271	-0.05635
sp|Q8K310|MATR3_MOUSE	233	94572	Matrin-3 OS=Mus musculus GN=Matr3 PE=1 SV=1	1.2861	1.51144	0.363002	0.595928	-0.11646
sp|P26373|RL13_HUMAN	83	24247	60S ribosomal protein L13 OS=Homo sapiens GN=RPL13 PE=1 SV=4	1.41196	0.982034	0.497701	-0.0261556	0.261928
sp|Q5T2N8|ATD3C_HUMAN	133	46350	ATPase family AAA domain-containing protein 3C OS=Homo sapiens GN=ATAD3C PE=1 SV=2	0.773347	0.760066	-0.370813	-0.395803	0.012495
sp|P60981|DEST_HUMAN	46	18493	Destrin OS=Homo sapiens GN=DSTN PE=1 SV=3	1.04971	1.43979	0.0699834	0.525862	-0.22794
sp|Q8BP67|RL24_MOUSE	63	17768	60S ribosomal protein L24 OS=Mus musculus GN=Rpl24 PE=2 SV=2	0.994163	1.06396	-0.00844551	0.0894384	-0.04894
sp|Q3V0K9|PLSI_MOUSE	41	70363	Plastin-1 OS=Mus musculus GN=Pls1 PE=2 SV=1	0.591608	0.68	-0.757288	-0.556393	-0.10045
sp|P07724|ALBU_MOUSE	1826	68648	Serum albumin OS=Mus musculus GN=Alb PE=1 SV=3	0.514363	0.492569	-0.959143	-1.0216	0.03123
sp|P62333|PRS10_HUMAN	60	44145	26S protease regulatory subunit 10B OS=Homo sapiens GN=PSMC6 PE=1 SV=1	0.794688	1.42537	-0.331539	0.511335	-0.42144
sp|Q99MN1|SYK_MOUSE	61	67796	Lysine--tRNA ligase OS=Mus musculus GN=Kars PE=1 SV=1	0.69964	1.29369	-0.515315	0.371487	-0.4434
sp|Q9Z1Q5|CLIC1_MOUSE	94	26996	Chloride intracellular channel protein 1 OS=Mus musculus GN=Clic1 PE=1 SV=3	1.10067	0.95817	0.138386	-0.0616465	0.100016
sp|P00558|PGK1_HUMAN	357	44586	Phosphoglycerate kinase 1 OS=Homo sapiens GN=PGK1 PE=1 SV=3	1.59318	1.61233	0.67191	0.689147	-0.00862

## Sheet: S4-2
Table S4-2: The S values of proteins identified in the duplicate experiment by using normalization method 2.
Note:	The protein abundance ratios shown are normalized protein abundance ratios.
				Protein abundance ratio		Log2(protein abundance ratio)			Mean of S value	S.D. of S value
				T1α/C1α	T1β/C1β	Log2(T1α/C1α)	Log2(T1β/C1β)		0.0194642	0.347268
Accession	Protein score	Protein mass	Description	116/114	117/115	Log2(116/114)	Log2(117/115)	S value
sp|P05455|LA_HUMAN	115	46808	Lupus La protein OS=Homo sapiens GN=SSB PE=1 SV=2	1.15667	1.05295	0.20998	0.0744344	0.0677729
sp|P15880|RS2_HUMAN	165	31305	40S ribosomal protein S2 OS=Homo sapiens GN=RPS2 PE=1 SV=2	0.87276	1.51404	-0.196343	0.598403	-0.397373
sp|Q10713|MPPA_HUMAN	104	58216	Mitochondrial-processing peptidase subunit alpha OS=Homo sapiens GN=PMPCA PE=1 SV=2	N/A	N/A	N/A	N/A	N/A
sp|P68371|TBB4B_HUMAN	781	49799	Tubulin beta-4B chain OS=Homo sapiens GN=TUBB4B PE=1 SV=1	1.18271	1.08274	0.2421	0.114686	0.0637068
sp|Q00839|HNRPU_HUMAN	141	90528	Heterogeneous nuclear ribonucleoprotein U OS=Homo sapiens GN=HNRNPU PE=1 SV=6	1.07815	1.27167	0.108556	0.34672	-0.119082
sp|Q9QWR8|NAGAB_MOUSE	66	47204	Alpha-N-acetylgalactosaminidase OS=Mus musculus GN=Naga PE=2 SV=2	N/A	N/A	N/A	N/A	N/A
sp|P23528|COF1_HUMAN	196	18491	Cofilin-1 OS=Homo sapiens GN=CFL1 PE=1 SV=3	0.913634	0.899944	-0.130312	-0.152094	0.0108907
sp|Q61937|NPM_MOUSE	329	32540	Nucleophosmin OS=Mus musculus GN=Npm1 PE=1 SV=1	0.886346	0.958949	-0.174059	-0.060474	-0.0567924
sp|P04075|ALDOA_HUMAN	173	39395	Fructose-bisphosphate aldolase A OS=Homo sapiens GN=ALDOA PE=1 SV=2	1.08228	1.07083	0.114071	0.0987329	0.00766887
sp|Q9Z331|K2C6B_MOUSE	115	60285	Keratin	1.4115	0.820385	0.497224	-0.285627	0.391426
sp|Q9CR57|RL14_MOUSE	58	23549	60S ribosomal protein L14 OS=Mus musculus GN=Rpl14 PE=2 SV=3	1.04917	1.10235	0.0692468	0.140587	-0.03567
sp|P15927|RFA2_HUMAN	66	29228	Replication protein A 32 kDa subunit OS=Homo sapiens GN=RPA2 PE=1 SV=1	1.25989	1.13158	0.333298	0.178334	0.0774818
sp|Q9Z2Z9|GFPT2_MOUSE	240	76960	Glucosamine--fructose-6-phosphate aminotransferase [isomerizing] 2 OS=Mus musculus GN=Gfpt2 PE=2 SV=3	0.969221	0.647073	-0.045102	-0.628	0.291449
sp|O00764|PDXK_HUMAN	47	35080	Pyridoxal kinase OS=Homo sapiens GN=PDXK PE=1 SV=1	0.503885	1.04887	-0.988834	0.0688381	-0.528836
sp|P30101|PDIA3_HUMAN	61	56747	Protein disulfide-isomerase A3 OS=Homo sapiens GN=PDIA3 PE=1 SV=4	0.776183	0.559301	-0.365531	-0.838303	0.236386
sp|Q6P2Q9|PRP8_HUMAN	187	273427	Pre-mRNA-processing-splicing factor 8 OS=Homo sapiens GN=PRPF8 PE=1 SV=2	0.79442	1.10727	-0.332026	0.147006	-0.239516
sp|P62277|RS13_HUMAN	74	17212	40S ribosomal protein S13 OS=Homo sapiens GN=RPS13 PE=1 SV=2	1.01969	0.943958	0.0281343	-0.083206	0.0556701
sp|Q06830|PRDX1_HUMAN	260	22096	Peroxiredoxin-1 OS=Homo sapiens GN=PRDX1 PE=1 SV=1	0.837389	0.911584	-0.256031	-0.133552	-0.061239
sp|P14131|RS16_MOUSE	135	16435	40S ribosomal protein S16 OS=Mus musculus GN=Rps16 PE=2 SV=4	0.964561	1.031	-0.0520554	0.0440398	-0.0480476
sp|P49327|FAS_HUMAN	412	273254	Fatty acid synthase OS=Homo sapiens GN=FASN PE=1 SV=3	0.951309	1.26904	-0.0720139	0.343741	-0.207877
sp|P38646|GRP75_HUMAN	293	73635	Stress-70 protein	0.983743	1.03977	-0.0236466	0.0562577	-0.0399521
sp|Q9EPL8|IPO7_MOUSE	70	119410	Importin-7 OS=Mus musculus GN=Ipo7 PE=1 SV=2	0.626525	0.973273	-0.674556	-0.0390839	-0.317736
sp|P36873|PP1G_HUMAN	160	36960	Serine/threonine-protein phosphatase PP1-gamma catalytic subunit OS=Homo sapiens GN=PPP1CC PE=1 SV=1	1.00225	1.29307	0.00324814	0.370804	-0.183778
sp|P07237|PDIA1_HUMAN	64	57081	Protein disulfide-isomerase OS=Homo sapiens GN=P4HB PE=1 SV=3	0.98249	0.877729	-0.0254857	-0.188153	0.0813334
sp|O75643|U520_HUMAN	69	244353	U5 small nuclear ribonucleoprotein 200 kDa helicase OS=Homo sapiens GN=SNRNP200 PE=1 SV=2	N/A	N/A	N/A	N/A	N/A
sp|Q91VC3|IF4A3_MOUSE	87	46810	Eukaryotic initiation factor 4A-III OS=Mus musculus GN=Eif4a3 PE=2 SV=3	1.05936	1.15435	0.0831919	0.207078	-0.0619432
sp|P01942|HBA_MOUSE	491	15076	Hemoglobin subunit alpha OS=Mus musculus GN=Hba PE=1 SV=2	1.41408	1.1745	0.499859	0.232052	0.133904
sp|O00267|SPT5H_HUMAN	50	120925	Transcription elongation factor SPT5 OS=Homo sapiens GN=SUPT5H PE=1 SV=1	0.504498	4.57825	-0.98708	2.1948	-1.59094
sp|P0C0S8|H2A1_HUMAN	438	14083	Histone H2A type 1 OS=Homo sapiens GN=HIST1H2AG PE=1 SV=2	N/A	N/A	N/A	N/A	N/A
sp|Q9UQ80|PA2G4_HUMAN	133	43759	Proliferation-associated protein 2G4 OS=Homo sapiens GN=PA2G4 PE=1 SV=3	1.1171	0.663805	0.159763	-0.59117	0.375466
sp|Q01518|CAP1_HUMAN	167	51869	Adenylyl cyclase-associated protein 1 OS=Homo sapiens GN=CAP1 PE=1 SV=5	1.37395	0.87213	0.458331	-0.197385	0.327858
sp|P50990|TCPQ_HUMAN	64	59583	T-complex protein 1 subunit theta OS=Homo sapiens GN=CCT8 PE=1 SV=4	0.790711	0.900912	-0.338777	-0.150543	-0.0941172
sp|P12004|PCNA_HUMAN	51	28750	Proliferating cell nuclear antigen OS=Homo sapiens GN=PCNA PE=1 SV=1	1.17088	0.826007	0.227598	-0.275774	0.251686
sp|Q6FI13|H2A2A_HUMAN	698	14087	Histone H2A type 2-A OS=Homo sapiens GN=HIST2H2AA3 PE=1 SV=3	N/A	N/A	N/A	N/A	N/A
sp|Q9JJI8|RL38_MOUSE	65	8199	60S ribosomal protein L38 OS=Mus musculus GN=Rpl38 PE=2 SV=3	1.08912	0.965985	0.123162	-0.0499267	0.0865443
sp|P45880|VDAC2_HUMAN	81	31547	Voltage-dependent anion-selective channel protein 2 OS=Homo sapiens GN=VDAC2 PE=1 SV=2	0.75191	0.773265	-0.411369	-0.370966	-0.0202015
sp|Q922R8|PDIA6_MOUSE	244	48070	Protein disulfide-isomerase A6 OS=Mus musculus GN=Pdia6 PE=1 SV=3	0.809837	1.11515	-0.304296	0.157242	-0.230769
sp|Q13011|ECH1_HUMAN	259	35793	Delta(3	1.03384	0.89783	0.0480132	-0.155487	0.10175
sp|Q99K48|NONO_MOUSE	155	54506	Non-POU domain-containing octamer-binding protein OS=Mus musculus GN=Nono PE=1 SV=3	1.07146	0.914792	0.0995727	-0.128485	0.114029
sp|Q9D6Z1|NOP56_MOUSE	63	64424	Nucleolar protein 56 OS=Mus musculus GN=Nop56 PE=1 SV=2	0.893094	1.57855	-0.163116	0.658602	-0.410859
sp|Q62465|VAT1_MOUSE	59	43069	Synaptic vesicle membrane protein VAT-1 homolog OS=Mus musculus GN=Vat1 PE=1 SV=3	1.73763	1.23515	0.797117	0.304682	0.246218
sp|Q64522|H2A2B_MOUSE	580	14005	Histone H2A type 2-B OS=Mus musculus GN=Hist2h2ab PE=1 SV=3	1.07524	0.64622	0.104662	-0.629903	0.367283
sp|Q9CQM2|ERD22_MOUSE	59	24438	ER lumen protein retaining receptor 2 OS=Mus musculus GN=Kdelr2 PE=2 SV=1	1.05912	0.808681	0.0828691	-0.306357	0.194613
sp|Q8VDD5|MYH9_MOUSE	321	226232	Myosin-9 OS=Mus musculus GN=Myh9 PE=1 SV=4	0.762406	0.763084	-0.391368	-0.390086	-0.000641027
sp|Q04447|KCRB_MOUSE	68	42686	Creatine kinase B-type OS=Mus musculus GN=Ckb PE=1 SV=1	1.28253	3.02718	0.358989	1.59797	-0.619493
sp|Q9C0K3|ARP3C_HUMAN	59	23697	Actin-related protein 3C OS=Homo sapiens GN=ACTR3C PE=2 SV=1	0.687033	1.34377	-0.541549	0.426288	-0.483918
sp|P60842|IF4A1_HUMAN	343	46125	Eukaryotic initiation factor 4A-I OS=Homo sapiens GN=EIF4A1 PE=1 SV=1	0.980333	0.934178	-0.0286563	-0.0982307	0.0347872
sp|P97496|SMRC1_MOUSE	75	122813	SWI/SNF complex subunit SMARCC1 OS=Mus musculus GN=Smarcc1 PE=1 SV=2	0.716773	1.70594	-0.480412	0.770566	-0.625489
sp|Q91V92|ACLY_MOUSE	163	119651	ATP-citrate synthase OS=Mus musculus GN=Acly PE=1 SV=1	1.11599	1.21666	0.158324	0.282927	-0.0623015
sp|Q01853|TERA_MOUSE	132	89266	Transitional endoplasmic reticulum ATPase OS=Mus musculus GN=Vcp PE=1 SV=4	1.05025	1.1506	0.0707271	0.202385	-0.0658288
sp|Q9D0E1|HNRPM_MOUSE	63	77597	Heterogeneous nuclear ribonucleoprotein M OS=Mus musculus GN=Hnrnpm PE=1 SV=3	0.955214	0.933883	-0.0661036	-0.0986863	0.0162914
sp|P26599|PTBP1_HUMAN	444	57186	Polypyrimidine tract-binding protein 1 OS=Homo sapiens GN=PTBP1 PE=1 SV=1	0.998486	1.09146	-0.00218654	0.126264	-0.0642255
sp|Q9Z2X1|HNRPF_MOUSE	281	45701	Heterogeneous nuclear ribonucleoprotein F OS=Mus musculus GN=Hnrnpf PE=1 SV=3	1.51215	0.87409	0.596599	-0.194147	0.395373
sp|P15864|H12_MOUSE	211	21254	Histone H1.2 OS=Mus musculus GN=Hist1h1c PE=1 SV=2	0.934369	1.16194	-0.097935	0.216542	-0.157238
sp|P60866|RS20_HUMAN	49	13364	40S ribosomal protein S20 OS=Homo sapiens GN=RPS20 PE=1 SV=1	0.964833	1.21571	-0.0516489	0.281798	-0.166724
sp|P62841|RS15_HUMAN	242	17029	40S ribosomal protein S15 OS=Homo sapiens GN=RPS15 PE=1 SV=2	1.2737	1.43194	0.349024	0.51797	-0.0844726
sp|Q9JIF7|COPB_MOUSE	98	106998	Coatomer subunit beta OS=Mus musculus GN=Copb1 PE=1 SV=1	0.89822	1.20844	-0.154859	0.273149	-0.214004
sp|P23527|H2B1O_HUMAN	898	13898	Histone H2B type 1-O OS=Homo sapiens GN=HIST1H2BO PE=1 SV=3	1.08322	0.862842	0.115328	-0.212832	0.16408
sp|Q8R4U0|STAB2_MOUSE	46	277348	Stabilin-2 OS=Mus musculus GN=Stab2 PE=1 SV=1	0.634787	0.824506	-0.655656	-0.278397	-0.188629
sp|P62318|SMD3_HUMAN	74	13907	Small nuclear ribonucleoprotein Sm D3 OS=Homo sapiens GN=SNRPD3 PE=1 SV=1	0.960892	1.26332	-0.057554	0.33722	-0.197387
sp|P08670|VIME_HUMAN	602	53619	Vimentin OS=Homo sapiens GN=VIM PE=1 SV=4	1.07364	0.95394	0.102517	-0.0680301	0.0852733
sp|P17844|DDX5_HUMAN	85	69105	Probable ATP-dependent RNA helicase DDX5 OS=Homo sapiens GN=DDX5 PE=1 SV=1	1.00257	0.947034	0.00370051	-0.0785124	0.0411064
sp|P46777|RL5_HUMAN	49	34341	60S ribosomal protein L5 OS=Homo sapiens GN=RPL5 PE=1 SV=3	0.897431	0.817253	-0.156128	-0.291146	0.0675089
sp|Q5VTE0|EF1A3_HUMAN	982	50153	Putative elongation factor 1-alpha-like 3 OS=Homo sapiens GN=EEF1A1P5 PE=5 SV=1	1.07839	1.01714	0.108881	0.0245165	0.0421822
sp|P07437|TBB5_HUMAN	983	49639	Tubulin beta chain OS=Homo sapiens GN=TUBB PE=1 SV=2	1.02163	0.982039	0.0308684	-0.0261481	0.0285082
sp|Q96P70|IPO9_HUMAN	217	115889	Importin-9 OS=Homo sapiens GN=IPO9 PE=1 SV=3	N/A	N/A	N/A	N/A	N/A
sp|P40227|TCPZ_HUMAN	423	57988	T-complex protein 1 subunit zeta OS=Homo sapiens GN=CCT6A PE=1 SV=3	0.842272	1.09931	-0.247642	0.136601	-0.192122
sp|P21266|GSTM3_HUMAN	106	26542	Glutathione S-transferase Mu 3 OS=Homo sapiens GN=GSTM3 PE=1 SV=3	0.955751	0.554783	-0.0652936	-0.850005	0.392356
sp|P48643|TCPE_HUMAN	448	59633	T-complex protein 1 subunit epsilon OS=Homo sapiens GN=CCT5 PE=1 SV=1	0.812824	0.710471	-0.298986	-0.493152	0.0970832
sp|Q08211|DHX9_HUMAN	350	140869	ATP-dependent RNA helicase A OS=Homo sapiens GN=DHX9 PE=1 SV=4	0.950344	0.871782	-0.0734782	-0.197961	0.0622415
sp|P40926|MDHM_HUMAN	178	35481	Malate dehydrogenase	1.11345	1.44194	0.155034	0.528012	-0.186489
sp|P12956|XRCC6_HUMAN	328	69799	X-ray repair cross-complementing protein 6 OS=Homo sapiens GN=XRCC6 PE=1 SV=2	1.12138	1.25846	0.165277	0.331665	-0.0831938
sp|P53985|MOT1_HUMAN	90	53909	Monocarboxylate transporter 1 OS=Homo sapiens GN=SLC16A1 PE=1 SV=3	0.298949	0.0757854	-1.74203	-3.72194	0.989954
sp|Q9JKF1|IQGA1_MOUSE	144	188638	Ras GTPase-activating-like protein IQGAP1 OS=Mus musculus GN=Iqgap1 PE=1 SV=1	N/A	N/A	N/A	N/A	N/A
sp|P23953|EST1C_MOUSE	60	61017	Carboxylesterase 1C OS=Mus musculus GN=Ces1c PE=1 SV=4	0.701756	0.469366	-0.510958	-1.09122	0.290129
sp|P25705|ATPA_HUMAN	567	59714	ATP synthase subunit alpha	1.08813	1.01663	0.12185	0.0237884	0.0490308
sp|P42704|LPPRC_HUMAN	374	157805	Leucine-rich PPR motif-containing protein	0.91635	0.928317	-0.12603	-0.107311	-0.00935941
sp|P80315|TCPD_MOUSE	210	58030	T-complex protein 1 subunit delta OS=Mus musculus GN=Cct4 PE=1 SV=3	0.839439	0.842304	-0.252503	-0.247586	-0.00245829
sp|P31943|HNRH1_HUMAN	325	49198	Heterogeneous nuclear ribonucleoprotein H OS=Homo sapiens GN=HNRNPH1 PE=1 SV=4	1.1329	0.9027	0.180015	-0.147681	0.163848
sp|Q8K0E8|FIBB_MOUSE	558	54718	Fibrinogen beta chain OS=Mus musculus GN=Fgb PE=2 SV=1	1.01777	1.17226	0.0254182	0.229292	-0.101937
sp|Q9Y241|HIG1A_HUMAN	47	10136	HIG1 domain family member 1A OS=Homo sapiens GN=HIGD1A PE=1 SV=1	1.08518	0.675125	0.117935	-0.566774	0.342355
sp|P78371|TCPB_HUMAN	251	57452	T-complex protein 1 subunit beta OS=Homo sapiens GN=CCT2 PE=1 SV=4	0.892131	1.00534	-0.164672	0.00768716	-0.0861798
sp|P56134|ATPK_HUMAN	66	10911	ATP synthase subunit f	0.893028	0.775198	-0.163223	-0.367363	0.10207
sp|Q91YQ5|RPN1_MOUSE	82	68486	Dolichyl-diphosphooligosaccharide--protein glycosyltransferase subunit 1 OS=Mus musculus GN=Rpn1 PE=2 SV=1	0.64542	0.952026	-0.631689	-0.0709267	-0.280381
sp|P26641|EF1G_HUMAN	221	50087	Elongation factor 1-gamma OS=Homo sapiens GN=EEF1G PE=1 SV=3	0.944433	0.852026	-0.0824797	-0.23103	0.0742752
sp|P28656|NP1L1_MOUSE	134	45317	Nucleosome assembly protein 1-like 1 OS=Mus musculus GN=Nap1l1 PE=1 SV=2	1.04927	0.964311	0.0693839	-0.05243	0.0609069
sp|P52209|6PGD_HUMAN	183	53106	6-phosphogluconate dehydrogenase	1.20614	1.59796	0.270396	0.676231	-0.202917
sp|Q5VYK3|ECM29_HUMAN	57	204160	Proteasome-associated protein ECM29 homolog OS=Homo sapiens GN=ECM29 PE=1 SV=2	N/A	N/A	N/A	N/A	N/A
sp|P18124|RL7_HUMAN	80	29207	60S ribosomal protein L7 OS=Homo sapiens GN=RPL7 PE=1 SV=1	1.07603	1.20092	0.105725	0.264135	-0.079205
sp|Q9CXY6|ILF2_MOUSE	151	43035	Interleukin enhancer-binding factor 2 OS=Mus musculus GN=Ilf2 PE=1 SV=1	1.19481	0.690324	0.256786	-0.534655	0.39572
sp|P11021|GRP78_HUMAN	133	72288	78 kDa glucose-regulated protein OS=Homo sapiens GN=HSPA5 PE=1 SV=2	0.75052	1.21176	-0.414037	0.277099	-0.345568
sp|P62701|RS4X_HUMAN	114	29579	40S ribosomal protein S4	0.847842	0.982291	-0.238133	-0.0257769	-0.106178
sp|Q5DTU0|AF1L2_MOUSE	41	92118	Actin filament-associated protein 1-like 2 OS=Mus musculus GN=Afap1l2 PE=1 SV=2	N/A	N/A	N/A	N/A	N/A
sp|Q15366|PCBP2_HUMAN	71	38556	Poly(rC)-binding protein 2 OS=Homo sapiens GN=PCBP2 PE=1 SV=1	1.04614	0.50838	0.0650738	-0.97602	0.520547
sp|P06733|ENOA_HUMAN	1361	47139	Alpha-enolase OS=Homo sapiens GN=ENO1 PE=1 SV=2	1.50314	1.40277	0.587983	0.488277	0.049853
sp|Q9ERK4|XPO2_MOUSE	367	110384	Exportin-2 OS=Mus musculus GN=Cse1l PE=2 SV=1	1.25674	1.09349	0.329689	0.128934	0.100377
sp|P43686|PRS6B_HUMAN	83	47337	26S protease regulatory subunit 6B OS=Homo sapiens GN=PSMC4 PE=1 SV=2	1.08968	0.797655	0.123911	-0.326164	0.225037
sp|Q8CI94|PYGB_MOUSE	44	96668	Glycogen phosphorylase	0.845717	0.459967	-0.241753	-1.1204	0.439322
sp|Q6PKG0|LARP1_HUMAN	48	123434	La-related protein 1 OS=Homo sapiens GN=LARP1 PE=1 SV=2	1.74687	0.410358	0.804774	-1.28504	1.04491
sp|Q9ERD7|TBB3_MOUSE	535	50386	Tubulin beta-3 chain OS=Mus musculus GN=Tubb3 PE=1 SV=1	0.975664	1.19614	-0.0355441	0.25838	-0.146962
sp|A6NIZ1|RP1BL_HUMAN	106	20912	Ras-related protein Rap-1b-like protein OS=Homo sapiens PE=2 SV=1	0.891675	1.05398	-0.165411	0.0758505	-0.120631
sp|P06744|G6PI_HUMAN	258	63107	Glucose-6-phosphate isomerase OS=Homo sapiens GN=GPI PE=1 SV=4	1.29111	1.38044	0.368608	0.465131	-0.0482615
sp|P50454|SERPH_HUMAN	194	46411	Serpin H1 OS=Homo sapiens GN=SERPINH1 PE=1 SV=2	1.80769	0.944204	0.854147	-0.0828297	0.468488
sp|P22314|UBA1_HUMAN	822	117774	Ubiquitin-like modifier-activating enzyme 1 OS=Homo sapiens GN=UBA1 PE=1 SV=3	1.06517	1.12054	0.0910813	0.1642	-0.0365593
sp|P40939|ECHA_HUMAN	76	82947	Trifunctional enzyme subunit alpha	0.589676	0.649344	-0.762005	-0.622946	-0.0695295
sp|P62244|RS15A_HUMAN	45	14830	40S ribosomal protein S15a OS=Homo sapiens GN=RPS15A PE=1 SV=2	0.801794	1.00246	-0.318697	0.00354405	-0.161121
sp|P11169|GTR3_HUMAN	258	53889	Solute carrier family 2	0.893167	0.859076	-0.162997	-0.219143	0.0280728
sp|P08238|HS90B_HUMAN	1563	83212	Heat shock protein HSP 90-beta OS=Homo sapiens GN=HSP90AB1 PE=1 SV=4	0.927565	1.0066	-0.10848	0.00949661	-0.0589884
sp|P08758|ANXA5_HUMAN	463	35914	Annexin A5 OS=Homo sapiens GN=ANXA5 PE=1 SV=2	0.729187	0.793006	-0.45564	-0.334595	-0.0605222
sp|P17066|HSP76_HUMAN	182	70984	Heat shock 70 kDa protein 6 OS=Homo sapiens GN=HSPA6 PE=1 SV=2	N/A	N/A	N/A	N/A	N/A
sp|O35129|PHB2_MOUSE	102	33276	Prohibitin-2 OS=Mus musculus GN=Phb2 PE=1 SV=1	0.920771	0.688982	-0.119086	-0.537462	0.209188
sp|P31948|STIP1_HUMAN	48	62599	Stress-induced-phosphoprotein 1 OS=Homo sapiens GN=STIP1 PE=1 SV=1	0.824614	1.14996	-0.278209	0.201588	-0.239899
sp|P62280|RS11_HUMAN	72	18419	40S ribosomal protein S11 OS=Homo sapiens GN=RPS11 PE=1 SV=3	1.01488	1.14754	0.0213084	0.198539	-0.0886152
sp|Q7Z5Q5|DPOLN_HUMAN	46	100244	DNA polymerase nu OS=Homo sapiens GN=POLN PE=1 SV=2	N/A	N/A	N/A	N/A	N/A
sp|Q68FD5|CLH_MOUSE	367	191435	Clathrin heavy chain 1 OS=Mus musculus GN=Cltc PE=1 SV=3	1.70604	1.222	0.770652	0.289249	0.240702
sp|P35232|PHB_HUMAN	232	29786	Prohibitin OS=Homo sapiens GN=PHB PE=1 SV=1	0.983073	0.823661	-0.0246292	-0.279877	0.127624
sp|P06576|ATPB_HUMAN	1413	56525	ATP synthase subunit beta	1.01378	1.05146	0.0197511	0.0723884	-0.0263187
sp|P18206|VINC_HUMAN	230	123722	Vinculin OS=Homo sapiens GN=VCL PE=1 SV=4	1.82573	1.02167	0.868477	0.0309254	0.418776
sp|P22087|FBRL_HUMAN	168	33763	rRNA 2'-O-methyltransferase fibrillarin OS=Homo sapiens GN=FBL PE=1 SV=2	2.11155	0.748794	1.0783	-0.417359	0.747831
sp|O00571|DDX3X_HUMAN	78	73198	ATP-dependent RNA helicase DDX3X OS=Homo sapiens GN=DDX3X PE=1 SV=3	0.400448	1.08925	-1.32031	0.123333	-0.721822
sp|Q12931|TRAP1_HUMAN	319	80060	Heat shock protein 75 kDa	N/A	N/A	N/A	N/A	N/A
sp|P22695|QCR2_HUMAN	107	48413	Cytochrome b-c1 complex subunit 2	0.723888	0.85892	-0.466161	-0.219405	-0.123378
sp|Q91X72|HEMO_MOUSE	52	51285	Hemopexin OS=Mus musculus GN=Hpx PE=1 SV=2	0.694559	0.546176	-0.525831	-0.872562	0.173365
sp|P13639|EF2_HUMAN	937	95277	Elongation factor 2 OS=Homo sapiens GN=EEF2 PE=1 SV=4	1.0114	1.105	0.0163554	0.144049	-0.0638468
sp|P00918|CAH2_HUMAN	128	29228	Carbonic anhydrase 2 OS=Homo sapiens GN=CA2 PE=1 SV=2	0.906132	1.28755	-0.142208	0.364629	-0.253418
sp|Q9Y2X3|NOP58_HUMAN	135	59541	Nucleolar protein 58 OS=Homo sapiens GN=NOP58 PE=1 SV=1	1.40361	1.19163	0.489144	0.252937	0.118104
sp|Q3TEA8|HP1B3_MOUSE	73	60829	Heterochromatin protein 1-binding protein 3 OS=Mus musculus GN=Hp1bp3 PE=1 SV=1	1.43779	0.332742	0.52385	-1.58753	1.05569
sp|P61204|ARF3_HUMAN	268	20588	ADP-ribosylation factor 3 OS=Homo sapiens GN=ARF3 PE=1 SV=2	0.849122	0.951052	-0.235956	-0.0724044	-0.0817757
sp|Q13200|PSMD2_HUMAN	253	100136	26S proteasome non-ATPase regulatory subunit 2 OS=Homo sapiens GN=PSMD2 PE=1 SV=3	0.782375	0.615327	-0.354068	-0.700575	0.173254
sp|Q60605|MYL6_MOUSE	60	16919	Myosin light polypeptide 6 OS=Mus musculus GN=Myl6 PE=1 SV=3	0.905407	0.90475	-0.143362	-0.144409	0.000523561
sp|P60174|TPIS_HUMAN	138	30772	Triosephosphate isomerase OS=Homo sapiens GN=TPI1 PE=1 SV=3	1.07027	1.20522	0.0979723	0.269301	-0.0856644
sp|P02088|HBB1_MOUSE	1575	15830	Hemoglobin subunit beta-1 OS=Mus musculus GN=Hbb-b1 PE=1 SV=2	1.2706	1.32872	0.345514	0.41004	-0.0322626
sp|P07355|ANXA2_HUMAN	280	38580	Annexin A2 OS=Homo sapiens GN=ANXA2 PE=1 SV=2	1.16656	1.04948	0.222265	0.0696786	0.0762931
sp|Q9WUA3|K6PP_MOUSE	158	85400	6-phosphofructokinase type C OS=Mus musculus GN=Pfkp PE=1 SV=1	0.784279	1.04876	-0.35056	0.0686883	-0.209624
sp|P78527|PRKDC_HUMAN	340	468788	DNA-dependent protein kinase catalytic subunit OS=Homo sapiens GN=PRKDC PE=1 SV=3	1.4228	0.736218	0.508732	-0.441795	0.475263
sp|Q9HAV4|XPO5_HUMAN	193	136222	Exportin-5 OS=Homo sapiens GN=XPO5 PE=1 SV=1	0.949123	0.813942	-0.0753327	-0.297001	0.110834
sp|Q5QNW6|H2B2F_HUMAN	917	13912	Histone H2B type 2-F OS=Homo sapiens GN=HIST2H2BF PE=1 SV=3	1.00625	0.912129	0.00898622	-0.13269	0.070838
sp|Q12906|ILF3_HUMAN	139	95279	Interleukin enhancer-binding factor 3 OS=Homo sapiens GN=ILF3 PE=1 SV=3	1.22678	1.87846	0.294871	0.909553	-0.307341
sp|P63101|1433Z_MOUSE	591	27754	14-3-3 protein zeta/delta OS=Mus musculus GN=Ywhaz PE=1 SV=1	1.1839	1.25138	0.243544	0.323526	-0.039991
sp|P62851|RS25_HUMAN	57	13734	40S ribosomal protein S25 OS=Homo sapiens GN=RPS25 PE=1 SV=1	1.09343	0.98987	0.128859	-0.0146888	0.0717738
sp|Q00623|APOA1_MOUSE	153	30569	Apolipoprotein A-I OS=Mus musculus GN=Apoa1 PE=1 SV=1	0.57485	0.664857	-0.798743	-0.588883	-0.10493
sp|Q9JHU4|DYHC1_MOUSE	201	531710	Cytoplasmic dynein 1 heavy chain 1 OS=Mus musculus GN=Dync1h1 PE=1 SV=2	0.731782	0.926506	-0.450514	-0.110127	-0.170193
sp|Q9CZM2|RL15_MOUSE	65	24131	60S ribosomal protein L15 OS=Mus musculus GN=Rpl15 PE=2 SV=4	0.837565	1.01201	-0.255727	0.017227	-0.136477
sp|P49368|TCPG_HUMAN	129	60495	T-complex protein 1 subunit gamma OS=Homo sapiens GN=CCT3 PE=1 SV=4	0.793142	0.898708	-0.334348	-0.154075	-0.0901368
sp|Q00325|MPCP_HUMAN	87	40069	Phosphate carrier protein	1.15531	1.206	0.208282	0.270226	-0.0309719
sp|Q07021|C1QBP_HUMAN	58	31343	Complement component 1 Q subcomponent-binding protein	N/A	N/A	N/A	N/A	N/A
sp|Q9Z2U0|PSA7_MOUSE	64	27838	Proteasome subunit alpha type-7 OS=Mus musculus GN=Psma7 PE=1 SV=1	0.420745	1.16834	-1.24898	0.224462	-0.736722
sp|P21614|VTDB_MOUSE	179	53565	Vitamin D-binding protein OS=Mus musculus GN=Gc PE=1 SV=2	0.810162	0.580974	-0.303718	-0.783454	0.239868
sp|Q71U36|TBA1A_HUMAN	989	50104	Tubulin alpha-1A chain OS=Homo sapiens GN=TUBA1A PE=1 SV=1	1.13219	1.30058	0.179119	0.379153	-0.100017
sp|Q9UBT2|SAE2_HUMAN	91	71179	SUMO-activating enzyme subunit 2 OS=Homo sapiens GN=UBA2 PE=1 SV=2	0.486261	0.835397	-1.0402	-0.259466	-0.390365
sp|Q9Z204|HNRPC_MOUSE	205	34364	Heterogeneous nuclear ribonucleoproteins C1/C2 OS=Mus musculus GN=Hnrnpc PE=1 SV=1	1.03865	1.02189	0.0547034	0.0312332	0.0117351
sp|Q9H0U9|TSYL1_HUMAN	43	49162	Testis-specific Y-encoded-like protein 1 OS=Homo sapiens GN=TSPYL1 PE=1 SV=3	0.594797	0.590455	-0.749531	-0.760101	0.0052851
sp|P11142|HSP7C_HUMAN	595	70854	Heat shock cognate 71 kDa protein OS=Homo sapiens GN=HSPA8 PE=1 SV=1	0.992518	0.886772	-0.0108348	-0.173365	0.0812652
sp|P61978|HNRPK_HUMAN	416	50944	Heterogeneous nuclear ribonucleoprotein K OS=Homo sapiens GN=HNRNPK PE=1 SV=1	1.21478	0.92165	0.280699	-0.117709	0.199204
sp|P0C0S5|H2AZ_HUMAN	452	13545	Histone H2A.Z OS=Homo sapiens GN=H2AFZ PE=1 SV=2	1.07966	1.1619	0.11058	0.216489	-0.0529546
sp|P29699|FETUA_MOUSE	75	37302	Alpha-2-HS-glycoprotein OS=Mus musculus GN=Ahsg PE=1 SV=1	0.226235	0.118804	-2.14411	-3.07335	0.464621
sp|P14115|RL27A_MOUSE	42	16595	60S ribosomal protein L27a OS=Mus musculus GN=Rpl27a PE=2 SV=5	1.20602	0.931429	0.270256	-0.102483	0.186369
sp|P10809|CH60_HUMAN	1062	61016	60 kDa heat shock protein	1.00983	1.03329	0.0141081	0.0472511	-0.0165715
sp|P07900|HS90A_HUMAN	809	84607	Heat shock protein HSP 90-alpha OS=Homo sapiens GN=HSP90AA1 PE=1 SV=5	1.36538	1.06968	0.449299	0.0971733	0.176063
sp|Q99832|TCPH_HUMAN	174	59329	T-complex protein 1 subunit eta OS=Homo sapiens GN=CCT7 PE=1 SV=2	0.823387	1.15602	-0.280357	0.209169	-0.244763
sp|P08133|ANXA6_HUMAN	54	75826	Annexin A6 OS=Homo sapiens GN=ANXA6 PE=1 SV=3	0.477296	0.59557	-1.06705	-0.747658	-0.159694
sp|Q15008|PSMD6_HUMAN	128	45502	26S proteasome non-ATPase regulatory subunit 6 OS=Homo sapiens GN=PSMD6 PE=1 SV=1	1.34838	1.00619	0.431226	0.00889879	0.211164
sp|Q8BHN3|GANAB_MOUSE	245	106844	Neutral alpha-glucosidase AB OS=Mus musculus GN=Ganab PE=1 SV=1	0.733423	0.603889	-0.447283	-0.727645	0.140181
sp|P15559|NQO1_HUMAN	48	30848	NAD(P)H dehydrogenase [quinone] 1 OS=Homo sapiens GN=NQO1 PE=1 SV=1	1.08189	1.36557	0.11355	0.449507	-0.167979
sp|Q8NHW5|RLA0L_HUMAN	97	34343	60S acidic ribosomal protein P0-like OS=Homo sapiens GN=RPLP0P6 PE=5 SV=1	0.605886	1.1297	-0.722883	0.175937	-0.44941
sp|Q9BXJ9|NAA15_HUMAN	45	101208	N-alpha-acetyltransferase 15	0.523855	1.3211	-0.932762	0.401744	-0.667253
sp|P00338|LDHA_HUMAN	388	36665	L-lactate dehydrogenase A chain OS=Homo sapiens GN=LDHA PE=1 SV=2	1.37564	1.37157	0.460102	0.455829	0.0021365
sp|P14618|KPYM_HUMAN	416	57900	Pyruvate kinase isozymes M1/M2 OS=Homo sapiens GN=PKM2 PE=1 SV=4	1.22878	1.11887	0.297229	0.162041	0.0675944
sp|P60709|ACTB_HUMAN	1481	41710	Actin	1.06903	0.979793	0.0963039	-0.0294504	0.0628772
sp|P30041|PRDX6_HUMAN	106	25019	Peroxiredoxin-6 OS=Homo sapiens GN=PRDX6 PE=1 SV=3	1.38122	1.50249	0.465939	0.58736	-0.0607103
sp|P06493|CDK1_HUMAN	86	34074	Cyclin-dependent kinase 1 OS=Homo sapiens GN=CDK1 PE=1 SV=3	1.27328	0.972564	0.348554	-0.0401351	0.194344
sp|Q99798|ACON_HUMAN	54	85372	Aconitate hydratase	1.95618	1.34623	0.968043	0.428924	0.269559
sp|P05141|ADT2_HUMAN	96	32831	ADP/ATP translocase 2 OS=Homo sapiens GN=SLC25A5 PE=1 SV=7	1.18358	0.863844	0.243153	-0.211157	0.227155
sp|Q9BSJ8|ESYT1_HUMAN	53	122780	Extended synaptotagmin-1 OS=Homo sapiens GN=ESYT1 PE=1 SV=1	N/A	N/A	N/A	N/A	N/A
sp|Q6NVF9|CPSF6_MOUSE	197	59116	Cleavage and polyadenylation specificity factor subunit 6 OS=Mus musculus GN=Cpsf6 PE=1 SV=1	2.8386	0.498265	1.50518	-1.00501	1.2551
sp|Q04857|CO6A1_MOUSE	119	108422	Collagen alpha-1(VI) chain OS=Mus musculus GN=Col6a1 PE=2 SV=1	0.923682	0.558802	-0.114532	-0.83959	0.362529
sp|Q9EQU5|SET_MOUSE	184	33358	Protein SET OS=Mus musculus GN=Set PE=1 SV=1	1.19132	1.04182	0.252564	0.0591003	0.0967319
sp|P01027|CO3_MOUSE	58	186366	Complement C3 OS=Mus musculus GN=C3 PE=1 SV=3	1.17495	0.656048	0.232597	-0.608128	0.420362
sp|Q00896|A1AT3_MOUSE	213	45794	Alpha-1-antitrypsin 1-3 OS=Mus musculus GN=Serpina1c PE=1 SV=2	0.580534	0.567091	-0.784547	-0.818349	0.0169008
sp|Q6P5F9|XPO1_MOUSE	43	123013	Exportin-1 OS=Mus musculus GN=Xpo1 PE=1 SV=1	1.47048	0.87634	0.556287	-0.190437	0.373362
sp|P26039|TLN1_MOUSE	160	269653	Talin-1 OS=Mus musculus GN=Tln1 PE=1 SV=2	0.719505	1.00031	-0.474922	0.000452798	-0.237688
sp|Q71DI3|H32_HUMAN	92	15379	Histone H3.2 OS=Homo sapiens GN=HIST2H3A PE=1 SV=3	1.02279	0.989434	0.03251	-0.015325	0.0239175
sp|P00491|PNPH_HUMAN	41	32097	Purine nucleoside phosphorylase OS=Homo sapiens GN=PNP PE=1 SV=2	N/A	N/A	N/A	N/A	N/A
sp|Q9CPU0|LGUL_MOUSE	62	20796	Lactoylglutathione lyase OS=Mus musculus GN=Glo1 PE=1 SV=3	1.61361	0.755984	0.69029	-0.403571	0.546931
sp|P62826|RAN_HUMAN	43	24408	GTP-binding nuclear protein Ran OS=Homo sapiens GN=RAN PE=1 SV=3	0.704433	1.33766	-0.505465	0.419707	-0.462586
sp|Q7TPS0|KS6A6_MOUSE	49	86516	Ribosomal protein S6 kinase alpha-6 OS=Mus musculus GN=Rps6ka6 PE=1 SV=2	0.739534	0.51855	-0.435312	-0.947446	0.256067
sp|P43363|MAGAA_HUMAN	101	40755	Melanoma-associated antigen 10 OS=Homo sapiens GN=MAGEA10 PE=2 SV=2	1.1952	1.30397	0.25725	0.382915	-0.0628322
sp|P62937|PPIA_HUMAN	135	18001	Peptidyl-prolyl cis-trans isomerase A OS=Homo sapiens GN=PPIA PE=1 SV=2	1.12682	1.35641	0.172261	0.439788	-0.133764
sp|Q12769|NU160_HUMAN	45	162017	Nuclear pore complex protein Nup160 OS=Homo sapiens GN=NUP160 PE=1 SV=3	N/A	N/A	N/A	N/A	N/A
sp|P04083|ANXA1_HUMAN	595	38690	Annexin A1 OS=Homo sapiens GN=ANXA1 PE=1 SV=2	1.08737	1.16312	0.120845	0.217998	-0.0485764
sp|Q96A33|CCD47_HUMAN	43	55838	Coiled-coil domain-containing protein 47 OS=Homo sapiens GN=CCDC47 PE=1 SV=1	1.36465	1.43503	0.448527	0.521081	-0.036277
sp|Q8VIJ6|SFPQ_MOUSE	161	75394	Splicing factor	1.83755	0.737075	0.877786	-0.440117	0.658952
sp|P62081|RS7_HUMAN	191	22113	40S ribosomal protein S7 OS=Homo sapiens GN=RPS7 PE=1 SV=1	1.21392	0.958611	0.279668	-0.0609825	0.170325
sp|Q9D8E6|RL4_MOUSE	64	47124	60S ribosomal protein L4 OS=Mus musculus GN=Rpl4 PE=1 SV=3	1.03794	0.805999	0.0537224	-0.31115	0.182436
sp|P31689|DNJA1_HUMAN	123	44839	DnaJ homolog subfamily A member 1 OS=Homo sapiens GN=DNAJA1 PE=1 SV=2	0.499555	8.47188	-1.00128	3.08268	-2.04198
sp|P36542|ATPG_HUMAN	114	32975	ATP synthase subunit gamma	0.765138	1.09918	-0.386207	0.136431	-0.261319
sp|P13010|XRCC5_HUMAN	663	82652	X-ray repair cross-complementing protein 5 OS=Homo sapiens GN=XRCC5 PE=1 SV=3	1.24269	0.835764	0.313469	-0.258832	0.28615
sp|O08810|U5S1_MOUSE	68	109291	116 kDa U5 small nuclear ribonucleoprotein component OS=Mus musculus GN=Eftud2 PE=2 SV=1	N/A	N/A	N/A	N/A	N/A
sp|P07759|SPA3K_MOUSE	284	46850	Serine protease inhibitor A3K OS=Mus musculus GN=Serpina3k PE=1 SV=2	0.615001	0.487638	-0.70134	-1.03612	0.167389
sp|P04919|B3AT_MOUSE	60	103070	Band 3 anion transport protein OS=Mus musculus GN=Slc4a1 PE=1 SV=1	0.841563	0.965095	-0.248856	-0.0512566	-0.0987999
sp|O43707|ACTN4_HUMAN	152	104788	Alpha-actinin-4 OS=Homo sapiens GN=ACTN4 PE=1 SV=2	1.00196	0.990102	0.00283018	-0.0143514	0.00859081
sp|Q60737|CSK21_MOUSE	49	45105	Casein kinase II subunit alpha OS=Mus musculus GN=Csnk2a1 PE=1 SV=2	1.00405	0.921343	0.00582633	-0.11819	0.0620084
sp|Q921I1|TRFE_MOUSE	389	76674	Serotransferrin OS=Mus musculus GN=Tf PE=1 SV=1	0.641963	0.622852	-0.639437	-0.683038	0.0218001
sp|P09651|ROA1_HUMAN	383	38723	Heterogeneous nuclear ribonucleoprotein A1 OS=Homo sapiens GN=HNRNPA1 PE=1 SV=5	1.29542	1.36093	0.37342	0.444596	-0.0355882
sp|Q7L1Q6|BZW1_HUMAN	113	48013	Basic leucine zipper and W2 domain-containing protein 1 OS=Homo sapiens GN=BZW1 PE=1 SV=1	N/A	N/A	N/A	N/A	N/A
sp|P14678|RSMB_HUMAN	44	24594	Small nuclear ribonucleoprotein-associated proteins B and B' OS=Homo sapiens GN=SNRPB PE=1 SV=2	1.03736	0.995312	0.0529217	-0.00677893	0.0298503
sp|P22392|NDKB_HUMAN	233	17287	Nucleoside diphosphate kinase B OS=Homo sapiens GN=NME2 PE=1 SV=1	1.38633	1.27073	0.471273	0.345654	0.0628097
sp|P62854|RS26_HUMAN	45	13007	40S ribosomal protein S26 OS=Homo sapiens GN=RPS26 PE=1 SV=3	0.738293	1.04687	-0.437735	0.0660817	-0.251908
sp|Q76MZ3|2AAA_MOUSE	141	65281	Serine/threonine-protein phosphatase 2A 65 kDa regulatory subunit A alpha isoform OS=Mus musculus GN=Ppp2r1a PE=1 SV=3	0.788088	0.637351	-0.343572	-0.649841	0.153134
sp|P62263|RS14_HUMAN	40	16263	40S ribosomal protein S14 OS=Homo sapiens GN=RPS14 PE=1 SV=3	1.20351	1.08027	0.267244	0.111391	0.0779267
sp|Q61584|FXR1_MOUSE	137	76175	Fragile X mental retardation syndrome-related protein 1 OS=Mus musculus GN=Fxr1 PE=1 SV=2	1.35692	0.966111	0.440335	-0.0497391	0.245037
sp|P26043|RADI_MOUSE	104	68500	Radixin OS=Mus musculus GN=Rdx PE=1 SV=3	0.725663	0.956785	-0.462628	-0.0637328	-0.199448
sp|Q9ERF3|WDR61_MOUSE	140	33752	WD repeat-containing protein 61 OS=Mus musculus GN=Wdr61 PE=2 SV=1	1.24696	0.668785	0.318412	-0.580385	0.449398
sp|Q9BQG0|MBB1A_HUMAN	99	148762	Myb-binding protein 1A OS=Homo sapiens GN=MYBBP1A PE=1 SV=2	1.16422	0.685194	0.219363	-0.545416	0.382389
sp|Q86V81|THOC4_HUMAN	91	26872	THO complex subunit 4 OS=Homo sapiens GN=ALYREF PE=1 SV=3	1.98425	0.966768	0.988595	-0.0487578	0.518676
sp|P19338|NUCL_HUMAN	225	76568	Nucleolin OS=Homo sapiens GN=NCL PE=1 SV=3	0.997304	1.01375	-0.00389456	0.0197059	-0.0118002
sp|Q16658|FSCN1_HUMAN	228	54496	Fascin OS=Homo sapiens GN=FSCN1 PE=1 SV=3	0.956322	0.831785	-0.0644315	-0.265718	0.100643
sp|Q9Z130|HNRDL_MOUSE	76	33538	Heterogeneous nuclear ribonucleoprotein D-like OS=Mus musculus GN=Hnrpdl PE=1 SV=1	1.4525	1.19894	0.538539	0.26176	0.138389
sp|Q9BQE3|TBA1C_HUMAN	1026	49863	Tubulin alpha-1C chain OS=Homo sapiens GN=TUBA1C PE=1 SV=1	0.994268	0.820603	-0.00829337	-0.285243	0.138475
sp|P40763|STAT3_HUMAN	49	88011	Signal transducer and activator of transcription 3 OS=Homo sapiens GN=STAT3 PE=1 SV=2	3.5888	0.604984	1.8435	-0.725031	1.28427
sp|Q9DBJ1|PGAM1_MOUSE	146	28814	Phosphoglycerate mutase 1 OS=Mus musculus GN=Pgam1 PE=1 SV=3	0.658465	0.655552	-0.602822	-0.609218	0.00319797
sp|Q9CQV8|1433B_MOUSE	215	28069	14-3-3 protein beta/alpha OS=Mus musculus GN=Ywhab PE=1 SV=3	1.94748	0.820868	0.961606	-0.284777	0.623191
sp|P46782|RS5_HUMAN	116	22862	40S ribosomal protein S5 OS=Homo sapiens GN=RPS5 PE=1 SV=4	0.574226	1.37894	-0.800309	0.463559	-0.631934
sp|P62195|PRS8_HUMAN	76	45597	26S protease regulatory subunit 8 OS=Homo sapiens GN=PSMC5 PE=1 SV=1	1.45979	1.20417	0.545758	0.268038	0.13886
sp|P22626|ROA2_HUMAN	220	37407	Heterogeneous nuclear ribonucleoproteins A2/B1 OS=Homo sapiens GN=HNRNPA2B1 PE=1 SV=2	1.30128	1.16514	0.37993	0.220508	0.0797112
sp|Q8BG05|ROA3_MOUSE	49	39628	Heterogeneous nuclear ribonucleoprotein A3 OS=Mus musculus GN=Hnrnpa3 PE=1 SV=1	1.18168	0.760407	0.24084	-0.395156	0.317998
sp|Q8VCM7|FIBG_MOUSE	308	49360	Fibrinogen gamma chain OS=Mus musculus GN=Fgg PE=2 SV=1	0.996701	1.13069	-0.00476673	0.1772	-0.0909835
sp|Q3TXS7|PSMD1_MOUSE	66	105663	26S proteasome non-ATPase regulatory subunit 1 OS=Mus musculus GN=Psmd1 PE=1 SV=1	1.25036	1.03692	0.322348	0.0523115	0.135018
sp|P15311|EZRI_HUMAN	90	69370	Ezrin OS=Homo sapiens GN=EZR PE=1 SV=4	0.958235	1.6823	-0.0615487	0.750435	-0.405992
sp|Q9D8W5|PSD12_MOUSE	244	52861	26S proteasome non-ATPase regulatory subunit 12 OS=Mus musculus GN=Psmd12 PE=2 SV=4	1.23029	0.731802	0.298993	-0.450475	0.374734
sp|P04406|G3P_HUMAN	1157	36030	Glyceraldehyde-3-phosphate dehydrogenase OS=Homo sapiens GN=GAPDH PE=1 SV=3	1.26683	1.27136	0.341221	0.346376	-0.00257736
sp|Q9CZU6|CISY_MOUSE	127	51703	Citrate synthase	1.19849	0.789432	0.261218	-0.341113	0.301166
sp|O00487|PSDE_HUMAN	130	34555	26S proteasome non-ATPase regulatory subunit 14 OS=Homo sapiens GN=PSMD14 PE=1 SV=1	1.9632	3.79581	0.973209	1.92441	-0.475599
sp|P35268|RL22_HUMAN	43	14778	60S ribosomal protein L22 OS=Homo sapiens GN=RPL22 PE=1 SV=2	0.72853	0.768574	-0.456939	-0.379744	-0.0385975
sp|O76021|RL1D1_HUMAN	83	54939	Ribosomal L1 domain-containing protein 1 OS=Homo sapiens GN=RSL1D1 PE=1 SV=3	0.990123	1.5319	-0.0143208	0.615323	-0.314822
sp|Q60932|VDAC1_MOUSE	134	32331	Voltage-dependent anion-selective channel protein 1 OS=Mus musculus GN=Vdac1 PE=1 SV=3	0.888506	0.836067	-0.170547	-0.25831	0.0438815
sp|Q9Y4L1|HYOU1_HUMAN	74	111266	Hypoxia up-regulated protein 1 OS=Homo sapiens GN=HYOU1 PE=1 SV=1	0.305436	0.553261	-1.71106	-0.853968	-0.428544
sp|P43358|MAGA4_HUMAN	82	34877	Melanoma-associated antigen 4 OS=Homo sapiens GN=MAGEA4 PE=1 SV=2	0.982077	1.28812	-0.0260922	0.365263	-0.195677
sp|O43175|SERA_HUMAN	127	56614	D-3-phosphoglycerate dehydrogenase OS=Homo sapiens GN=PHGDH PE=1 SV=4	0.912625	0.788995	-0.131907	-0.341912	0.105003
sp|O00629|IMA4_HUMAN	132	57851	Importin subunit alpha-4 OS=Homo sapiens GN=KPNA4 PE=1 SV=1	4.51288	1.51087	2.17405	0.595382	0.789332
sp|P29788|VTNC_MOUSE	125	54814	Vitronectin OS=Mus musculus GN=Vtn PE=1 SV=2	1.02734	0.427531	0.0389121	-1.2259	0.632405
sp|P29401|TKT_HUMAN	283	67835	Transketolase OS=Homo sapiens GN=TKT PE=1 SV=3	1.34719	1.42106	0.429953	0.506968	-0.0385075
sp|P26638|SYSC_MOUSE	43	58352	Serine--tRNA ligase	0.614186	0.742523	-0.703252	-0.429492	-0.13688
sp|Q3TDN2|FAF2_MOUSE	83	52438	FAS-associated factor 2 OS=Mus musculus GN=Faf2 PE=2 SV=2	0.57821	1.01764	-0.790334	0.0252328	-0.407783
sp|P50395|GDIB_HUMAN	67	50631	Rab GDP dissociation inhibitor beta OS=Homo sapiens GN=GDI2 PE=1 SV=2	0.699508	0.655312	-0.515588	-0.609745	0.0470789
sp|P08113|ENPL_MOUSE	336	92418	Endoplasmin OS=Mus musculus GN=Hsp90b1 PE=1 SV=2	0.738258	1.24912	-0.437803	0.320911	-0.379357
sp|P07737|PROF1_HUMAN	474	15045	Profilin-1 OS=Homo sapiens GN=PFN1 PE=1 SV=2	1.20288	1.05115	0.266492	0.0719711	0.0972606
sp|P08107|HSP71_HUMAN	182	70009	Heat shock 70 kDa protein 1A/1B OS=Homo sapiens GN=HSPA1A PE=1 SV=5	1.03889	1.15254	0.0550444	0.204821	-0.0748884
sp|P19324|SERPH_MOUSE	172	46504	Serpin H1 OS=Mus musculus GN=Serpinh1 PE=1 SV=3	N/A	N/A	N/A	N/A	N/A
sp|P62314|SMD1_HUMAN	92	13273	Small nuclear ribonucleoprotein Sm D1 OS=Homo sapiens GN=SNRPD1 PE=1 SV=1	0.831948	1.26164	-0.265434	0.335297	-0.300366
sp|Q9JMH6|TRXR1_MOUSE	114	67042	Thioredoxin reductase 1	1.21498	0.894252	0.280927	-0.161247	0.221087
sp|P11277|SPTB1_HUMAN	66	246316	Spectrin beta chain	0.642983	0.907447	-0.637147	-0.140114	-0.248517
sp|P14625|ENPL_HUMAN	425	92411	Endoplasmin OS=Homo sapiens GN=HSP90B1 PE=1 SV=1	1.09466	1.0595	0.130481	0.0833789	0.023551
sp|P22892|AP1G1_MOUSE	42	91292	AP-1 complex subunit gamma-1 OS=Mus musculus GN=Ap1g1 PE=1 SV=3	0.833126	1.58882	-0.263393	0.667957	-0.465675
sp|Q14974|IMB1_HUMAN	209	97108	Importin subunit beta-1 OS=Homo sapiens GN=KPNB1 PE=1 SV=2	0.87866	0.916158	-0.186622	-0.126332	-0.0301453
sp|Q9DCH4|EIF3F_MOUSE	126	37960	Eukaryotic translation initiation factor 3 subunit F OS=Mus musculus GN=Eif3f PE=1 SV=2	1.07765	0.563958	0.107893	-0.826339	0.467116
sp|Q7TMM9|TBB2A_MOUSE	756	49875	Tubulin beta-2A chain OS=Mus musculus GN=Tubb2a PE=1 SV=1	1.1235	1.19894	0.167998	0.261756	-0.0468789
sp|P61981|1433G_HUMAN	232	28285	14-3-3 protein gamma OS=Homo sapiens GN=YWHAG PE=1 SV=2	0.648745	0.366152	-0.624276	-1.44948	0.412604
sp|Q99020|ROAA_MOUSE	60	30812	Heterogeneous nuclear ribonucleoprotein A/B OS=Mus musculus GN=Hnrnpab PE=1 SV=1	1.06869	1.15023	0.0958396	0.201922	-0.0530411
sp|Q8R081|HNRPL_MOUSE	341	63923	Heterogeneous nuclear ribonucleoprotein L OS=Mus musculus GN=Hnrnpl PE=1 SV=2	1.17053	1.13928	0.227157	0.188123	0.0195174
sp|P62304|RUXE_HUMAN	43	10797	Small nuclear ribonucleoprotein E OS=Homo sapiens GN=SNRPE PE=1 SV=1	1.00575	1.26832	0.00827309	0.342923	-0.167325
sp|Q8BKC5|IPO5_MOUSE	144	123511	Importin-5 OS=Mus musculus GN=Ipo5 PE=1 SV=3	0.739215	0.839147	-0.435934	-0.253005	-0.0914646
sp|P46783|RS10_HUMAN	97	18886	40S ribosomal protein S10 OS=Homo sapiens GN=RPS10 PE=1 SV=1	1.28734	1.00694	0.36439	0.00998253	0.177204
sp|Q02878|RL6_HUMAN	125	32708	60S ribosomal protein L6 OS=Homo sapiens GN=RPL6 PE=1 SV=3	1.25221	0.908578	0.324472	-0.138317	0.231395
sp|P13645|K1C10_HUMAN	67	58792	Keratin	3.25438	0.49989	1.70238	-1.00032	1.35135
sp|Q99NB9|SF3B1_MOUSE	119	145724	Splicing factor 3B subunit 1 OS=Mus musculus GN=Sf3b1 PE=1 SV=1	0.91027	0.847611	-0.135634	-0.238525	0.0514458
sp|P07814|SYEP_HUMAN	142	170483	Bifunctional glutamate/proline--tRNA ligase OS=Homo sapiens GN=EPRS PE=1 SV=5	0.898618	0.936489	-0.15422	-0.0946667	-0.0297767
sp|P62258|1433E_HUMAN	564	29155	14-3-3 protein epsilon OS=Homo sapiens GN=YWHAE PE=1 SV=1	1.74756	2.05462	0.805338	1.03887	-0.116765
sp|P04792|HSPB1_HUMAN	80	22768	Heat shock protein beta-1 OS=Homo sapiens GN=HSPB1 PE=1 SV=2	0.92885	1.23433	-0.106483	0.303733	-0.205108
sp|Q07666|KHDR1_HUMAN	76	48197	KH domain-containing	1.78309	0.776839	0.834378	-0.364312	0.599345
sp|Q9NR30|DDX21_HUMAN	76	87290	Nucleolar RNA helicase 2 OS=Homo sapiens GN=DDX21 PE=1 SV=5	1.35685	1.23439	0.440257	0.303801	0.0682277
sp|P07195|LDHB_HUMAN	417	36615	L-lactate dehydrogenase B chain OS=Homo sapiens GN=LDHB PE=1 SV=2	1.50891	1.54953	0.593508	0.631828	-0.0191598
sp|P62805|H4_HUMAN	446	11360	Histone H4 OS=Homo sapiens GN=HIST1H4A PE=1 SV=2	1.16902	1.04359	0.225294	0.0615513	0.0818712
sp|Q92616|GCN1L_HUMAN	96	292572	Translational activator GCN1 OS=Homo sapiens GN=GCN1L1 PE=1 SV=6	1.08229	0.791505	0.114089	-0.337329	0.225709
sp|Q6ZQ06|QN1_MOUSE	41	160757	Protein QN1 homolog OS=Mus musculus GN=Kiaa1009 PE=1 SV=2	0.813061	1.31423	-0.298564	0.394222	-0.346393
sp|Q96HE7|ERO1A_HUMAN	60	54358	ERO1-like protein alpha OS=Homo sapiens GN=ERO1L PE=1 SV=2	1.26049	1.35678	0.333989	0.440187	-0.0530991
sp|Q9UNM6|PSD13_HUMAN	88	42918	26S proteasome non-ATPase regulatory subunit 13 OS=Homo sapiens GN=PSMD13 PE=1 SV=2	0.456749	0.996621	-1.13053	-0.00488295	-0.562822
sp|P04844|RPN2_HUMAN	109	69241	Dolichyl-diphosphooligosaccharide--protein glycosyltransferase subunit 2 OS=Homo sapiens GN=RPN2 PE=1 SV=3	0.9902	0.538014	-0.0142076	-0.894284	0.440038
sp|P56399|UBP5_MOUSE	56	95772	Ubiquitin carboxyl-terminal hydrolase 5 OS=Mus musculus GN=Usp5 PE=1 SV=1	0.854532	0.511759	-0.226793	-0.966465	0.369836
sp|Q7KZF4|SND1_HUMAN	110	101934	Staphylococcal nuclease domain-containing protein 1 OS=Homo sapiens GN=SND1 PE=1 SV=1	0.984115	1.40434	-0.0231007	0.489897	-0.256499
sp|P63244|GBLP_HUMAN	87	35055	Guanine nucleotide-binding protein subunit beta-2-like 1 OS=Homo sapiens GN=GNB2L1 PE=1 SV=3	0.865526	1.32002	-0.20835	0.400556	-0.304453
sp|Q9H3U1|UN45A_HUMAN	87	103011	Protein unc-45 homolog A OS=Homo sapiens GN=UNC45A PE=1 SV=1	0.566858	0.903743	-0.81894	-0.146015	-0.336463
sp|P61619|S61A1_HUMAN	260	52231	Protein transport protein Sec61 subunit alpha isoform 1 OS=Homo sapiens GN=SEC61A1 PE=1 SV=2	0.689391	1.27473	-0.536606	0.350187	-0.443397
sp|P11940|PABP1_HUMAN	77	70626	Polyadenylate-binding protein 1 OS=Homo sapiens GN=PABPC1 PE=1 SV=2	0.753388	1.43011	-0.408534	0.516125	-0.462329
sp|Q8NGZ5|OR2G2_HUMAN	56	35535	Olfactory receptor 2G2 OS=Homo sapiens GN=OR2G2 PE=2 SV=1	1.02951	1.05352	0.0419619	0.0752135	-0.0166258
sp|Q8K310|MATR3_MOUSE	233	94572	Matrin-3 OS=Mus musculus GN=Matr3 PE=1 SV=1	1.26522	1.40724	0.339386	0.49287	-0.076742
sp|P26373|RL13_HUMAN	83	24247	60S ribosomal protein L13 OS=Homo sapiens GN=RPL13 PE=1 SV=4	1.38904	0.91433	0.474086	-0.129213	0.301649
sp|Q5T2N8|ATD3C_HUMAN	133	46350	ATPase family AAA domain-containing protein 3C OS=Homo sapiens GN=ATAD3C PE=1 SV=2	0.760791	0.707666	-0.394428	-0.49886	0.0522162
sp|P60981|DEST_HUMAN	46	18493	Destrin OS=Homo sapiens GN=DSTN PE=1 SV=3	1.03266	1.34053	0.0463681	0.422805	-0.188219
sp|Q8BP67|RL24_MOUSE	63	17768	60S ribosomal protein L24 OS=Mus musculus GN=Rpl24 PE=2 SV=2	0.978022	0.990605	-0.0320608	-0.0136188	-0.00922101
sp|Q3V0K9|PLSI_MOUSE	41	70363	Plastin-1 OS=Mus musculus GN=Pls1 PE=2 SV=1	0.582002	0.63312	-0.780903	-0.65945	-0.0607265
sp|P07724|ALBU_MOUSE	1826	68648	Serum albumin OS=Mus musculus GN=Alb PE=1 SV=3	0.506012	0.45861	-0.982758	-1.12466	0.0709506
sp|P62333|PRS10_HUMAN	60	44145	26S protease regulatory subunit 10B OS=Homo sapiens GN=PSMC6 PE=1 SV=1	0.781786	1.3271	-0.355154	0.408278	-0.381716
sp|Q99MN1|SYK_MOUSE	61	67796	Lysine--tRNA ligase OS=Mus musculus GN=Kars PE=1 SV=1	0.688281	1.2045	-0.53893	0.26843	-0.40368
sp|Q9Z1Q5|CLIC1_MOUSE	94	26996	Chloride intracellular channel protein 1 OS=Mus musculus GN=Clic1 PE=1 SV=3	1.0828	0.892112	0.11477	-0.164704	0.139737
sp|P00558|PGK1_HUMAN	357	44586	Phosphoglycerate kinase 1 OS=Homo sapiens GN=PGK1 PE=1 SV=3	1.56731	1.50117	0.648295	0.58609	0.0311024

## Sheet: S4-3
Table S4-3: The S values of proteins identified in the duplicate experiment by using normalization method 3.
Note:	The protein abundance ratios shown are normalized protein abundance ratios.
				Protein abundance ratio		Log2(protein abundance ratio)			Mean of S value	S.D. of S value
				T1α/C1α	T1β/C1β	Log2(T1α/C1α)	Log2(T1β/C1β)		0.162648	0.299732
Accession	Protein score	Protein mass	Description	116/114	117/115	Log2(116/114)	Log2(117/115)	S value
sp|P05455|LA_HUMAN	115	46808	Lupus La protein OS=Homo sapiens GN=SSB PE=1 SV=2	0.935286	0.644527	-0.0965203	-0.633686	0.268583
sp|P15880|RS2_HUMAN	165	31305	40S ribosomal protein S2 OS=Homo sapiens GN=RPS2 PE=1 SV=2	0.843989	1.20369	-0.244704	0.267458	-0.256081
sp|Q10713|MPPA_HUMAN	104	58216	Mitochondrial-processing peptidase subunit alpha OS=Homo sapiens GN=PMPCA PE=1 SV=2	N/A	N/A	N/A	N/A	N/A
sp|P68371|TBB4B_HUMAN	781	49799	Tubulin beta-4B chain OS=Homo sapiens GN=TUBB4B PE=1 SV=1	1.18416	1.11599	0.243868	0.15833	0.0427692
sp|Q00839|HNRPU_HUMAN	141	90528	Heterogeneous nuclear ribonucleoprotein U OS=Homo sapiens GN=HNRNPU PE=1 SV=6	1.07491	1.26366	0.104221	0.337607	-0.116693
sp|Q9QWR8|NAGAB_MOUSE	66	47204	Alpha-N-acetylgalactosaminidase OS=Mus musculus GN=Naga PE=2 SV=2	N/A	N/A	N/A	N/A	N/A
sp|P23528|COF1_HUMAN	196	18491	Cofilin-1 OS=Homo sapiens GN=CFL1 PE=1 SV=3	0.903412	0.879111	-0.146544	-0.185883	0.0196694
sp|Q61937|NPM_MOUSE	329	32540	Nucleophosmin OS=Mus musculus GN=Npm1 PE=1 SV=1	0.890277	0.989563	-0.167674	-0.0151367	-0.0762688
sp|P04075|ALDOA_HUMAN	173	39395	Fructose-bisphosphate aldolase A OS=Homo sapiens GN=ALDOA PE=1 SV=2	1.06478	1.02478	0.0905572	0.0353172	0.02762
sp|Q9Z331|K2C6B_MOUSE	115	60285	Keratin	1.27851	0.777575	0.354461	-0.362947	0.358704
sp|Q9CR57|RL14_MOUSE	58	23549	60S ribosomal protein L14 OS=Mus musculus GN=Rpl14 PE=2 SV=3	1.05082	1.09986	0.0715194	0.137317	-0.0328987
sp|P15927|RFA2_HUMAN	66	29228	Replication protein A 32 kDa subunit OS=Homo sapiens GN=RPA2 PE=1 SV=1	0.842068	0.583683	-0.247992	-0.776744	0.264376
sp|Q9Z2Z9|GFPT2_MOUSE	240	76960	Glucosamine--fructose-6-phosphate aminotransferase [isomerizing] 2 OS=Mus musculus GN=Gfpt2 PE=2 SV=3	0.63117	0.313724	-0.663899	-1.67243	0.504267
sp|O00764|PDXK_HUMAN	47	35080	Pyridoxal kinase OS=Homo sapiens GN=PDXK PE=1 SV=1	0.295623	0.240108	-1.75817	-2.05825	0.150038
sp|P30101|PDIA3_HUMAN	61	56747	Protein disulfide-isomerase A3 OS=Homo sapiens GN=PDIA3 PE=1 SV=4	0.552429	0.376279	-0.856139	-1.41013	0.276994
sp|Q6P2Q9|PRP8_HUMAN	187	273427	Pre-mRNA-processing-splicing factor 8 OS=Homo sapiens GN=PRPF8 PE=1 SV=2	0.610401	0.567826	-0.712171	-0.81648	0.0521547
sp|P62277|RS13_HUMAN	74	17212	40S ribosomal protein S13 OS=Homo sapiens GN=RPS13 PE=1 SV=2	0.985909	0.891158	-0.0204735	-0.166248	0.072887
sp|Q06830|PRDX1_HUMAN	260	22096	Peroxiredoxin-1 OS=Homo sapiens GN=PRDX1 PE=1 SV=1	0.863167	1.01248	-0.212288	0.0178944	-0.115091
sp|P14131|RS16_MOUSE	135	16435	40S ribosomal protein S16 OS=Mus musculus GN=Rps16 PE=2 SV=4	0.973221	1.09025	-0.0391604	0.124656	-0.0819081
sp|P49327|FAS_HUMAN	412	273254	Fatty acid synthase OS=Homo sapiens GN=FASN PE=1 SV=3	0.716932	0.528575	-0.480091	-0.919821	0.219865
sp|P38646|GRP75_HUMAN	293	73635	Stress-70 protein	0.982083	1.04233	-0.0260826	0.0598071	-0.0429448
sp|Q9EPL8|IPO7_MOUSE	70	119410	Importin-7 OS=Mus musculus GN=Ipo7 PE=1 SV=2	0.487336	0.431333	-1.03701	-1.21313	0.0880568
sp|P36873|PP1G_HUMAN	160	36960	Serine/threonine-protein phosphatase PP1-gamma catalytic subunit OS=Homo sapiens GN=PPP1CC PE=1 SV=1	0.854784	0.850184	-0.226368	-0.234152	0.00389211
sp|P07237|PDIA1_HUMAN	64	57081	Protein disulfide-isomerase OS=Homo sapiens GN=P4HB PE=1 SV=3	0.967074	0.866111	-0.0483017	-0.207377	0.0795374
sp|O75643|U520_HUMAN	69	244353	U5 small nuclear ribonucleoprotein 200 kDa helicase OS=Homo sapiens GN=SNRNP200 PE=1 SV=2	N/A	N/A	N/A	N/A	N/A
sp|Q91VC3|IF4A3_MOUSE	87	46810	Eukaryotic initiation factor 4A-III OS=Mus musculus GN=Eif4a3 PE=2 SV=3	0.779568	0.415565	-0.359253	-1.26685	0.4538
sp|P01942|HBA_MOUSE	491	15076	Hemoglobin subunit alpha OS=Mus musculus GN=Hba PE=1 SV=2	1.47807	1.3792	0.563718	0.46383	0.049944
sp|O00267|SPT5H_HUMAN	50	120925	Transcription elongation factor SPT5 OS=Homo sapiens GN=SUPT5H PE=1 SV=1	0.336235	0.412958	-1.57246	-1.27593	-0.148264
sp|P0C0S8|H2A1_HUMAN	438	14083	Histone H2A type 1 OS=Homo sapiens GN=HIST1H2AG PE=1 SV=2	N/A	N/A	N/A	N/A	N/A
sp|Q9UQ80|PA2G4_HUMAN	133	43759	Proliferation-associated protein 2G4 OS=Homo sapiens GN=PA2G4 PE=1 SV=3	0.689788	0.290442	-0.535774	-1.78368	0.623952
sp|Q01518|CAP1_HUMAN	167	51869	Adenylyl cyclase-associated protein 1 OS=Homo sapiens GN=CAP1 PE=1 SV=5	1.02646	0.55312	0.0376803	-0.854335	0.446008
sp|P50990|TCPQ_HUMAN	64	59583	T-complex protein 1 subunit theta OS=Homo sapiens GN=CCT8 PE=1 SV=4	0.780806	0.868056	-0.356964	-0.20414	-0.0764117
sp|P12004|PCNA_HUMAN	51	28750	Proliferating cell nuclear antigen OS=Homo sapiens GN=PCNA PE=1 SV=1	1.16953	0.835235	0.225923	-0.259746	0.242835
sp|Q6FI13|H2A2A_HUMAN	698	14087	Histone H2A type 2-A OS=Homo sapiens GN=HIST2H2AA3 PE=1 SV=3	N/A	N/A	N/A	N/A	N/A
sp|Q9JJI8|RL38_MOUSE	65	8199	60S ribosomal protein L38 OS=Mus musculus GN=Rpl38 PE=2 SV=3	1.07533	0.981435	0.10478	-0.0270348	0.0659072
sp|P45880|VDAC2_HUMAN	81	31547	Voltage-dependent anion-selective channel protein 2 OS=Homo sapiens GN=VDAC2 PE=1 SV=2	0.758401	0.814847	-0.398968	-0.2954	-0.051784
sp|Q922R8|PDIA6_MOUSE	244	48070	Protein disulfide-isomerase A6 OS=Mus musculus GN=Pdia6 PE=1 SV=3	0.670043	0.729751	-0.577674	-0.454524	-0.0615751
sp|Q13011|ECH1_HUMAN	259	35793	Delta(3	0.849116	0.557872	-0.235967	-0.841994	0.303014
sp|Q99K48|NONO_MOUSE	155	54506	Non-POU domain-containing octamer-binding protein OS=Mus musculus GN=Nono PE=1 SV=3	0.549642	0.241197	-0.863435	-2.05171	0.59414
sp|Q9D6Z1|NOP56_MOUSE	63	64424	Nucleolar protein 56 OS=Mus musculus GN=Nop56 PE=1 SV=2	0.610214	0.372584	-0.712614	-1.42436	0.355875
sp|Q62465|VAT1_MOUSE	59	43069	Synaptic vesicle membrane protein VAT-1 homolog OS=Mus musculus GN=Vat1 PE=1 SV=3	1.06192	0.403491	0.0866728	-1.30939	0.698032
sp|Q64522|H2A2B_MOUSE	580	14005	Histone H2A type 2-B OS=Mus musculus GN=Hist2h2ab PE=1 SV=3	0.897078	0.421822	-0.156694	-1.2453	0.544301
sp|Q9CQM2|ERD22_MOUSE	59	24438	ER lumen protein retaining receptor 2 OS=Mus musculus GN=Kdelr2 PE=2 SV=1	0.452537	0.268803	-1.14389	-1.89538	0.375745
sp|Q8VDD5|MYH9_MOUSE	321	226232	Myosin-9 OS=Mus musculus GN=Myh9 PE=1 SV=4	0.698266	0.630208	-0.518152	-0.6661	0.0739741
sp|Q04447|KCRB_MOUSE	68	42686	Creatine kinase B-type OS=Mus musculus GN=Ckb PE=1 SV=1	1.07112	1.2562	0.0991227	0.329071	-0.114974
sp|Q9C0K3|ARP3C_HUMAN	59	23697	Actin-related protein 3C OS=Homo sapiens GN=ACTR3C PE=2 SV=1	0.393638	0.284168	-1.34506	-1.81518	0.235064
sp|P60842|IF4A1_HUMAN	343	46125	Eukaryotic initiation factor 4A-I OS=Homo sapiens GN=EIF4A1 PE=1 SV=1	0.981129	0.951654	-0.0274853	-0.0714917	0.0220032
sp|P97496|SMRC1_MOUSE	75	122813	SWI/SNF complex subunit SMARCC1 OS=Mus musculus GN=Smarcc1 PE=1 SV=2	0.345001	0.407439	-1.53533	-1.29534	-0.119992
sp|Q91V92|ACLY_MOUSE	163	119651	ATP-citrate synthase OS=Mus musculus GN=Acly PE=1 SV=1	0.928906	0.853072	-0.106395	-0.229261	0.0614331
sp|Q01853|TERA_MOUSE	132	89266	Transitional endoplasmic reticulum ATPase OS=Mus musculus GN=Vcp PE=1 SV=4	1.02563	1.07849	0.0365126	0.109009	-0.0362483
sp|Q9D0E1|HNRPM_MOUSE	63	77597	Heterogeneous nuclear ribonucleoprotein M OS=Mus musculus GN=Hnrnpm PE=1 SV=3	0.9043	0.827883	-0.145126	-0.272502	0.0636877
sp|P26599|PTBP1_HUMAN	444	57186	Polypyrimidine tract-binding protein 1 OS=Homo sapiens GN=PTBP1 PE=1 SV=1	0.913367	0.828386	-0.130733	-0.271626	0.0704464
sp|Q9Z2X1|HNRPF_MOUSE	281	45701	Heterogeneous nuclear ribonucleoprotein F OS=Mus musculus GN=Hnrnpf PE=1 SV=3	1.29704	0.741121	0.375218	-0.432218	0.403718
sp|P15864|H12_MOUSE	211	21254	Histone H1.2 OS=Mus musculus GN=Hist1h1c PE=1 SV=2	0.94611	1.22115	-0.0799199	0.288245	-0.184083
sp|P60866|RS20_HUMAN	49	13364	40S ribosomal protein S20 OS=Homo sapiens GN=RPS20 PE=1 SV=1	0.974614	1.25321	-0.037097	0.325632	-0.181365
sp|P62841|RS15_HUMAN	242	17029	40S ribosomal protein S15 OS=Homo sapiens GN=RPS15 PE=1 SV=2	0.613506	0.316915	-0.704852	-1.65783	0.47649
sp|Q9JIF7|COPB_MOUSE	98	106998	Coatomer subunit beta OS=Mus musculus GN=Copb1 PE=1 SV=1	0.739739	0.557744	-0.434911	-0.842324	0.203707
sp|P23527|H2B1O_HUMAN	898	13898	Histone H2B type 1-O OS=Homo sapiens GN=HIST1H2BO PE=1 SV=3	1.10242	0.945831	0.140673	-0.0803455	0.110509
sp|Q8R4U0|STAB2_MOUSE	46	277348	Stabilin-2 OS=Mus musculus GN=Stab2 PE=1 SV=1	0.647966	0.880603	-0.62601	-0.183436	-0.221287
sp|P62318|SMD3_HUMAN	74	13907	Small nuclear ribonucleoprotein Sm D3 OS=Homo sapiens GN=SNRPD3 PE=1 SV=1	0.945266	1.20173	-0.0812072	0.265117	-0.173162
sp|P08670|VIME_HUMAN	602	53619	Vimentin OS=Homo sapiens GN=VIM PE=1 SV=4	1.09589	1.04859	0.132107	0.0684556	0.0318256
sp|P17844|DDX5_HUMAN	85	69105	Probable ATP-dependent RNA helicase DDX5 OS=Homo sapiens GN=DDX5 PE=1 SV=1	0.996779	0.971033	-0.00465468	-0.0424083	0.0188768
sp|P46777|RL5_HUMAN	49	34341	60S ribosomal protein L5 OS=Homo sapiens GN=RPL5 PE=1 SV=3	0.919702	0.89288	-0.120762	-0.163462	0.0213498
sp|Q5VTE0|EF1A3_HUMAN	982	50153	Putative elongation factor 1-alpha-like 3 OS=Homo sapiens GN=EEF1A1P5 PE=5 SV=1	1.11699	1.15236	0.159615	0.204589	-0.0224869
sp|P07437|TBB5_HUMAN	983	49639	Tubulin beta chain OS=Homo sapiens GN=TUBB PE=1 SV=2	1.03534	1.03749	0.0500993	0.0530947	-0.0014977
sp|Q96P70|IPO9_HUMAN	217	115889	Importin-9 OS=Homo sapiens GN=IPO9 PE=1 SV=3	N/A	N/A	N/A	N/A	N/A
sp|P40227|TCPZ_HUMAN	423	57988	T-complex protein 1 subunit zeta OS=Homo sapiens GN=CCT6A PE=1 SV=3	0.773293	0.819557	-0.370913	-0.287083	-0.0419148
sp|P21266|GSTM3_HUMAN	106	26542	Glutathione S-transferase Mu 3 OS=Homo sapiens GN=GSTM3 PE=1 SV=3	0.75128	0.351351	-0.412577	-1.50901	0.548219
sp|P48643|TCPE_HUMAN	448	59633	T-complex protein 1 subunit epsilon OS=Homo sapiens GN=CCT5 PE=1 SV=1	0.658414	0.399913	-0.602934	-1.32224	0.359655
sp|Q08211|DHX9_HUMAN	350	140869	ATP-dependent RNA helicase A OS=Homo sapiens GN=DHX9 PE=1 SV=4	0.773271	0.523818	-0.370954	-0.932861	0.280954
sp|P40926|MDHM_HUMAN	178	35481	Malate dehydrogenase	1.09846	1.39847	0.135487	0.483846	-0.17418
sp|P12956|XRCC6_HUMAN	328	69799	X-ray repair cross-complementing protein 6 OS=Homo sapiens GN=XRCC6 PE=1 SV=2	1.04995	1.02914	0.070314	0.0414341	0.01444
sp|P53985|MOT1_HUMAN	90	53909	Monocarboxylate transporter 1 OS=Homo sapiens GN=SLC16A1 PE=1 SV=3	0.144146	0.0366196	-2.7944	-4.77124	0.988423
sp|Q9JKF1|IQGA1_MOUSE	144	188638	Ras GTPase-activating-like protein IQGAP1 OS=Mus musculus GN=Iqgap1 PE=1 SV=1	N/A	N/A	N/A	N/A	N/A
sp|P23953|EST1C_MOUSE	60	61017	Carboxylesterase 1C OS=Mus musculus GN=Ces1c PE=1 SV=4	0.348309	0.212067	-1.52156	-2.2374	0.357923
sp|P25705|ATPA_HUMAN	567	59714	ATP synthase subunit alpha	0.964141	0.781095	-0.0526843	-0.35643	0.151873
sp|P42704|LPPRC_HUMAN	374	157805	Leucine-rich PPR motif-containing protein	0.85039	0.741777	-0.233804	-0.430943	0.0985697
sp|P80315|TCPD_MOUSE	210	58030	T-complex protein 1 subunit delta OS=Mus musculus GN=Cct4 PE=1 SV=3	0.834684	0.830231	-0.260698	-0.268415	0.00385838
sp|P31943|HNRH1_HUMAN	325	49198	Heterogeneous nuclear ribonucleoprotein H OS=Homo sapiens GN=HNRNPH1 PE=1 SV=4	1.12738	0.920357	0.172974	-0.119734	0.146354
sp|Q8K0E8|FIBB_MOUSE	558	54718	Fibrinogen beta chain OS=Mus musculus GN=Fgb PE=2 SV=1	1.0402	1.23489	0.0568662	0.304378	-0.123756
sp|Q9Y241|HIG1A_HUMAN	47	10136	HIG1 domain family member 1A OS=Homo sapiens GN=HIGD1A PE=1 SV=1	0.581252	0.20104	-0.782763	-2.31444	0.76584
sp|P78371|TCPB_HUMAN	251	57452	T-complex protein 1 subunit beta OS=Homo sapiens GN=CCT2 PE=1 SV=4	0.849738	0.926551	-0.23491	-0.110057	-0.0624267
sp|P56134|ATPK_HUMAN	66	10911	ATP synthase subunit f	0.892096	0.794677	-0.164729	-0.33156	0.0834154
sp|Q91YQ5|RPN1_MOUSE	82	68486	Dolichyl-diphosphooligosaccharide--protein glycosyltransferase subunit 1 OS=Mus musculus GN=Rpn1 PE=2 SV=1	0.614326	0.821092	-0.702924	-0.284385	-0.20927
sp|P26641|EF1G_HUMAN	221	50087	Elongation factor 1-gamma OS=Homo sapiens GN=EEF1G PE=1 SV=3	0.961128	0.919654	-0.0571998	-0.120837	0.0318184
sp|P28656|NP1L1_MOUSE	134	45317	Nucleosome assembly protein 1-like 1 OS=Mus musculus GN=Nap1l1 PE=1 SV=2	0.976734	0.7835	-0.0339621	-0.351996	0.159017
sp|P52209|6PGD_HUMAN	183	53106	6-phosphogluconate dehydrogenase	0.741234	0.326805	-0.431999	-1.6135	0.590751
sp|Q5VYK3|ECM29_HUMAN	57	204160	Proteasome-associated protein ECM29 homolog OS=Homo sapiens GN=ECM29 PE=1 SV=2	N/A	N/A	N/A	N/A	N/A
sp|P18124|RL7_HUMAN	80	29207	60S ribosomal protein L7 OS=Homo sapiens GN=RPL7 PE=1 SV=1	1.08946	1.25871	0.123612	0.33195	-0.104169
sp|Q9CXY6|ILF2_MOUSE	151	43035	Interleukin enhancer-binding factor 2 OS=Mus musculus GN=Ilf2 PE=1 SV=1	1.06007	0.546548	0.0841618	-0.871581	0.477871
sp|P11021|GRP78_HUMAN	133	72288	78 kDa glucose-regulated protein OS=Homo sapiens GN=HSPA5 PE=1 SV=2	0.751652	1.22353	-0.411864	0.291047	-0.351456
sp|P62701|RS4X_HUMAN	114	29579	40S ribosomal protein S4	0.853687	1.00266	-0.228221	0.00383954	-0.11603
sp|Q5DTU0|AF1L2_MOUSE	41	92118	Actin filament-associated protein 1-like 2 OS=Mus musculus GN=Afap1l2 PE=1 SV=2	N/A	N/A	N/A	N/A	N/A
sp|Q15366|PCBP2_HUMAN	71	38556	Poly(rC)-binding protein 2 OS=Homo sapiens GN=PCBP2 PE=1 SV=1	0.772494	0.343381	-0.372404	-1.54212	0.584857
sp|P06733|ENOA_HUMAN	1361	47139	Alpha-enolase OS=Homo sapiens GN=ENO1 PE=1 SV=2	1.49158	1.40501	0.576839	0.490583	0.0431282
sp|Q9ERK4|XPO2_MOUSE	367	110384	Exportin-2 OS=Mus musculus GN=Cse1l PE=2 SV=1	1.3101	1.27409	0.389682	0.349465	0.0201085
sp|P43686|PRS6B_HUMAN	83	47337	26S protease regulatory subunit 6B OS=Homo sapiens GN=PSMC4 PE=1 SV=2	0.719321	0.348557	-0.475292	-1.52053	0.52262
sp|Q8CI94|PYGB_MOUSE	44	96668	Glycogen phosphorylase	0.605611	0.257495	-0.723536	-1.95738	0.616923
sp|Q6PKG0|LARP1_HUMAN	48	123434	La-related protein 1 OS=Homo sapiens GN=LARP1 PE=1 SV=2	0.843287	0.191263	-0.245904	-2.38637	1.07023
sp|Q9ERD7|TBB3_MOUSE	535	50386	Tubulin beta-3 chain OS=Mus musculus GN=Tubb3 PE=1 SV=1	0.910555	0.838992	-0.135182	-0.253272	0.0590452
sp|A6NIZ1|RP1BL_HUMAN	106	20912	Ras-related protein Rap-1b-like protein OS=Homo sapiens PE=2 SV=1	0.854582	0.894654	-0.226709	-0.160598	-0.0330557
sp|P06744|G6PI_HUMAN	258	63107	Glucose-6-phosphate isomerase OS=Homo sapiens GN=GPI PE=1 SV=4	1.24899	1.27009	0.320758	0.344933	-0.0120872
sp|P50454|SERPH_HUMAN	194	46411	Serpin H1 OS=Homo sapiens GN=SERPINH1 PE=1 SV=2	0.787343	0.42937	-0.344936	-1.21971	0.437385
sp|P22314|UBA1_HUMAN	822	117774	Ubiquitin-like modifier-activating enzyme 1 OS=Homo sapiens GN=UBA1 PE=1 SV=3	0.952692	0.844471	-0.0699188	-0.24388	0.0869808
sp|P40939|ECHA_HUMAN	76	82947	Trifunctional enzyme subunit alpha	0.427204	0.398449	-1.227	-1.32753	0.0502644
sp|P62244|RS15A_HUMAN	45	14830	40S ribosomal protein S15a OS=Homo sapiens GN=RPS15A PE=1 SV=2	0.674086	0.691608	-0.568996	-0.531973	-0.0185114
sp|P11169|GTR3_HUMAN	258	53889	Solute carrier family 2	0.910684	0.926674	-0.134978	-0.109867	-0.0125558
sp|P08238|HS90B_HUMAN	1563	83212	Heat shock protein HSP 90-beta OS=Homo sapiens GN=HSP90AB1 PE=1 SV=4	0.950935	1.10375	-0.0725821	0.142409	-0.107496
sp|P08758|ANXA5_HUMAN	463	35914	Annexin A5 OS=Homo sapiens GN=ANXA5 PE=1 SV=2	0.691361	0.691786	-0.532488	-0.531602	-0.000443298
sp|P17066|HSP76_HUMAN	182	70984	Heat shock 70 kDa protein 6 OS=Homo sapiens GN=HSPA6 PE=1 SV=2	N/A	N/A	N/A	N/A	N/A
sp|O35129|PHB2_MOUSE	102	33276	Prohibitin-2 OS=Mus musculus GN=Phb2 PE=1 SV=1	0.894016	0.665144	-0.161627	-0.588262	0.213317
sp|P31948|STIP1_HUMAN	48	62599	Stress-induced-phosphoprotein 1 OS=Homo sapiens GN=STIP1 PE=1 SV=1	0.787827	0.964447	-0.344049	-0.0522267	-0.145911
sp|P62280|RS11_HUMAN	72	18419	40S ribosomal protein S11 OS=Homo sapiens GN=RPS11 PE=1 SV=3	1.03717	1.23135	0.0526578	0.300244	-0.123793
sp|Q7Z5Q5|DPOLN_HUMAN	46	100244	DNA polymerase nu OS=Homo sapiens GN=POLN PE=1 SV=2	N/A	N/A	N/A	N/A	N/A
sp|Q68FD5|CLH_MOUSE	367	191435	Clathrin heavy chain 1 OS=Mus musculus GN=Cltc PE=1 SV=3	1.22342	0.586452	0.290917	-0.769916	0.530416
sp|P35232|PHB_HUMAN	232	29786	Prohibitin OS=Homo sapiens GN=PHB PE=1 SV=1	0.799983	0.47365	-0.321959	-1.07811	0.378074
sp|P06576|ATPB_HUMAN	1413	56525	ATP synthase subunit beta	0.983363	0.981115	-0.0242034	-0.0275057	0.00165117
sp|P18206|VINC_HUMAN	230	123722	Vinculin OS=Homo sapiens GN=VCL PE=1 SV=4	0.675427	0.326168	-0.566129	-1.61631	0.525091
sp|P22087|FBRL_HUMAN	168	33763	rRNA 2'-O-methyltransferase fibrillarin OS=Homo sapiens GN=FBL PE=1 SV=2	0.772845	0.214604	-0.371749	-2.22025	0.92425
sp|O00571|DDX3X_HUMAN	78	73198	ATP-dependent RNA helicase DDX3X OS=Homo sapiens GN=DDX3X PE=1 SV=3	0.348896	0.568415	-1.51913	-0.814983	-0.352075
sp|Q12931|TRAP1_HUMAN	319	80060	Heat shock protein 75 kDa	N/A	N/A	N/A	N/A	N/A
sp|P22695|QCR2_HUMAN	107	48413	Cytochrome b-c1 complex subunit 2	0.731704	0.865159	-0.450668	-0.208963	-0.120852
sp|Q91X72|HEMO_MOUSE	52	51285	Hemopexin OS=Mus musculus GN=Hpx PE=1 SV=2	0.684582	0.552734	-0.546705	-0.855344	0.15432
sp|P13639|EF2_HUMAN	937	95277	Elongation factor 2 OS=Homo sapiens GN=EEF2 PE=1 SV=4	0.988695	1.04325	-0.0164028	0.0610804	-0.0387416
sp|P00918|CAH2_HUMAN	128	29228	Carbonic anhydrase 2 OS=Homo sapiens GN=CA2 PE=1 SV=2	0.811287	0.919485	-0.301716	-0.121102	-0.0903068
sp|Q9Y2X3|NOP58_HUMAN	135	59541	Nucleolar protein 58 OS=Homo sapiens GN=NOP58 PE=1 SV=1	1.18256	0.762738	0.241913	-0.39074	0.316326
sp|Q3TEA8|HP1B3_MOUSE	73	60829	Heterochromatin protein 1-binding protein 3 OS=Mus musculus GN=Hp1bp3 PE=1 SV=1	0.662307	0.165143	-0.594427	-2.59821	1.00189
sp|P61204|ARF3_HUMAN	268	20588	ADP-ribosylation factor 3 OS=Homo sapiens GN=ARF3 PE=1 SV=2	0.841596	0.95172	-0.248801	-0.0713911	-0.0887047
sp|Q13200|PSMD2_HUMAN	253	100136	26S proteasome non-ATPase regulatory subunit 2 OS=Homo sapiens GN=PSMD2 PE=1 SV=3	0.441694	0.266189	-1.17888	-1.90948	0.365299
sp|Q60605|MYL6_MOUSE	60	16919	Myosin light polypeptide 6 OS=Mus musculus GN=Myl6 PE=1 SV=3	0.760608	0.531873	-0.394774	-0.910845	0.258035
sp|P60174|TPIS_HUMAN	138	30772	Triosephosphate isomerase OS=Homo sapiens GN=TPI1 PE=1 SV=3	1.02345	1.11058	0.033443	0.151309	-0.0589332
sp|P02088|HBB1_MOUSE	1575	15830	Hemoglobin subunit beta-1 OS=Mus musculus GN=Hbb-b1 PE=1 SV=2	1.32181	1.52113	0.402517	0.605145	-0.101314
sp|P07355|ANXA2_HUMAN	280	38580	Annexin A2 OS=Homo sapiens GN=ANXA2 PE=1 SV=2	1.14681	1.01395	0.197622	0.0199813	0.0888206
sp|Q9WUA3|K6PP_MOUSE	158	85400	6-phosphofructokinase type C OS=Mus musculus GN=Pfkp PE=1 SV=1	0.659846	0.554569	-0.599798	-0.850562	0.125382
sp|P78527|PRKDC_HUMAN	340	468788	DNA-dependent protein kinase catalytic subunit OS=Homo sapiens GN=PRKDC PE=1 SV=3	1.1214	0.47924	0.165295	-1.06118	0.613238
sp|Q9HAV4|XPO5_HUMAN	193	136222	Exportin-5 OS=Homo sapiens GN=XPO5 PE=1 SV=1	0.638379	0.351312	-0.647515	-1.50918	0.43083
sp|Q5QNW6|H2B2F_HUMAN	917	13912	Histone H2B type 2-F OS=Homo sapiens GN=HIST2H2BF PE=1 SV=3	1.04436	1.04842	0.0626192	0.0682146	-0.0027977
sp|Q12906|ILF3_HUMAN	139	95279	Interleukin enhancer-binding factor 3 OS=Homo sapiens GN=ILF3 PE=1 SV=3	0.784849	0.583959	-0.349513	-0.776061	0.213274
sp|P63101|1433Z_MOUSE	591	27754	14-3-3 protein zeta/delta OS=Mus musculus GN=Ywhaz PE=1 SV=1	1.01264	0.854569	0.0181166	-0.226731	0.122424
sp|P62851|RS25_HUMAN	57	13734	40S ribosomal protein S25 OS=Homo sapiens GN=RPS25 PE=1 SV=1	1.11947	1.08128	0.162815	0.112744	0.0250354
sp|Q00623|APOA1_MOUSE	153	30569	Apolipoprotein A-I OS=Mus musculus GN=Apoa1 PE=1 SV=1	0.583526	0.70462	-0.777132	-0.505083	-0.136024
sp|Q9JHU4|DYHC1_MOUSE	201	531710	Cytoplasmic dynein 1 heavy chain 1 OS=Mus musculus GN=Dync1h1 PE=1 SV=2	0.624808	0.59147	-0.678515	-0.757624	0.0395544
sp|Q9CZM2|RL15_MOUSE	65	24131	60S ribosomal protein L15 OS=Mus musculus GN=Rpl15 PE=2 SV=4	0.831149	0.962552	-0.266821	-0.0550638	-0.105879
sp|P49368|TCPG_HUMAN	129	60495	T-complex protein 1 subunit gamma OS=Homo sapiens GN=CCT3 PE=1 SV=4	0.771548	0.833236	-0.374172	-0.263203	-0.0554847
sp|Q00325|MPCP_HUMAN	87	40069	Phosphate carrier protein	1.17095	1.28786	0.227683	0.364979	-0.0686481
sp|Q07021|C1QBP_HUMAN	58	31343	Complement component 1 Q subcomponent-binding protein	N/A	N/A	N/A	N/A	N/A
sp|Q9Z2U0|PSA7_MOUSE	64	27838	Proteasome subunit alpha type-7 OS=Mus musculus GN=Psma7 PE=1 SV=1	0.314409	0.521334	-1.66928	-0.939719	-0.364783
sp|P21614|VTDB_MOUSE	179	53565	Vitamin D-binding protein OS=Mus musculus GN=Gc PE=1 SV=2	0.485721	0.148052	-1.0418	-2.75582	0.857011
sp|Q71U36|TBA1A_HUMAN	989	50104	Tubulin alpha-1A chain OS=Homo sapiens GN=TUBA1A PE=1 SV=1	1.09716	1.20418	0.133768	0.268051	-0.0671415
sp|Q9UBT2|SAE2_HUMAN	91	71179	SUMO-activating enzyme subunit 2 OS=Homo sapiens GN=UBA2 PE=1 SV=2	0.229958	0.264049	-2.12056	-1.92112	-0.0997166
sp|Q9Z204|HNRPC_MOUSE	205	34364	Heterogeneous nuclear ribonucleoproteins C1/C2 OS=Mus musculus GN=Hnrnpc PE=1 SV=1	1.04524	1.07351	0.0638398	0.102337	-0.0192485
sp|Q9H0U9|TSYL1_HUMAN	43	49162	Testis-specific Y-encoded-like protein 1 OS=Homo sapiens GN=TSPYL1 PE=1 SV=3	0.611756	0.65708	-0.708972	-0.605859	-0.0515565
sp|P11142|HSP7C_HUMAN	595	70854	Heat shock cognate 71 kDa protein OS=Homo sapiens GN=HSPA8 PE=1 SV=1	1.00669	0.956018	0.0096193	-0.0648907	0.037255
sp|P61978|HNRPK_HUMAN	416	50944	Heterogeneous nuclear ribonucleoprotein K OS=Homo sapiens GN=HNRNPK PE=1 SV=1	1.18634	0.908778	0.246515	-0.138	0.192257
sp|P0C0S5|H2AZ_HUMAN	452	13545	Histone H2A.Z OS=Homo sapiens GN=H2AFZ PE=1 SV=2	0.526237	0.318335	-0.926215	-1.65138	0.362584
sp|P29699|FETUA_MOUSE	75	37302	Alpha-2-HS-glycoprotein OS=Mus musculus GN=Ahsg PE=1 SV=1	0.144431	0.0623522	-2.79155	-4.00342	0.605933
sp|P14115|RL27A_MOUSE	42	16595	60S ribosomal protein L27a OS=Mus musculus GN=Rpl27a PE=2 SV=5	1.12061	0.801922	0.16428	-0.318467	0.241374
sp|P10809|CH60_HUMAN	1062	61016	60 kDa heat shock protein	0.978583	0.95103	-0.0312343	-0.0724367	0.0206012
sp|P07900|HS90A_HUMAN	809	84607	Heat shock protein HSP 90-alpha OS=Homo sapiens GN=HSP90AA1 PE=1 SV=5	1.10686	0.720113	0.146476	-0.473706	0.310091
sp|Q99832|TCPH_HUMAN	174	59329	T-complex protein 1 subunit eta OS=Homo sapiens GN=CCT7 PE=1 SV=2	0.70242	0.720842	-0.509595	-0.472245	-0.0186749
sp|P08133|ANXA6_HUMAN	54	75826	Annexin A6 OS=Homo sapiens GN=ANXA6 PE=1 SV=3	0.423588	0.452673	-1.23927	-1.14346	-0.0479039
sp|Q15008|PSMD6_HUMAN	128	45502	26S proteasome non-ATPase regulatory subunit 6 OS=Homo sapiens GN=PSMD6 PE=1 SV=1	1.00282	0.665082	0.00406328	-0.588397	0.29623
sp|Q8BHN3|GANAB_MOUSE	245	106844	Neutral alpha-glucosidase AB OS=Mus musculus GN=Ganab PE=1 SV=1	0.678296	0.495704	-0.560014	-1.01245	0.226217
sp|P15559|NQO1_HUMAN	48	30848	NAD(P)H dehydrogenase [quinone] 1 OS=Homo sapiens GN=NQO1 PE=1 SV=1	0.543447	0.209681	-0.879789	-2.25373	0.68697
sp|Q8NHW5|RLA0L_HUMAN	97	34343	60S acidic ribosomal protein P0-like OS=Homo sapiens GN=RPLP0P6 PE=5 SV=1	0.60523	1.08536	-0.724445	0.118177	-0.421311
sp|Q9BXJ9|NAA15_HUMAN	45	101208	N-alpha-acetyltransferase 15	0.351757	0.325165	-1.50735	-1.62076	0.0567043
sp|P00338|LDHA_HUMAN	388	36665	L-lactate dehydrogenase A chain OS=Homo sapiens GN=LDHA PE=1 SV=2	1.29812	1.19966	0.376419	0.262623	0.0568978
sp|P14618|KPYM_HUMAN	416	57900	Pyruvate kinase isozymes M1/M2 OS=Homo sapiens GN=PKM2 PE=1 SV=4	1.17726	1.04567	0.235432	0.0644257	0.0855032
sp|P60709|ACTB_HUMAN	1481	41710	Actin	1.10959	1.1218	0.150022	0.16581	-0.00789399
sp|P30041|PRDX6_HUMAN	106	25019	Peroxiredoxin-6 OS=Homo sapiens GN=PRDX6 PE=1 SV=3	1.17833	1.02186	0.236747	0.0312039	0.102771
sp|P06493|CDK1_HUMAN	86	34074	Cyclin-dependent kinase 1 OS=Homo sapiens GN=CDK1 PE=1 SV=3	0.628692	0.27854	-0.669575	-1.84404	0.587234
sp|Q99798|ACON_HUMAN	54	85372	Aconitate hydratase	0.991473	0.354379	-0.0123542	-1.49663	0.742139
sp|P05141|ADT2_HUMAN	96	32831	ADP/ATP translocase 2 OS=Homo sapiens GN=SLC25A5 PE=1 SV=7	1.17748	0.887476	0.235698	-0.17222	0.203959
sp|Q9BSJ8|ESYT1_HUMAN	53	122780	Extended synaptotagmin-1 OS=Homo sapiens GN=ESYT1 PE=1 SV=1	N/A	N/A	N/A	N/A	N/A
sp|Q6NVF9|CPSF6_MOUSE	197	59116	Cleavage and polyadenylation specificity factor subunit 6 OS=Mus musculus GN=Cpsf6 PE=1 SV=1	1.13822	0.240917	0.186775	-2.05339	1.12008
sp|Q04857|CO6A1_MOUSE	119	108422	Collagen alpha-1(VI) chain OS=Mus musculus GN=Col6a1 PE=2 SV=1	0.51962	0.144691	-0.944471	-2.78896	0.922242
sp|Q9EQU5|SET_MOUSE	184	33358	Protein SET OS=Mus musculus GN=Set PE=1 SV=1	1.17578	1.03156	0.233618	0.0448343	0.0943918
sp|P01027|CO3_MOUSE	58	186366	Complement C3 OS=Mus musculus GN=C3 PE=1 SV=3	0.639008	0.285287	-0.646094	-1.80951	0.58171
sp|Q00896|A1AT3_MOUSE	213	45794	Alpha-1-antitrypsin 1-3 OS=Mus musculus GN=Serpina1c PE=1 SV=2	0.543758	0.466154	-0.878964	-1.10112	0.111078
sp|Q6P5F9|XPO1_MOUSE	43	123013	Exportin-1 OS=Mus musculus GN=Xpo1 PE=1 SV=1	0.640633	0.481368	-0.642431	-1.05479	0.206179
sp|P26039|TLN1_MOUSE	160	269653	Talin-1 OS=Mus musculus GN=Tln1 PE=1 SV=2	0.520771	0.381552	-0.941278	-1.39005	0.224386
sp|Q71DI3|H32_HUMAN	92	15379	Histone H3.2 OS=Homo sapiens GN=HIST2H3A PE=1 SV=3	1.06599	1.1496	0.0921986	0.201129	-0.0544651
sp|P00491|PNPH_HUMAN	41	32097	Purine nucleoside phosphorylase OS=Homo sapiens GN=PNP PE=1 SV=2	N/A	N/A	N/A	N/A	N/A
sp|Q9CPU0|LGUL_MOUSE	62	20796	Lactoylglutathione lyase OS=Mus musculus GN=Glo1 PE=1 SV=3	1.18052	0.530405	0.239422	-0.914833	0.577128
sp|P62826|RAN_HUMAN	43	24408	GTP-binding nuclear protein Ran OS=Homo sapiens GN=RAN PE=1 SV=3	0.676472	0.947934	-0.563899	-0.077142	-0.243378
sp|Q7TPS0|KS6A6_MOUSE	49	86516	Ribosomal protein S6 kinase alpha-6 OS=Mus musculus GN=Rps6ka6 PE=1 SV=2	0.532232	0.325406	-0.909872	-1.61969	0.354906
sp|P43363|MAGAA_HUMAN	101	40755	Melanoma-associated antigen 10 OS=Homo sapiens GN=MAGEA10 PE=2 SV=2	0.937727	0.731036	-0.0927596	-0.451986	0.179613
sp|P62937|PPIA_HUMAN	135	18001	Peptidyl-prolyl cis-trans isomerase A OS=Homo sapiens GN=PPIA PE=1 SV=2	1.11901	1.30259	0.162222	0.38138	-0.109579
sp|Q12769|NU160_HUMAN	45	162017	Nuclear pore complex protein Nup160 OS=Homo sapiens GN=NUP160 PE=1 SV=3	N/A	N/A	N/A	N/A	N/A
sp|P04083|ANXA1_HUMAN	595	38690	Annexin A1 OS=Homo sapiens GN=ANXA1 PE=1 SV=2	1.05774	1.07404	0.0809804	0.103041	-0.0110303
sp|Q96A33|CCD47_HUMAN	43	55838	Coiled-coil domain-containing protein 47 OS=Homo sapiens GN=CCDC47 PE=1 SV=1	0.643491	0.53588	-0.636009	-0.900018	0.132004
sp|Q8VIJ6|SFPQ_MOUSE	161	75394	Splicing factor	1.1397	0.284593	0.188648	-1.81303	1.00084
sp|P62081|RS7_HUMAN	191	22113	40S ribosomal protein S7 OS=Homo sapiens GN=RPS7 PE=1 SV=1	1.08997	0.70682	0.124293	-0.500585	0.312439
sp|Q9D8E6|RL4_MOUSE	64	47124	60S ribosomal protein L4 OS=Mus musculus GN=Rpl4 PE=1 SV=3	0.951051	0.686708	-0.0724047	-0.542231	0.234913
sp|P31689|DNJA1_HUMAN	123	44839	DnaJ homolog subfamily A member 1 OS=Homo sapiens GN=DNAJA1 PE=1 SV=2	0.348757	0.200099	-1.51971	-2.32121	0.400752
sp|P36542|ATPG_HUMAN	114	32975	ATP synthase subunit gamma	0.498006	0.429726	-1.00576	-1.21851	0.106374
sp|P13010|XRCC5_HUMAN	663	82652	X-ray repair cross-complementing protein 5 OS=Homo sapiens GN=XRCC5 PE=1 SV=3	0.888521	0.471009	-0.170522	-1.08617	0.457825
sp|O08810|U5S1_MOUSE	68	109291	116 kDa U5 small nuclear ribonucleoprotein component OS=Mus musculus GN=Eftud2 PE=2 SV=1	N/A	N/A	N/A	N/A	N/A
sp|P07759|SPA3K_MOUSE	284	46850	Serine protease inhibitor A3K OS=Mus musculus GN=Serpina3k PE=1 SV=2	0.605721	0.48224	-0.723276	-1.05218	0.16445
sp|P04919|B3AT_MOUSE	60	103070	Band 3 anion transport protein OS=Mus musculus GN=Slc4a1 PE=1 SV=1	0.828772	0.919881	-0.270952	-0.120481	-0.0752355
sp|O43707|ACTN4_HUMAN	152	104788	Alpha-actinin-4 OS=Homo sapiens GN=ACTN4 PE=1 SV=2	0.88122	0.753999	-0.182426	-0.407365	0.11247
sp|Q60737|CSK21_MOUSE	49	45105	Casein kinase II subunit alpha OS=Mus musculus GN=Csnk2a1 PE=1 SV=2	0.946056	0.78929	-0.0800026	-0.341373	0.130685
sp|Q921I1|TRFE_MOUSE	389	76674	Serotransferrin OS=Mus musculus GN=Tf PE=1 SV=1	0.658622	0.690316	-0.602478	-0.534672	-0.0339033
sp|P09651|ROA1_HUMAN	383	38723	Heterogeneous nuclear ribonucleoprotein A1 OS=Homo sapiens GN=HNRNPA1 PE=1 SV=5	1.29416	1.36448	0.372012	0.448348	-0.0381683
sp|Q7L1Q6|BZW1_HUMAN	113	48013	Basic leucine zipper and W2 domain-containing protein 1 OS=Homo sapiens GN=BZW1 PE=1 SV=1	N/A	N/A	N/A	N/A	N/A
sp|P14678|RSMB_HUMAN	44	24594	Small nuclear ribonucleoprotein-associated proteins B and B' OS=Homo sapiens GN=SNRPB PE=1 SV=2	1.02683	0.9913	0.0381918	-0.0126061	0.025399
sp|P22392|NDKB_HUMAN	233	17287	Nucleoside diphosphate kinase B OS=Homo sapiens GN=NME2 PE=1 SV=1	1.39599	1.33185	0.481293	0.413432	0.0339304
sp|P62854|RS26_HUMAN	45	13007	40S ribosomal protein S26 OS=Homo sapiens GN=RPS26 PE=1 SV=3	0.721809	0.947814	-0.47031	-0.0773239	-0.196493
sp|Q76MZ3|2AAA_MOUSE	141	65281	Serine/threonine-protein phosphatase 2A 65 kDa regulatory subunit A alpha isoform OS=Mus musculus GN=Ppp2r1a PE=1 SV=3	0.628155	0.395709	-0.670808	-1.33749	0.333339
sp|P62263|RS14_HUMAN	40	16263	40S ribosomal protein S14 OS=Homo sapiens GN=RPS14 PE=1 SV=3	1.20381	1.11779	0.26761	0.160654	0.053478
sp|Q61584|FXR1_MOUSE	137	76175	Fragile X mental retardation syndrome-related protein 1 OS=Mus musculus GN=Fxr1 PE=1 SV=2	0.89264	0.465782	-0.163849	-1.10227	0.469211
sp|P26043|RADI_MOUSE	104	68500	Radixin OS=Mus musculus GN=Rdx PE=1 SV=3	0.48806	0.513154	-1.03487	-0.962535	-0.0361675
sp|Q9ERF3|WDR61_MOUSE	140	33752	WD repeat-containing protein 61 OS=Mus musculus GN=Wdr61 PE=2 SV=1	0.637772	0.22937	-0.648887	-2.12425	0.737682
sp|Q9BQG0|MBB1A_HUMAN	99	148762	Myb-binding protein 1A OS=Homo sapiens GN=MYBBP1A PE=1 SV=2	0.811724	0.330792	-0.300939	-1.596	0.647531
sp|Q86V81|THOC4_HUMAN	91	26872	THO complex subunit 4 OS=Homo sapiens GN=ALYREF PE=1 SV=3	0.7654	0.254148	-0.385713	-1.97626	0.795273
sp|P19338|NUCL_HUMAN	225	76568	Nucleolin OS=Homo sapiens GN=NCL PE=1 SV=3	0.901205	0.742549	-0.150073	-0.429442	0.139685
sp|Q16658|FSCN1_HUMAN	228	54496	Fascin OS=Homo sapiens GN=FSCN1 PE=1 SV=3	0.923551	0.772017	-0.114736	-0.373296	0.12928
sp|Q9Z130|HNRDL_MOUSE	76	33538	Heterogeneous nuclear ribonucleoprotein D-like OS=Mus musculus GN=Hnrpdl PE=1 SV=1	1.47493	1.29896	0.560649	0.377357	0.0916462
sp|Q9BQE3|TBA1C_HUMAN	1026	49863	Tubulin alpha-1C chain OS=Homo sapiens GN=TUBA1C PE=1 SV=1	1.02753	0.94095	0.0391816	-0.0878103	0.0634959
sp|P40763|STAT3_HUMAN	49	88011	Signal transducer and activator of transcription 3 OS=Homo sapiens GN=STAT3 PE=1 SV=2	0.8363	0.238984	-0.257907	-2.06501	0.903553
sp|Q9DBJ1|PGAM1_MOUSE	146	28814	Phosphoglycerate mutase 1 OS=Mus musculus GN=Pgam1 PE=1 SV=3	0.371077	0.233013	-1.43021	-2.10152	0.335655
sp|Q9CQV8|1433B_MOUSE	215	28069	14-3-3 protein beta/alpha OS=Mus musculus GN=Ywhab PE=1 SV=3	0.887922	0.342148	-0.171496	-1.54731	0.687907
sp|P46782|RS5_HUMAN	116	22862	40S ribosomal protein S5 OS=Homo sapiens GN=RPS5 PE=1 SV=4	0.464045	0.707484	-1.10766	-0.49923	-0.304216
sp|P62195|PRS8_HUMAN	76	45597	26S protease regulatory subunit 8 OS=Homo sapiens GN=PSMC5 PE=1 SV=1	1.03524	0.649243	0.0499586	-0.62317	0.336564
sp|P22626|ROA2_HUMAN	220	37407	Heterogeneous nuclear ribonucleoproteins A2/B1 OS=Homo sapiens GN=HNRNPA2B1 PE=1 SV=2	1.30143	1.18707	0.380097	0.247402	0.0663472
sp|Q8BG05|ROA3_MOUSE	49	39628	Heterogeneous nuclear ribonucleoprotein A3 OS=Mus musculus GN=Hnrnpa3 PE=1 SV=1	1.15946	0.792487	0.213457	-0.33554	0.274499
sp|Q8VCM7|FIBG_MOUSE	308	49360	Fibrinogen gamma chain OS=Mus musculus GN=Fgg PE=2 SV=1	1.01936	1.20526	0.027664	0.26934	-0.120838
sp|Q3TXS7|PSMD1_MOUSE	66	105663	26S proteasome non-ATPase regulatory subunit 1 OS=Mus musculus GN=Psmd1 PE=1 SV=1	1.06217	0.736949	0.0870164	-0.440363	0.26369
sp|P15311|EZRI_HUMAN	90	69370	Ezrin OS=Homo sapiens GN=EZR PE=1 SV=4	0.725644	0.608402	-0.462666	-0.716904	0.127119
sp|Q9D8W5|PSD12_MOUSE	244	52861	26S proteasome non-ATPase regulatory subunit 12 OS=Mus musculus GN=Psmd12 PE=2 SV=4	0.885972	0.411402	-0.174666	-1.28138	0.553357
sp|P04406|G3P_HUMAN	1157	36030	Glyceraldehyde-3-phosphate dehydrogenase OS=Homo sapiens GN=GAPDH PE=1 SV=3	1.2891	1.3668	0.366359	0.450799	-0.0422201
sp|Q9CZU6|CISY_MOUSE	127	51703	Citrate synthase	1.00041	0.598204	0.000584607	-0.741291	0.370938
sp|O00487|PSDE_HUMAN	130	34555	26S proteasome non-ATPase regulatory subunit 14 OS=Homo sapiens GN=PSMD14 PE=1 SV=1	0.551756	0.684936	-0.857898	-0.545959	-0.155969
sp|P35268|RL22_HUMAN	43	14778	60S ribosomal protein L22 OS=Homo sapiens GN=RPL22 PE=1 SV=2	0.657674	0.604358	-0.604555	-0.726525	0.0609851
sp|O76021|RL1D1_HUMAN	83	54939	Ribosomal L1 domain-containing protein 1 OS=Homo sapiens GN=RSL1D1 PE=1 SV=3	0.909473	1.22459	-0.136898	0.292302	-0.2146
sp|Q60932|VDAC1_MOUSE	134	32331	Voltage-dependent anion-selective channel protein 1 OS=Mus musculus GN=Vdac1 PE=1 SV=3	0.879302	0.850536	-0.185569	-0.233556	0.0239933
sp|Q9Y4L1|HYOU1_HUMAN	74	111266	Hypoxia up-regulated protein 1 OS=Homo sapiens GN=HYOU1 PE=1 SV=1	0.219226	0.231071	-2.18951	-2.11359	-0.0379579
sp|P43358|MAGA4_HUMAN	82	34877	Melanoma-associated antigen 4 OS=Homo sapiens GN=MAGEA4 PE=1 SV=2	0.977082	1.26962	-0.0334479	0.344398	-0.188923
sp|O43175|SERA_HUMAN	127	56614	D-3-phosphoglycerate dehydrogenase OS=Homo sapiens GN=PHGDH PE=1 SV=4	0.779065	0.564362	-0.360185	-0.825307	0.232561
sp|O00629|IMA4_HUMAN	132	57851	Importin subunit alpha-4 OS=Homo sapiens GN=KPNA4 PE=1 SV=1	1.84865	0.732368	0.886476	-0.449359	0.667917
sp|P29788|VTNC_MOUSE	125	54814	Vitronectin OS=Mus musculus GN=Vtn PE=1 SV=2	0.675239	0.256518	-0.56653	-1.96287	0.698169
sp|P29401|TKT_HUMAN	283	67835	Transketolase OS=Homo sapiens GN=TKT PE=1 SV=3	1.22413	1.1623	0.291752	0.21698	0.0373861
sp|P26638|SYSC_MOUSE	43	58352	Serine--tRNA ligase	0.588169	0.650364	-0.765697	-0.620681	-0.0725077
sp|Q3TDN2|FAF2_MOUSE	83	52438	FAS-associated factor 2 OS=Mus musculus GN=Faf2 PE=2 SV=2	0.478044	0.569825	-1.06478	-0.81141	-0.126687
sp|P50395|GDIB_HUMAN	67	50631	Rab GDP dissociation inhibitor beta OS=Homo sapiens GN=GDI2 PE=1 SV=2	0.494755	0.426558	-1.01522	-1.22919	0.106985
sp|P08113|ENPL_MOUSE	336	92418	Endoplasmin OS=Mus musculus GN=Hsp90b1 PE=1 SV=2	0.396154	0.290499	-1.33587	-1.78339	0.223764
sp|P07737|PROF1_HUMAN	474	15045	Profilin-1 OS=Homo sapiens GN=PFN1 PE=1 SV=2	1.21835	1.11998	0.284923	0.163475	0.0607242
sp|P08107|HSP71_HUMAN	182	70009	Heat shock 70 kDa protein 1A/1B OS=Homo sapiens GN=HSPA1A PE=1 SV=5	1.0317	1.1547	0.0450285	0.207517	-0.0812441
sp|P19324|SERPH_MOUSE	172	46504	Serpin H1 OS=Mus musculus GN=Serpinh1 PE=1 SV=3	N/A	N/A	N/A	N/A	N/A
sp|P62314|SMD1_HUMAN	92	13273	Small nuclear ribonucleoprotein Sm D1 OS=Homo sapiens GN=SNRPD1 PE=1 SV=1	0.730174	0.811181	-0.453689	-0.301905	-0.0758919
sp|Q9JMH6|TRXR1_MOUSE	114	67042	Thioredoxin reductase 1	1.12078	0.772511	0.164498	-0.372373	0.268436
sp|P11277|SPTB1_HUMAN	66	246316	Spectrin beta chain	0.361473	0.25842	-1.46804	-1.95221	0.242086
sp|P14625|ENPL_HUMAN	425	92411	Endoplasmin OS=Homo sapiens GN=HSP90B1 PE=1 SV=1	1.01795	0.852763	0.0256656	-0.229784	0.127725
sp|P22892|AP1G1_MOUSE	42	91292	AP-1 complex subunit gamma-1 OS=Mus musculus GN=Ap1g1 PE=1 SV=3	0.426913	0.469248	-1.22799	-1.09158	-0.0682036
sp|Q14974|IMB1_HUMAN	209	97108	Importin subunit beta-1 OS=Homo sapiens GN=KPNB1 PE=1 SV=2	0.756783	0.626268	-0.402048	-0.675147	0.13655
sp|Q9DCH4|EIF3F_MOUSE	126	37960	Eukaryotic translation initiation factor 3 subunit F OS=Mus musculus GN=Eif3f PE=1 SV=2	0.629152	0.237536	-0.668519	-2.07378	0.702631
sp|Q7TMM9|TBB2A_MOUSE	756	49875	Tubulin beta-2A chain OS=Mus musculus GN=Tubb2a PE=1 SV=1	1.1109	1.13659	0.151727	0.184715	-0.016494
sp|P61981|1433G_HUMAN	232	28285	14-3-3 protein gamma OS=Homo sapiens GN=YWHAG PE=1 SV=2	0.386167	0.148347	-1.3727	-2.75295	0.690124
sp|Q99020|ROAA_MOUSE	60	30812	Heterogeneous nuclear ribonucleoprotein A/B OS=Mus musculus GN=Hnrnpab PE=1 SV=1	1.07899	1.19879	0.109681	0.261581	-0.0759498
sp|Q8R081|HNRPL_MOUSE	341	63923	Heterogeneous nuclear ribonucleoprotein L OS=Mus musculus GN=Hnrnpl PE=1 SV=2	0.514637	0.261129	-0.958373	-1.93716	0.489395
sp|P62304|RUXE_HUMAN	43	10797	Small nuclear ribonucleoprotein E OS=Homo sapiens GN=SNRPE PE=1 SV=1	1.01929	1.30717	0.0275687	0.386451	-0.179441
sp|Q8BKC5|IPO5_MOUSE	144	123511	Importin-5 OS=Mus musculus GN=Ipo5 PE=1 SV=3	0.51407	0.345079	-0.959962	-1.535	0.28752
sp|P46783|RS10_HUMAN	97	18886	40S ribosomal protein S10 OS=Homo sapiens GN=RPS10 PE=1 SV=1	1.31209	1.09497	0.391863	0.130888	0.130488
sp|Q02878|RL6_HUMAN	125	32708	60S ribosomal protein L6 OS=Homo sapiens GN=RPL6 PE=1 SV=3	1.21995	0.865299	0.286818	-0.208729	0.247773
sp|P13645|K1C10_HUMAN	67	58792	Keratin	1.07086	0.223632	0.0987673	-2.1608	1.12979
sp|Q99NB9|SF3B1_MOUSE	119	145724	Splicing factor 3B subunit 1 OS=Mus musculus GN=Sf3b1 PE=1 SV=1	0.741295	0.534372	-0.431881	-0.904083	0.236101
sp|P07814|SYEP_HUMAN	142	170483	Bifunctional glutamate/proline--tRNA ligase OS=Homo sapiens GN=EPRS PE=1 SV=5	0.799268	0.710969	-0.323248	-0.492142	0.0844471
sp|P62258|1433E_HUMAN	564	29155	14-3-3 protein epsilon OS=Homo sapiens GN=YWHAE PE=1 SV=1	1.27449	0.916593	0.349925	-0.125646	0.237786
sp|P04792|HSPB1_HUMAN	80	22768	Heat shock protein beta-1 OS=Homo sapiens GN=HSPB1 PE=1 SV=2	0.943558	1.27201	-0.0838166	0.347105	-0.215461
sp|Q07666|KHDR1_HUMAN	76	48197	KH domain-containing	1.43597	0.570551	0.522029	-0.809572	0.665801
sp|Q9NR30|DDX21_HUMAN	76	87290	Nucleolar RNA helicase 2 OS=Homo sapiens GN=DDX21 PE=1 SV=5	1.03228	0.715029	0.0458344	-0.483927	0.264881
sp|P07195|LDHB_HUMAN	417	36615	L-lactate dehydrogenase B chain OS=Homo sapiens GN=LDHB PE=1 SV=2	1.48439	1.5011	0.569874	0.586017	-0.00807145
sp|P62805|H4_HUMAN	446	11360	Histone H4 OS=Homo sapiens GN=HIST1H4A PE=1 SV=2	1.2216	1.22483	0.288775	0.292581	-0.00190301
sp|Q92616|GCN1L_HUMAN	96	292572	Translational activator GCN1 OS=Homo sapiens GN=GCN1L1 PE=1 SV=6	0.518296	0.282384	-0.948152	-1.82427	0.43806
sp|Q6ZQ06|QN1_MOUSE	41	160757	Protein QN1 homolog OS=Mus musculus GN=Kiaa1009 PE=1 SV=2	0.772266	1.17527	-0.372829	0.232993	-0.302911
sp|Q96HE7|ERO1A_HUMAN	60	54358	ERO1-like protein alpha OS=Homo sapiens GN=ERO1L PE=1 SV=2	1.10353	0.935802	0.142121	-0.0957254	0.118923
sp|Q9UNM6|PSD13_HUMAN	88	42918	26S proteasome non-ATPase regulatory subunit 13 OS=Homo sapiens GN=PSMD13 PE=1 SV=2	0.298971	0.481072	-1.74192	-1.05568	-0.343123
sp|P04844|RPN2_HUMAN	109	69241	Dolichyl-diphosphooligosaccharide--protein glycosyltransferase subunit 2 OS=Homo sapiens GN=RPN2 PE=1 SV=3	0.838707	0.399569	-0.253761	-1.32348	0.534861
sp|P56399|UBP5_MOUSE	56	95772	Ubiquitin carboxyl-terminal hydrolase 5 OS=Mus musculus GN=Usp5 PE=1 SV=1	0.604185	0.263566	-0.726938	-1.92377	0.598414
sp|Q7KZF4|SND1_HUMAN	110	101934	Staphylococcal nuclease domain-containing protein 1 OS=Homo sapiens GN=SND1 PE=1 SV=1	0.687391	0.515954	-0.540796	-0.954687	0.206945
sp|P63244|GBLP_HUMAN	87	35055	Guanine nucleotide-binding protein subunit beta-2-like 1 OS=Homo sapiens GN=GNB2L1 PE=1 SV=3	0.868576	1.31028	-0.203276	0.389874	-0.296575
sp|Q9H3U1|UN45A_HUMAN	87	103011	Protein unc-45 homolog A OS=Homo sapiens GN=UNC45A PE=1 SV=1	0.268771	0.232257	-1.89555	-2.1062	0.105328
sp|P61619|S61A1_HUMAN	260	52231	Protein transport protein Sec61 subunit alpha isoform 1 OS=Homo sapiens GN=SEC61A1 PE=1 SV=2	0.307029	0.298955	-1.70355	-1.742	0.0192227
sp|P11940|PABP1_HUMAN	77	70626	Polyadenylate-binding protein 1 OS=Homo sapiens GN=PABPC1 PE=1 SV=2	0.731264	1.24172	-0.451537	0.312343	-0.38194
sp|Q8NGZ5|OR2G2_HUMAN	56	35535	Olfactory receptor 2G2 OS=Homo sapiens GN=OR2G2 PE=2 SV=1	1.06768	1.19238	0.0944812	0.253839	-0.0796789
sp|Q8K310|MATR3_MOUSE	233	94572	Matrin-3 OS=Mus musculus GN=Matr3 PE=1 SV=1	0.890597	0.471586	-0.167156	-1.08441	0.458626
sp|P26373|RL13_HUMAN	83	24247	60S ribosomal protein L13 OS=Homo sapiens GN=RPL13 PE=1 SV=4	0.956078	0.496751	-0.0647997	-1.00941	0.472303
sp|Q5T2N8|ATD3C_HUMAN	133	46350	ATPase family AAA domain-containing protein 3C OS=Homo sapiens GN=ATAD3C PE=1 SV=2	0.520077	0.405576	-0.943203	-1.30195	0.179376
sp|P60981|DEST_HUMAN	46	18493	Destrin OS=Homo sapiens GN=DSTN PE=1 SV=3	0.92142	0.933177	-0.11807	-0.0997767	-0.00914643
sp|Q8BP67|RL24_MOUSE	63	17768	60S ribosomal protein L24 OS=Mus musculus GN=Rpl24 PE=2 SV=2	0.982334	1.0129	-0.0257139	0.0184911	-0.0221025
sp|Q3V0K9|PLSI_MOUSE	41	70363	Plastin-1 OS=Mus musculus GN=Pls1 PE=2 SV=1	0.596597	0.693586	-0.74517	-0.527853	-0.108659
sp|P07724|ALBU_MOUSE	1826	68648	Serum albumin OS=Mus musculus GN=Alb PE=1 SV=3	0.528619	0.537135	-0.919699	-0.896643	-0.0115277
sp|P62333|PRS10_HUMAN	60	44145	26S protease regulatory subunit 10B OS=Homo sapiens GN=PSMC6 PE=1 SV=1	0.662061	0.788516	-0.594965	-0.342788	-0.126088
sp|Q99MN1|SYK_MOUSE	61	67796	Lysine--tRNA ligase OS=Mus musculus GN=Kars PE=1 SV=1	0.600404	0.716719	-0.735995	-0.48052	-0.127737
sp|Q9Z1Q5|CLIC1_MOUSE	94	26996	Chloride intracellular channel protein 1 OS=Mus musculus GN=Clic1 PE=1 SV=3	1.05413	0.870735	0.076052	-0.199695	0.137873
sp|P00558|PGK1_HUMAN	357	44586	Phosphoglycerate kinase 1 OS=Homo sapiens GN=PGK1 PE=1 SV=3	1.57023	1.56066	0.650977	0.642158	0.00440921

## Sheet: S4-4
Table S4-4: The S values of proteins identified in the duplicate experiment by using normalization method 4.
Note:	The protein abundance ratios shown are normalized protein abundance ratios.
				Protein abundance ratio		Log2(protein abundance ratio)			Mean of S value	S.D. of S value
				T1α/C1α	T1β/C1β	Log2(T1α/C1α)	Log2(T1β/C1β)		1.02421	0.470377
Accession	Protein score	Protein mass	Description	116/114	117/115	Log2(116/114)	Log2(117/115)	S value
sp|P05455|LA_HUMAN	115	46808	Lupus La protein OS=Homo sapiens GN=SSB PE=1 SV=2	1.15106	0.98633	0.202957	-0.0198579	0.111408
sp|P15880|RS2_HUMAN	165	31305	40S ribosomal protein S2 OS=Homo sapiens GN=RPS2 PE=1 SV=2	0.902049	1.49531	-0.148722	0.580448	-0.364585
sp|Q10713|MPPA_HUMAN	104	58216	Mitochondrial-processing peptidase subunit alpha OS=Homo sapiens GN=PMPCA PE=1 SV=2	N/A	N/A	N/A	N/A	N/A
sp|P68371|TBB4B_HUMAN	781	49799	Tubulin beta-4B chain OS=Homo sapiens GN=TUBB4B PE=1 SV=1	1.24099	1.16358	0.311488	0.21857	0.0464593
sp|Q00839|HNRPU_HUMAN	141	90528	Heterogeneous nuclear ribonucleoprotein U OS=Homo sapiens GN=HNRNPU PE=1 SV=6	1.14822	1.41132	0.199399	0.497041	-0.148821
sp|Q9QWR8|NAGAB_MOUSE	66	47204	Alpha-N-acetylgalactosaminidase OS=Mus musculus GN=Naga PE=2 SV=2	N/A	N/A	N/A	N/A	N/A
sp|P23528|COF1_HUMAN	196	18491	Cofilin-1 OS=Homo sapiens GN=CFL1 PE=1 SV=3	0.957996	0.947837	-0.0619082	-0.0772892	0.00769049
sp|Q61937|NPM_MOUSE	329	32540	Nucleophosmin OS=Mus musculus GN=Npm1 PE=1 SV=1	0.941794	1.0576	-0.0865163	0.0807934	-0.0836548
sp|P04075|ALDOA_HUMAN	173	39395	Fructose-bisphosphate aldolase A OS=Homo sapiens GN=ALDOA PE=1 SV=2	1.1308	1.12647	0.177342	0.171815	0.00276327
sp|Q9Z331|K2C6B_MOUSE	115	60285	Keratin	1.42962	0.846866	0.515629	-0.239794	0.377711
sp|Q9CR57|RL14_MOUSE	58	23549	60S ribosomal protein L14 OS=Mus musculus GN=Rpl14 PE=2 SV=3	1.10077	1.16244	0.138516	0.217153	-0.0393183
sp|P15927|RFA2_HUMAN	66	29228	Replication protein A 32 kDa subunit OS=Homo sapiens GN=RPA2 PE=1 SV=1	1.22741	1.03025	0.295619	0.0430009	0.126309
sp|Q9Z2Z9|GFPT2_MOUSE	240	76960	Glucosamine--fructose-6-phosphate aminotransferase [isomerizing] 2 OS=Mus musculus GN=Gfpt2 PE=2 SV=3	0.944039	0.584462	-0.0830809	-0.774819	0.345869
sp|O00764|PDXK_HUMAN	47	35080	Pyridoxal kinase OS=Homo sapiens GN=PDXK PE=1 SV=1	0.486066	0.872132	-1.04077	-0.197382	-0.421697
sp|P30101|PDIA3_HUMAN	61	56747	Protein disulfide-isomerase A3 OS=Homo sapiens GN=PDIA3 PE=1 SV=4	0.76041	0.530582	-0.39515	-0.914354	0.259602
sp|Q6P2Q9|PRP8_HUMAN	187	273427	Pre-mRNA-processing-splicing factor 8 OS=Homo sapiens GN=PRPF8 PE=1 SV=2	0.784491	1.00814	-0.350171	0.0116925	-0.180932
sp|P62277|RS13_HUMAN	74	17212	40S ribosomal protein S13 OS=Homo sapiens GN=RPS13 PE=1 SV=2	1.05213	0.975193	0.0733151	-0.0362407	0.0547779
sp|Q06830|PRDX1_HUMAN	260	22096	Peroxiredoxin-1 OS=Homo sapiens GN=PRDX1 PE=1 SV=1	0.905387	1.04605	-0.143394	0.0649532	-0.104174
sp|P14131|RS16_MOUSE	135	16435	40S ribosomal protein S16 OS=Mus musculus GN=Rps16 PE=2 SV=4	1.01866	1.12724	0.0266748	0.17279	-0.0730574
sp|P49327|FAS_HUMAN	412	273254	Fatty acid synthase OS=Homo sapiens GN=FASN PE=1 SV=3	0.943162	1.1296	-0.0844231	0.175807	-0.130115
sp|P38646|GRP75_HUMAN	293	73635	Stress-70 protein	1.03477	1.11029	0.0493164	0.150939	-0.0508114
sp|Q9EPL8|IPO7_MOUSE	70	119410	Importin-7 OS=Mus musculus GN=Ipo7 PE=1 SV=2	0.620183	0.875684	-0.689233	-0.191517	-0.248858
sp|P36873|PP1G_HUMAN	160	36960	Serine/threonine-protein phosphatase PP1-gamma catalytic subunit OS=Homo sapiens GN=PPP1CC PE=1 SV=1	1.00364	1.22443	0.0052425	0.292113	-0.143435
sp|P07237|PDIA1_HUMAN	64	57081	Protein disulfide-isomerase OS=Homo sapiens GN=P4HB PE=1 SV=3	1.02643	0.93156	0.0376418	-0.102279	0.0699605
sp|O75643|U520_HUMAN	69	244353	U5 small nuclear ribonucleoprotein 200 kDa helicase OS=Homo sapiens GN=SNRNP200 PE=1 SV=2	N/A	N/A	N/A	N/A	N/A
sp|Q91VC3|IF4A3_MOUSE	87	46810	Eukaryotic initiation factor 4A-III OS=Mus musculus GN=Eif4a3 PE=2 SV=3	1.04726	1.00781	0.0666234	0.0112258	0.0276988
sp|P01942|HBA_MOUSE	491	15076	Hemoglobin subunit alpha OS=Mus musculus GN=Hba PE=1 SV=2	1.596	1.52915	0.674462	0.61273	0.0308661
sp|O00267|SPT5H_HUMAN	50	120925	Transcription elongation factor SPT5 OS=Homo sapiens GN=SUPT5H PE=1 SV=1	0.491376	3.50333	-1.0251	1.80873	-1.41691
sp|P0C0S8|H2A1_HUMAN	438	14083	Histone H2A type 1 OS=Homo sapiens GN=HIST1H2AG PE=1 SV=2	N/A	N/A	N/A	N/A	N/A
sp|Q9UQ80|PA2G4_HUMAN	133	43759	Proliferation-associated protein 2G4 OS=Homo sapiens GN=PA2G4 PE=1 SV=3	1.08155	0.59163	0.113098	-0.757234	0.435166
sp|Q01518|CAP1_HUMAN	167	51869	Adenylyl cyclase-associated protein 1 OS=Homo sapiens GN=CAP1 PE=1 SV=5	1.35538	0.829277	0.438698	-0.270075	0.354387
sp|P50990|TCPQ_HUMAN	64	59583	T-complex protein 1 subunit theta OS=Homo sapiens GN=CCT8 PE=1 SV=4	0.823337	0.936313	-0.280444	-0.0949367	-0.0927539
sp|P12004|PCNA_HUMAN	51	28750	Proliferating cell nuclear antigen OS=Homo sapiens GN=PCNA PE=1 SV=1	1.22641	0.876657	0.294442	-0.189915	0.242179
sp|Q6FI13|H2A2A_HUMAN	698	14087	Histone H2A type 2-A OS=Homo sapiens GN=HIST2H2AA3 PE=1 SV=3	N/A	N/A	N/A	N/A	N/A
sp|Q9JJI8|RL38_MOUSE	65	8199	60S ribosomal protein L38 OS=Mus musculus GN=Rpl38 PE=2 SV=3	1.13363	1.02769	0.180944	0.0393997	0.0707723
sp|P45880|VDAC2_HUMAN	81	31547	Voltage-dependent anion-selective channel protein 2 OS=Homo sapiens GN=VDAC2 PE=1 SV=2	0.793188	0.840467	-0.334265	-0.250737	-0.0417644
sp|Q922R8|PDIA6_MOUSE	244	48070	Protein disulfide-isomerase A6 OS=Mus musculus GN=Pdia6 PE=1 SV=3	0.808551	1.06817	-0.306589	0.0951393	-0.200864
sp|Q13011|ECH1_HUMAN	259	35793	Delta(3	1.03016	0.841559	0.0428656	-0.248864	0.145865
sp|Q99K48|NONO_MOUSE	155	54506	Non-POU domain-containing octamer-binding protein OS=Mus musculus GN=Nono PE=1 SV=3	1.02512	0.771365	0.0357866	-0.374514	0.20515
sp|Q9D6Z1|NOP56_MOUSE	63	64424	Nucleolar protein 56 OS=Mus musculus GN=Nop56 PE=1 SV=2	0.871711	1.31645	-0.198078	0.396652	-0.297365
sp|Q62465|VAT1_MOUSE	59	43069	Synaptic vesicle membrane protein VAT-1 homolog OS=Mus musculus GN=Vat1 PE=1 SV=3	1.68104	1.06469	0.749357	0.0904336	0.329462
sp|Q64522|H2A2B_MOUSE	580	14005	Histone H2A type 2-B OS=Mus musculus GN=Hist2h2ab PE=1 SV=3	1.07323	0.609924	0.101953	-0.7133	0.407626
sp|Q9CQM2|ERD22_MOUSE	59	24438	ER lumen protein retaining receptor 2 OS=Mus musculus GN=Kdelr2 PE=2 SV=1	1.00276	0.700369	0.00397373	-0.513813	0.258894
sp|Q8VDD5|MYH9_MOUSE	321	226232	Myosin-9 OS=Mus musculus GN=Myh9 PE=1 SV=4	0.77876	0.766881	-0.36075	-0.382925	0.0110877
sp|Q04447|KCRB_MOUSE	68	42686	Creatine kinase B-type OS=Mus musculus GN=Ckb PE=1 SV=1	1.28015	2.68371	0.356313	1.42423	-0.533959
sp|Q9C0K3|ARP3C_HUMAN	59	23697	Actin-related protein 3C OS=Homo sapiens GN=ACTR3C PE=2 SV=1	0.663675	1.11618	-0.591451	0.158572	-0.375012
sp|P60842|IF4A1_HUMAN	343	46125	Eukaryotic initiation factor 4A-I OS=Homo sapiens GN=EIF4A1 PE=1 SV=1	1.0374	1.01661	0.0529697	0.0237668	0.0146015
sp|P97496|SMRC1_MOUSE	75	122813	SWI/SNF complex subunit SMARCC1 OS=Mus musculus GN=Smarcc1 PE=1 SV=2	0.683127	1.44668	-0.549774	0.532743	-0.541259
sp|Q91V92|ACLY_MOUSE	163	119651	ATP-citrate synthase OS=Mus musculus GN=Acly PE=1 SV=1	1.11415	1.17366	0.155947	0.231009	-0.037531
sp|Q01853|TERA_MOUSE	132	89266	Transitional endoplasmic reticulum ATPase OS=Mus musculus GN=Vcp PE=1 SV=4	1.10555	1.20741	0.144762	0.271913	-0.0635754
sp|Q9D0E1|HNRPM_MOUSE	63	77597	Heterogeneous nuclear ribonucleoprotein M OS=Mus musculus GN=Hnrnpm PE=1 SV=3	0.978381	0.943053	-0.0315314	-0.084589	0.0265288
sp|P26599|PTBP1_HUMAN	444	57186	Polypyrimidine tract-binding protein 1 OS=Homo sapiens GN=PTBP1 PE=1 SV=1	1.03639	1.09869	0.0515608	0.135787	-0.042113
sp|Q9Z2X1|HNRPF_MOUSE	281	45701	Heterogeneous nuclear ribonucleoprotein F OS=Mus musculus GN=Hnrnpf PE=1 SV=3	1.51561	0.871397	0.599902	-0.198599	0.39925
sp|P15864|H12_MOUSE	211	21254	Histone H1.2 OS=Mus musculus GN=Hist1h1c PE=1 SV=2	0.988524	1.26457	-0.016652	0.338652	-0.177652
sp|P60866|RS20_HUMAN	49	13364	40S ribosomal protein S20 OS=Homo sapiens GN=RPS20 PE=1 SV=1	1.01856	1.30469	0.0265274	0.383703	-0.178588
sp|P62841|RS15_HUMAN	242	17029	40S ribosomal protein S15 OS=Homo sapiens GN=RPS15 PE=1 SV=2	1.21472	1.19119	0.280623	0.252407	0.0141079
sp|Q9JIF7|COPB_MOUSE	98	106998	Coatomer subunit beta OS=Mus musculus GN=Copb1 PE=1 SV=1	0.894771	1.08514	-0.16041	0.117881	-0.139146
sp|P23527|H2B1O_HUMAN	898	13898	Histone H2B type 1-O OS=Homo sapiens GN=HIST1H2BO PE=1 SV=3	1.15035	0.96599	0.202079	-0.0499203	0.126
sp|Q8R4U0|STAB2_MOUSE	46	277348	Stabilin-2 OS=Mus musculus GN=Stab2 PE=1 SV=1	0.67607	0.90393	-0.564755	-0.145716	-0.20952
sp|P62318|SMD3_HUMAN	74	13907	Small nuclear ribonucleoprotein Sm D3 OS=Homo sapiens GN=SNRPD3 PE=1 SV=1	1.00263	1.31476	0.00378777	0.394801	-0.195507
sp|P08670|VIME_HUMAN	602	53619	Vimentin OS=Homo sapiens GN=VIM PE=1 SV=4	1.14765	1.08043	0.198685	0.111599	0.0435427
sp|P17844|DDX5_HUMAN	85	69105	Probable ATP-dependent RNA helicase DDX5 OS=Homo sapiens GN=DDX5 PE=1 SV=1	1.04735	1.01324	0.0667369	0.0189822	0.0238774
sp|P46777|RL5_HUMAN	49	34341	60S ribosomal protein L5 OS=Homo sapiens GN=RPL5 PE=1 SV=3	0.959897	0.912225	-0.059049	-0.132539	0.036745
sp|Q5VTE0|EF1A3_HUMAN	982	50153	Putative elongation factor 1-alpha-like 3 OS=Homo sapiens GN=EEF1A1P5 PE=5 SV=1	1.18862	1.2309	0.249292	0.29971	-0.025209
sp|P07437|TBB5_HUMAN	983	49639	Tubulin beta chain OS=Homo sapiens GN=TUBB PE=1 SV=2	1.08493	1.07822	0.117599	0.108647	0.0044759
sp|Q96P70|IPO9_HUMAN	217	115889	Importin-9 OS=Homo sapiens GN=IPO9 PE=1 SV=3	N/A	N/A	N/A	N/A	N/A
sp|P40227|TCPZ_HUMAN	423	57988	T-complex protein 1 subunit zeta OS=Homo sapiens GN=CCT6A PE=1 SV=3	0.867766	1.10447	-0.204621	0.143358	-0.173989
sp|P21266|GSTM3_HUMAN	106	26542	Glutathione S-transferase Mu 3 OS=Homo sapiens GN=GSTM3 PE=1 SV=3	0.946576	0.52123	-0.0792098	-0.940009	0.4304
sp|P48643|TCPE_HUMAN	448	59633	T-complex protein 1 subunit epsilon OS=Homo sapiens GN=CCT5 PE=1 SV=1	0.816843	0.668287	-0.291869	-0.58146	0.144796
sp|Q08211|DHX9_HUMAN	350	140869	ATP-dependent RNA helicase A OS=Homo sapiens GN=DHX9 PE=1 SV=4	0.952333	0.830483	-0.0704625	-0.267977	0.0987574
sp|P40926|MDHM_HUMAN	178	35481	Malate dehydrogenase	1.17019	1.53559	0.226741	0.618794	-0.196026
sp|P12956|XRCC6_HUMAN	328	69799	X-ray repair cross-complementing protein 6 OS=Homo sapiens GN=XRCC6 PE=1 SV=2	1.15135	1.26696	0.203331	0.341366	-0.0690173
sp|P53985|MOT1_HUMAN	90	53909	Monocarboxylate transporter 1 OS=Homo sapiens GN=SLC16A1 PE=1 SV=3	0.284882	0.0683996	-1.81156	-3.86987	1.02915
sp|Q9JKF1|IQGA1_MOUSE	144	188638	Ras GTPase-activating-like protein IQGAP1 OS=Mus musculus GN=Iqgap1 PE=1 SV=1	N/A	N/A	N/A	N/A	N/A
sp|P23953|EST1C_MOUSE	60	61017	Carboxylesterase 1C OS=Mus musculus GN=Ces1c PE=1 SV=4	0.669843	0.420001	-0.578106	-1.25154	0.336715
sp|P25705|ATPA_HUMAN	567	59714	ATP synthase subunit alpha	1.10032	1.00144	0.137929	0.00208113	0.0679238
sp|P42704|LPPRC_HUMAN	374	157805	Leucine-rich PPR motif-containing protein	0.947302	0.951065	-0.0781038	-0.0723846	-0.00285958
sp|P80315|TCPD_MOUSE	210	58030	T-complex protein 1 subunit delta OS=Mus musculus GN=Cct4 PE=1 SV=3	0.882773	0.895672	-0.179886	-0.158958	-0.0104639
sp|P31943|HNRH1_HUMAN	325	49198	Heterogeneous nuclear ribonucleoprotein H OS=Homo sapiens GN=HNRNPH1 PE=1 SV=4	1.18499	0.964235	0.244875	-0.052543	0.148709
sp|Q8K0E8|FIBB_MOUSE	558	54718	Fibrinogen beta chain OS=Mus musculus GN=Fgb PE=2 SV=1	1.09483	1.308	0.130701	0.387362	-0.128331
sp|Q9Y241|HIG1A_HUMAN	47	10136	HIG1 domain family member 1A OS=Homo sapiens GN=HIGD1A PE=1 SV=1	1.04058	0.576299	0.0573841	-0.795111	0.426248
sp|P78371|TCPB_HUMAN	251	57452	T-complex protein 1 subunit beta OS=Homo sapiens GN=CCT2 PE=1 SV=4	0.923103	1.05469	-0.115436	0.0768205	-0.0961283
sp|P56134|ATPK_HUMAN	66	10911	ATP synthase subunit f	0.935443	0.828597	-0.0962778	-0.271258	0.08749
sp|Q91YQ5|RPN1_MOUSE	82	68486	Dolichyl-diphosphooligosaccharide--protein glycosyltransferase subunit 1 OS=Mus musculus GN=Rpn1 PE=2 SV=1	0.662271	0.953521	-0.594506	-0.0686638	-0.262921
sp|P26641|EF1G_HUMAN	221	50087	Elongation factor 1-gamma OS=Homo sapiens GN=EEF1G PE=1 SV=3	1.00376	0.943359	0.00542	-0.0841214	0.0447707
sp|P28656|NP1L1_MOUSE	134	45317	Nucleosome assembly protein 1-like 1 OS=Mus musculus GN=Nap1l1 PE=1 SV=2	1.07141	0.960677	0.0995043	-0.0578761	0.0786902
sp|P52209|6PGD_HUMAN	183	53106	6-phosphogluconate dehydrogenase	1.16867	1.31907	0.224868	0.399517	-0.0873246
sp|Q5VYK3|ECM29_HUMAN	57	204160	Proteasome-associated protein ECM29 homolog OS=Homo sapiens GN=ECM29 PE=1 SV=2	N/A	N/A	N/A	N/A	N/A
sp|P18124|RL7_HUMAN	80	29207	60S ribosomal protein L7 OS=Homo sapiens GN=RPL7 PE=1 SV=1	1.14774	1.325	0.198791	0.405989	-0.103599
sp|Q9CXY6|ILF2_MOUSE	151	43035	Interleukin enhancer-binding factor 2 OS=Mus musculus GN=Ilf2 PE=1 SV=1	1.20564	0.677533	0.269803	-0.561637	0.41572
sp|P11021|GRP78_HUMAN	133	72288	78 kDa glucose-regulated protein OS=Homo sapiens GN=HSPA5 PE=1 SV=2	0.787992	1.2891	-0.343747	0.366369	-0.355058
sp|P62701|RS4X_HUMAN	114	29579	40S ribosomal protein S4	0.894112	1.04897	-0.161472	0.0689736	-0.115223
sp|Q5DTU0|AF1L2_MOUSE	41	92118	Actin filament-associated protein 1-like 2 OS=Mus musculus GN=Afap1l2 PE=1 SV=2	N/A	N/A	N/A	N/A	N/A
sp|Q15366|PCBP2_HUMAN	71	38556	Poly(rC)-binding protein 2 OS=Homo sapiens GN=PCBP2 PE=1 SV=1	1.0286	0.482617	0.0406809	-1.05105	0.545866
sp|P06733|ENOA_HUMAN	1361	47139	Alpha-enolase OS=Homo sapiens GN=ENO1 PE=1 SV=2	1.57863	1.50363	0.658671	0.588448	0.0351117
sp|Q9ERK4|XPO2_MOUSE	367	110384	Exportin-2 OS=Mus musculus GN=Cse1l PE=2 SV=1	1.45322	1.51408	0.539253	0.598441	-0.029594
sp|P43686|PRS6B_HUMAN	83	47337	26S protease regulatory subunit 6B OS=Homo sapiens GN=PSMC4 PE=1 SV=2	1.0605	0.710814	0.0847462	-0.492456	0.288601
sp|Q8CI94|PYGB_MOUSE	44	96668	Glycogen phosphorylase	0.829013	0.423659	-0.270533	-1.23903	0.484246
sp|Q6PKG0|LARP1_HUMAN	48	123434	La-related protein 1 OS=Homo sapiens GN=LARP1 PE=1 SV=2	1.66478	0.368645	0.735334	-1.43969	1.08751
sp|Q9ERD7|TBB3_MOUSE	535	50386	Tubulin beta-3 chain OS=Mus musculus GN=Tubb3 PE=1 SV=1	0.997235	1.14416	-0.00399503	0.194295	-0.0991449
sp|A6NIZ1|RP1BL_HUMAN	106	20912	Ras-related protein Rap-1b-like protein OS=Homo sapiens PE=2 SV=1	0.92034	1.05873	-0.119761	0.0823327	-0.101047
sp|P06744|G6PI_HUMAN	258	63107	Glucose-6-phosphate isomerase OS=Homo sapiens GN=GPI PE=1 SV=4	1.34659	1.44393	0.429309	0.530002	-0.0503462
sp|P50454|SERPH_HUMAN	194	46411	Serpin H1 OS=Homo sapiens GN=SERPINH1 PE=1 SV=2	1.71554	0.847306	0.778664	-0.239046	0.508855
sp|P22314|UBA1_HUMAN	822	117774	Ubiquitin-like modifier-activating enzyme 1 OS=Homo sapiens GN=UBA1 PE=1 SV=3	1.09202	1.13377	0.127004	0.181131	-0.0270636
sp|P40939|ECHA_HUMAN	76	82947	Trifunctional enzyme subunit alpha	0.579227	0.606677	-0.787799	-0.720998	-0.0334003
sp|P62244|RS15A_HUMAN	45	14830	40S ribosomal protein S15a OS=Homo sapiens GN=RPS15A PE=1 SV=2	0.801084	0.95532	-0.319975	-0.0659446	-0.127015
sp|P11169|GTR3_HUMAN	258	53889	Solute carrier family 2	0.955825	0.965263	-0.0651815	-0.0510055	-0.00708797
sp|P08238|HS90B_HUMAN	1563	83212	Heat shock protein HSP 90-beta OS=Homo sapiens GN=HSP90AB1 PE=1 SV=4	1.00329	1.15955	0.00474582	0.213562	-0.104408
sp|P08758|ANXA5_HUMAN	463	35914	Annexin A5 OS=Homo sapiens GN=ANXA5 PE=1 SV=2	0.74985	0.804245	-0.415326	-0.314294	-0.0505164
sp|P17066|HSP76_HUMAN	182	70984	Heat shock 70 kDa protein 6 OS=Homo sapiens GN=HSPA6 PE=1 SV=2	N/A	N/A	N/A	N/A	N/A
sp|O35129|PHB2_MOUSE	102	33276	Prohibitin-2 OS=Mus musculus GN=Phb2 PE=1 SV=1	0.954026	0.720866	-0.0678992	-0.472198	0.202149
sp|P31948|STIP1_HUMAN	48	62599	Stress-induced-phosphoprotein 1 OS=Homo sapiens GN=STIP1 PE=1 SV=1	0.847552	1.15286	-0.238626	0.205215	-0.221921
sp|P62280|RS11_HUMAN	72	18419	40S ribosomal protein S11 OS=Homo sapiens GN=RPS11 PE=1 SV=3	1.08286	1.2646	0.114853	0.338684	-0.111916
sp|Q7Z5Q5|DPOLN_HUMAN	46	100244	DNA polymerase nu OS=Homo sapiens GN=POLN PE=1 SV=2	N/A	N/A	N/A	N/A	N/A
sp|Q68FD5|CLH_MOUSE	367	191435	Clathrin heavy chain 1 OS=Mus musculus GN=Cltc PE=1 SV=3	1.67537	1.11698	0.74448	0.159609	0.292435
sp|P35232|PHB_HUMAN	232	29786	Prohibitin OS=Homo sapiens GN=PHB PE=1 SV=1	0.979152	0.764981	-0.0303949	-0.386504	0.178054
sp|P06576|ATPB_HUMAN	1413	56525	ATP synthase subunit beta	1.0541	1.10156	0.0760158	0.139552	-0.031768
sp|P18206|VINC_HUMAN	230	123722	Vinculin OS=Homo sapiens GN=VCL PE=1 SV=4	1.72126	0.880951	0.783468	-0.182866	0.483167
sp|P22087|FBRL_HUMAN	168	33763	rRNA 2'-O-methyltransferase fibrillarin OS=Homo sapiens GN=FBL PE=1 SV=2	1.98401	0.636666	0.988416	-0.651391	0.819904
sp|O00571|DDX3X_HUMAN	78	73198	ATP-dependent RNA helicase DDX3X OS=Homo sapiens GN=DDX3X PE=1 SV=3	0.402443	0.993302	-1.31314	-0.00969521	-0.651725
sp|Q12931|TRAP1_HUMAN	319	80060	Heat shock protein 75 kDa	N/A	N/A	N/A	N/A	N/A
sp|P22695|QCR2_HUMAN	107	48413	Cytochrome b-c1 complex subunit 2	0.764348	0.909848	-0.387698	-0.136303	-0.125698
sp|Q91X72|HEMO_MOUSE	52	51285	Hemopexin OS=Mus musculus GN=Hpx PE=1 SV=2	0.722413	0.581031	-0.469105	-0.783312	0.157103
sp|P13639|EF2_HUMAN	937	95277	Elongation factor 2 OS=Homo sapiens GN=EEF2 PE=1 SV=4	1.0579	1.16489	0.0812088	0.220192	-0.0694914
sp|P00918|CAH2_HUMAN	128	29228	Carbonic anhydrase 2 OS=Homo sapiens GN=CA2 PE=1 SV=2	0.915809	1.23922	-0.126881	0.309428	-0.218155
sp|Q9Y2X3|NOP58_HUMAN	135	59541	Nucleolar protein 58 OS=Homo sapiens GN=NOP58 PE=1 SV=1	1.40302	1.12743	0.488532	0.173037	0.157747
sp|Q3TEA8|HP1B3_MOUSE	73	60829	Heterochromatin protein 1-binding protein 3 OS=Mus musculus GN=Hp1bp3 PE=1 SV=1	1.36667	0.301376	0.450662	-1.73036	1.09051
sp|P61204|ARF3_HUMAN	268	20588	ADP-ribosylation factor 3 OS=Homo sapiens GN=ARF3 PE=1 SV=2	0.888204	1.01188	-0.171038	0.0170438	-0.0940407
sp|Q13200|PSMD2_HUMAN	253	100136	26S proteasome non-ATPase regulatory subunit 2 OS=Homo sapiens GN=PSMD2 PE=1 SV=3	0.754544	0.549188	-0.406322	-0.864628	0.229153
sp|Q60605|MYL6_MOUSE	60	16919	Myosin light polypeptide 6 OS=Mus musculus GN=Myl6 PE=1 SV=3	0.906298	0.843872	-0.141943	-0.244904	0.0514806
sp|P60174|TPIS_HUMAN	138	30772	Triosephosphate isomerase OS=Homo sapiens GN=TPI1 PE=1 SV=3	1.10279	1.25064	0.141157	0.322663	-0.0907529
sp|P02088|HBB1_MOUSE	1575	15830	Hemoglobin subunit beta-1 OS=Mus musculus GN=Hbb-b1 PE=1 SV=2	1.41802	1.64334	0.503876	0.716632	-0.106378
sp|P07355|ANXA2_HUMAN	280	38580	Annexin A2 OS=Homo sapiens GN=ANXA2 PE=1 SV=2	1.21495	1.09361	0.280895	0.129103	0.0758959
sp|Q9WUA3|K6PP_MOUSE	158	85400	6-phosphofructokinase type C OS=Mus musculus GN=Pfkp PE=1 SV=1	0.785683	0.958324	-0.347981	-0.061414	-0.143283
sp|P78527|PRKDC_HUMAN	340	468788	DNA-dependent protein kinase catalytic subunit OS=Homo sapiens GN=PRKDC PE=1 SV=3	1.418	0.70208	0.50386	-0.510293	0.507076
sp|Q9HAV4|XPO5_HUMAN	193	136222	Exportin-5 OS=Homo sapiens GN=XPO5 PE=1 SV=1	0.926454	0.730595	-0.110209	-0.452857	0.171324
sp|Q5QNW6|H2B2F_HUMAN	917	13912	Histone H2B type 2-F OS=Homo sapiens GN=HIST2H2BF PE=1 SV=3	1.09817	1.08584	0.135097	0.118809	0.00814418
sp|Q12906|ILF3_HUMAN	139	95279	Interleukin enhancer-binding factor 3 OS=Homo sapiens GN=ILF3 PE=1 SV=3	1.19104	1.61081	0.252223	0.687785	-0.217781
sp|P63101|1433Z_MOUSE	591	27754	14-3-3 protein zeta/delta OS=Mus musculus GN=Ywhaz PE=1 SV=1	1.20776	1.25022	0.27233	0.322183	-0.0249266
sp|P62851|RS25_HUMAN	57	13734	40S ribosomal protein S25 OS=Homo sapiens GN=RPS25 PE=1 SV=1	1.16824	1.10578	0.224335	0.145068	0.0396335
sp|Q00623|APOA1_MOUSE	153	30569	Apolipoprotein A-I OS=Mus musculus GN=Apoa1 PE=1 SV=1	0.611012	0.733041	-0.710727	-0.448035	-0.131346
sp|Q9JHU4|DYHC1_MOUSE	201	531710	Cytoplasmic dynein 1 heavy chain 1 OS=Mus musculus GN=Dync1h1 PE=1 SV=2	0.738543	0.891474	-0.437245	-0.165735	-0.135755
sp|Q9CZM2|RL15_MOUSE	65	24131	60S ribosomal protein L15 OS=Mus musculus GN=Rpl15 PE=2 SV=4	0.874082	1.04682	-0.19416	0.066014	-0.130087
sp|P49368|TCPG_HUMAN	129	60495	T-complex protein 1 subunit gamma OS=Homo sapiens GN=CCT3 PE=1 SV=4	0.826103	0.936913	-0.275607	-0.0940131	-0.0907967
sp|Q00325|MPCP_HUMAN	87	40069	Phosphate carrier protein	1.22653	1.33	0.294579	0.411425	-0.0584232
sp|Q07021|C1QBP_HUMAN	58	31343	Complement component 1 Q subcomponent-binding protein	N/A	N/A	N/A	N/A	N/A
sp|Q9Z2U0|PSA7_MOUSE	64	27838	Proteasome subunit alpha type-7 OS=Mus musculus GN=Psma7 PE=1 SV=1	0.414203	1.04384	-1.27159	0.0618976	-0.666744
sp|P21614|VTDB_MOUSE	179	53565	Vitamin D-binding protein OS=Mus musculus GN=Gc PE=1 SV=2	0.782713	0.488167	-0.353445	-1.03455	0.340554
sp|Q71U36|TBA1A_HUMAN	989	50104	Tubulin alpha-1A chain OS=Homo sapiens GN=TUBA1A PE=1 SV=1	1.16933	1.33163	0.225683	0.413191	-0.0937541
sp|Q9UBT2|SAE2_HUMAN	91	71179	SUMO-activating enzyme subunit 2 OS=Homo sapiens GN=UBA2 PE=1 SV=2	0.462877	0.717582	-1.1113	-0.478785	-0.316257
sp|Q9Z204|HNRPC_MOUSE	205	34364	Heterogeneous nuclear ribonucleoproteins C1/C2 OS=Mus musculus GN=Hnrnpc PE=1 SV=1	1.09375	1.10898	0.129287	0.149236	-0.00997461
sp|Q9H0U9|TSYL1_HUMAN	43	49162	Testis-specific Y-encoded-like protein 1 OS=Homo sapiens GN=TSPYL1 PE=1 SV=3	0.639048	0.671037	-0.646004	-0.575536	-0.035234
sp|P11142|HSP7C_HUMAN	595	70854	Heat shock cognate 71 kDa protein OS=Homo sapiens GN=HSPA8 PE=1 SV=1	1.05667	0.992334	0.0795264	-0.0111017	0.0453141
sp|P61978|HNRPK_HUMAN	416	50944	Heterogeneous nuclear ribonucleoprotein K OS=Homo sapiens GN=HNRNPK PE=1 SV=1	1.26799	0.99151	0.342544	-0.012301	0.177423
sp|P0C0S5|H2AZ_HUMAN	452	13545	Histone H2A.Z OS=Homo sapiens GN=H2AFZ PE=1 SV=2	1.03138	0.996859	0.0445783	-0.00453805	0.0245582
sp|P29699|FETUA_MOUSE	75	37302	Alpha-2-HS-glycoprotein OS=Mus musculus GN=Ahsg PE=1 SV=1	0.219589	0.108425	-2.18712	-3.20524	0.509056
sp|P14115|RL27A_MOUSE	42	16595	60S ribosomal protein L27a OS=Mus musculus GN=Rpl27a PE=2 SV=5	1.22879	0.932428	0.297243	-0.100935	0.199089
sp|P10809|CH60_HUMAN	1062	61016	60 kDa heat shock protein	1.06639	1.11708	0.0927369	0.159733	-0.0334978
sp|P07900|HS90A_HUMAN	809	84607	Heat shock protein HSP 90-alpha OS=Homo sapiens GN=HSP90AA1 PE=1 SV=5	1.36414	1.03002	0.447989	0.0426762	0.202657
sp|Q99832|TCPH_HUMAN	174	59329	T-complex protein 1 subunit eta OS=Homo sapiens GN=CCT7 PE=1 SV=2	0.825616	1.08917	-0.276458	0.123228	-0.199843
sp|P08133|ANXA6_HUMAN	54	75826	Annexin A6 OS=Homo sapiens GN=ANXA6 PE=1 SV=3	0.48132	0.578524	-1.05493	-0.789551	-0.13269
sp|Q15008|PSMD6_HUMAN	128	45502	26S proteasome non-ATPase regulatory subunit 6 OS=Homo sapiens GN=PSMD6 PE=1 SV=1	1.33543	0.953823	0.417302	-0.0682068	0.242754
sp|Q8BHN3|GANAB_MOUSE	245	106844	Neutral alpha-glucosidase AB OS=Mus musculus GN=Ganab PE=1 SV=1	0.759298	0.614626	-0.397262	-0.70222	0.152479
sp|P15559|NQO1_HUMAN	48	30848	NAD(P)H dehydrogenase [quinone] 1 OS=Homo sapiens GN=NQO1 PE=1 SV=1	1.03341	1.09424	0.0474075	0.129925	-0.0412586
sp|Q8NHW5|RLA0L_HUMAN	97	34343	60S acidic ribosomal protein P0-like OS=Homo sapiens GN=RPLP0P6 PE=5 SV=1	0.634768	1.17248	-0.655698	0.229567	-0.442633
sp|Q9BXJ9|NAA15_HUMAN	45	101208	N-alpha-acetyltransferase 15	0.51055	1.10627	-0.969876	0.145697	-0.557787
sp|P00338|LDHA_HUMAN	388	36665	L-lactate dehydrogenase A chain OS=Homo sapiens GN=LDHA PE=1 SV=2	1.41444	1.39594	0.500229	0.481235	0.00949682
sp|P14618|KPYM_HUMAN	416	57900	Pyruvate kinase isozymes M1/M2 OS=Homo sapiens GN=PKM2 PE=1 SV=4	1.27233	1.17416	0.347474	0.231632	0.0579207
sp|P60709|ACTB_HUMAN	1481	41710	Actin	1.18886	1.21389	0.249577	0.279634	-0.0150282
sp|P30041|PRDX6_HUMAN	106	25019	Peroxiredoxin-6 OS=Homo sapiens GN=PRDX6 PE=1 SV=3	1.38359	1.43217	0.468416	0.518204	-0.0248939
sp|P06493|CDK1_HUMAN	86	34074	Cyclin-dependent kinase 1 OS=Homo sapiens GN=CDK1 PE=1 SV=3	1.2153	0.827369	0.281312	-0.273397	0.277354
sp|Q99798|ACON_HUMAN	54	85372	Aconitate hydratase	1.86951	1.13483	0.902661	0.182478	0.360091
sp|P05141|ADT2_HUMAN	96	32831	ADP/ATP translocase 2 OS=Homo sapiens GN=SLC25A5 PE=1 SV=7	1.24977	0.940383	0.32166	-0.0886799	0.20517
sp|Q9BSJ8|ESYT1_HUMAN	53	122780	Extended synaptotagmin-1 OS=Homo sapiens GN=ESYT1 PE=1 SV=1	N/A	N/A	N/A	N/A	N/A
sp|Q6NVF9|CPSF6_MOUSE	197	59116	Cleavage and polyadenylation specificity factor subunit 6 OS=Mus musculus GN=Cpsf6 PE=1 SV=1	2.67929	0.450717	1.42185	-1.14971	1.28578
sp|Q04857|CO6A1_MOUSE	119	108422	Collagen alpha-1(VI) chain OS=Mus musculus GN=Col6a1 PE=2 SV=1	0.888688	0.4739	-0.170252	-1.07735	0.453547
sp|Q9EQU5|SET_MOUSE	184	33358	Protein SET OS=Mus musculus GN=Set PE=1 SV=1	1.25285	1.11345	0.32521	0.155031	0.0850893
sp|P01027|CO3_MOUSE	58	186366	Complement C3 OS=Mus musculus GN=C3 PE=1 SV=3	1.12773	0.584275	0.173428	-0.77528	0.474354
sp|Q00896|A1AT3_MOUSE	213	45794	Alpha-1-antitrypsin 1-3 OS=Mus musculus GN=Serpina1c PE=1 SV=2	0.596921	0.569722	-0.744387	-0.81167	0.0336416
sp|Q6P5F9|XPO1_MOUSE	43	123013	Exportin-1 OS=Mus musculus GN=Xpo1 PE=1 SV=1	1.3936	0.804946	0.478813	-0.313036	0.395925
sp|P26039|TLN1_MOUSE	160	269653	Talin-1 OS=Mus musculus GN=Tln1 PE=1 SV=2	0.706042	0.884742	-0.502174	-0.176671	-0.162751
sp|Q71DI3|H32_HUMAN	92	15379	Histone H3.2 OS=Homo sapiens GN=HIST2H3A PE=1 SV=3	1.13446	1.22081	0.182007	0.287844	-0.0529188
sp|P00491|PNPH_HUMAN	41	32097	Purine nucleoside phosphorylase OS=Homo sapiens GN=PNP PE=1 SV=2	N/A	N/A	N/A	N/A	N/A
sp|Q9CPU0|LGUL_MOUSE	62	20796	Lactoylglutathione lyase OS=Mus musculus GN=Glo1 PE=1 SV=3	1.58506	0.72269	0.664539	-0.468551	0.566545
sp|P62826|RAN_HUMAN	43	24408	GTP-binding nuclear protein Ran OS=Homo sapiens GN=RAN PE=1 SV=3	0.724874	1.28117	-0.464199	0.357458	-0.410828
sp|Q7TPS0|KS6A6_MOUSE	49	86516	Ribosomal protein S6 kinase alpha-6 OS=Mus musculus GN=Rps6ka6 PE=1 SV=2	0.725276	0.486121	-0.463397	-1.04061	0.288608
sp|P43363|MAGAA_HUMAN	101	40755	Melanoma-associated antigen 10 OS=Homo sapiens GN=MAGEA10 PE=2 SV=2	1.18975	1.20154	0.250656	0.264879	-0.0071112
sp|P62937|PPIA_HUMAN	135	18001	Peptidyl-prolyl cis-trans isomerase A OS=Homo sapiens GN=PPIA PE=1 SV=2	1.18477	1.44253	0.244606	0.528606	-0.142
sp|Q12769|NU160_HUMAN	45	162017	Nuclear pore complex protein Nup160 OS=Homo sapiens GN=NUP160 PE=1 SV=3	N/A	N/A	N/A	N/A	N/A
sp|P04083|ANXA1_HUMAN	595	38690	Annexin A1 OS=Homo sapiens GN=ANXA1 PE=1 SV=2	1.12871	1.20235	0.174679	0.265853	-0.0455869
sp|Q96A33|CCD47_HUMAN	43	55838	Coiled-coil domain-containing protein 47 OS=Homo sapiens GN=CCDC47 PE=1 SV=1	1.29881	1.25535	0.377192	0.328086	0.0245529
sp|Q8VIJ6|SFPQ_MOUSE	161	75394	Splicing factor	1.78469	0.657149	0.835677	-0.605707	0.720692
sp|P62081|RS7_HUMAN	191	22113	40S ribosomal protein S7 OS=Homo sapiens GN=RPS7 PE=1 SV=1	1.22821	0.925723	0.296562	-0.111348	0.203955
sp|Q9D8E6|RL4_MOUSE	64	47124	60S ribosomal protein L4 OS=Mus musculus GN=Rpl4 PE=1 SV=3	1.05388	0.80456	0.0757098	-0.313727	0.194719
sp|P31689|DNJA1_HUMAN	123	44839	DnaJ homolog subfamily A member 1 OS=Homo sapiens GN=DNAJA1 PE=1 SV=2	0.48853	5.81292	-1.03348	2.53926	-1.78637
sp|P36542|ATPG_HUMAN	114	32975	ATP synthase subunit gamma	0.744533	0.966629	-0.425591	-0.0489663	-0.188312
sp|P13010|XRCC5_HUMAN	663	82652	X-ray repair cross-complementing protein 5 OS=Homo sapiens GN=XRCC5 PE=1 SV=3	1.22762	0.77894	0.295868	-0.360415	0.328142
sp|O08810|U5S1_MOUSE	68	109291	116 kDa U5 small nuclear ribonucleoprotein component OS=Mus musculus GN=Eftud2 PE=2 SV=1	N/A	N/A	N/A	N/A	N/A
sp|P07759|SPA3K_MOUSE	284	46850	Serine protease inhibitor A3K OS=Mus musculus GN=Serpina3k PE=1 SV=2	0.647666	0.522115	-0.626678	-0.93756	0.155441
sp|P04919|B3AT_MOUSE	60	103070	Band 3 anion transport protein OS=Mus musculus GN=Slc4a1 PE=1 SV=1	0.874954	1.00203	-0.19272	0.00292841	-0.0978244
sp|O43707|ACTN4_HUMAN	152	104788	Alpha-actinin-4 OS=Homo sapiens GN=ACTN4 PE=1 SV=2	1.01111	0.967493	0.015947	-0.0476771	0.0318121
sp|Q60737|CSK21_MOUSE	49	45105	Casein kinase II subunit alpha OS=Mus musculus GN=Csnk2a1 PE=1 SV=2	1.02695	0.921066	0.0383678	-0.118623	0.0784955
sp|Q921I1|TRFE_MOUSE	389	76674	Serotransferrin OS=Mus musculus GN=Tf PE=1 SV=1	0.690306	0.712543	-0.534692	-0.488952	-0.0228699
sp|P09651|ROA1_HUMAN	383	38723	Heterogeneous nuclear ribonucleoprotein A1 OS=Homo sapiens GN=HNRNPA1 PE=1 SV=5	1.3661	1.46333	0.450068	0.549254	-0.0495933
sp|Q7L1Q6|BZW1_HUMAN	113	48013	Basic leucine zipper and W2 domain-containing protein 1 OS=Homo sapiens GN=BZW1 PE=1 SV=1	N/A	N/A	N/A	N/A	N/A
sp|P14678|RSMB_HUMAN	44	24594	Small nuclear ribonucleoprotein-associated proteins B and B' OS=Homo sapiens GN=SNRPB PE=1 SV=2	1.08138	1.05388	0.112871	0.0757163	0.0185774
sp|P22392|NDKB_HUMAN	233	17287	Nucleoside diphosphate kinase B OS=Homo sapiens GN=NME2 PE=1 SV=1	1.47283	1.40948	0.558593	0.495168	0.0317126
sp|P62854|RS26_HUMAN	45	13007	40S ribosomal protein S26 OS=Homo sapiens GN=RPS26 PE=1 SV=3	0.764994	1.06375	-0.38648	0.0891601	-0.23782
sp|Q76MZ3|2AAA_MOUSE	141	65281	Serine/threonine-protein phosphatase 2A 65 kDa regulatory subunit A alpha isoform OS=Mus musculus GN=Ppp2r1a PE=1 SV=3	0.784193	0.597055	-0.350719	-0.744064	0.196673
sp|P62263|RS14_HUMAN	40	16263	40S ribosomal protein S14 OS=Homo sapiens GN=RPS14 PE=1 SV=3	1.26293	1.16076	0.336774	0.215074	0.06085
sp|Q61584|FXR1_MOUSE	137	76175	Fragile X mental retardation syndrome-related protein 1 OS=Mus musculus GN=Fxr1 PE=1 SV=2	1.32024	0.873025	0.400801	-0.195905	0.298353
sp|P26043|RADI_MOUSE	104	68500	Radixin OS=Mus musculus GN=Rdx PE=1 SV=3	0.707925	0.877302	-0.498331	-0.188854	-0.154738
sp|Q9ERF3|WDR61_MOUSE	140	33752	WD repeat-containing protein 61 OS=Mus musculus GN=Wdr61 PE=2 SV=1	1.19717	0.579602	0.259631	-0.786866	0.523248
sp|Q9BQG0|MBB1A_HUMAN	99	148762	Myb-binding protein 1A OS=Homo sapiens GN=MYBBP1A PE=1 SV=2	1.14318	0.626298	0.193047	-0.675078	0.434063
sp|Q86V81|THOC4_HUMAN	91	26872	THO complex subunit 4 OS=Homo sapiens GN=ALYREF PE=1 SV=3	1.86906	0.814847	0.902313	-0.295398	0.598855
sp|P19338|NUCL_HUMAN	225	76568	Nucleolin OS=Homo sapiens GN=NCL PE=1 SV=3	1.01075	0.979156	0.0154253	-0.0303894	0.0229074
sp|Q16658|FSCN1_HUMAN	228	54496	Fascin OS=Homo sapiens GN=FSCN1 PE=1 SV=3	0.998058	0.877053	-0.00280429	-0.189264	0.0932298
sp|Q9Z130|HNRDL_MOUSE	76	33538	Heterogeneous nuclear ribonucleoprotein D-like OS=Mus musculus GN=Hnrpdl PE=1 SV=1	1.53945	1.32907	0.622414	0.410415	0.105999
sp|Q9BQE3|TBA1C_HUMAN	1026	49863	Tubulin alpha-1C chain OS=Homo sapiens GN=TUBA1C PE=1 SV=1	1.07807	0.976416	0.108455	-0.0344316	0.0714435
sp|P40763|STAT3_HUMAN	49	88011	Signal transducer and activator of transcription 3 OS=Homo sapiens GN=STAT3 PE=1 SV=2	3.30779	0.53266	1.72587	-0.908714	1.31729
sp|Q9DBJ1|PGAM1_MOUSE	146	28814	Phosphoglycerate mutase 1 OS=Mus musculus GN=Pgam1 PE=1 SV=3	0.634192	0.570574	-0.657009	-0.809513	0.0762522
sp|Q9CQV8|1433B_MOUSE	215	28069	14-3-3 protein beta/alpha OS=Mus musculus GN=Ywhab PE=1 SV=3	1.85011	0.727326	0.887615	-0.459327	0.673471
sp|P46782|RS5_HUMAN	116	22862	40S ribosomal protein S5 OS=Homo sapiens GN=RPS5 PE=1 SV=4	0.571438	1.25649	-0.807332	0.329399	-0.568365
sp|P62195|PRS8_HUMAN	76	45597	26S protease regulatory subunit 8 OS=Homo sapiens GN=PSMC5 PE=1 SV=1	1.42964	1.10313	0.51565	0.141602	0.187024
sp|P22626|ROA2_HUMAN	220	37407	Heterogeneous nuclear ribonucleoproteins A2/B1 OS=Homo sapiens GN=HNRNPA2B1 PE=1 SV=2	1.36593	1.2467	0.449881	0.318114	0.0658834
sp|Q8BG05|ROA3_MOUSE	49	39628	Heterogeneous nuclear ribonucleoprotein A3 OS=Mus musculus GN=Hnrnpa3 PE=1 SV=1	1.22636	0.82043	0.29438	-0.285549	0.289964
sp|Q8VCM7|FIBG_MOUSE	308	49360	Fibrinogen gamma chain OS=Mus musculus GN=Fgg PE=2 SV=1	1.07186	1.26116	0.100114	0.334746	-0.117316
sp|Q3TXS7|PSMD1_MOUSE	66	105663	26S proteasome non-ATPase regulatory subunit 1 OS=Mus musculus GN=Psmd1 PE=1 SV=1	1.25127	0.993685	0.323393	-0.00913915	0.166266
sp|P15311|EZRI_HUMAN	90	69370	Ezrin OS=Homo sapiens GN=EZR PE=1 SV=4	0.94506	1.52684	-0.081522	0.610553	-0.346038
sp|Q9D8W5|PSD12_MOUSE	244	52861	26S proteasome non-ATPase regulatory subunit 12 OS=Mus musculus GN=Psmd12 PE=2 SV=4	1.21011	0.677749	0.27514	-0.561176	0.418158
sp|P04406|G3P_HUMAN	1157	36030	Glyceraldehyde-3-phosphate dehydrogenase OS=Homo sapiens GN=GAPDH PE=1 SV=3	1.35511	1.42975	0.438405	0.51576	-0.0386773
sp|Q9CZU6|CISY_MOUSE	127	51703	Citrate synthase	1.19754	0.767964	0.26007	-0.38089	0.32048
sp|O00487|PSDE_HUMAN	130	34555	26S proteasome non-ATPase regulatory subunit 14 OS=Homo sapiens GN=PSMD14 PE=1 SV=1	1.82325	3.08639	0.866512	1.62592	-0.379705
sp|P35268|RL22_HUMAN	43	14778	60S ribosomal protein L22 OS=Homo sapiens GN=RPL22 PE=1 SV=2	0.737242	0.752173	-0.43979	-0.410864	-0.0144632
sp|O76021|RL1D1_HUMAN	83	54939	Ribosomal L1 domain-containing protein 1 OS=Homo sapiens GN=RSL1D1 PE=1 SV=3	1.00592	1.50491	0.00851223	0.589678	-0.290583
sp|Q60932|VDAC1_MOUSE	134	32331	Voltage-dependent anion-selective channel protein 1 OS=Mus musculus GN=Vdac1 PE=1 SV=3	0.926973	0.894513	-0.109401	-0.160825	0.025712
sp|Q9Y4L1|HYOU1_HUMAN	74	111266	Hypoxia up-regulated protein 1 OS=Homo sapiens GN=HYOU1 PE=1 SV=1	0.29947	0.490332	-1.73952	-1.02817	-0.355673
sp|P43358|MAGA4_HUMAN	82	34877	Melanoma-associated antigen 4 OS=Homo sapiens GN=MAGEA4 PE=1 SV=2	1.03619	1.3881	0.0512939	0.473116	-0.210911
sp|O43175|SERA_HUMAN	127	56614	D-3-phosphoglycerate dehydrogenase OS=Homo sapiens GN=PHGDH PE=1 SV=4	0.921116	0.779898	-0.118545	-0.358643	0.120049
sp|O00629|IMA4_HUMAN	132	57851	Importin subunit alpha-4 OS=Homo sapiens GN=KPNA4 PE=1 SV=1	4.2648	1.3775	2.09248	0.462053	0.815213
sp|P29788|VTNC_MOUSE	125	54814	Vitronectin OS=Mus musculus GN=Vtn PE=1 SV=2	0.999618	0.398942	-0.000550994	-1.32575	0.662599
sp|P29401|TKT_HUMAN	283	67835	Transketolase OS=Homo sapiens GN=TKT PE=1 SV=3	1.37594	1.43601	0.46042	0.52207	-0.030825
sp|P26638|SYSC_MOUSE	43	58352	Serine--tRNA ligase	0.631404	0.746946	-0.663365	-0.420924	-0.12122
sp|Q3TDN2|FAF2_MOUSE	83	52438	FAS-associated factor 2 OS=Mus musculus GN=Faf2 PE=2 SV=2	0.576277	0.937347	-0.795166	-0.0933442	-0.350911
sp|P50395|GDIB_HUMAN	67	50631	Rab GDP dissociation inhibitor beta OS=Homo sapiens GN=GDI2 PE=1 SV=2	0.684891	0.6181	-0.546053	-0.694089	0.0740179
sp|P08113|ENPL_MOUSE	336	92418	Endoplasmin OS=Mus musculus GN=Hsp90b1 PE=1 SV=2	0.707994	1.04022	-0.49819	0.0568914	-0.277541
sp|P07737|PROF1_HUMAN	474	15045	Profilin-1 OS=Homo sapiens GN=PFN1 PE=1 SV=2	1.28158	1.17129	0.357929	0.228098	0.0649157
sp|P08107|HSP71_HUMAN	182	70009	Heat shock 70 kDa protein 1A/1B OS=Homo sapiens GN=HSPA1A PE=1 SV=5	1.08683	1.2234	0.12012	0.290901	-0.0853907
sp|P19324|SERPH_MOUSE	172	46504	Serpin H1 OS=Mus musculus GN=Serpinh1 PE=1 SV=3	N/A	N/A	N/A	N/A	N/A
sp|P62314|SMD1_HUMAN	92	13273	Small nuclear ribonucleoprotein Sm D1 OS=Homo sapiens GN=SNRPD1 PE=1 SV=1	0.837268	1.18885	-0.256238	0.249564	-0.252901
sp|Q9JMH6|TRXR1_MOUSE	114	67042	Thioredoxin reductase 1	1.23564	0.89605	0.305258	-0.158349	0.231803
sp|P11277|SPTB1_HUMAN	66	246316	Spectrin beta chain	0.618466	0.771058	-0.693235	-0.375089	-0.159073
sp|P14625|ENPL_HUMAN	425	92411	Endoplasmin OS=Homo sapiens GN=HSP90B1 PE=1 SV=1	1.13164	1.07873	0.178419	0.109339	0.0345401
sp|P22892|AP1G1_MOUSE	42	91292	AP-1 complex subunit gamma-1 OS=Mus musculus GN=Ap1g1 PE=1 SV=3	0.79673	1.35509	-0.327837	0.43839	-0.383114
sp|Q14974|IMB1_HUMAN	209	97108	Importin subunit beta-1 OS=Homo sapiens GN=KPNB1 PE=1 SV=2	0.895398	0.894935	-0.159399	-0.160145	0.000372747
sp|Q9DCH4|EIF3F_MOUSE	126	37960	Eukaryotic translation initiation factor 3 subunit F OS=Mus musculus GN=Eif3f PE=1 SV=2	1.04181	0.500356	0.0590902	-0.998973	0.529031
sp|Q7TMM9|TBB2A_MOUSE	756	49875	Tubulin beta-2A chain OS=Mus musculus GN=Tubb2a PE=1 SV=1	1.17026	1.23772	0.226833	0.307681	-0.0404237
sp|P61981|1433G_HUMAN	232	28285	14-3-3 protein gamma OS=Homo sapiens GN=YWHAG PE=1 SV=2	0.628786	0.328385	-0.669359	-1.60654	0.46859
sp|Q99020|ROAA_MOUSE	60	30812	Heterogeneous nuclear ribonucleoprotein A/B OS=Mus musculus GN=Hnrnpab PE=1 SV=1	1.12744	1.24104	0.173049	0.311555	-0.069253
sp|Q8R081|HNRPL_MOUSE	341	63923	Heterogeneous nuclear ribonucleoprotein L OS=Mus musculus GN=Hnrnpl PE=1 SV=2	1.11574	0.95913	0.158005	-0.0602023	0.109104
sp|P62304|RUXE_HUMAN	43	10797	Small nuclear ribonucleoprotein E OS=Homo sapiens GN=SNRPE PE=1 SV=1	1.06419	1.35967	0.08976	0.443258	-0.176749
sp|Q8BKC5|IPO5_MOUSE	144	123511	Importin-5 OS=Mus musculus GN=Ipo5 PE=1 SV=3	0.72265	0.742579	-0.468631	-0.429384	-0.0196234
sp|P46783|RS10_HUMAN	97	18886	40S ribosomal protein S10 OS=Homo sapiens GN=RPS10 PE=1 SV=1	1.36904	1.11968	0.453168	0.163081	0.145043
sp|Q02878|RL6_HUMAN	125	32708	60S ribosomal protein L6 OS=Homo sapiens GN=RPL6 PE=1 SV=3	1.29563	0.939799	0.373653	-0.0895765	0.231615
sp|P13645|K1C10_HUMAN	67	58792	Keratin	3.04298	0.446761	1.60548	-1.16242	1.38395
sp|Q99NB9|SF3B1_MOUSE	119	145724	Splicing factor 3B subunit 1 OS=Mus musculus GN=Sf3b1 PE=1 SV=1	0.916406	0.831534	-0.125942	-0.266152	0.0701053
sp|P07814|SYEP_HUMAN	142	170483	Bifunctional glutamate/proline--tRNA ligase OS=Homo sapiens GN=EPRS PE=1 SV=5	0.907243	0.909524	-0.140438	-0.136816	-0.00181131
sp|P62258|1433E_HUMAN	564	29155	14-3-3 protein epsilon OS=Homo sapiens GN=YWHAE PE=1 SV=1	1.72455	1.85815	0.786217	0.893864	-0.0538233
sp|P04792|HSPB1_HUMAN	80	22768	Heat shock protein beta-1 OS=Homo sapiens GN=HSPB1 PE=1 SV=2	0.985191	1.32456	-0.0215247	0.405516	-0.21352
sp|Q07666|KHDR1_HUMAN	76	48197	KH domain-containing	1.77518	0.749277	0.827967	-0.416429	0.622198
sp|Q9NR30|DDX21_HUMAN	76	87290	Nucleolar RNA helicase 2 OS=Homo sapiens GN=DDX21 PE=1 SV=5	1.33989	1.14284	0.422118	0.192629	0.114745
sp|P07195|LDHB_HUMAN	417	36615	L-lactate dehydrogenase B chain OS=Homo sapiens GN=LDHB PE=1 SV=2	1.58069	1.65472	0.66055	0.726586	-0.033018
sp|P62805|H4_HUMAN	446	11360	Histone H4 OS=Homo sapiens GN=HIST1H4A PE=1 SV=2	1.31903	1.35409	0.399478	0.437326	-0.0189243
sp|Q92616|GCN1L_HUMAN	96	292572	Translational activator GCN1 OS=Homo sapiens GN=GCN1L1 PE=1 SV=6	1.03097	0.688864	0.0439979	-0.537709	0.290853
sp|Q6ZQ06|QN1_MOUSE	41	160757	Protein QN1 homolog OS=Mus musculus GN=Kiaa1009 PE=1 SV=2	0.833626	1.33027	-0.262528	0.411724	-0.337126
sp|Q96HE7|ERO1A_HUMAN	60	54358	ERO1-like protein alpha OS=Homo sapiens GN=ERO1L PE=1 SV=2	1.26869	1.29389	0.343337	0.371716	-0.0141898
sp|Q9UNM6|PSD13_HUMAN	88	42918	26S proteasome non-ATPase regulatory subunit 13 OS=Homo sapiens GN=PSMD13 PE=1 SV=2	0.44545	0.903486	-1.16667	-0.146427	-0.510119
sp|P04844|RPN2_HUMAN	109	69241	Dolichyl-diphosphooligosaccharide--protein glycosyltransferase subunit 2 OS=Homo sapiens GN=RPN2 PE=1 SV=3	0.992111	0.520123	-0.0114268	-0.943077	0.465825
sp|P56399|UBP5_MOUSE	56	95772	Ubiquitin carboxyl-terminal hydrolase 5 OS=Mus musculus GN=Usp5 PE=1 SV=1	0.836648	0.465837	-0.257307	-1.1021	0.422397
sp|Q7KZF4|SND1_HUMAN	110	101934	Staphylococcal nuclease domain-containing protein 1 OS=Homo sapiens GN=SND1 PE=1 SV=1	0.962646	1.2286	-0.0549225	0.297013	-0.175968
sp|P63244|GBLP_HUMAN	87	35055	Guanine nucleotide-binding protein subunit beta-2-like 1 OS=Homo sapiens GN=GNB2L1 PE=1 SV=3	0.910381	1.39299	-0.135458	0.478181	-0.306819
sp|Q9H3U1|UN45A_HUMAN	87	103011	Protein unc-45 homolog A OS=Homo sapiens GN=UNC45A PE=1 SV=1	0.540684	0.761427	-0.887142	-0.393222	-0.24696
sp|P61619|S61A1_HUMAN	260	52231	Protein transport protein Sec61 subunit alpha isoform 1 OS=Homo sapiens GN=SEC61A1 PE=1 SV=2	0.654104	1.06241	-0.612408	0.0873419	-0.349875
sp|P11940|PABP1_HUMAN	77	70626	Polyadenylate-binding protein 1 OS=Homo sapiens GN=PABPC1 PE=1 SV=2	0.778322	1.43504	-0.36156	0.521087	-0.441324
sp|Q8NGZ5|OR2G2_HUMAN	56	35535	Olfactory receptor 2G2 OS=Homo sapiens GN=OR2G2 PE=2 SV=1	1.12132	1.22246	0.165192	0.289781	-0.0622949
sp|Q8K310|MATR3_MOUSE	233	94572	Matrin-3 OS=Mus musculus GN=Matr3 PE=1 SV=1	1.24096	1.22642	0.311452	0.294453	0.00849978
sp|P26373|RL13_HUMAN	83	24247	60S ribosomal protein L13 OS=Homo sapiens GN=RPL13 PE=1 SV=4	1.35666	0.83852	0.440056	-0.254083	0.347069
sp|Q5T2N8|ATD3C_HUMAN	133	46350	ATPase family AAA domain-containing protein 3C OS=Homo sapiens GN=ATAD3C PE=1 SV=2	0.742962	0.655082	-0.428639	-0.610253	0.090807
sp|P60981|DEST_HUMAN	46	18493	Destrin OS=Homo sapiens GN=DSTN PE=1 SV=3	1.04248	1.27961	0.060023	0.355708	-0.147843
sp|Q8BP67|RL24_MOUSE	63	17768	60S ribosomal protein L24 OS=Mus musculus GN=Rpl24 PE=2 SV=2	1.02801	1.05739	0.039852	0.0805115	-0.0203297
sp|Q3V0K9|PLSI_MOUSE	41	70363	Plastin-1 OS=Mus musculus GN=Pls1 PE=2 SV=1	0.622697	0.708408	-0.683397	-0.497347	-0.0930251
sp|P07724|ALBU_MOUSE	1826	68648	Serum albumin OS=Mus musculus GN=Alb PE=1 SV=3	0.570731	0.592857	-0.809118	-0.754245	-0.0274365
sp|P62333|PRS10_HUMAN	60	44145	26S protease regulatory subunit 10B OS=Homo sapiens GN=PSMC6 PE=1 SV=1	0.78197	1.23334	-0.354814	0.302573	-0.328693
sp|Q99MN1|SYK_MOUSE	61	67796	Lysine--tRNA ligase OS=Mus musculus GN=Kars PE=1 SV=1	0.691862	1.12001	-0.531444	0.163513	-0.347479
sp|Q9Z1Q5|CLIC1_MOUSE	94	26996	Chloride intracellular channel protein 1 OS=Mus musculus GN=Clic1 PE=1 SV=3	1.12373	0.93694	0.168295	-0.0939719	0.131133
sp|P00558|PGK1_HUMAN	357	44586	Phosphoglycerate kinase 1 OS=Homo sapiens GN=PGK1 PE=1 SV=3	1.65489	1.64098	0.726734	0.714561	0.00608667

## Sheet: S4-5
Table S4-5: The S values of proteins identified in the duplicate experiment by using normalization method 5.
Note:	The protein abundance ratios shown are normalized protein abundance ratios.
				Protein abundance ratio		Log2(protein abundance ratio)			Mean of S value	S.D. of S value
				T1α/C1α	T1β/C1β	Log2(T1α/C1α)	Log2(T1β/C1β)		0.0281038	0.347268
Accession	Protein score	Protein mass	Description	116/114	117/115	Log2(116/114)	Log2(117/115)	S value
sp|P05455|LA_HUMAN	115	46808	Lupus La protein OS=Homo sapiens GN=SSB PE=1 SV=2	1.17699	1.05869	0.235099	0.0822738	0.0764126
sp|P15880|RS2_HUMAN	165	31305	40S ribosomal protein S2 OS=Homo sapiens GN=RPS2 PE=1 SV=2	0.888089	1.52229	-0.171224	0.606243	-0.388734
sp|Q10713|MPPA_HUMAN	104	58216	Mitochondrial-processing peptidase subunit alpha OS=Homo sapiens GN=PMPCA PE=1 SV=2	N/A	N/A	N/A	N/A	N/A
sp|P68371|TBB4B_HUMAN	781	49799	Tubulin beta-4B chain OS=Homo sapiens GN=TUBB4B PE=1 SV=1	1.20349	1.08864	0.267219	0.122526	0.0723465
sp|Q00839|HNRPU_HUMAN	141	90528	Heterogeneous nuclear ribonucleoprotein U OS=Homo sapiens GN=HNRNPU PE=1 SV=6	1.09708	1.2786	0.133675	0.354559	-0.110442
sp|Q9QWR8|NAGAB_MOUSE	66	47204	Alpha-N-acetylgalactosaminidase OS=Mus musculus GN=Naga PE=2 SV=2	N/A	N/A	N/A	N/A	N/A
sp|P23528|COF1_HUMAN	196	18491	Cofilin-1 OS=Homo sapiens GN=CFL1 PE=1 SV=3	0.92968	0.904847	-0.105193	-0.144254	0.0195304
sp|Q61937|NPM_MOUSE	329	32540	Nucleophosmin OS=Mus musculus GN=Npm1 PE=1 SV=1	0.901913	0.964174	-0.14894	-0.0526346	-0.0481527
sp|P04075|ALDOA_HUMAN	173	39395	Fructose-bisphosphate aldolase A OS=Homo sapiens GN=ALDOA PE=1 SV=2	1.10129	1.07667	0.139189	0.106572	0.0163085
sp|Q9Z331|K2C6B_MOUSE	115	60285	Keratin	1.43629	0.824855	0.522343	-0.277787	0.400065
sp|Q9CR57|RL14_MOUSE	58	23549	60S ribosomal protein L14 OS=Mus musculus GN=Rpl14 PE=2 SV=3	1.0676	1.10836	0.0943655	0.148426	-0.0270303
sp|P15927|RFA2_HUMAN	66	29228	Replication protein A 32 kDa subunit OS=Homo sapiens GN=RPA2 PE=1 SV=1	1.28202	1.13774	0.358416	0.186173	0.0861214
sp|Q9Z2Z9|GFPT2_MOUSE	240	76960	Glucosamine--fructose-6-phosphate aminotransferase [isomerizing] 2 OS=Mus musculus GN=Gfpt2 PE=2 SV=3	0.986244	0.650598	-0.0199833	-0.620161	0.300089
sp|O00764|PDXK_HUMAN	47	35080	Pyridoxal kinase OS=Homo sapiens GN=PDXK PE=1 SV=1	0.512735	1.05459	-0.963715	0.0766775	-0.520196
sp|P30101|PDIA3_HUMAN	61	56747	Protein disulfide-isomerase A3 OS=Homo sapiens GN=PDIA3 PE=1 SV=4	0.789816	0.562348	-0.340412	-0.830464	0.245026
sp|Q6P2Q9|PRP8_HUMAN	187	273427	Pre-mRNA-processing-splicing factor 8 OS=Homo sapiens GN=PRPF8 PE=1 SV=2	0.808373	1.1133	-0.306907	0.154845	-0.230876
sp|P62277|RS13_HUMAN	74	17212	40S ribosomal protein S13 OS=Homo sapiens GN=RPS13 PE=1 SV=2	1.0376	0.949101	0.053253	-0.0753666	0.0643098
sp|Q06830|PRDX1_HUMAN	260	22096	Peroxiredoxin-1 OS=Homo sapiens GN=PRDX1 PE=1 SV=1	0.852096	0.916551	-0.230912	-0.125713	-0.0525994
sp|P14131|RS16_MOUSE	135	16435	40S ribosomal protein S16 OS=Mus musculus GN=Rps16 PE=2 SV=4	0.981502	1.03661	-0.0269367	0.0518792	-0.0394079
sp|P49327|FAS_HUMAN	412	273254	Fatty acid synthase OS=Homo sapiens GN=FASN PE=1 SV=3	0.968017	1.27596	-0.0468952	0.35158	-0.199238
sp|P38646|GRP75_HUMAN	293	73635	Stress-70 protein	1.00102	1.04543	0.00147215	0.0640971	-0.0313125
sp|Q9EPL8|IPO7_MOUSE	70	119410	Importin-7 OS=Mus musculus GN=Ipo7 PE=1 SV=2	0.637529	0.978576	-0.649438	-0.0312445	-0.309097
sp|P36873|PP1G_HUMAN	160	36960	Serine/threonine-protein phosphatase PP1-gamma catalytic subunit OS=Homo sapiens GN=PPP1CC PE=1 SV=1	1.01986	1.30012	0.0283669	0.378643	-0.175138
sp|P07237|PDIA1_HUMAN	64	57081	Protein disulfide-isomerase OS=Homo sapiens GN=P4HB PE=1 SV=3	0.999746	0.882511	-0.000367003	-0.180313	0.0899731
sp|O75643|U520_HUMAN	69	244353	U5 small nuclear ribonucleoprotein 200 kDa helicase OS=Homo sapiens GN=SNRNP200 PE=1 SV=2	N/A	N/A	N/A	N/A	N/A
sp|Q91VC3|IF4A3_MOUSE	87	46810	Eukaryotic initiation factor 4A-III OS=Mus musculus GN=Eif4a3 PE=2 SV=3	1.07797	1.16064	0.108311	0.214918	-0.0533036
sp|P01942|HBA_MOUSE	491	15076	Hemoglobin subunit alpha OS=Mus musculus GN=Hba PE=1 SV=2	1.43891	1.1809	0.524978	0.239891	0.142544
sp|O00267|SPT5H_HUMAN	50	120925	Transcription elongation factor SPT5 OS=Homo sapiens GN=SUPT5H PE=1 SV=1	0.513358	4.60319	-0.961962	2.20263	-1.5823
sp|P0C0S8|H2A1_HUMAN	438	14083	Histone H2A type 1 OS=Homo sapiens GN=HIST1H2AG PE=1 SV=2	N/A	N/A	N/A	N/A	N/A
sp|Q9UQ80|PA2G4_HUMAN	133	43759	Proliferation-associated protein 2G4 OS=Homo sapiens GN=PA2G4 PE=1 SV=3	1.13672	0.667421	0.184882	-0.58333	0.384106
sp|Q01518|CAP1_HUMAN	167	51869	Adenylyl cyclase-associated protein 1 OS=Homo sapiens GN=CAP1 PE=1 SV=5	1.39808	0.876882	0.48345	-0.189545	0.336497
sp|P50990|TCPQ_HUMAN	64	59583	T-complex protein 1 subunit theta OS=Homo sapiens GN=CCT8 PE=1 SV=4	0.804599	0.90582	-0.313658	-0.142703	-0.0854775
sp|P12004|PCNA_HUMAN	51	28750	Proliferating cell nuclear antigen OS=Homo sapiens GN=PCNA PE=1 SV=1	1.19145	0.830508	0.252717	-0.267934	0.260326
sp|Q6FI13|H2A2A_HUMAN	698	14087	Histone H2A type 2-A OS=Homo sapiens GN=HIST2H2AA3 PE=1 SV=3	N/A	N/A	N/A	N/A	N/A
sp|Q9JJI8|RL38_MOUSE	65	8199	60S ribosomal protein L38 OS=Mus musculus GN=Rpl38 PE=2 SV=3	1.10825	0.971249	0.148281	-0.0420873	0.095184
sp|P45880|VDAC2_HUMAN	81	31547	Voltage-dependent anion-selective channel protein 2 OS=Homo sapiens GN=VDAC2 PE=1 SV=2	0.765116	0.777478	-0.38625	-0.363126	-0.0115618
sp|Q922R8|PDIA6_MOUSE	244	48070	Protein disulfide-isomerase A6 OS=Mus musculus GN=Pdia6 PE=1 SV=3	0.824061	1.12123	-0.279177	0.165081	-0.222129
sp|Q13011|ECH1_HUMAN	259	35793	Delta(3	1.052	0.902722	0.0731319	-0.147647	0.11039
sp|Q99K48|NONO_MOUSE	155	54506	Non-POU domain-containing octamer-binding protein OS=Mus musculus GN=Nono PE=1 SV=3	1.09027	0.919776	0.124691	-0.120645	0.122668
sp|Q9D6Z1|NOP56_MOUSE	63	64424	Nucleolar protein 56 OS=Mus musculus GN=Nop56 PE=1 SV=2	0.90878	1.58715	-0.137998	0.666442	-0.40222
sp|Q62465|VAT1_MOUSE	59	43069	Synaptic vesicle membrane protein VAT-1 homolog OS=Mus musculus GN=Vat1 PE=1 SV=3	1.76814	1.24188	0.822236	0.312521	0.254858
sp|Q64522|H2A2B_MOUSE	580	14005	Histone H2A type 2-B OS=Mus musculus GN=Hist2h2ab PE=1 SV=3	1.09413	0.649741	0.129781	-0.622064	0.375923
sp|Q9CQM2|ERD22_MOUSE	59	24438	ER lumen protein retaining receptor 2 OS=Mus musculus GN=Kdelr2 PE=2 SV=1	1.07772	0.813087	0.107988	-0.298518	0.203253
sp|Q8VDD5|MYH9_MOUSE	321	226232	Myosin-9 OS=Mus musculus GN=Myh9 PE=1 SV=4	0.775797	0.767242	-0.366249	-0.382246	0.00799864
sp|Q04447|KCRB_MOUSE	68	42686	Creatine kinase B-type OS=Mus musculus GN=Ckb PE=1 SV=1	1.30505	3.04367	0.384108	1.60581	-0.610853
sp|Q9C0K3|ARP3C_HUMAN	59	23697	Actin-related protein 3C OS=Homo sapiens GN=ACTR3C PE=2 SV=1	0.6991	1.35109	-0.51643	0.434127	-0.475279
sp|P60842|IF4A1_HUMAN	343	46125	Eukaryotic initiation factor 4A-I OS=Homo sapiens GN=EIF4A1 PE=1 SV=1	0.997551	0.939268	-0.00353752	-0.0903913	0.0434269
sp|P97496|SMRC1_MOUSE	75	122813	SWI/SNF complex subunit SMARCC1 OS=Mus musculus GN=Smarcc1 PE=1 SV=2	0.729362	1.71523	-0.455293	0.778406	-0.616849
sp|Q91V92|ACLY_MOUSE	163	119651	ATP-citrate synthase OS=Mus musculus GN=Acly PE=1 SV=1	1.13559	1.22329	0.183443	0.290766	-0.0536618
sp|Q01853|TERA_MOUSE	132	89266	Transitional endoplasmic reticulum ATPase OS=Mus musculus GN=Vcp PE=1 SV=4	1.06869	1.15687	0.0958458	0.210224	-0.0571891
sp|Q9D0E1|HNRPM_MOUSE	63	77597	Heterogeneous nuclear ribonucleoprotein M OS=Mus musculus GN=Hnrnpm PE=1 SV=3	0.971991	0.938971	-0.0409848	-0.0908469	0.024931
sp|P26599|PTBP1_HUMAN	444	57186	Polypyrimidine tract-binding protein 1 OS=Homo sapiens GN=PTBP1 PE=1 SV=1	1.01602	1.09741	0.0229322	0.134104	-0.0555858
sp|Q9Z2X1|HNRPF_MOUSE	281	45701	Heterogeneous nuclear ribonucleoprotein F OS=Mus musculus GN=Hnrnpf PE=1 SV=3	1.53871	0.878852	0.621717	-0.186308	0.404012
sp|P15864|H12_MOUSE	211	21254	Histone H1.2 OS=Mus musculus GN=Hist1h1c PE=1 SV=2	0.95078	1.16828	-0.0728162	0.224381	-0.148599
sp|P60866|RS20_HUMAN	49	13364	40S ribosomal protein S20 OS=Homo sapiens GN=RPS20 PE=1 SV=1	0.981779	1.22233	-0.0265302	0.289638	-0.158084
sp|P62841|RS15_HUMAN	242	17029	40S ribosomal protein S15 OS=Homo sapiens GN=RPS15 PE=1 SV=2	1.29607	1.43974	0.374143	0.525809	-0.0758329
sp|Q9JIF7|COPB_MOUSE	98	106998	Coatomer subunit beta OS=Mus musculus GN=Copb1 PE=1 SV=1	0.913996	1.21503	-0.12974	0.280989	-0.205365
sp|P23527|H2B1O_HUMAN	898	13898	Histone H2B type 1-O OS=Homo sapiens GN=HIST1H2BO PE=1 SV=3	1.10225	0.867543	0.140447	-0.204993	0.17272
sp|Q8R4U0|STAB2_MOUSE	46	277348	Stabilin-2 OS=Mus musculus GN=Stab2 PE=1 SV=1	0.645936	0.828999	-0.630537	-0.270558	-0.17999
sp|P62318|SMD3_HUMAN	74	13907	Small nuclear ribonucleoprotein Sm D3 OS=Homo sapiens GN=SNRPD3 PE=1 SV=1	0.977768	1.2702	-0.0324353	0.345059	-0.188747
sp|P08670|VIME_HUMAN	602	53619	Vimentin OS=Homo sapiens GN=VIM PE=1 SV=4	1.0925	0.959137	0.127635	-0.0601907	0.093913
sp|P17844|DDX5_HUMAN	85	69105	Probable ATP-dependent RNA helicase DDX5 OS=Homo sapiens GN=DDX5 PE=1 SV=1	1.02018	0.952194	0.0288192	-0.070673	0.0497461
sp|P46777|RL5_HUMAN	49	34341	60S ribosomal protein L5 OS=Homo sapiens GN=RPL5 PE=1 SV=3	0.913193	0.821706	-0.131009	-0.283306	0.0761486
sp|Q5VTE0|EF1A3_HUMAN	982	50153	Putative elongation factor 1-alpha-like 3 OS=Homo sapiens GN=EEF1A1P5 PE=5 SV=1	1.09733	1.02268	0.134	0.0323559	0.0508219
sp|P07437|TBB5_HUMAN	983	49639	Tubulin beta chain OS=Homo sapiens GN=TUBB PE=1 SV=2	1.03957	0.98739	0.0559871	-0.0183087	0.0371479
sp|Q96P70|IPO9_HUMAN	217	115889	Importin-9 OS=Homo sapiens GN=IPO9 PE=1 SV=3	N/A	N/A	N/A	N/A	N/A
sp|P40227|TCPZ_HUMAN	423	57988	T-complex protein 1 subunit zeta OS=Homo sapiens GN=CCT6A PE=1 SV=3	0.857065	1.1053	-0.222523	0.14444	-0.183482
sp|P21266|GSTM3_HUMAN	106	26542	Glutathione S-transferase Mu 3 OS=Homo sapiens GN=GSTM3 PE=1 SV=3	0.972537	0.557806	-0.0401748	-0.842166	0.400995
sp|P48643|TCPE_HUMAN	448	59633	T-complex protein 1 subunit epsilon OS=Homo sapiens GN=CCT5 PE=1 SV=1	0.827099	0.714342	-0.273867	-0.485313	0.105723
sp|Q08211|DHX9_HUMAN	350	140869	ATP-dependent RNA helicase A OS=Homo sapiens GN=DHX9 PE=1 SV=4	0.967035	0.876532	-0.0483595	-0.190122	0.0708812
sp|P40926|MDHM_HUMAN	178	35481	Malate dehydrogenase	1.133	1.4498	0.180153	0.535851	-0.177849
sp|P12956|XRCC6_HUMAN	328	69799	X-ray repair cross-complementing protein 6 OS=Homo sapiens GN=XRCC6 PE=1 SV=2	1.14108	1.26532	0.190396	0.339504	-0.0745541
sp|P53985|MOT1_HUMAN	90	53909	Monocarboxylate transporter 1 OS=Homo sapiens GN=SLC16A1 PE=1 SV=3	0.3042	0.0761983	-1.71691	-3.7141	0.998594
sp|Q9JKF1|IQGA1_MOUSE	144	188638	Ras GTPase-activating-like protein IQGAP1 OS=Mus musculus GN=Iqgap1 PE=1 SV=1	N/A	N/A	N/A	N/A	N/A
sp|P23953|EST1C_MOUSE	60	61017	Carboxylesterase 1C OS=Mus musculus GN=Ces1c PE=1 SV=4	0.714081	0.471923	-0.485839	-1.08338	0.298768
sp|P25705|ATPA_HUMAN	567	59714	ATP synthase subunit alpha	1.10724	1.02216	0.146969	0.0316278	0.0576705
sp|P42704|LPPRC_HUMAN	374	157805	Leucine-rich PPR motif-containing protein	0.932444	0.933375	-0.100911	-0.0994718	-0.00071975
sp|P80315|TCPD_MOUSE	210	58030	T-complex protein 1 subunit delta OS=Mus musculus GN=Cct4 PE=1 SV=3	0.854182	0.846894	-0.227384	-0.239747	0.00618138
sp|P31943|HNRH1_HUMAN	325	49198	Heterogeneous nuclear ribonucleoprotein H OS=Homo sapiens GN=HNRNPH1 PE=1 SV=4	1.15279	0.907619	0.205134	-0.139842	0.172488
sp|Q8K0E8|FIBB_MOUSE	558	54718	Fibrinogen beta chain OS=Mus musculus GN=Fgb PE=2 SV=1	1.03565	1.17865	0.050537	0.237132	-0.0932973
sp|Q9Y241|HIG1A_HUMAN	47	10136	HIG1 domain family member 1A OS=Homo sapiens GN=HIGD1A PE=1 SV=1	1.10424	0.678803	0.143054	-0.558935	0.350995
sp|P78371|TCPB_HUMAN	251	57452	T-complex protein 1 subunit beta OS=Homo sapiens GN=CCT2 PE=1 SV=4	0.9078	1.01082	-0.139554	0.0155266	-0.0775402
sp|P56134|ATPK_HUMAN	66	10911	ATP synthase subunit f	0.908712	0.779422	-0.138104	-0.359523	0.110709
sp|Q91YQ5|RPN1_MOUSE	82	68486	Dolichyl-diphosphooligosaccharide--protein glycosyltransferase subunit 1 OS=Mus musculus GN=Rpn1 PE=2 SV=1	0.656756	0.957214	-0.60657	-0.0630873	-0.271742
sp|P26641|EF1G_HUMAN	221	50087	Elongation factor 1-gamma OS=Homo sapiens GN=EEF1G PE=1 SV=3	0.96102	0.856669	-0.057361	-0.223191	0.0829148
sp|P28656|NP1L1_MOUSE	134	45317	Nucleosome assembly protein 1-like 1 OS=Mus musculus GN=Nap1l1 PE=1 SV=2	1.0677	0.969565	0.0945026	-0.0445906	0.0695466
sp|P52209|6PGD_HUMAN	183	53106	6-phosphogluconate dehydrogenase	1.22732	1.60667	0.295515	0.684071	-0.194278
sp|Q5VYK3|ECM29_HUMAN	57	204160	Proteasome-associated protein ECM29 homolog OS=Homo sapiens GN=ECM29 PE=1 SV=2	N/A	N/A	N/A	N/A	N/A
sp|P18124|RL7_HUMAN	80	29207	60S ribosomal protein L7 OS=Homo sapiens GN=RPL7 PE=1 SV=1	1.09493	1.20746	0.130844	0.271974	-0.0705653
sp|Q9CXY6|ILF2_MOUSE	151	43035	Interleukin enhancer-binding factor 2 OS=Mus musculus GN=Ilf2 PE=1 SV=1	1.2158	0.694085	0.281905	-0.526816	0.40436
sp|P11021|GRP78_HUMAN	133	72288	78 kDa glucose-regulated protein OS=Homo sapiens GN=HSPA5 PE=1 SV=2	0.763702	1.21836	-0.388918	0.284939	-0.336928
sp|P62701|RS4X_HUMAN	114	29579	40S ribosomal protein S4	0.862733	0.987644	-0.213015	-0.0179375	-0.0975386
sp|Q5DTU0|AF1L2_MOUSE	41	92118	Actin filament-associated protein 1-like 2 OS=Mus musculus GN=Afap1l2 PE=1 SV=2	N/A	N/A	N/A	N/A	N/A
sp|Q15366|PCBP2_HUMAN	71	38556	Poly(rC)-binding protein 2 OS=Homo sapiens GN=PCBP2 PE=1 SV=1	1.06451	0.51115	0.0901925	-0.968181	0.529187
sp|P06733|ENOA_HUMAN	1361	47139	Alpha-enolase OS=Homo sapiens GN=ENO1 PE=1 SV=2	1.52954	1.41041	0.613102	0.496117	0.0584927
sp|Q9ERK4|XPO2_MOUSE	367	110384	Exportin-2 OS=Mus musculus GN=Cse1l PE=2 SV=1	1.27881	1.09944	0.354808	0.136773	0.109017
sp|P43686|PRS6B_HUMAN	83	47337	26S protease regulatory subunit 6B OS=Homo sapiens GN=PSMC4 PE=1 SV=2	1.10882	0.802001	0.149029	-0.318325	0.233677
sp|Q8CI94|PYGB_MOUSE	44	96668	Glycogen phosphorylase	0.860571	0.462473	-0.216635	-1.11256	0.447962
sp|Q6PKG0|LARP1_HUMAN	48	123434	La-related protein 1 OS=Homo sapiens GN=LARP1 PE=1 SV=2	1.77755	0.412594	0.829893	-1.27721	1.05355
sp|Q9ERD7|TBB3_MOUSE	535	50386	Tubulin beta-3 chain OS=Mus musculus GN=Tubb3 PE=1 SV=1	0.9928	1.20265	-0.0104254	0.26622	-0.138323
sp|A6NIZ1|RP1BL_HUMAN	106	20912	Ras-related protein Rap-1b-like protein OS=Homo sapiens PE=2 SV=1	0.907336	1.05972	-0.140292	0.0836899	-0.111991
sp|P06744|G6PI_HUMAN	258	63107	Glucose-6-phosphate isomerase OS=Homo sapiens GN=GPI PE=1 SV=4	1.31378	1.38796	0.393727	0.472971	-0.0396218
sp|P50454|SERPH_HUMAN	194	46411	Serpin H1 OS=Homo sapiens GN=SERPINH1 PE=1 SV=2	1.83944	0.949349	0.879266	-0.0749903	0.477128
sp|P22314|UBA1_HUMAN	822	117774	Ubiquitin-like modifier-activating enzyme 1 OS=Homo sapiens GN=UBA1 PE=1 SV=3	1.08388	1.12665	0.1162	0.172039	-0.0279197
sp|P40939|ECHA_HUMAN	76	82947	Trifunctional enzyme subunit alpha	0.600033	0.652882	-0.736886	-0.615107	-0.0608898
sp|P62244|RS15A_HUMAN	45	14830	40S ribosomal protein S15a OS=Homo sapiens GN=RPS15A PE=1 SV=2	0.815876	1.00792	-0.293579	0.0113834	-0.152481
sp|P11169|GTR3_HUMAN	258	53889	Solute carrier family 2	0.908855	0.863756	-0.137879	-0.211304	0.0367125
sp|P08238|HS90B_HUMAN	1563	83212	Heat shock protein HSP 90-beta OS=Homo sapiens GN=HSP90AB1 PE=1 SV=4	0.943856	1.01209	-0.0833614	0.017336	-0.0503487
sp|P08758|ANXA5_HUMAN	463	35914	Annexin A5 OS=Homo sapiens GN=ANXA5 PE=1 SV=2	0.741994	0.797327	-0.430521	-0.326756	-0.0518825
sp|P17066|HSP76_HUMAN	182	70984	Heat shock 70 kDa protein 6 OS=Homo sapiens GN=HSPA6 PE=1 SV=2	N/A	N/A	N/A	N/A	N/A
sp|O35129|PHB2_MOUSE	102	33276	Prohibitin-2 OS=Mus musculus GN=Phb2 PE=1 SV=1	0.936943	0.692736	-0.0939673	-0.529622	0.217828
sp|P31948|STIP1_HUMAN	48	62599	Stress-induced-phosphoprotein 1 OS=Homo sapiens GN=STIP1 PE=1 SV=1	0.839097	1.15623	-0.253091	0.209427	-0.231259
sp|P62280|RS11_HUMAN	72	18419	40S ribosomal protein S11 OS=Homo sapiens GN=RPS11 PE=1 SV=3	1.0327	1.15379	0.0464271	0.206378	-0.0799755
sp|Q7Z5Q5|DPOLN_HUMAN	46	100244	DNA polymerase nu OS=Homo sapiens GN=POLN PE=1 SV=2	N/A	N/A	N/A	N/A	N/A
sp|Q68FD5|CLH_MOUSE	367	191435	Clathrin heavy chain 1 OS=Mus musculus GN=Cltc PE=1 SV=3	1.73601	1.22866	0.795771	0.297089	0.249341
sp|P35232|PHB_HUMAN	232	29786	Prohibitin OS=Homo sapiens GN=PHB PE=1 SV=1	1.00034	0.828149	0.000489526	-0.272038	0.136264
sp|P06576|ATPB_HUMAN	1413	56525	ATP synthase subunit beta	1.03159	1.05718	0.0448698	0.0802278	-0.017679
sp|P18206|VINC_HUMAN	230	123722	Vinculin OS=Homo sapiens GN=VCL PE=1 SV=4	1.8578	1.02723	0.893596	0.0387648	0.427415
sp|P22087|FBRL_HUMAN	168	33763	rRNA 2'-O-methyltransferase fibrillarin OS=Homo sapiens GN=FBL PE=1 SV=2	2.14864	0.752874	1.10342	-0.40952	0.756471
sp|O00571|DDX3X_HUMAN	78	73198	ATP-dependent RNA helicase DDX3X OS=Homo sapiens GN=DDX3X PE=1 SV=3	0.407482	1.09518	-1.29519	0.131172	-0.713182
sp|Q12931|TRAP1_HUMAN	319	80060	Heat shock protein 75 kDa	N/A	N/A	N/A	N/A	N/A
sp|P22695|QCR2_HUMAN	107	48413	Cytochrome b-c1 complex subunit 2	0.736602	0.863599	-0.441042	-0.211566	-0.114738
sp|Q91X72|HEMO_MOUSE	52	51285	Hemopexin OS=Mus musculus GN=Hpx PE=1 SV=2	0.706758	0.549152	-0.500713	-0.864723	0.182005
sp|P13639|EF2_HUMAN	937	95277	Elongation factor 2 OS=Homo sapiens GN=EEF2 PE=1 SV=4	1.02916	1.11102	0.0414742	0.151889	-0.0552072
sp|P00918|CAH2_HUMAN	128	29228	Carbonic anhydrase 2 OS=Homo sapiens GN=CA2 PE=1 SV=2	0.922046	1.29457	-0.117089	0.372469	-0.244779
sp|Q9Y2X3|NOP58_HUMAN	135	59541	Nucleolar protein 58 OS=Homo sapiens GN=NOP58 PE=1 SV=1	1.42826	1.19812	0.514263	0.260776	0.126743
sp|Q3TEA8|HP1B3_MOUSE	73	60829	Heterochromatin protein 1-binding protein 3 OS=Mus musculus GN=Hp1bp3 PE=1 SV=1	1.46304	0.334555	0.548968	-1.57969	1.06433
sp|P61204|ARF3_HUMAN	268	20588	ADP-ribosylation factor 3 OS=Homo sapiens GN=ARF3 PE=1 SV=2	0.864036	0.956234	-0.210837	-0.064565	-0.0731361
sp|Q13200|PSMD2_HUMAN	253	100136	26S proteasome non-ATPase regulatory subunit 2 OS=Homo sapiens GN=PSMD2 PE=1 SV=3	0.796116	0.61868	-0.328949	-0.692736	0.181893
sp|Q60605|MYL6_MOUSE	60	16919	Myosin light polypeptide 6 OS=Mus musculus GN=Myl6 PE=1 SV=3	0.921309	0.90968	-0.118243	-0.13657	0.00916323
sp|P60174|TPIS_HUMAN	138	30772	Triosephosphate isomerase OS=Homo sapiens GN=TPI1 PE=1 SV=3	1.08907	1.21179	0.123091	0.27714	-0.0770247
sp|P02088|HBB1_MOUSE	1575	15830	Hemoglobin subunit beta-1 OS=Mus musculus GN=Hbb-b1 PE=1 SV=2	1.29292	1.33596	0.370633	0.417879	-0.023623
sp|P07355|ANXA2_HUMAN	280	38580	Annexin A2 OS=Homo sapiens GN=ANXA2 PE=1 SV=2	1.18705	1.0552	0.247384	0.077518	0.0849328
sp|Q9WUA3|K6PP_MOUSE	158	85400	6-phosphofructokinase type C OS=Mus musculus GN=Pfkp PE=1 SV=1	0.798054	1.05448	-0.325442	0.0765277	-0.200985
sp|P78527|PRKDC_HUMAN	340	468788	DNA-dependent protein kinase catalytic subunit OS=Homo sapiens GN=PRKDC PE=1 SV=3	1.44779	0.74023	0.53385	-0.433955	0.483903
sp|Q9HAV4|XPO5_HUMAN	193	136222	Exportin-5 OS=Homo sapiens GN=XPO5 PE=1 SV=1	0.965793	0.818377	-0.050214	-0.289162	0.119474
sp|Q5QNW6|H2B2F_HUMAN	917	13912	Histone H2B type 2-F OS=Homo sapiens GN=HIST2H2BF PE=1 SV=3	1.02392	0.917099	0.0341049	-0.12485	0.0794777
sp|Q12906|ILF3_HUMAN	139	95279	Interleukin enhancer-binding factor 3 OS=Homo sapiens GN=ILF3 PE=1 SV=3	1.24832	1.8887	0.31999	0.917392	-0.298701
sp|P63101|1433Z_MOUSE	591	27754	14-3-3 protein zeta/delta OS=Mus musculus GN=Ywhaz PE=1 SV=1	1.20469	1.2582	0.268662	0.331365	-0.0313513
sp|P62851|RS25_HUMAN	57	13734	40S ribosomal protein S25 OS=Homo sapiens GN=RPS25 PE=1 SV=1	1.11263	0.995264	0.153978	-0.00684942	0.0804135
sp|Q00623|APOA1_MOUSE	153	30569	Apolipoprotein A-I OS=Mus musculus GN=Apoa1 PE=1 SV=1	0.584946	0.66848	-0.773625	-0.581044	-0.0962904
sp|Q9JHU4|DYHC1_MOUSE	201	531710	Cytoplasmic dynein 1 heavy chain 1 OS=Mus musculus GN=Dync1h1 PE=1 SV=2	0.744635	0.931555	-0.425395	-0.102288	-0.161554
sp|Q9CZM2|RL15_MOUSE	65	24131	60S ribosomal protein L15 OS=Mus musculus GN=Rpl15 PE=2 SV=4	0.852275	1.01753	-0.230608	0.0250664	-0.127837
sp|P49368|TCPG_HUMAN	129	60495	T-complex protein 1 subunit gamma OS=Homo sapiens GN=CCT3 PE=1 SV=4	0.807073	0.903605	-0.30923	-0.146235	-0.0814971
sp|Q00325|MPCP_HUMAN	87	40069	Phosphate carrier protein	1.1756	1.21257	0.233401	0.278066	-0.0223322
sp|Q07021|C1QBP_HUMAN	58	31343	Complement component 1 Q subcomponent-binding protein	N/A	N/A	N/A	N/A	N/A
sp|Q9Z2U0|PSA7_MOUSE	64	27838	Proteasome subunit alpha type-7 OS=Mus musculus GN=Psma7 PE=1 SV=1	0.428135	1.17471	-1.22386	0.232301	-0.728083
sp|P21614|VTDB_MOUSE	179	53565	Vitamin D-binding protein OS=Mus musculus GN=Gc PE=1 SV=2	0.824391	0.58414	-0.2786	-0.775615	0.248508
sp|Q71U36|TBA1A_HUMAN	989	50104	Tubulin alpha-1A chain OS=Homo sapiens GN=TUBA1A PE=1 SV=1	1.15208	1.30766	0.204238	0.386993	-0.0913774
sp|Q9UBT2|SAE2_HUMAN	91	71179	SUMO-activating enzyme subunit 2 OS=Homo sapiens GN=UBA2 PE=1 SV=2	0.494802	0.839949	-1.01508	-0.251627	-0.381726
sp|Q9Z204|HNRPC_MOUSE	205	34364	Heterogeneous nuclear ribonucleoproteins C1/C2 OS=Mus musculus GN=Hnrnpc PE=1 SV=1	1.05689	1.02745	0.0798222	0.0390726	0.0203748
sp|Q9H0U9|TSYL1_HUMAN	43	49162	Testis-specific Y-encoded-like protein 1 OS=Homo sapiens GN=TSPYL1 PE=1 SV=3	0.605243	0.593672	-0.724412	-0.752262	0.0139248
sp|P11142|HSP7C_HUMAN	595	70854	Heat shock cognate 71 kDa protein OS=Homo sapiens GN=HSPA8 PE=1 SV=1	1.00995	0.891604	0.0142839	-0.165526	0.0899048
sp|P61978|HNRPK_HUMAN	416	50944	Heterogeneous nuclear ribonucleoprotein K OS=Homo sapiens GN=HNRNPK PE=1 SV=1	1.23612	0.926672	0.305818	-0.10987	0.207844
sp|P0C0S5|H2AZ_HUMAN	452	13545	Histone H2A.Z OS=Homo sapiens GN=H2AFZ PE=1 SV=2	1.09862	1.16823	0.135699	0.224329	-0.044315
sp|P29699|FETUA_MOUSE	75	37302	Alpha-2-HS-glycoprotein OS=Mus musculus GN=Ahsg PE=1 SV=1	0.230208	0.119451	-2.11899	-3.06551	0.473261
sp|P14115|RL27A_MOUSE	42	16595	60S ribosomal protein L27a OS=Mus musculus GN=Rpl27a PE=2 SV=5	1.2272	0.936504	0.295375	-0.0946433	0.195009
sp|P10809|CH60_HUMAN	1062	61016	60 kDa heat shock protein	1.02756	1.03892	0.0392268	0.0550905	-0.00793186
sp|P07900|HS90A_HUMAN	809	84607	Heat shock protein HSP 90-alpha OS=Homo sapiens GN=HSP90AA1 PE=1 SV=5	1.38936	1.0755	0.474418	0.105013	0.184703
sp|Q99832|TCPH_HUMAN	174	59329	T-complex protein 1 subunit eta OS=Homo sapiens GN=CCT7 PE=1 SV=2	0.837849	1.16232	-0.255238	0.217008	-0.236123
sp|P08133|ANXA6_HUMAN	54	75826	Annexin A6 OS=Homo sapiens GN=ANXA6 PE=1 SV=3	0.485679	0.598815	-1.04193	-0.739819	-0.151054
sp|Q15008|PSMD6_HUMAN	128	45502	26S proteasome non-ATPase regulatory subunit 6 OS=Homo sapiens GN=PSMD6 PE=1 SV=1	1.37206	1.01167	0.456345	0.0167382	0.219803
sp|Q8BHN3|GANAB_MOUSE	245	106844	Neutral alpha-glucosidase AB OS=Mus musculus GN=Ganab PE=1 SV=1	0.746304	0.607179	-0.422164	-0.719805	0.148821
sp|P15559|NQO1_HUMAN	48	30848	NAD(P)H dehydrogenase [quinone] 1 OS=Homo sapiens GN=NQO1 PE=1 SV=1	1.10089	1.37301	0.138669	0.457347	-0.159339
sp|Q8NHW5|RLA0L_HUMAN	97	34343	60S acidic ribosomal protein P0-like OS=Homo sapiens GN=RPLP0P6 PE=5 SV=1	0.616527	1.13585	-0.697764	0.183777	-0.44077
sp|Q9BXJ9|NAA15_HUMAN	45	101208	N-alpha-acetyltransferase 15	0.533055	1.3283	-0.907643	0.409584	-0.658613
sp|P00338|LDHA_HUMAN	388	36665	L-lactate dehydrogenase A chain OS=Homo sapiens GN=LDHA PE=1 SV=2	1.3998	1.37904	0.48522	0.463668	0.0107762
sp|P14618|KPYM_HUMAN	416	57900	Pyruvate kinase isozymes M1/M2 OS=Homo sapiens GN=PKM2 PE=1 SV=4	1.25036	1.12496	0.322348	0.16988	0.0762341
sp|P60709|ACTB_HUMAN	1481	41710	Actin	1.08781	0.985132	0.121423	-0.021611	0.0715168
sp|P30041|PRDX6_HUMAN	106	25019	Peroxiredoxin-6 OS=Homo sapiens GN=PRDX6 PE=1 SV=3	1.40548	1.51068	0.491058	0.595199	-0.0520706
sp|P06493|CDK1_HUMAN	86	34074	Cyclin-dependent kinase 1 OS=Homo sapiens GN=CDK1 PE=1 SV=3	1.29565	0.977863	0.373672	-0.0322957	0.202984
sp|Q99798|ACON_HUMAN	54	85372	Aconitate hydratase	1.99054	1.35356	0.993161	0.436763	0.278199
sp|P05141|ADT2_HUMAN	96	32831	ADP/ATP translocase 2 OS=Homo sapiens GN=SLC25A5 PE=1 SV=7	1.20436	0.868551	0.268272	-0.203317	0.235795
sp|Q9BSJ8|ESYT1_HUMAN	53	122780	Extended synaptotagmin-1 OS=Homo sapiens GN=ESYT1 PE=1 SV=1	N/A	N/A	N/A	N/A	N/A
sp|Q6NVF9|CPSF6_MOUSE	197	59116	Cleavage and polyadenylation specificity factor subunit 6 OS=Mus musculus GN=Cpsf6 PE=1 SV=1	2.88846	0.50098	1.5303	-0.997175	1.26374
sp|Q04857|CO6A1_MOUSE	119	108422	Collagen alpha-1(VI) chain OS=Mus musculus GN=Col6a1 PE=2 SV=1	0.939905	0.561847	-0.0894129	-0.831751	0.371169
sp|Q9EQU5|SET_MOUSE	184	33358	Protein SET OS=Mus musculus GN=Set PE=1 SV=1	1.21225	1.04749	0.277683	0.0669397	0.105372
sp|P01027|CO3_MOUSE	58	186366	Complement C3 OS=Mus musculus GN=C3 PE=1 SV=3	1.19558	0.659622	0.257716	-0.600288	0.429002
sp|Q00896|A1AT3_MOUSE	213	45794	Alpha-1-antitrypsin 1-3 OS=Mus musculus GN=Serpina1c PE=1 SV=2	0.59073	0.570181	-0.759429	-0.810509	0.0255404
sp|Q6P5F9|XPO1_MOUSE	43	123013	Exportin-1 OS=Mus musculus GN=Xpo1 PE=1 SV=1	1.49631	0.881115	0.581406	-0.182598	0.382002
sp|P26039|TLN1_MOUSE	160	269653	Talin-1 OS=Mus musculus GN=Tln1 PE=1 SV=2	0.732142	1.00576	-0.449804	0.0082922	-0.229048
sp|Q71DI3|H32_HUMAN	92	15379	Histone H3.2 OS=Homo sapiens GN=HIST2H3A PE=1 SV=3	1.04075	0.994825	0.0576287	-0.00748556	0.0325571
sp|P00491|PNPH_HUMAN	41	32097	Purine nucleoside phosphorylase OS=Homo sapiens GN=PNP PE=1 SV=2	N/A	N/A	N/A	N/A	N/A
sp|Q9CPU0|LGUL_MOUSE	62	20796	Lactoylglutathione lyase OS=Mus musculus GN=Glo1 PE=1 SV=3	1.64195	0.760104	0.715408	-0.395732	0.55557
sp|P62826|RAN_HUMAN	43	24408	GTP-binding nuclear protein Ran OS=Homo sapiens GN=RAN PE=1 SV=3	0.716805	1.34494	-0.480347	0.427546	-0.453946
sp|Q7TPS0|KS6A6_MOUSE	49	86516	Ribosomal protein S6 kinase alpha-6 OS=Mus musculus GN=Rps6ka6 PE=1 SV=2	0.752522	0.521375	-0.410194	-0.939606	0.264706
sp|P43363|MAGAA_HUMAN	101	40755	Melanoma-associated antigen 10 OS=Homo sapiens GN=MAGEA10 PE=2 SV=2	1.21619	1.31108	0.282369	0.390754	-0.0541925
sp|P62937|PPIA_HUMAN	135	18001	Peptidyl-prolyl cis-trans isomerase A OS=Homo sapiens GN=PPIA PE=1 SV=2	1.14661	1.3638	0.197379	0.447628	-0.125124
sp|Q12769|NU160_HUMAN	45	162017	Nuclear pore complex protein Nup160 OS=Homo sapiens GN=NUP160 PE=1 SV=3	N/A	N/A	N/A	N/A	N/A
sp|P04083|ANXA1_HUMAN	595	38690	Annexin A1 OS=Homo sapiens GN=ANXA1 PE=1 SV=2	1.10647	1.16946	0.145964	0.225837	-0.0399368
sp|Q96A33|CCD47_HUMAN	43	55838	Coiled-coil domain-containing protein 47 OS=Homo sapiens GN=CCDC47 PE=1 SV=1	1.38861	1.44285	0.473646	0.52892	-0.0276373
sp|Q8VIJ6|SFPQ_MOUSE	161	75394	Splicing factor	1.86983	0.741091	0.902904	-0.432278	0.667591
sp|P62081|RS7_HUMAN	191	22113	40S ribosomal protein S7 OS=Homo sapiens GN=RPS7 PE=1 SV=1	1.23524	0.963834	0.304786	-0.0531431	0.178965
sp|Q9D8E6|RL4_MOUSE	64	47124	60S ribosomal protein L4 OS=Mus musculus GN=Rpl4 PE=1 SV=3	1.05617	0.810391	0.0788411	-0.30331	0.191076
sp|P31689|DNJA1_HUMAN	123	44839	DnaJ homolog subfamily A member 1 OS=Homo sapiens GN=DNAJA1 PE=1 SV=2	0.508329	8.51804	-0.976166	3.09052	-2.03334
sp|P36542|ATPG_HUMAN	114	32975	ATP synthase subunit gamma	0.778577	1.10517	-0.361089	0.14427	-0.252679
sp|P13010|XRCC5_HUMAN	663	82652	X-ray repair cross-complementing protein 5 OS=Homo sapiens GN=XRCC5 PE=1 SV=3	1.26452	0.840318	0.338587	-0.250993	0.29479
sp|O08810|U5S1_MOUSE	68	109291	116 kDa U5 small nuclear ribonucleoprotein component OS=Mus musculus GN=Eftud2 PE=2 SV=1	N/A	N/A	N/A	N/A	N/A
sp|P07759|SPA3K_MOUSE	284	46850	Serine protease inhibitor A3K OS=Mus musculus GN=Serpina3k PE=1 SV=2	0.625802	0.490295	-0.676221	-1.02828	0.176028
sp|P04919|B3AT_MOUSE	60	103070	Band 3 anion transport protein OS=Mus musculus GN=Slc4a1 PE=1 SV=1	0.856344	0.970354	-0.223738	-0.0434172	-0.0901602
sp|O43707|ACTN4_HUMAN	152	104788	Alpha-actinin-4 OS=Homo sapiens GN=ACTN4 PE=1 SV=2	1.01956	0.995496	0.0279489	-0.00651204	0.0172305
sp|Q60737|CSK21_MOUSE	49	45105	Casein kinase II subunit alpha OS=Mus musculus GN=Csnk2a1 PE=1 SV=2	1.02168	0.926363	0.0309451	-0.110351	0.070648
sp|Q921I1|TRFE_MOUSE	389	76674	Serotransferrin OS=Mus musculus GN=Tf PE=1 SV=1	0.653238	0.626246	-0.614319	-0.675198	0.0304398
sp|P09651|ROA1_HUMAN	383	38723	Heterogeneous nuclear ribonucleoprotein A1 OS=Homo sapiens GN=HNRNPA1 PE=1 SV=5	1.31817	1.36835	0.398538	0.452436	-0.0269485
sp|Q7L1Q6|BZW1_HUMAN	113	48013	Basic leucine zipper and W2 domain-containing protein 1 OS=Homo sapiens GN=BZW1 PE=1 SV=1	N/A	N/A	N/A	N/A	N/A
sp|P14678|RSMB_HUMAN	44	24594	Small nuclear ribonucleoprotein-associated proteins B and B' OS=Homo sapiens GN=SNRPB PE=1 SV=2	1.05558	1.00074	0.0780404	0.00106047	0.03849
sp|P22392|NDKB_HUMAN	233	17287	Nucleoside diphosphate kinase B OS=Homo sapiens GN=NME2 PE=1 SV=1	1.41068	1.27765	0.496392	0.353493	0.0714493
sp|P62854|RS26_HUMAN	45	13007	40S ribosomal protein S26 OS=Homo sapiens GN=RPS26 PE=1 SV=3	0.75126	1.05257	-0.412616	0.0739211	-0.243269
sp|Q76MZ3|2AAA_MOUSE	141	65281	Serine/threonine-protein phosphatase 2A 65 kDa regulatory subunit A alpha isoform OS=Mus musculus GN=Ppp2r1a PE=1 SV=3	0.801929	0.640823	-0.318453	-0.642001	0.161774
sp|P62263|RS14_HUMAN	40	16263	40S ribosomal protein S14 OS=Homo sapiens GN=RPS14 PE=1 SV=3	1.22464	1.08616	0.292363	0.11923	0.0865664
sp|Q61584|FXR1_MOUSE	137	76175	Fragile X mental retardation syndrome-related protein 1 OS=Mus musculus GN=Fxr1 PE=1 SV=2	1.38075	0.971375	0.465454	-0.0418997	0.253677
sp|P26043|RADI_MOUSE	104	68500	Radixin OS=Mus musculus GN=Rdx PE=1 SV=3	0.738408	0.961999	-0.437509	-0.0558934	-0.190808
sp|Q9ERF3|WDR61_MOUSE	140	33752	WD repeat-containing protein 61 OS=Mus musculus GN=Wdr61 PE=2 SV=1	1.26886	0.672429	0.34353	-0.572546	0.458038
sp|Q9BQG0|MBB1A_HUMAN	99	148762	Myb-binding protein 1A OS=Homo sapiens GN=MYBBP1A PE=1 SV=2	1.18467	0.688927	0.244481	-0.537576	0.391029
sp|Q86V81|THOC4_HUMAN	91	26872	THO complex subunit 4 OS=Homo sapiens GN=ALYREF PE=1 SV=3	2.0191	0.972036	1.01371	-0.0409184	0.527316
sp|P19338|NUCL_HUMAN	225	76568	Nucleolin OS=Homo sapiens GN=NCL PE=1 SV=3	1.01482	1.01928	0.0212242	0.0275453	-0.00316056
sp|Q16658|FSCN1_HUMAN	228	54496	Fascin OS=Homo sapiens GN=FSCN1 PE=1 SV=3	0.973118	0.836317	-0.0393128	-0.257879	0.109283
sp|Q9Z130|HNRDL_MOUSE	76	33538	Heterogeneous nuclear ribonucleoprotein D-like OS=Mus musculus GN=Hnrpdl PE=1 SV=1	1.47801	1.20547	0.563658	0.2696	0.147029
sp|Q9BQE3|TBA1C_HUMAN	1026	49863	Tubulin alpha-1C chain OS=Homo sapiens GN=TUBA1C PE=1 SV=1	1.01173	0.825075	0.0168254	-0.277403	0.147114
sp|P40763|STAT3_HUMAN	49	88011	Signal transducer and activator of transcription 3 OS=Homo sapiens GN=STAT3 PE=1 SV=2	3.65183	0.60828	1.86862	-0.717191	1.29291
sp|Q9DBJ1|PGAM1_MOUSE	146	28814	Phosphoglycerate mutase 1 OS=Mus musculus GN=Pgam1 PE=1 SV=3	0.67003	0.659124	-0.577703	-0.601379	0.0118376
sp|Q9CQV8|1433B_MOUSE	215	28069	14-3-3 protein beta/alpha OS=Mus musculus GN=Ywhab PE=1 SV=3	1.98168	0.825341	0.986725	-0.276938	0.631831
sp|P46782|RS5_HUMAN	116	22862	40S ribosomal protein S5 OS=Homo sapiens GN=RPS5 PE=1 SV=4	0.584312	1.38645	-0.77519	0.471399	-0.623294
sp|P62195|PRS8_HUMAN	76	45597	26S protease regulatory subunit 8 OS=Homo sapiens GN=PSMC5 PE=1 SV=1	1.48543	1.21073	0.570877	0.275877	0.1475
sp|P22626|ROA2_HUMAN	220	37407	Heterogeneous nuclear ribonucleoproteins A2/B1 OS=Homo sapiens GN=HNRNPA2B1 PE=1 SV=2	1.32413	1.17149	0.405049	0.228347	0.0883509
sp|Q8BG05|ROA3_MOUSE	49	39628	Heterogeneous nuclear ribonucleoprotein A3 OS=Mus musculus GN=Hnrnpa3 PE=1 SV=1	1.20243	0.764551	0.265958	-0.387316	0.326637
sp|Q8VCM7|FIBG_MOUSE	308	49360	Fibrinogen gamma chain OS=Mus musculus GN=Fgg PE=2 SV=1	1.01421	1.13685	0.020352	0.18504	-0.0823438
sp|Q3TXS7|PSMD1_MOUSE	66	105663	26S proteasome non-ATPase regulatory subunit 1 OS=Mus musculus GN=Psmd1 PE=1 SV=1	1.27232	1.04257	0.347467	0.0601509	0.143658
sp|P15311|EZRI_HUMAN	90	69370	Ezrin OS=Homo sapiens GN=EZR PE=1 SV=4	0.975065	1.69147	-0.03643	0.758274	-0.397352
sp|Q9D8W5|PSD12_MOUSE	244	52861	26S proteasome non-ATPase regulatory subunit 12 OS=Mus musculus GN=Psmd12 PE=2 SV=4	1.25189	0.735789	0.324112	-0.442636	0.383374
sp|P04406|G3P_HUMAN	1157	36030	Glyceraldehyde-3-phosphate dehydrogenase OS=Homo sapiens GN=GAPDH PE=1 SV=3	1.28908	1.27829	0.36634	0.354215	0.00606231
sp|Q9CZU6|CISY_MOUSE	127	51703	Citrate synthase	1.21954	0.793733	0.286337	-0.333274	0.309805
sp|O00487|PSDE_HUMAN	130	34555	26S proteasome non-ATPase regulatory subunit 14 OS=Homo sapiens GN=PSMD14 PE=1 SV=1	1.99768	3.81649	0.998328	1.93225	-0.466959
sp|P35268|RL22_HUMAN	43	14778	60S ribosomal protein L22 OS=Homo sapiens GN=RPL22 PE=1 SV=2	0.741326	0.772762	-0.43182	-0.371905	-0.0299578
sp|O76021|RL1D1_HUMAN	83	54939	Ribosomal L1 domain-containing protein 1 OS=Homo sapiens GN=RSL1D1 PE=1 SV=3	1.00751	1.54025	0.0107979	0.623163	-0.306182
sp|Q60932|VDAC1_MOUSE	134	32331	Voltage-dependent anion-selective channel protein 1 OS=Mus musculus GN=Vdac1 PE=1 SV=3	0.904111	0.840622	-0.145428	-0.250471	0.0525212
sp|Q9Y4L1|HYOU1_HUMAN	74	111266	Hypoxia up-regulated protein 1 OS=Homo sapiens GN=HYOU1 PE=1 SV=1	0.310801	0.556275	-1.68594	-0.846129	-0.419905
sp|P43358|MAGA4_HUMAN	82	34877	Melanoma-associated antigen 4 OS=Homo sapiens GN=MAGEA4 PE=1 SV=2	0.999325	1.29513	-0.000973458	0.373102	-0.187038
sp|O43175|SERA_HUMAN	127	56614	D-3-phosphoglycerate dehydrogenase OS=Homo sapiens GN=PHGDH PE=1 SV=4	0.928653	0.793294	-0.106788	-0.334073	0.113642
sp|O00629|IMA4_HUMAN	132	57851	Importin subunit alpha-4 OS=Homo sapiens GN=KPNA4 PE=1 SV=1	4.59214	1.51911	2.19917	0.603222	0.797972
sp|P29788|VTNC_MOUSE	125	54814	Vitronectin OS=Mus musculus GN=Vtn PE=1 SV=2	1.04538	0.429861	0.0640308	-1.21806	0.641045
sp|P29401|TKT_HUMAN	283	67835	Transketolase OS=Homo sapiens GN=TKT PE=1 SV=3	1.37085	1.4288	0.455072	0.514808	-0.0298678
sp|P26638|SYSC_MOUSE	43	58352	Serine--tRNA ligase	0.624973	0.746569	-0.678133	-0.421652	-0.128241
sp|Q3TDN2|FAF2_MOUSE	83	52438	FAS-associated factor 2 OS=Mus musculus GN=Faf2 PE=2 SV=2	0.588366	1.02319	-0.765215	0.0330722	-0.399144
sp|P50395|GDIB_HUMAN	67	50631	Rab GDP dissociation inhibitor beta OS=Homo sapiens GN=GDI2 PE=1 SV=2	0.711794	0.658883	-0.490469	-0.601906	0.0557186
sp|P08113|ENPL_MOUSE	336	92418	Endoplasmin OS=Mus musculus GN=Hsp90b1 PE=1 SV=2	0.751224	1.25592	-0.412685	0.32875	-0.370718
sp|P07737|PROF1_HUMAN	474	15045	Profilin-1 OS=Homo sapiens GN=PFN1 PE=1 SV=2	1.22401	1.05688	0.291611	0.0798105	0.1059
sp|P08107|HSP71_HUMAN	182	70009	Heat shock 70 kDa protein 1A/1B OS=Homo sapiens GN=HSPA1A PE=1 SV=5	1.05714	1.15882	0.0801632	0.212661	-0.0662487
sp|P19324|SERPH_MOUSE	172	46504	Serpin H1 OS=Mus musculus GN=Serpinh1 PE=1 SV=3	N/A	N/A	N/A	N/A	N/A
sp|P62314|SMD1_HUMAN	92	13273	Small nuclear ribonucleoprotein Sm D1 OS=Homo sapiens GN=SNRPD1 PE=1 SV=1	0.84656	1.26851	-0.240316	0.343136	-0.291726
sp|Q9JMH6|TRXR1_MOUSE	114	67042	Thioredoxin reductase 1	1.23631	0.899124	0.306045	-0.153407	0.229726
sp|P11277|SPTB1_HUMAN	66	246316	Spectrin beta chain	0.654276	0.912392	-0.612029	-0.132275	-0.239877
sp|P14625|ENPL_HUMAN	425	92411	Endoplasmin OS=Homo sapiens GN=HSP90B1 PE=1 SV=1	1.11388	1.06527	0.1556	0.0912183	0.0321907
sp|P22892|AP1G1_MOUSE	42	91292	AP-1 complex subunit gamma-1 OS=Mus musculus GN=Ap1g1 PE=1 SV=3	0.847759	1.59748	-0.238274	0.675796	-0.457035
sp|Q14974|IMB1_HUMAN	209	97108	Importin subunit beta-1 OS=Homo sapiens GN=KPNB1 PE=1 SV=2	0.894093	0.92115	-0.161504	-0.118492	-0.0215056
sp|Q9DCH4|EIF3F_MOUSE	126	37960	Eukaryotic translation initiation factor 3 subunit F OS=Mus musculus GN=Eif3f PE=1 SV=2	1.09658	0.567031	0.133012	-0.8185	0.475756
sp|Q7TMM9|TBB2A_MOUSE	756	49875	Tubulin beta-2A chain OS=Mus musculus GN=Tubb2a PE=1 SV=1	1.14323	1.20547	0.193117	0.269595	-0.0382392
sp|P61981|1433G_HUMAN	232	28285	14-3-3 protein gamma OS=Homo sapiens GN=YWHAG PE=1 SV=2	0.660139	0.368147	-0.599157	-1.44165	0.421244
sp|Q99020|ROAA_MOUSE	60	30812	Heterogeneous nuclear ribonucleoprotein A/B OS=Mus musculus GN=Hnrnpab PE=1 SV=1	1.08746	1.1565	0.120958	0.209761	-0.0444014
sp|Q8R081|HNRPL_MOUSE	341	63923	Heterogeneous nuclear ribonucleoprotein L OS=Mus musculus GN=Hnrnpl PE=1 SV=2	1.19108	1.14549	0.252276	0.195962	0.028157
sp|P62304|RUXE_HUMAN	43	10797	Small nuclear ribonucleoprotein E OS=Homo sapiens GN=SNRPE PE=1 SV=1	1.02342	1.27523	0.0333918	0.350763	-0.158685
sp|Q8BKC5|IPO5_MOUSE	144	123511	Importin-5 OS=Mus musculus GN=Ipo5 PE=1 SV=3	0.752198	0.843719	-0.410815	-0.245165	-0.082825
sp|P46783|RS10_HUMAN	97	18886	40S ribosomal protein S10 OS=Homo sapiens GN=RPS10 PE=1 SV=1	1.30995	1.01243	0.389508	0.0178219	0.185843
sp|Q02878|RL6_HUMAN	125	32708	60S ribosomal protein L6 OS=Homo sapiens GN=RPL6 PE=1 SV=3	1.2742	0.913529	0.349591	-0.130478	0.240034
sp|P13645|K1C10_HUMAN	67	58792	Keratin	3.31154	0.502613	1.7275	-0.992479	1.35999
sp|Q99NB9|SF3B1_MOUSE	119	145724	Splicing factor 3B subunit 1 OS=Mus musculus GN=Sf3b1 PE=1 SV=1	0.926257	0.85223	-0.110515	-0.230686	0.0600855
sp|P07814|SYEP_HUMAN	142	170483	Bifunctional glutamate/proline--tRNA ligase OS=Homo sapiens GN=EPRS PE=1 SV=5	0.914401	0.941591	-0.129101	-0.0868273	-0.0211371
sp|P62258|1433E_HUMAN	564	29155	14-3-3 protein epsilon OS=Homo sapiens GN=YWHAE PE=1 SV=1	1.77825	2.06581	0.830457	1.04671	-0.108126
sp|P04792|HSPB1_HUMAN	80	22768	Heat shock protein beta-1 OS=Homo sapiens GN=HSPB1 PE=1 SV=2	0.945164	1.24106	-0.0813641	0.311573	-0.196468
sp|Q07666|KHDR1_HUMAN	76	48197	KH domain-containing	1.81441	0.781072	0.859497	-0.356473	0.607985
sp|Q9NR30|DDX21_HUMAN	76	87290	Nucleolar RNA helicase 2 OS=Homo sapiens GN=DDX21 PE=1 SV=5	1.38068	1.24112	0.465375	0.311641	0.0768674
sp|P07195|LDHB_HUMAN	417	36615	L-lactate dehydrogenase B chain OS=Homo sapiens GN=LDHB PE=1 SV=2	1.53541	1.55797	0.618627	0.639667	-0.0105201
sp|P62805|H4_HUMAN	446	11360	Histone H4 OS=Homo sapiens GN=HIST1H4A PE=1 SV=2	1.18955	1.04927	0.250412	0.0693907	0.0905109
sp|Q92616|GCN1L_HUMAN	96	292572	Translational activator GCN1 OS=Homo sapiens GN=GCN1L1 PE=1 SV=6	1.1013	0.795818	0.139208	-0.32949	0.234349
sp|Q6ZQ06|QN1_MOUSE	41	160757	Protein QN1 homolog OS=Mus musculus GN=Kiaa1009 PE=1 SV=2	0.827341	1.32139	-0.273445	0.402061	-0.337753
sp|Q96HE7|ERO1A_HUMAN	60	54358	ERO1-like protein alpha OS=Homo sapiens GN=ERO1L PE=1 SV=2	1.28263	1.36417	0.359107	0.448026	-0.0444595
sp|Q9UNM6|PSD13_HUMAN	88	42918	26S proteasome non-ATPase regulatory subunit 13 OS=Homo sapiens GN=PSMD13 PE=1 SV=2	0.464771	1.00205	-1.10541	0.00295645	-0.554182
sp|P04844|RPN2_HUMAN	109	69241	Dolichyl-diphosphooligosaccharide--protein glycosyltransferase subunit 2 OS=Homo sapiens GN=RPN2 PE=1 SV=3	1.00759	0.540945	0.0109111	-0.886445	0.448678
sp|P56399|UBP5_MOUSE	56	95772	Ubiquitin carboxyl-terminal hydrolase 5 OS=Mus musculus GN=Usp5 PE=1 SV=1	0.869541	0.514547	-0.201674	-0.958625	0.378475
sp|Q7KZF4|SND1_HUMAN	110	101934	Staphylococcal nuclease domain-containing protein 1 OS=Homo sapiens GN=SND1 PE=1 SV=1	1.0014	1.412	0.00201807	0.497736	-0.247859
sp|P63244|GBLP_HUMAN	87	35055	Guanine nucleotide-binding protein subunit beta-2-like 1 OS=Homo sapiens GN=GNB2L1 PE=1 SV=3	0.880728	1.32721	-0.183232	0.408396	-0.295814
sp|Q9H3U1|UN45A_HUMAN	87	103011	Protein unc-45 homolog A OS=Homo sapiens GN=UNC45A PE=1 SV=1	0.576814	0.908668	-0.793821	-0.138175	-0.327823
sp|P61619|S61A1_HUMAN	260	52231	Protein transport protein Sec61 subunit alpha isoform 1 OS=Homo sapiens GN=SEC61A1 PE=1 SV=2	0.701499	1.28167	-0.511487	0.358027	-0.434757
sp|P11940|PABP1_HUMAN	77	70626	Polyadenylate-binding protein 1 OS=Homo sapiens GN=PABPC1 PE=1 SV=2	0.766621	1.4379	-0.383415	0.523964	-0.45369
sp|Q8NGZ5|OR2G2_HUMAN	56	35535	Olfactory receptor 2G2 OS=Homo sapiens GN=OR2G2 PE=2 SV=1	1.04759	1.05926	0.0670806	0.0830529	-0.00798613
sp|Q8K310|MATR3_MOUSE	233	94572	Matrin-3 OS=Mus musculus GN=Matr3 PE=1 SV=1	1.28744	1.41491	0.364505	0.50071	-0.0681024
sp|P26373|RL13_HUMAN	83	24247	60S ribosomal protein L13 OS=Homo sapiens GN=RPL13 PE=1 SV=4	1.41343	0.919312	0.499204	-0.121373	0.310289
sp|Q5T2N8|ATD3C_HUMAN	133	46350	ATPase family AAA domain-containing protein 3C OS=Homo sapiens GN=ATAD3C PE=1 SV=2	0.774153	0.711521	-0.369309	-0.491021	0.0608558
sp|P60981|DEST_HUMAN	46	18493	Destrin OS=Homo sapiens GN=DSTN PE=1 SV=3	1.0508	1.34784	0.0714868	0.430645	-0.179579
sp|Q8BP67|RL24_MOUSE	63	17768	60S ribosomal protein L24 OS=Mus musculus GN=Rpl24 PE=2 SV=2	0.9952	0.996002	-0.00694204	-0.00577936	-0.000581341
sp|Q3V0K9|PLSI_MOUSE	41	70363	Plastin-1 OS=Mus musculus GN=Pls1 PE=2 SV=1	0.592224	0.636569	-0.755784	-0.65161	-0.0520869
sp|P07724|ALBU_MOUSE	1826	68648	Serum albumin OS=Mus musculus GN=Alb PE=1 SV=3	0.514899	0.461109	-0.957639	-1.11682	0.0795903
sp|P62333|PRS10_HUMAN	60	44145	26S protease regulatory subunit 10B OS=Homo sapiens GN=PSMC6 PE=1 SV=1	0.795517	1.33433	-0.330035	0.416118	-0.373076
sp|Q99MN1|SYK_MOUSE	61	67796	Lysine--tRNA ligase OS=Mus musculus GN=Kars PE=1 SV=1	0.70037	1.21106	-0.513812	0.276269	-0.39504
sp|Q9Z1Q5|CLIC1_MOUSE	94	26996	Chloride intracellular channel protein 1 OS=Mus musculus GN=Clic1 PE=1 SV=3	1.10182	0.896973	0.139889	-0.156864	0.148377
sp|P00558|PGK1_HUMAN	357	44586	Phosphoglycerate kinase 1 OS=Homo sapiens GN=PGK1 PE=1 SV=3	1.59484	1.50935	0.673413	0.593929	0.039742

## Sheet: S4-6
Table S4-6: The S values of proteins identified in the duplicate experiment by using normalization method 6.
Note:	The protein abundance ratios shown are normalized protein abundance ratios.
				Protein abundance ratio		Log2(protein abundance ratio)			Mean of S value	S.D. of S value
				T1α/C1α	T1β/C1β	Log2(T1α/C1α)	Log2(T1β/C1β)		0.0281038	0.347268
Accession	Protein score	Protein mass	Description	116/114	117/115	Log2(116/114)	Log2(117/115)	S value
sp|P05455|LA_HUMAN	115	46808	Lupus La protein OS=Homo sapiens GN=SSB PE=1 SV=2	1.17699	1.05869	0.235099	0.0822738	0.0764126
sp|P15880|RS2_HUMAN	165	31305	40S ribosomal protein S2 OS=Homo sapiens GN=RPS2 PE=1 SV=2	0.888089	1.52229	-0.171224	0.606243	-0.388734
sp|Q10713|MPPA_HUMAN	104	58216	Mitochondrial-processing peptidase subunit alpha OS=Homo sapiens GN=PMPCA PE=1 SV=2	N/A	N/A	N/A	N/A	N/A
sp|P68371|TBB4B_HUMAN	781	49799	Tubulin beta-4B chain OS=Homo sapiens GN=TUBB4B PE=1 SV=1	1.20349	1.08864	0.267219	0.122526	0.0723465
sp|Q00839|HNRPU_HUMAN	141	90528	Heterogeneous nuclear ribonucleoprotein U OS=Homo sapiens GN=HNRNPU PE=1 SV=6	1.09708	1.2786	0.133675	0.354559	-0.110442
sp|Q9QWR8|NAGAB_MOUSE	66	47204	Alpha-N-acetylgalactosaminidase OS=Mus musculus GN=Naga PE=2 SV=2	N/A	N/A	N/A	N/A	N/A
sp|P23528|COF1_HUMAN	196	18491	Cofilin-1 OS=Homo sapiens GN=CFL1 PE=1 SV=3	0.92968	0.904847	-0.105193	-0.144254	0.0195304
sp|Q61937|NPM_MOUSE	329	32540	Nucleophosmin OS=Mus musculus GN=Npm1 PE=1 SV=1	0.901913	0.964174	-0.14894	-0.0526346	-0.0481527
sp|P04075|ALDOA_HUMAN	173	39395	Fructose-bisphosphate aldolase A OS=Homo sapiens GN=ALDOA PE=1 SV=2	1.10129	1.07667	0.139189	0.106572	0.0163085
sp|Q9Z331|K2C6B_MOUSE	115	60285	Keratin	1.43629	0.824855	0.522343	-0.277787	0.400065
sp|Q9CR57|RL14_MOUSE	58	23549	60S ribosomal protein L14 OS=Mus musculus GN=Rpl14 PE=2 SV=3	1.0676	1.10836	0.0943655	0.148426	-0.0270303
sp|P15927|RFA2_HUMAN	66	29228	Replication protein A 32 kDa subunit OS=Homo sapiens GN=RPA2 PE=1 SV=1	1.28202	1.13774	0.358416	0.186173	0.0861214
sp|Q9Z2Z9|GFPT2_MOUSE	240	76960	Glucosamine--fructose-6-phosphate aminotransferase [isomerizing] 2 OS=Mus musculus GN=Gfpt2 PE=2 SV=3	0.986244	0.650598	-0.0199833	-0.620161	0.300089
sp|O00764|PDXK_HUMAN	47	35080	Pyridoxal kinase OS=Homo sapiens GN=PDXK PE=1 SV=1	0.512735	1.05459	-0.963715	0.0766775	-0.520196
sp|P30101|PDIA3_HUMAN	61	56747	Protein disulfide-isomerase A3 OS=Homo sapiens GN=PDIA3 PE=1 SV=4	0.789816	0.562348	-0.340412	-0.830464	0.245026
sp|Q6P2Q9|PRP8_HUMAN	187	273427	Pre-mRNA-processing-splicing factor 8 OS=Homo sapiens GN=PRPF8 PE=1 SV=2	0.808373	1.1133	-0.306907	0.154845	-0.230876
sp|P62277|RS13_HUMAN	74	17212	40S ribosomal protein S13 OS=Homo sapiens GN=RPS13 PE=1 SV=2	1.0376	0.949101	0.053253	-0.0753666	0.0643098
sp|Q06830|PRDX1_HUMAN	260	22096	Peroxiredoxin-1 OS=Homo sapiens GN=PRDX1 PE=1 SV=1	0.852096	0.916551	-0.230912	-0.125713	-0.0525994
sp|P14131|RS16_MOUSE	135	16435	40S ribosomal protein S16 OS=Mus musculus GN=Rps16 PE=2 SV=4	0.981502	1.03661	-0.0269367	0.0518792	-0.0394079
sp|P49327|FAS_HUMAN	412	273254	Fatty acid synthase OS=Homo sapiens GN=FASN PE=1 SV=3	0.968017	1.27596	-0.0468952	0.35158	-0.199238
sp|P38646|GRP75_HUMAN	293	73635	Stress-70 protein	1.00102	1.04543	0.00147215	0.0640971	-0.0313125
sp|Q9EPL8|IPO7_MOUSE	70	119410	Importin-7 OS=Mus musculus GN=Ipo7 PE=1 SV=2	0.637529	0.978576	-0.649438	-0.0312445	-0.309097
sp|P36873|PP1G_HUMAN	160	36960	Serine/threonine-protein phosphatase PP1-gamma catalytic subunit OS=Homo sapiens GN=PPP1CC PE=1 SV=1	1.01986	1.30012	0.0283669	0.378643	-0.175138
sp|P07237|PDIA1_HUMAN	64	57081	Protein disulfide-isomerase OS=Homo sapiens GN=P4HB PE=1 SV=3	0.999746	0.882511	-0.000367003	-0.180313	0.0899731
sp|O75643|U520_HUMAN	69	244353	U5 small nuclear ribonucleoprotein 200 kDa helicase OS=Homo sapiens GN=SNRNP200 PE=1 SV=2	N/A	N/A	N/A	N/A	N/A
sp|Q91VC3|IF4A3_MOUSE	87	46810	Eukaryotic initiation factor 4A-III OS=Mus musculus GN=Eif4a3 PE=2 SV=3	1.07797	1.16064	0.108311	0.214918	-0.0533036
sp|P01942|HBA_MOUSE	491	15076	Hemoglobin subunit alpha OS=Mus musculus GN=Hba PE=1 SV=2	1.43891	1.1809	0.524978	0.239891	0.142544
sp|O00267|SPT5H_HUMAN	50	120925	Transcription elongation factor SPT5 OS=Homo sapiens GN=SUPT5H PE=1 SV=1	0.513358	4.60319	-0.961962	2.20263	-1.5823
sp|P0C0S8|H2A1_HUMAN	438	14083	Histone H2A type 1 OS=Homo sapiens GN=HIST1H2AG PE=1 SV=2	N/A	N/A	N/A	N/A	N/A
sp|Q9UQ80|PA2G4_HUMAN	133	43759	Proliferation-associated protein 2G4 OS=Homo sapiens GN=PA2G4 PE=1 SV=3	1.13672	0.667421	0.184882	-0.58333	0.384106
sp|Q01518|CAP1_HUMAN	167	51869	Adenylyl cyclase-associated protein 1 OS=Homo sapiens GN=CAP1 PE=1 SV=5	1.39808	0.876882	0.48345	-0.189545	0.336497
sp|P50990|TCPQ_HUMAN	64	59583	T-complex protein 1 subunit theta OS=Homo sapiens GN=CCT8 PE=1 SV=4	0.804599	0.90582	-0.313658	-0.142703	-0.0854775
sp|P12004|PCNA_HUMAN	51	28750	Proliferating cell nuclear antigen OS=Homo sapiens GN=PCNA PE=1 SV=1	1.19145	0.830508	0.252717	-0.267934	0.260326
sp|Q6FI13|H2A2A_HUMAN	698	14087	Histone H2A type 2-A OS=Homo sapiens GN=HIST2H2AA3 PE=1 SV=3	N/A	N/A	N/A	N/A	N/A
sp|Q9JJI8|RL38_MOUSE	65	8199	60S ribosomal protein L38 OS=Mus musculus GN=Rpl38 PE=2 SV=3	1.10825	0.971249	0.148281	-0.0420873	0.095184
sp|P45880|VDAC2_HUMAN	81	31547	Voltage-dependent anion-selective channel protein 2 OS=Homo sapiens GN=VDAC2 PE=1 SV=2	0.765116	0.777478	-0.38625	-0.363126	-0.0115618
sp|Q922R8|PDIA6_MOUSE	244	48070	Protein disulfide-isomerase A6 OS=Mus musculus GN=Pdia6 PE=1 SV=3	0.824061	1.12123	-0.279177	0.165081	-0.222129
sp|Q13011|ECH1_HUMAN	259	35793	Delta(3	1.052	0.902722	0.0731319	-0.147647	0.11039
sp|Q99K48|NONO_MOUSE	155	54506	Non-POU domain-containing octamer-binding protein OS=Mus musculus GN=Nono PE=1 SV=3	1.09027	0.919776	0.124691	-0.120645	0.122668
sp|Q9D6Z1|NOP56_MOUSE	63	64424	Nucleolar protein 56 OS=Mus musculus GN=Nop56 PE=1 SV=2	0.90878	1.58715	-0.137998	0.666442	-0.40222
sp|Q62465|VAT1_MOUSE	59	43069	Synaptic vesicle membrane protein VAT-1 homolog OS=Mus musculus GN=Vat1 PE=1 SV=3	1.76814	1.24188	0.822236	0.312521	0.254858
sp|Q64522|H2A2B_MOUSE	580	14005	Histone H2A type 2-B OS=Mus musculus GN=Hist2h2ab PE=1 SV=3	1.09413	0.649741	0.129781	-0.622064	0.375923
sp|Q9CQM2|ERD22_MOUSE	59	24438	ER lumen protein retaining receptor 2 OS=Mus musculus GN=Kdelr2 PE=2 SV=1	1.07772	0.813087	0.107988	-0.298518	0.203253
sp|Q8VDD5|MYH9_MOUSE	321	226232	Myosin-9 OS=Mus musculus GN=Myh9 PE=1 SV=4	0.775797	0.767242	-0.366249	-0.382246	0.00799864
sp|Q04447|KCRB_MOUSE	68	42686	Creatine kinase B-type OS=Mus musculus GN=Ckb PE=1 SV=1	1.30505	3.04367	0.384108	1.60581	-0.610853
sp|Q9C0K3|ARP3C_HUMAN	59	23697	Actin-related protein 3C OS=Homo sapiens GN=ACTR3C PE=2 SV=1	0.6991	1.35109	-0.51643	0.434127	-0.475279
sp|P60842|IF4A1_HUMAN	343	46125	Eukaryotic initiation factor 4A-I OS=Homo sapiens GN=EIF4A1 PE=1 SV=1	0.997551	0.939268	-0.00353752	-0.0903913	0.0434269
sp|P97496|SMRC1_MOUSE	75	122813	SWI/SNF complex subunit SMARCC1 OS=Mus musculus GN=Smarcc1 PE=1 SV=2	0.729362	1.71523	-0.455293	0.778406	-0.616849
sp|Q91V92|ACLY_MOUSE	163	119651	ATP-citrate synthase OS=Mus musculus GN=Acly PE=1 SV=1	1.13559	1.22329	0.183443	0.290766	-0.0536618
sp|Q01853|TERA_MOUSE	132	89266	Transitional endoplasmic reticulum ATPase OS=Mus musculus GN=Vcp PE=1 SV=4	1.06869	1.15687	0.0958458	0.210224	-0.0571891
sp|Q9D0E1|HNRPM_MOUSE	63	77597	Heterogeneous nuclear ribonucleoprotein M OS=Mus musculus GN=Hnrnpm PE=1 SV=3	0.971991	0.938971	-0.0409848	-0.0908469	0.024931
sp|P26599|PTBP1_HUMAN	444	57186	Polypyrimidine tract-binding protein 1 OS=Homo sapiens GN=PTBP1 PE=1 SV=1	1.01602	1.09741	0.0229322	0.134104	-0.0555858
sp|Q9Z2X1|HNRPF_MOUSE	281	45701	Heterogeneous nuclear ribonucleoprotein F OS=Mus musculus GN=Hnrnpf PE=1 SV=3	1.53871	0.878852	0.621717	-0.186308	0.404012
sp|P15864|H12_MOUSE	211	21254	Histone H1.2 OS=Mus musculus GN=Hist1h1c PE=1 SV=2	0.95078	1.16828	-0.0728162	0.224381	-0.148599
sp|P60866|RS20_HUMAN	49	13364	40S ribosomal protein S20 OS=Homo sapiens GN=RPS20 PE=1 SV=1	0.981779	1.22233	-0.0265302	0.289638	-0.158084
sp|P62841|RS15_HUMAN	242	17029	40S ribosomal protein S15 OS=Homo sapiens GN=RPS15 PE=1 SV=2	1.29607	1.43974	0.374143	0.525809	-0.0758329
sp|Q9JIF7|COPB_MOUSE	98	106998	Coatomer subunit beta OS=Mus musculus GN=Copb1 PE=1 SV=1	0.913996	1.21503	-0.12974	0.280989	-0.205365
sp|P23527|H2B1O_HUMAN	898	13898	Histone H2B type 1-O OS=Homo sapiens GN=HIST1H2BO PE=1 SV=3	1.10225	0.867543	0.140447	-0.204993	0.17272
sp|Q8R4U0|STAB2_MOUSE	46	277348	Stabilin-2 OS=Mus musculus GN=Stab2 PE=1 SV=1	0.645936	0.828999	-0.630537	-0.270558	-0.17999
sp|P62318|SMD3_HUMAN	74	13907	Small nuclear ribonucleoprotein Sm D3 OS=Homo sapiens GN=SNRPD3 PE=1 SV=1	0.977768	1.2702	-0.0324353	0.345059	-0.188747
sp|P08670|VIME_HUMAN	602	53619	Vimentin OS=Homo sapiens GN=VIM PE=1 SV=4	1.0925	0.959137	0.127635	-0.0601907	0.093913
sp|P17844|DDX5_HUMAN	85	69105	Probable ATP-dependent RNA helicase DDX5 OS=Homo sapiens GN=DDX5 PE=1 SV=1	1.02018	0.952194	0.0288192	-0.070673	0.0497461
sp|P46777|RL5_HUMAN	49	34341	60S ribosomal protein L5 OS=Homo sapiens GN=RPL5 PE=1 SV=3	0.913193	0.821706	-0.131009	-0.283306	0.0761486
sp|Q5VTE0|EF1A3_HUMAN	982	50153	Putative elongation factor 1-alpha-like 3 OS=Homo sapiens GN=EEF1A1P5 PE=5 SV=1	1.09733	1.02268	0.134	0.0323559	0.0508219
sp|P07437|TBB5_HUMAN	983	49639	Tubulin beta chain OS=Homo sapiens GN=TUBB PE=1 SV=2	1.03957	0.98739	0.0559871	-0.0183087	0.0371479
sp|Q96P70|IPO9_HUMAN	217	115889	Importin-9 OS=Homo sapiens GN=IPO9 PE=1 SV=3	N/A	N/A	N/A	N/A	N/A
sp|P40227|TCPZ_HUMAN	423	57988	T-complex protein 1 subunit zeta OS=Homo sapiens GN=CCT6A PE=1 SV=3	0.857065	1.1053	-0.222523	0.14444	-0.183482
sp|P21266|GSTM3_HUMAN	106	26542	Glutathione S-transferase Mu 3 OS=Homo sapiens GN=GSTM3 PE=1 SV=3	0.972537	0.557806	-0.0401748	-0.842166	0.400995
sp|P48643|TCPE_HUMAN	448	59633	T-complex protein 1 subunit epsilon OS=Homo sapiens GN=CCT5 PE=1 SV=1	0.827099	0.714342	-0.273867	-0.485313	0.105723
sp|Q08211|DHX9_HUMAN	350	140869	ATP-dependent RNA helicase A OS=Homo sapiens GN=DHX9 PE=1 SV=4	0.967035	0.876532	-0.0483595	-0.190122	0.0708812
sp|P40926|MDHM_HUMAN	178	35481	Malate dehydrogenase	1.133	1.4498	0.180153	0.535851	-0.177849
sp|P12956|XRCC6_HUMAN	328	69799	X-ray repair cross-complementing protein 6 OS=Homo sapiens GN=XRCC6 PE=1 SV=2	1.14108	1.26532	0.190396	0.339504	-0.0745541
sp|P53985|MOT1_HUMAN	90	53909	Monocarboxylate transporter 1 OS=Homo sapiens GN=SLC16A1 PE=1 SV=3	0.3042	0.0761983	-1.71691	-3.7141	0.998594
sp|Q9JKF1|IQGA1_MOUSE	144	188638	Ras GTPase-activating-like protein IQGAP1 OS=Mus musculus GN=Iqgap1 PE=1 SV=1	N/A	N/A	N/A	N/A	N/A
sp|P23953|EST1C_MOUSE	60	61017	Carboxylesterase 1C OS=Mus musculus GN=Ces1c PE=1 SV=4	0.714081	0.471923	-0.485839	-1.08338	0.298768
sp|P25705|ATPA_HUMAN	567	59714	ATP synthase subunit alpha	1.10724	1.02216	0.146969	0.0316278	0.0576705
sp|P42704|LPPRC_HUMAN	374	157805	Leucine-rich PPR motif-containing protein	0.932444	0.933375	-0.100911	-0.0994718	-0.00071975
sp|P80315|TCPD_MOUSE	210	58030	T-complex protein 1 subunit delta OS=Mus musculus GN=Cct4 PE=1 SV=3	0.854182	0.846894	-0.227384	-0.239747	0.00618138
sp|P31943|HNRH1_HUMAN	325	49198	Heterogeneous nuclear ribonucleoprotein H OS=Homo sapiens GN=HNRNPH1 PE=1 SV=4	1.15279	0.907619	0.205134	-0.139842	0.172488
sp|Q8K0E8|FIBB_MOUSE	558	54718	Fibrinogen beta chain OS=Mus musculus GN=Fgb PE=2 SV=1	1.03565	1.17865	0.050537	0.237132	-0.0932973
sp|Q9Y241|HIG1A_HUMAN	47	10136	HIG1 domain family member 1A OS=Homo sapiens GN=HIGD1A PE=1 SV=1	1.10424	0.678803	0.143054	-0.558935	0.350995
sp|P78371|TCPB_HUMAN	251	57452	T-complex protein 1 subunit beta OS=Homo sapiens GN=CCT2 PE=1 SV=4	0.9078	1.01082	-0.139554	0.0155266	-0.0775402
sp|P56134|ATPK_HUMAN	66	10911	ATP synthase subunit f	0.908712	0.779422	-0.138104	-0.359523	0.110709
sp|Q91YQ5|RPN1_MOUSE	82	68486	Dolichyl-diphosphooligosaccharide--protein glycosyltransferase subunit 1 OS=Mus musculus GN=Rpn1 PE=2 SV=1	0.656756	0.957214	-0.60657	-0.0630873	-0.271742
sp|P26641|EF1G_HUMAN	221	50087	Elongation factor 1-gamma OS=Homo sapiens GN=EEF1G PE=1 SV=3	0.96102	0.856669	-0.057361	-0.223191	0.0829148
sp|P28656|NP1L1_MOUSE	134	45317	Nucleosome assembly protein 1-like 1 OS=Mus musculus GN=Nap1l1 PE=1 SV=2	1.0677	0.969565	0.0945026	-0.0445906	0.0695466
sp|P52209|6PGD_HUMAN	183	53106	6-phosphogluconate dehydrogenase	1.22732	1.60667	0.295515	0.684071	-0.194278
sp|Q5VYK3|ECM29_HUMAN	57	204160	Proteasome-associated protein ECM29 homolog OS=Homo sapiens GN=ECM29 PE=1 SV=2	N/A	N/A	N/A	N/A	N/A
sp|P18124|RL7_HUMAN	80	29207	60S ribosomal protein L7 OS=Homo sapiens GN=RPL7 PE=1 SV=1	1.09493	1.20746	0.130844	0.271974	-0.0705653
sp|Q9CXY6|ILF2_MOUSE	151	43035	Interleukin enhancer-binding factor 2 OS=Mus musculus GN=Ilf2 PE=1 SV=1	1.2158	0.694085	0.281905	-0.526816	0.40436
sp|P11021|GRP78_HUMAN	133	72288	78 kDa glucose-regulated protein OS=Homo sapiens GN=HSPA5 PE=1 SV=2	0.763702	1.21836	-0.388918	0.284939	-0.336928
sp|P62701|RS4X_HUMAN	114	29579	40S ribosomal protein S4	0.862733	0.987644	-0.213015	-0.0179375	-0.0975386
sp|Q5DTU0|AF1L2_MOUSE	41	92118	Actin filament-associated protein 1-like 2 OS=Mus musculus GN=Afap1l2 PE=1 SV=2	N/A	N/A	N/A	N/A	N/A
sp|Q15366|PCBP2_HUMAN	71	38556	Poly(rC)-binding protein 2 OS=Homo sapiens GN=PCBP2 PE=1 SV=1	1.06451	0.51115	0.0901925	-0.968181	0.529187
sp|P06733|ENOA_HUMAN	1361	47139	Alpha-enolase OS=Homo sapiens GN=ENO1 PE=1 SV=2	1.52954	1.41041	0.613102	0.496117	0.0584927
sp|Q9ERK4|XPO2_MOUSE	367	110384	Exportin-2 OS=Mus musculus GN=Cse1l PE=2 SV=1	1.27881	1.09944	0.354808	0.136773	0.109017
sp|P43686|PRS6B_HUMAN	83	47337	26S protease regulatory subunit 6B OS=Homo sapiens GN=PSMC4 PE=1 SV=2	1.10882	0.802001	0.149029	-0.318325	0.233677
sp|Q8CI94|PYGB_MOUSE	44	96668	Glycogen phosphorylase	0.860571	0.462473	-0.216635	-1.11256	0.447962
sp|Q6PKG0|LARP1_HUMAN	48	123434	La-related protein 1 OS=Homo sapiens GN=LARP1 PE=1 SV=2	1.77755	0.412594	0.829893	-1.27721	1.05355
sp|Q9ERD7|TBB3_MOUSE	535	50386	Tubulin beta-3 chain OS=Mus musculus GN=Tubb3 PE=1 SV=1	0.9928	1.20265	-0.0104254	0.26622	-0.138323
sp|A6NIZ1|RP1BL_HUMAN	106	20912	Ras-related protein Rap-1b-like protein OS=Homo sapiens PE=2 SV=1	0.907336	1.05972	-0.140292	0.0836899	-0.111991
sp|P06744|G6PI_HUMAN	258	63107	Glucose-6-phosphate isomerase OS=Homo sapiens GN=GPI PE=1 SV=4	1.31378	1.38796	0.393727	0.472971	-0.0396218
sp|P50454|SERPH_HUMAN	194	46411	Serpin H1 OS=Homo sapiens GN=SERPINH1 PE=1 SV=2	1.83944	0.949349	0.879266	-0.0749903	0.477128
sp|P22314|UBA1_HUMAN	822	117774	Ubiquitin-like modifier-activating enzyme 1 OS=Homo sapiens GN=UBA1 PE=1 SV=3	1.08388	1.12665	0.1162	0.172039	-0.0279197
sp|P40939|ECHA_HUMAN	76	82947	Trifunctional enzyme subunit alpha	0.600033	0.652882	-0.736886	-0.615107	-0.0608898
sp|P62244|RS15A_HUMAN	45	14830	40S ribosomal protein S15a OS=Homo sapiens GN=RPS15A PE=1 SV=2	0.815876	1.00792	-0.293579	0.0113834	-0.152481
sp|P11169|GTR3_HUMAN	258	53889	Solute carrier family 2	0.908855	0.863756	-0.137879	-0.211304	0.0367125
sp|P08238|HS90B_HUMAN	1563	83212	Heat shock protein HSP 90-beta OS=Homo sapiens GN=HSP90AB1 PE=1 SV=4	0.943856	1.01209	-0.0833614	0.017336	-0.0503487
sp|P08758|ANXA5_HUMAN	463	35914	Annexin A5 OS=Homo sapiens GN=ANXA5 PE=1 SV=2	0.741994	0.797327	-0.430521	-0.326756	-0.0518825
sp|P17066|HSP76_HUMAN	182	70984	Heat shock 70 kDa protein 6 OS=Homo sapiens GN=HSPA6 PE=1 SV=2	N/A	N/A	N/A	N/A	N/A
sp|O35129|PHB2_MOUSE	102	33276	Prohibitin-2 OS=Mus musculus GN=Phb2 PE=1 SV=1	0.936943	0.692736	-0.0939673	-0.529622	0.217828
sp|P31948|STIP1_HUMAN	48	62599	Stress-induced-phosphoprotein 1 OS=Homo sapiens GN=STIP1 PE=1 SV=1	0.839097	1.15623	-0.253091	0.209427	-0.231259
sp|P62280|RS11_HUMAN	72	18419	40S ribosomal protein S11 OS=Homo sapiens GN=RPS11 PE=1 SV=3	1.0327	1.15379	0.0464271	0.206378	-0.0799755
sp|Q7Z5Q5|DPOLN_HUMAN	46	100244	DNA polymerase nu OS=Homo sapiens GN=POLN PE=1 SV=2	N/A	N/A	N/A	N/A	N/A
sp|Q68FD5|CLH_MOUSE	367	191435	Clathrin heavy chain 1 OS=Mus musculus GN=Cltc PE=1 SV=3	1.73601	1.22866	0.795771	0.297089	0.249341
sp|P35232|PHB_HUMAN	232	29786	Prohibitin OS=Homo sapiens GN=PHB PE=1 SV=1	1.00034	0.828149	0.000489526	-0.272038	0.136264
sp|P06576|ATPB_HUMAN	1413	56525	ATP synthase subunit beta	1.03159	1.05718	0.0448698	0.0802278	-0.017679
sp|P18206|VINC_HUMAN	230	123722	Vinculin OS=Homo sapiens GN=VCL PE=1 SV=4	1.8578	1.02723	0.893596	0.0387648	0.427415
sp|P22087|FBRL_HUMAN	168	33763	rRNA 2'-O-methyltransferase fibrillarin OS=Homo sapiens GN=FBL PE=1 SV=2	2.14864	0.752874	1.10342	-0.40952	0.756471
sp|O00571|DDX3X_HUMAN	78	73198	ATP-dependent RNA helicase DDX3X OS=Homo sapiens GN=DDX3X PE=1 SV=3	0.407482	1.09518	-1.29519	0.131172	-0.713182
sp|Q12931|TRAP1_HUMAN	319	80060	Heat shock protein 75 kDa	N/A	N/A	N/A	N/A	N/A
sp|P22695|QCR2_HUMAN	107	48413	Cytochrome b-c1 complex subunit 2	0.736602	0.863599	-0.441042	-0.211566	-0.114738
sp|Q91X72|HEMO_MOUSE	52	51285	Hemopexin OS=Mus musculus GN=Hpx PE=1 SV=2	0.706758	0.549152	-0.500713	-0.864723	0.182005
sp|P13639|EF2_HUMAN	937	95277	Elongation factor 2 OS=Homo sapiens GN=EEF2 PE=1 SV=4	1.02916	1.11102	0.0414742	0.151889	-0.0552072
sp|P00918|CAH2_HUMAN	128	29228	Carbonic anhydrase 2 OS=Homo sapiens GN=CA2 PE=1 SV=2	0.922046	1.29457	-0.117089	0.372469	-0.244779
sp|Q9Y2X3|NOP58_HUMAN	135	59541	Nucleolar protein 58 OS=Homo sapiens GN=NOP58 PE=1 SV=1	1.42826	1.19812	0.514263	0.260776	0.126743
sp|Q3TEA8|HP1B3_MOUSE	73	60829	Heterochromatin protein 1-binding protein 3 OS=Mus musculus GN=Hp1bp3 PE=1 SV=1	1.46304	0.334555	0.548968	-1.57969	1.06433
sp|P61204|ARF3_HUMAN	268	20588	ADP-ribosylation factor 3 OS=Homo sapiens GN=ARF3 PE=1 SV=2	0.864036	0.956234	-0.210837	-0.064565	-0.0731361
sp|Q13200|PSMD2_HUMAN	253	100136	26S proteasome non-ATPase regulatory subunit 2 OS=Homo sapiens GN=PSMD2 PE=1 SV=3	0.796116	0.61868	-0.328949	-0.692736	0.181893
sp|Q60605|MYL6_MOUSE	60	16919	Myosin light polypeptide 6 OS=Mus musculus GN=Myl6 PE=1 SV=3	0.921309	0.90968	-0.118243	-0.13657	0.00916323
sp|P60174|TPIS_HUMAN	138	30772	Triosephosphate isomerase OS=Homo sapiens GN=TPI1 PE=1 SV=3	1.08907	1.21179	0.123091	0.27714	-0.0770247
sp|P02088|HBB1_MOUSE	1575	15830	Hemoglobin subunit beta-1 OS=Mus musculus GN=Hbb-b1 PE=1 SV=2	1.29292	1.33596	0.370633	0.417879	-0.023623
sp|P07355|ANXA2_HUMAN	280	38580	Annexin A2 OS=Homo sapiens GN=ANXA2 PE=1 SV=2	1.18705	1.0552	0.247384	0.077518	0.0849328
sp|Q9WUA3|K6PP_MOUSE	158	85400	6-phosphofructokinase type C OS=Mus musculus GN=Pfkp PE=1 SV=1	0.798054	1.05448	-0.325442	0.0765277	-0.200985
sp|P78527|PRKDC_HUMAN	340	468788	DNA-dependent protein kinase catalytic subunit OS=Homo sapiens GN=PRKDC PE=1 SV=3	1.44779	0.74023	0.53385	-0.433955	0.483903
sp|Q9HAV4|XPO5_HUMAN	193	136222	Exportin-5 OS=Homo sapiens GN=XPO5 PE=1 SV=1	0.965793	0.818377	-0.050214	-0.289162	0.119474
sp|Q5QNW6|H2B2F_HUMAN	917	13912	Histone H2B type 2-F OS=Homo sapiens GN=HIST2H2BF PE=1 SV=3	1.02392	0.917099	0.0341049	-0.12485	0.0794777
sp|Q12906|ILF3_HUMAN	139	95279	Interleukin enhancer-binding factor 3 OS=Homo sapiens GN=ILF3 PE=1 SV=3	1.24832	1.8887	0.31999	0.917392	-0.298701
sp|P63101|1433Z_MOUSE	591	27754	14-3-3 protein zeta/delta OS=Mus musculus GN=Ywhaz PE=1 SV=1	1.20469	1.2582	0.268662	0.331365	-0.0313513
sp|P62851|RS25_HUMAN	57	13734	40S ribosomal protein S25 OS=Homo sapiens GN=RPS25 PE=1 SV=1	1.11263	0.995264	0.153978	-0.00684942	0.0804135
sp|Q00623|APOA1_MOUSE	153	30569	Apolipoprotein A-I OS=Mus musculus GN=Apoa1 PE=1 SV=1	0.584946	0.66848	-0.773625	-0.581044	-0.0962904
sp|Q9JHU4|DYHC1_MOUSE	201	531710	Cytoplasmic dynein 1 heavy chain 1 OS=Mus musculus GN=Dync1h1 PE=1 SV=2	0.744635	0.931555	-0.425395	-0.102288	-0.161554
sp|Q9CZM2|RL15_MOUSE	65	24131	60S ribosomal protein L15 OS=Mus musculus GN=Rpl15 PE=2 SV=4	0.852275	1.01753	-0.230608	0.0250664	-0.127837
sp|P49368|TCPG_HUMAN	129	60495	T-complex protein 1 subunit gamma OS=Homo sapiens GN=CCT3 PE=1 SV=4	0.807073	0.903605	-0.30923	-0.146235	-0.0814971
sp|Q00325|MPCP_HUMAN	87	40069	Phosphate carrier protein	1.1756	1.21257	0.233401	0.278066	-0.0223322
sp|Q07021|C1QBP_HUMAN	58	31343	Complement component 1 Q subcomponent-binding protein	N/A	N/A	N/A	N/A	N/A
sp|Q9Z2U0|PSA7_MOUSE	64	27838	Proteasome subunit alpha type-7 OS=Mus musculus GN=Psma7 PE=1 SV=1	0.428135	1.17471	-1.22386	0.232301	-0.728083
sp|P21614|VTDB_MOUSE	179	53565	Vitamin D-binding protein OS=Mus musculus GN=Gc PE=1 SV=2	0.824391	0.58414	-0.2786	-0.775615	0.248508
sp|Q71U36|TBA1A_HUMAN	989	50104	Tubulin alpha-1A chain OS=Homo sapiens GN=TUBA1A PE=1 SV=1	1.15208	1.30766	0.204238	0.386993	-0.0913774
sp|Q9UBT2|SAE2_HUMAN	91	71179	SUMO-activating enzyme subunit 2 OS=Homo sapiens GN=UBA2 PE=1 SV=2	0.494802	0.839949	-1.01508	-0.251627	-0.381726
sp|Q9Z204|HNRPC_MOUSE	205	34364	Heterogeneous nuclear ribonucleoproteins C1/C2 OS=Mus musculus GN=Hnrnpc PE=1 SV=1	1.05689	1.02745	0.0798222	0.0390726	0.0203748
sp|Q9H0U9|TSYL1_HUMAN	43	49162	Testis-specific Y-encoded-like protein 1 OS=Homo sapiens GN=TSPYL1 PE=1 SV=3	0.605243	0.593672	-0.724412	-0.752262	0.0139248
sp|P11142|HSP7C_HUMAN	595	70854	Heat shock cognate 71 kDa protein OS=Homo sapiens GN=HSPA8 PE=1 SV=1	1.00995	0.891604	0.0142839	-0.165526	0.0899048
sp|P61978|HNRPK_HUMAN	416	50944	Heterogeneous nuclear ribonucleoprotein K OS=Homo sapiens GN=HNRNPK PE=1 SV=1	1.23612	0.926672	0.305818	-0.10987	0.207844
sp|P0C0S5|H2AZ_HUMAN	452	13545	Histone H2A.Z OS=Homo sapiens GN=H2AFZ PE=1 SV=2	1.09862	1.16823	0.135699	0.224329	-0.044315
sp|P29699|FETUA_MOUSE	75	37302	Alpha-2-HS-glycoprotein OS=Mus musculus GN=Ahsg PE=1 SV=1	0.230208	0.119451	-2.11899	-3.06551	0.473261
sp|P14115|RL27A_MOUSE	42	16595	60S ribosomal protein L27a OS=Mus musculus GN=Rpl27a PE=2 SV=5	1.2272	0.936504	0.295375	-0.0946433	0.195009
sp|P10809|CH60_HUMAN	1062	61016	60 kDa heat shock protein	1.02756	1.03892	0.0392268	0.0550905	-0.00793186
sp|P07900|HS90A_HUMAN	809	84607	Heat shock protein HSP 90-alpha OS=Homo sapiens GN=HSP90AA1 PE=1 SV=5	1.38936	1.0755	0.474418	0.105013	0.184703
sp|Q99832|TCPH_HUMAN	174	59329	T-complex protein 1 subunit eta OS=Homo sapiens GN=CCT7 PE=1 SV=2	0.837849	1.16232	-0.255238	0.217008	-0.236123
sp|P08133|ANXA6_HUMAN	54	75826	Annexin A6 OS=Homo sapiens GN=ANXA6 PE=1 SV=3	0.485679	0.598815	-1.04193	-0.739819	-0.151054
sp|Q15008|PSMD6_HUMAN	128	45502	26S proteasome non-ATPase regulatory subunit 6 OS=Homo sapiens GN=PSMD6 PE=1 SV=1	1.37206	1.01167	0.456345	0.0167382	0.219803
sp|Q8BHN3|GANAB_MOUSE	245	106844	Neutral alpha-glucosidase AB OS=Mus musculus GN=Ganab PE=1 SV=1	0.746304	0.607179	-0.422164	-0.719805	0.148821
sp|P15559|NQO1_HUMAN	48	30848	NAD(P)H dehydrogenase [quinone] 1 OS=Homo sapiens GN=NQO1 PE=1 SV=1	1.10089	1.37301	0.138669	0.457347	-0.159339
sp|Q8NHW5|RLA0L_HUMAN	97	34343	60S acidic ribosomal protein P0-like OS=Homo sapiens GN=RPLP0P6 PE=5 SV=1	0.616527	1.13585	-0.697764	0.183777	-0.44077
sp|Q9BXJ9|NAA15_HUMAN	45	101208	N-alpha-acetyltransferase 15	0.533055	1.3283	-0.907643	0.409584	-0.658613
sp|P00338|LDHA_HUMAN	388	36665	L-lactate dehydrogenase A chain OS=Homo sapiens GN=LDHA PE=1 SV=2	1.3998	1.37904	0.48522	0.463668	0.0107762
sp|P14618|KPYM_HUMAN	416	57900	Pyruvate kinase isozymes M1/M2 OS=Homo sapiens GN=PKM2 PE=1 SV=4	1.25036	1.12496	0.322348	0.16988	0.0762341
sp|P60709|ACTB_HUMAN	1481	41710	Actin	1.08781	0.985132	0.121423	-0.021611	0.0715168
sp|P30041|PRDX6_HUMAN	106	25019	Peroxiredoxin-6 OS=Homo sapiens GN=PRDX6 PE=1 SV=3	1.40548	1.51068	0.491058	0.595199	-0.0520706
sp|P06493|CDK1_HUMAN	86	34074	Cyclin-dependent kinase 1 OS=Homo sapiens GN=CDK1 PE=1 SV=3	1.29565	0.977863	0.373672	-0.0322957	0.202984
sp|Q99798|ACON_HUMAN	54	85372	Aconitate hydratase	1.99054	1.35356	0.993161	0.436763	0.278199
sp|P05141|ADT2_HUMAN	96	32831	ADP/ATP translocase 2 OS=Homo sapiens GN=SLC25A5 PE=1 SV=7	1.20436	0.868551	0.268272	-0.203317	0.235795
sp|Q9BSJ8|ESYT1_HUMAN	53	122780	Extended synaptotagmin-1 OS=Homo sapiens GN=ESYT1 PE=1 SV=1	N/A	N/A	N/A	N/A	N/A
sp|Q6NVF9|CPSF6_MOUSE	197	59116	Cleavage and polyadenylation specificity factor subunit 6 OS=Mus musculus GN=Cpsf6 PE=1 SV=1	2.88846	0.50098	1.5303	-0.997175	1.26374
sp|Q04857|CO6A1_MOUSE	119	108422	Collagen alpha-1(VI) chain OS=Mus musculus GN=Col6a1 PE=2 SV=1	0.939905	0.561847	-0.0894129	-0.831751	0.371169
sp|Q9EQU5|SET_MOUSE	184	33358	Protein SET OS=Mus musculus GN=Set PE=1 SV=1	1.21225	1.04749	0.277683	0.0669397	0.105372
sp|P01027|CO3_MOUSE	58	186366	Complement C3 OS=Mus musculus GN=C3 PE=1 SV=3	1.19558	0.659622	0.257716	-0.600288	0.429002
sp|Q00896|A1AT3_MOUSE	213	45794	Alpha-1-antitrypsin 1-3 OS=Mus musculus GN=Serpina1c PE=1 SV=2	0.59073	0.570181	-0.759429	-0.810509	0.0255404
sp|Q6P5F9|XPO1_MOUSE	43	123013	Exportin-1 OS=Mus musculus GN=Xpo1 PE=1 SV=1	1.49631	0.881115	0.581406	-0.182598	0.382002
sp|P26039|TLN1_MOUSE	160	269653	Talin-1 OS=Mus musculus GN=Tln1 PE=1 SV=2	0.732142	1.00576	-0.449804	0.0082922	-0.229048
sp|Q71DI3|H32_HUMAN	92	15379	Histone H3.2 OS=Homo sapiens GN=HIST2H3A PE=1 SV=3	1.04075	0.994825	0.0576287	-0.00748556	0.0325571
sp|P00491|PNPH_HUMAN	41	32097	Purine nucleoside phosphorylase OS=Homo sapiens GN=PNP PE=1 SV=2	N/A	N/A	N/A	N/A	N/A
sp|Q9CPU0|LGUL_MOUSE	62	20796	Lactoylglutathione lyase OS=Mus musculus GN=Glo1 PE=1 SV=3	1.64195	0.760104	0.715408	-0.395732	0.55557
sp|P62826|RAN_HUMAN	43	24408	GTP-binding nuclear protein Ran OS=Homo sapiens GN=RAN PE=1 SV=3	0.716805	1.34494	-0.480347	0.427546	-0.453946
sp|Q7TPS0|KS6A6_MOUSE	49	86516	Ribosomal protein S6 kinase alpha-6 OS=Mus musculus GN=Rps6ka6 PE=1 SV=2	0.752522	0.521375	-0.410194	-0.939606	0.264706
sp|P43363|MAGAA_HUMAN	101	40755	Melanoma-associated antigen 10 OS=Homo sapiens GN=MAGEA10 PE=2 SV=2	1.21619	1.31108	0.282369	0.390754	-0.0541925
sp|P62937|PPIA_HUMAN	135	18001	Peptidyl-prolyl cis-trans isomerase A OS=Homo sapiens GN=PPIA PE=1 SV=2	1.14661	1.3638	0.197379	0.447628	-0.125124
sp|Q12769|NU160_HUMAN	45	162017	Nuclear pore complex protein Nup160 OS=Homo sapiens GN=NUP160 PE=1 SV=3	N/A	N/A	N/A	N/A	N/A
sp|P04083|ANXA1_HUMAN	595	38690	Annexin A1 OS=Homo sapiens GN=ANXA1 PE=1 SV=2	1.10647	1.16946	0.145964	0.225837	-0.0399368
sp|Q96A33|CCD47_HUMAN	43	55838	Coiled-coil domain-containing protein 47 OS=Homo sapiens GN=CCDC47 PE=1 SV=1	1.38861	1.44285	0.473646	0.52892	-0.0276373
sp|Q8VIJ6|SFPQ_MOUSE	161	75394	Splicing factor	1.86983	0.741091	0.902904	-0.432278	0.667591
sp|P62081|RS7_HUMAN	191	22113	40S ribosomal protein S7 OS=Homo sapiens GN=RPS7 PE=1 SV=1	1.23524	0.963834	0.304786	-0.0531431	0.178965
sp|Q9D8E6|RL4_MOUSE	64	47124	60S ribosomal protein L4 OS=Mus musculus GN=Rpl4 PE=1 SV=3	1.05617	0.810391	0.0788411	-0.30331	0.191076
sp|P31689|DNJA1_HUMAN	123	44839	DnaJ homolog subfamily A member 1 OS=Homo sapiens GN=DNAJA1 PE=1 SV=2	0.508329	8.51804	-0.976166	3.09052	-2.03334
sp|P36542|ATPG_HUMAN	114	32975	ATP synthase subunit gamma	0.778577	1.10517	-0.361089	0.14427	-0.252679
sp|P13010|XRCC5_HUMAN	663	82652	X-ray repair cross-complementing protein 5 OS=Homo sapiens GN=XRCC5 PE=1 SV=3	1.26452	0.840318	0.338587	-0.250993	0.29479
sp|O08810|U5S1_MOUSE	68	109291	116 kDa U5 small nuclear ribonucleoprotein component OS=Mus musculus GN=Eftud2 PE=2 SV=1	N/A	N/A	N/A	N/A	N/A
sp|P07759|SPA3K_MOUSE	284	46850	Serine protease inhibitor A3K OS=Mus musculus GN=Serpina3k PE=1 SV=2	0.625802	0.490295	-0.676221	-1.02828	0.176028
sp|P04919|B3AT_MOUSE	60	103070	Band 3 anion transport protein OS=Mus musculus GN=Slc4a1 PE=1 SV=1	0.856344	0.970354	-0.223738	-0.0434172	-0.0901602
sp|O43707|ACTN4_HUMAN	152	104788	Alpha-actinin-4 OS=Homo sapiens GN=ACTN4 PE=1 SV=2	1.01956	0.995496	0.0279489	-0.00651204	0.0172305
sp|Q60737|CSK21_MOUSE	49	45105	Casein kinase II subunit alpha OS=Mus musculus GN=Csnk2a1 PE=1 SV=2	1.02168	0.926363	0.0309451	-0.110351	0.070648
sp|Q921I1|TRFE_MOUSE	389	76674	Serotransferrin OS=Mus musculus GN=Tf PE=1 SV=1	0.653238	0.626246	-0.614319	-0.675198	0.0304398
sp|P09651|ROA1_HUMAN	383	38723	Heterogeneous nuclear ribonucleoprotein A1 OS=Homo sapiens GN=HNRNPA1 PE=1 SV=5	1.31817	1.36835	0.398538	0.452436	-0.0269485
sp|Q7L1Q6|BZW1_HUMAN	113	48013	Basic leucine zipper and W2 domain-containing protein 1 OS=Homo sapiens GN=BZW1 PE=1 SV=1	N/A	N/A	N/A	N/A	N/A
sp|P14678|RSMB_HUMAN	44	24594	Small nuclear ribonucleoprotein-associated proteins B and B' OS=Homo sapiens GN=SNRPB PE=1 SV=2	1.05558	1.00074	0.0780404	0.00106047	0.03849
sp|P22392|NDKB_HUMAN	233	17287	Nucleoside diphosphate kinase B OS=Homo sapiens GN=NME2 PE=1 SV=1	1.41068	1.27765	0.496392	0.353493	0.0714493
sp|P62854|RS26_HUMAN	45	13007	40S ribosomal protein S26 OS=Homo sapiens GN=RPS26 PE=1 SV=3	0.75126	1.05257	-0.412616	0.0739211	-0.243269
sp|Q76MZ3|2AAA_MOUSE	141	65281	Serine/threonine-protein phosphatase 2A 65 kDa regulatory subunit A alpha isoform OS=Mus musculus GN=Ppp2r1a PE=1 SV=3	0.801929	0.640823	-0.318453	-0.642001	0.161774
sp|P62263|RS14_HUMAN	40	16263	40S ribosomal protein S14 OS=Homo sapiens GN=RPS14 PE=1 SV=3	1.22464	1.08616	0.292363	0.11923	0.0865664
sp|Q61584|FXR1_MOUSE	137	76175	Fragile X mental retardation syndrome-related protein 1 OS=Mus musculus GN=Fxr1 PE=1 SV=2	1.38075	0.971375	0.465454	-0.0418997	0.253677
sp|P26043|RADI_MOUSE	104	68500	Radixin OS=Mus musculus GN=Rdx PE=1 SV=3	0.738408	0.961999	-0.437509	-0.0558934	-0.190808
sp|Q9ERF3|WDR61_MOUSE	140	33752	WD repeat-containing protein 61 OS=Mus musculus GN=Wdr61 PE=2 SV=1	1.26886	0.672429	0.34353	-0.572546	0.458038
sp|Q9BQG0|MBB1A_HUMAN	99	148762	Myb-binding protein 1A OS=Homo sapiens GN=MYBBP1A PE=1 SV=2	1.18467	0.688927	0.244481	-0.537576	0.391029
sp|Q86V81|THOC4_HUMAN	91	26872	THO complex subunit 4 OS=Homo sapiens GN=ALYREF PE=1 SV=3	2.0191	0.972036	1.01371	-0.0409184	0.527316
sp|P19338|NUCL_HUMAN	225	76568	Nucleolin OS=Homo sapiens GN=NCL PE=1 SV=3	1.01482	1.01928	0.0212242	0.0275453	-0.00316056
sp|Q16658|FSCN1_HUMAN	228	54496	Fascin OS=Homo sapiens GN=FSCN1 PE=1 SV=3	0.973118	0.836317	-0.0393128	-0.257879	0.109283
sp|Q9Z130|HNRDL_MOUSE	76	33538	Heterogeneous nuclear ribonucleoprotein D-like OS=Mus musculus GN=Hnrpdl PE=1 SV=1	1.47801	1.20547	0.563658	0.2696	0.147029
sp|Q9BQE3|TBA1C_HUMAN	1026	49863	Tubulin alpha-1C chain OS=Homo sapiens GN=TUBA1C PE=1 SV=1	1.01173	0.825075	0.0168254	-0.277403	0.147114
sp|P40763|STAT3_HUMAN	49	88011	Signal transducer and activator of transcription 3 OS=Homo sapiens GN=STAT3 PE=1 SV=2	3.65183	0.60828	1.86862	-0.717191	1.29291
sp|Q9DBJ1|PGAM1_MOUSE	146	28814	Phosphoglycerate mutase 1 OS=Mus musculus GN=Pgam1 PE=1 SV=3	0.67003	0.659124	-0.577703	-0.601379	0.0118376
sp|Q9CQV8|1433B_MOUSE	215	28069	14-3-3 protein beta/alpha OS=Mus musculus GN=Ywhab PE=1 SV=3	1.98168	0.825341	0.986725	-0.276938	0.631831
sp|P46782|RS5_HUMAN	116	22862	40S ribosomal protein S5 OS=Homo sapiens GN=RPS5 PE=1 SV=4	0.584312	1.38645	-0.77519	0.471399	-0.623294
sp|P62195|PRS8_HUMAN	76	45597	26S protease regulatory subunit 8 OS=Homo sapiens GN=PSMC5 PE=1 SV=1	1.48543	1.21073	0.570877	0.275877	0.1475
sp|P22626|ROA2_HUMAN	220	37407	Heterogeneous nuclear ribonucleoproteins A2/B1 OS=Homo sapiens GN=HNRNPA2B1 PE=1 SV=2	1.32413	1.17149	0.405049	0.228347	0.0883509
sp|Q8BG05|ROA3_MOUSE	49	39628	Heterogeneous nuclear ribonucleoprotein A3 OS=Mus musculus GN=Hnrnpa3 PE=1 SV=1	1.20243	0.764551	0.265958	-0.387316	0.326637
sp|Q8VCM7|FIBG_MOUSE	308	49360	Fibrinogen gamma chain OS=Mus musculus GN=Fgg PE=2 SV=1	1.01421	1.13685	0.020352	0.18504	-0.0823438
sp|Q3TXS7|PSMD1_MOUSE	66	105663	26S proteasome non-ATPase regulatory subunit 1 OS=Mus musculus GN=Psmd1 PE=1 SV=1	1.27232	1.04257	0.347467	0.0601509	0.143658
sp|P15311|EZRI_HUMAN	90	69370	Ezrin OS=Homo sapiens GN=EZR PE=1 SV=4	0.975065	1.69147	-0.03643	0.758274	-0.397352
sp|Q9D8W5|PSD12_MOUSE	244	52861	26S proteasome non-ATPase regulatory subunit 12 OS=Mus musculus GN=Psmd12 PE=2 SV=4	1.25189	0.735789	0.324112	-0.442636	0.383374
sp|P04406|G3P_HUMAN	1157	36030	Glyceraldehyde-3-phosphate dehydrogenase OS=Homo sapiens GN=GAPDH PE=1 SV=3	1.28908	1.27829	0.36634	0.354215	0.00606231
sp|Q9CZU6|CISY_MOUSE	127	51703	Citrate synthase	1.21954	0.793733	0.286337	-0.333274	0.309805
sp|O00487|PSDE_HUMAN	130	34555	26S proteasome non-ATPase regulatory subunit 14 OS=Homo sapiens GN=PSMD14 PE=1 SV=1	1.99768	3.81649	0.998328	1.93225	-0.466959
sp|P35268|RL22_HUMAN	43	14778	60S ribosomal protein L22 OS=Homo sapiens GN=RPL22 PE=1 SV=2	0.741326	0.772762	-0.43182	-0.371905	-0.0299578
sp|O76021|RL1D1_HUMAN	83	54939	Ribosomal L1 domain-containing protein 1 OS=Homo sapiens GN=RSL1D1 PE=1 SV=3	1.00751	1.54025	0.0107979	0.623163	-0.306182
sp|Q60932|VDAC1_MOUSE	134	32331	Voltage-dependent anion-selective channel protein 1 OS=Mus musculus GN=Vdac1 PE=1 SV=3	0.904111	0.840622	-0.145428	-0.250471	0.0525212
sp|Q9Y4L1|HYOU1_HUMAN	74	111266	Hypoxia up-regulated protein 1 OS=Homo sapiens GN=HYOU1 PE=1 SV=1	0.310801	0.556275	-1.68594	-0.846129	-0.419905
sp|P43358|MAGA4_HUMAN	82	34877	Melanoma-associated antigen 4 OS=Homo sapiens GN=MAGEA4 PE=1 SV=2	0.999325	1.29513	-0.000973458	0.373102	-0.187038
sp|O43175|SERA_HUMAN	127	56614	D-3-phosphoglycerate dehydrogenase OS=Homo sapiens GN=PHGDH PE=1 SV=4	0.928653	0.793294	-0.106788	-0.334073	0.113642
sp|O00629|IMA4_HUMAN	132	57851	Importin subunit alpha-4 OS=Homo sapiens GN=KPNA4 PE=1 SV=1	4.59214	1.51911	2.19917	0.603222	0.797972
sp|P29788|VTNC_MOUSE	125	54814	Vitronectin OS=Mus musculus GN=Vtn PE=1 SV=2	1.04538	0.429861	0.0640308	-1.21806	0.641045
sp|P29401|TKT_HUMAN	283	67835	Transketolase OS=Homo sapiens GN=TKT PE=1 SV=3	1.37085	1.4288	0.455072	0.514808	-0.0298678
sp|P26638|SYSC_MOUSE	43	58352	Serine--tRNA ligase	0.624973	0.746569	-0.678133	-0.421652	-0.128241
sp|Q3TDN2|FAF2_MOUSE	83	52438	FAS-associated factor 2 OS=Mus musculus GN=Faf2 PE=2 SV=2	0.588366	1.02319	-0.765215	0.0330722	-0.399144
sp|P50395|GDIB_HUMAN	67	50631	Rab GDP dissociation inhibitor beta OS=Homo sapiens GN=GDI2 PE=1 SV=2	0.711794	0.658883	-0.490469	-0.601906	0.0557186
sp|P08113|ENPL_MOUSE	336	92418	Endoplasmin OS=Mus musculus GN=Hsp90b1 PE=1 SV=2	0.751224	1.25592	-0.412685	0.32875	-0.370718
sp|P07737|PROF1_HUMAN	474	15045	Profilin-1 OS=Homo sapiens GN=PFN1 PE=1 SV=2	1.22401	1.05688	0.291611	0.0798105	0.1059
sp|P08107|HSP71_HUMAN	182	70009	Heat shock 70 kDa protein 1A/1B OS=Homo sapiens GN=HSPA1A PE=1 SV=5	1.05714	1.15882	0.0801632	0.212661	-0.0662487
sp|P19324|SERPH_MOUSE	172	46504	Serpin H1 OS=Mus musculus GN=Serpinh1 PE=1 SV=3	N/A	N/A	N/A	N/A	N/A
sp|P62314|SMD1_HUMAN	92	13273	Small nuclear ribonucleoprotein Sm D1 OS=Homo sapiens GN=SNRPD1 PE=1 SV=1	0.84656	1.26851	-0.240316	0.343136	-0.291726
sp|Q9JMH6|TRXR1_MOUSE	114	67042	Thioredoxin reductase 1	1.23631	0.899124	0.306045	-0.153407	0.229726
sp|P11277|SPTB1_HUMAN	66	246316	Spectrin beta chain	0.654276	0.912392	-0.612029	-0.132275	-0.239877
sp|P14625|ENPL_HUMAN	425	92411	Endoplasmin OS=Homo sapiens GN=HSP90B1 PE=1 SV=1	1.11388	1.06527	0.1556	0.0912183	0.0321907
sp|P22892|AP1G1_MOUSE	42	91292	AP-1 complex subunit gamma-1 OS=Mus musculus GN=Ap1g1 PE=1 SV=3	0.847759	1.59748	-0.238274	0.675796	-0.457035
sp|Q14974|IMB1_HUMAN	209	97108	Importin subunit beta-1 OS=Homo sapiens GN=KPNB1 PE=1 SV=2	0.894093	0.92115	-0.161504	-0.118492	-0.0215056
sp|Q9DCH4|EIF3F_MOUSE	126	37960	Eukaryotic translation initiation factor 3 subunit F OS=Mus musculus GN=Eif3f PE=1 SV=2	1.09658	0.567031	0.133012	-0.8185	0.475756
sp|Q7TMM9|TBB2A_MOUSE	756	49875	Tubulin beta-2A chain OS=Mus musculus GN=Tubb2a PE=1 SV=1	1.14323	1.20547	0.193117	0.269595	-0.0382392
sp|P61981|1433G_HUMAN	232	28285	14-3-3 protein gamma OS=Homo sapiens GN=YWHAG PE=1 SV=2	0.660139	0.368147	-0.599157	-1.44165	0.421244
sp|Q99020|ROAA_MOUSE	60	30812	Heterogeneous nuclear ribonucleoprotein A/B OS=Mus musculus GN=Hnrnpab PE=1 SV=1	1.08746	1.1565	0.120958	0.209761	-0.0444014
sp|Q8R081|HNRPL_MOUSE	341	63923	Heterogeneous nuclear ribonucleoprotein L OS=Mus musculus GN=Hnrnpl PE=1 SV=2	1.19108	1.14549	0.252276	0.195962	0.028157
sp|P62304|RUXE_HUMAN	43	10797	Small nuclear ribonucleoprotein E OS=Homo sapiens GN=SNRPE PE=1 SV=1	1.02342	1.27523	0.0333918	0.350763	-0.158685
sp|Q8BKC5|IPO5_MOUSE	144	123511	Importin-5 OS=Mus musculus GN=Ipo5 PE=1 SV=3	0.752198	0.843719	-0.410815	-0.245165	-0.082825
sp|P46783|RS10_HUMAN	97	18886	40S ribosomal protein S10 OS=Homo sapiens GN=RPS10 PE=1 SV=1	1.30995	1.01243	0.389508	0.0178219	0.185843
sp|Q02878|RL6_HUMAN	125	32708	60S ribosomal protein L6 OS=Homo sapiens GN=RPL6 PE=1 SV=3	1.2742	0.913529	0.349591	-0.130478	0.240034
sp|P13645|K1C10_HUMAN	67	58792	Keratin	3.31154	0.502613	1.7275	-0.992479	1.35999
sp|Q99NB9|SF3B1_MOUSE	119	145724	Splicing factor 3B subunit 1 OS=Mus musculus GN=Sf3b1 PE=1 SV=1	0.926257	0.85223	-0.110515	-0.230686	0.0600855
sp|P07814|SYEP_HUMAN	142	170483	Bifunctional glutamate/proline--tRNA ligase OS=Homo sapiens GN=EPRS PE=1 SV=5	0.914401	0.941591	-0.129101	-0.0868273	-0.0211371
sp|P62258|1433E_HUMAN	564	29155	14-3-3 protein epsilon OS=Homo sapiens GN=YWHAE PE=1 SV=1	1.77825	2.06581	0.830457	1.04671	-0.108126
sp|P04792|HSPB1_HUMAN	80	22768	Heat shock protein beta-1 OS=Homo sapiens GN=HSPB1 PE=1 SV=2	0.945164	1.24106	-0.0813641	0.311573	-0.196468
sp|Q07666|KHDR1_HUMAN	76	48197	KH domain-containing	1.81441	0.781072	0.859497	-0.356473	0.607985
sp|Q9NR30|DDX21_HUMAN	76	87290	Nucleolar RNA helicase 2 OS=Homo sapiens GN=DDX21 PE=1 SV=5	1.38068	1.24112	0.465375	0.311641	0.0768674
sp|P07195|LDHB_HUMAN	417	36615	L-lactate dehydrogenase B chain OS=Homo sapiens GN=LDHB PE=1 SV=2	1.53541	1.55797	0.618627	0.639667	-0.0105201
sp|P62805|H4_HUMAN	446	11360	Histone H4 OS=Homo sapiens GN=HIST1H4A PE=1 SV=2	1.18955	1.04927	0.250412	0.0693907	0.0905109
sp|Q92616|GCN1L_HUMAN	96	292572	Translational activator GCN1 OS=Homo sapiens GN=GCN1L1 PE=1 SV=6	1.1013	0.795818	0.139208	-0.32949	0.234349
sp|Q6ZQ06|QN1_MOUSE	41	160757	Protein QN1 homolog OS=Mus musculus GN=Kiaa1009 PE=1 SV=2	0.827341	1.32139	-0.273445	0.402061	-0.337753
sp|Q96HE7|ERO1A_HUMAN	60	54358	ERO1-like protein alpha OS=Homo sapiens GN=ERO1L PE=1 SV=2	1.28263	1.36417	0.359107	0.448026	-0.0444595
sp|Q9UNM6|PSD13_HUMAN	88	42918	26S proteasome non-ATPase regulatory subunit 13 OS=Homo sapiens GN=PSMD13 PE=1 SV=2	0.464771	1.00205	-1.10541	0.00295645	-0.554182
sp|P04844|RPN2_HUMAN	109	69241	Dolichyl-diphosphooligosaccharide--protein glycosyltransferase subunit 2 OS=Homo sapiens GN=RPN2 PE=1 SV=3	1.00759	0.540945	0.0109111	-0.886445	0.448678
sp|P56399|UBP5_MOUSE	56	95772	Ubiquitin carboxyl-terminal hydrolase 5 OS=Mus musculus GN=Usp5 PE=1 SV=1	0.869541	0.514547	-0.201674	-0.958625	0.378475
sp|Q7KZF4|SND1_HUMAN	110	101934	Staphylococcal nuclease domain-containing protein 1 OS=Homo sapiens GN=SND1 PE=1 SV=1	1.0014	1.412	0.00201807	0.497736	-0.247859
sp|P63244|GBLP_HUMAN	87	35055	Guanine nucleotide-binding protein subunit beta-2-like 1 OS=Homo sapiens GN=GNB2L1 PE=1 SV=3	0.880728	1.32721	-0.183232	0.408396	-0.295814
sp|Q9H3U1|UN45A_HUMAN	87	103011	Protein unc-45 homolog A OS=Homo sapiens GN=UNC45A PE=1 SV=1	0.576814	0.908668	-0.793821	-0.138175	-0.327823
sp|P61619|S61A1_HUMAN	260	52231	Protein transport protein Sec61 subunit alpha isoform 1 OS=Homo sapiens GN=SEC61A1 PE=1 SV=2	0.701499	1.28167	-0.511487	0.358027	-0.434757
sp|P11940|PABP1_HUMAN	77	70626	Polyadenylate-binding protein 1 OS=Homo sapiens GN=PABPC1 PE=1 SV=2	0.766621	1.4379	-0.383415	0.523964	-0.45369
sp|Q8NGZ5|OR2G2_HUMAN	56	35535	Olfactory receptor 2G2 OS=Homo sapiens GN=OR2G2 PE=2 SV=1	1.04759	1.05926	0.0670806	0.0830529	-0.00798613
sp|Q8K310|MATR3_MOUSE	233	94572	Matrin-3 OS=Mus musculus GN=Matr3 PE=1 SV=1	1.28744	1.41491	0.364505	0.50071	-0.0681024
sp|P26373|RL13_HUMAN	83	24247	60S ribosomal protein L13 OS=Homo sapiens GN=RPL13 PE=1 SV=4	1.41343	0.919312	0.499204	-0.121373	0.310289
sp|Q5T2N8|ATD3C_HUMAN	133	46350	ATPase family AAA domain-containing protein 3C OS=Homo sapiens GN=ATAD3C PE=1 SV=2	0.774153	0.711521	-0.369309	-0.491021	0.0608558
sp|P60981|DEST_HUMAN	46	18493	Destrin OS=Homo sapiens GN=DSTN PE=1 SV=3	1.0508	1.34784	0.0714868	0.430645	-0.179579
sp|Q8BP67|RL24_MOUSE	63	17768	60S ribosomal protein L24 OS=Mus musculus GN=Rpl24 PE=2 SV=2	0.9952	0.996002	-0.00694204	-0.00577936	-0.000581341
sp|Q3V0K9|PLSI_MOUSE	41	70363	Plastin-1 OS=Mus musculus GN=Pls1 PE=2 SV=1	0.592224	0.636569	-0.755784	-0.65161	-0.0520869
sp|P07724|ALBU_MOUSE	1826	68648	Serum albumin OS=Mus musculus GN=Alb PE=1 SV=3	0.514899	0.461109	-0.957639	-1.11682	0.0795903
sp|P62333|PRS10_HUMAN	60	44145	26S protease regulatory subunit 10B OS=Homo sapiens GN=PSMC6 PE=1 SV=1	0.795517	1.33433	-0.330035	0.416118	-0.373076
sp|Q99MN1|SYK_MOUSE	61	67796	Lysine--tRNA ligase OS=Mus musculus GN=Kars PE=1 SV=1	0.70037	1.21106	-0.513812	0.276269	-0.39504
sp|Q9Z1Q5|CLIC1_MOUSE	94	26996	Chloride intracellular channel protein 1 OS=Mus musculus GN=Clic1 PE=1 SV=3	1.10182	0.896973	0.139889	-0.156864	0.148377
sp|P00558|PGK1_HUMAN	357	44586	Phosphoglycerate kinase 1 OS=Homo sapiens GN=PGK1 PE=1 SV=3	1.59484	1.50935	0.673413	0.593929	0.039742

## Sheet: S4-7
Table S4-7: The S values of proteins identified in the duplicate experiment by using normalization method 7.
Note:	The protein abundance ratios shown are normalized protein abundance ratios.
				Protein abundance ratio		Log2(protein abundance ratio)			Mean of S value	S.D. of S value
				T1α/C1α	T1β/C1β	Log2(T1α/C1α)	Log2(T1β/C1β)		0.00816167	0.347268
Accession	Protein score	Protein mass	Description	116/114	117/115	Log2(116/114)	Log2(117/115)	S value
sp|P05455|LA_HUMAN	115	46808	Lupus La protein OS=Homo sapiens GN=SSB PE=1 SV=2	1.14949	1.06293	0.200994	0.0880531	0.0564704
sp|P15880|RS2_HUMAN	165	31305	40S ribosomal protein S2 OS=Homo sapiens GN=RPS2 PE=1 SV=2	0.867341	1.5284	-0.205329	0.612022	-0.408676
sp|Q10713|MPPA_HUMAN	104	58216	Mitochondrial-processing peptidase subunit alpha OS=Homo sapiens GN=PMPCA PE=1 SV=2	N/A	N/A	N/A	N/A	N/A
sp|P68371|TBB4B_HUMAN	781	49799	Tubulin beta-4B chain OS=Homo sapiens GN=TUBB4B PE=1 SV=1	1.17537	1.09301	0.233114	0.128305	0.0524043
sp|Q00839|HNRPU_HUMAN	141	90528	Heterogeneous nuclear ribonucleoprotein U OS=Homo sapiens GN=HNRNPU PE=1 SV=6	1.07145	1.28373	0.0995698	0.360339	-0.130385
sp|Q9QWR8|NAGAB_MOUSE	66	47204	Alpha-N-acetylgalactosaminidase OS=Mus musculus GN=Naga PE=2 SV=2	N/A	N/A	N/A	N/A	N/A
sp|P23528|COF1_HUMAN	196	18491	Cofilin-1 OS=Homo sapiens GN=CFL1 PE=1 SV=3	0.907961	0.908479	-0.139298	-0.138475	-0.000411774
sp|Q61937|NPM_MOUSE	329	32540	Nucleophosmin OS=Mus musculus GN=Npm1 PE=1 SV=1	0.880842	0.968044	-0.183045	-0.0468552	-0.0680949
sp|P04075|ALDOA_HUMAN	173	39395	Fructose-bisphosphate aldolase A OS=Homo sapiens GN=ALDOA PE=1 SV=2	1.07556	1.08099	0.105084	0.112352	-0.00363363
sp|Q9Z331|K2C6B_MOUSE	115	60285	Keratin	1.40273	0.828166	0.488238	-0.272008	0.380123
sp|Q9CR57|RL14_MOUSE	58	23549	60S ribosomal protein L14 OS=Mus musculus GN=Rpl14 PE=2 SV=3	1.04265	1.11281	0.0602606	0.154206	-0.0469725
sp|P15927|RFA2_HUMAN	66	29228	Replication protein A 32 kDa subunit OS=Homo sapiens GN=RPA2 PE=1 SV=1	1.25207	1.14231	0.324311	0.191953	0.0661793
sp|Q9Z2Z9|GFPT2_MOUSE	240	76960	Glucosamine--fructose-6-phosphate aminotransferase [isomerizing] 2 OS=Mus musculus GN=Gfpt2 PE=2 SV=3	0.963203	0.65321	-0.0540882	-0.614381	0.280147
sp|O00764|PDXK_HUMAN	47	35080	Pyridoxal kinase OS=Homo sapiens GN=PDXK PE=1 SV=1	0.500756	1.05882	-0.99782	0.0824568	-0.540138
sp|P30101|PDIA3_HUMAN	61	56747	Protein disulfide-isomerase A3 OS=Homo sapiens GN=PDIA3 PE=1 SV=4	0.771363	0.564606	-0.374517	-0.824685	0.225084
sp|Q6P2Q9|PRP8_HUMAN	187	273427	Pre-mRNA-processing-splicing factor 8 OS=Homo sapiens GN=PRPF8 PE=1 SV=2	0.789487	1.11777	-0.341012	0.160624	-0.250818
sp|P62277|RS13_HUMAN	74	17212	40S ribosomal protein S13 OS=Homo sapiens GN=RPS13 PE=1 SV=2	1.01336	0.952911	0.0191481	-0.0695872	0.0443676
sp|Q06830|PRDX1_HUMAN	260	22096	Peroxiredoxin-1 OS=Homo sapiens GN=PRDX1 PE=1 SV=1	0.832189	0.92023	-0.265017	-0.119934	-0.0725415
sp|P14131|RS16_MOUSE	135	16435	40S ribosomal protein S16 OS=Mus musculus GN=Rps16 PE=2 SV=4	0.958572	1.04078	-0.0610416	0.0576585	-0.0593501
sp|P49327|FAS_HUMAN	412	273254	Fatty acid synthase OS=Homo sapiens GN=FASN PE=1 SV=3	0.945402	1.28108	-0.0810001	0.357359	-0.21918
sp|P38646|GRP75_HUMAN	293	73635	Stress-70 protein	0.977635	1.04963	-0.0326328	0.0698764	-0.0512546
sp|Q9EPL8|IPO7_MOUSE	70	119410	Importin-7 OS=Mus musculus GN=Ipo7 PE=1 SV=2	0.622635	0.982504	-0.683543	-0.0254651	-0.329039
sp|P36873|PP1G_HUMAN	160	36960	Serine/threonine-protein phosphatase PP1-gamma catalytic subunit OS=Homo sapiens GN=PPP1CC PE=1 SV=1	0.996031	1.30534	-0.00573808	0.384423	-0.19508
sp|P07237|PDIA1_HUMAN	64	57081	Protein disulfide-isomerase OS=Homo sapiens GN=P4HB PE=1 SV=3	0.976389	0.886054	-0.034472	-0.174534	0.0700309
sp|O75643|U520_HUMAN	69	244353	U5 small nuclear ribonucleoprotein 200 kDa helicase OS=Homo sapiens GN=SNRNP200 PE=1 SV=2	N/A	N/A	N/A	N/A	N/A
sp|Q91VC3|IF4A3_MOUSE	87	46810	Eukaryotic initiation factor 4A-III OS=Mus musculus GN=Eif4a3 PE=2 SV=3	1.05278	1.1653	0.0742057	0.220697	-0.0732457
sp|P01942|HBA_MOUSE	491	15076	Hemoglobin subunit alpha OS=Mus musculus GN=Hba PE=1 SV=2	1.4053	1.18564	0.490873	0.24567	0.122601
sp|O00267|SPT5H_HUMAN	50	120925	Transcription elongation factor SPT5 OS=Homo sapiens GN=SUPT5H PE=1 SV=1	0.501365	4.62167	-0.996067	2.20841	-1.60224
sp|P0C0S8|H2A1_HUMAN	438	14083	Histone H2A type 1 OS=Homo sapiens GN=HIST1H2AG PE=1 SV=2	N/A	N/A	N/A	N/A	N/A
sp|Q9UQ80|PA2G4_HUMAN	133	43759	Proliferation-associated protein 2G4 OS=Homo sapiens GN=PA2G4 PE=1 SV=3	1.11017	0.6701	0.150777	-0.577551	0.364164
sp|Q01518|CAP1_HUMAN	167	51869	Adenylyl cyclase-associated protein 1 OS=Homo sapiens GN=CAP1 PE=1 SV=5	1.36542	0.880402	0.449345	-0.183766	0.316555
sp|P50990|TCPQ_HUMAN	64	59583	T-complex protein 1 subunit theta OS=Homo sapiens GN=CCT8 PE=1 SV=4	0.785801	0.909456	-0.347763	-0.136924	-0.10542
sp|P12004|PCNA_HUMAN	51	28750	Proliferating cell nuclear antigen OS=Homo sapiens GN=PCNA PE=1 SV=1	1.16361	0.833841	0.218612	-0.262155	0.240383
sp|Q6FI13|H2A2A_HUMAN	698	14087	Histone H2A type 2-A OS=Homo sapiens GN=HIST2H2AA3 PE=1 SV=3	N/A	N/A	N/A	N/A	N/A
sp|Q9JJI8|RL38_MOUSE	65	8199	60S ribosomal protein L38 OS=Mus musculus GN=Rpl38 PE=2 SV=3	1.08236	0.975147	0.114176	-0.0363079	0.0752418
sp|P45880|VDAC2_HUMAN	81	31547	Voltage-dependent anion-selective channel protein 2 OS=Homo sapiens GN=VDAC2 PE=1 SV=2	0.747241	0.780599	-0.420355	-0.357347	-0.031504
sp|Q922R8|PDIA6_MOUSE	244	48070	Protein disulfide-isomerase A6 OS=Mus musculus GN=Pdia6 PE=1 SV=3	0.804809	1.12573	-0.313282	0.170861	-0.242071
sp|Q13011|ECH1_HUMAN	259	35793	Delta(3	1.02742	0.906345	0.039027	-0.141868	0.0904474
sp|Q99K48|NONO_MOUSE	155	54506	Non-POU domain-containing octamer-binding protein OS=Mus musculus GN=Nono PE=1 SV=3	1.0648	0.923468	0.0905865	-0.114866	0.102726
sp|Q9D6Z1|NOP56_MOUSE	63	64424	Nucleolar protein 56 OS=Mus musculus GN=Nop56 PE=1 SV=2	0.887548	1.59352	-0.172103	0.672221	-0.422162
sp|Q62465|VAT1_MOUSE	59	43069	Synaptic vesicle membrane protein VAT-1 homolog OS=Mus musculus GN=Vat1 PE=1 SV=3	1.72684	1.24686	0.788131	0.318301	0.234915
sp|Q64522|H2A2B_MOUSE	580	14005	Histone H2A type 2-B OS=Mus musculus GN=Hist2h2ab PE=1 SV=3	1.06857	0.652349	0.095676	-0.616285	0.35598
sp|Q9CQM2|ERD22_MOUSE	59	24438	ER lumen protein retaining receptor 2 OS=Mus musculus GN=Kdelr2 PE=2 SV=1	1.05255	0.816351	0.0738829	-0.292738	0.183311
sp|Q8VDD5|MYH9_MOUSE	321	226232	Myosin-9 OS=Mus musculus GN=Myh9 PE=1 SV=4	0.757672	0.770322	-0.400354	-0.376467	-0.0119435
sp|Q04447|KCRB_MOUSE	68	42686	Creatine kinase B-type OS=Mus musculus GN=Ckb PE=1 SV=1	1.27456	3.05589	0.350003	1.61159	-0.630795
sp|Q9C0K3|ARP3C_HUMAN	59	23697	Actin-related protein 3C OS=Homo sapiens GN=ACTR3C PE=2 SV=1	0.682767	1.35652	-0.550535	0.439907	-0.495221
sp|P60842|IF4A1_HUMAN	343	46125	Eukaryotic initiation factor 4A-I OS=Homo sapiens GN=EIF4A1 PE=1 SV=1	0.974246	0.943038	-0.0376425	-0.0846119	0.0234847
sp|P97496|SMRC1_MOUSE	75	122813	SWI/SNF complex subunit SMARCC1 OS=Mus musculus GN=Smarcc1 PE=1 SV=2	0.712322	1.72212	-0.489398	0.784185	-0.636792
sp|Q91V92|ACLY_MOUSE	163	119651	ATP-citrate synthase OS=Mus musculus GN=Acly PE=1 SV=1	1.10906	1.2282	0.149338	0.296546	-0.073604
sp|Q01853|TERA_MOUSE	132	89266	Transitional endoplasmic reticulum ATPase OS=Mus musculus GN=Vcp PE=1 SV=4	1.04372	1.16151	0.0617409	0.216003	-0.0771312
sp|Q9D0E1|HNRPM_MOUSE	63	77597	Heterogeneous nuclear ribonucleoprotein M OS=Mus musculus GN=Hnrnpm PE=1 SV=3	0.949283	0.94274	-0.0750898	-0.0850676	0.00498889
sp|P26599|PTBP1_HUMAN	444	57186	Polypyrimidine tract-binding protein 1 OS=Homo sapiens GN=PTBP1 PE=1 SV=1	0.992286	1.10182	-0.0111728	0.139883	-0.075528
sp|Q9Z2X1|HNRPF_MOUSE	281	45701	Heterogeneous nuclear ribonucleoprotein F OS=Mus musculus GN=Hnrnpf PE=1 SV=3	1.50276	0.88238	0.587612	-0.180528	0.38407
sp|P15864|H12_MOUSE	211	21254	Histone H1.2 OS=Mus musculus GN=Hist1h1c PE=1 SV=2	0.928568	1.17297	-0.106921	0.23016	-0.168541
sp|P60866|RS20_HUMAN	49	13364	40S ribosomal protein S20 OS=Homo sapiens GN=RPS20 PE=1 SV=1	0.958842	1.22724	-0.0606352	0.295417	-0.178026
sp|P62841|RS15_HUMAN	242	17029	40S ribosomal protein S15 OS=Homo sapiens GN=RPS15 PE=1 SV=2	1.26579	1.44552	0.340038	0.531588	-0.0957751
sp|Q9JIF7|COPB_MOUSE	98	106998	Coatomer subunit beta OS=Mus musculus GN=Copb1 PE=1 SV=1	0.892643	1.2199	-0.163845	0.286768	-0.225307
sp|P23527|H2B1O_HUMAN	898	13898	Histone H2B type 1-O OS=Homo sapiens GN=HIST1H2BO PE=1 SV=3	1.0765	0.871026	0.106342	-0.199213	0.152778
sp|Q8R4U0|STAB2_MOUSE	46	277348	Stabilin-2 OS=Mus musculus GN=Stab2 PE=1 SV=1	0.630845	0.832326	-0.664642	-0.264779	-0.199932
sp|P62318|SMD3_HUMAN	74	13907	Small nuclear ribonucleoprotein Sm D3 OS=Homo sapiens GN=SNRPD3 PE=1 SV=1	0.954925	1.2753	-0.0665403	0.350839	-0.20869
sp|P08670|VIME_HUMAN	602	53619	Vimentin OS=Homo sapiens GN=VIM PE=1 SV=4	1.06698	0.962987	0.0935303	-0.0544113	0.0739708
sp|P17844|DDX5_HUMAN	85	69105	Probable ATP-dependent RNA helicase DDX5 OS=Homo sapiens GN=DDX5 PE=1 SV=1	0.996343	0.956016	-0.00528571	-0.0648936	0.0298039
sp|P46777|RL5_HUMAN	49	34341	60S ribosomal protein L5 OS=Homo sapiens GN=RPL5 PE=1 SV=3	0.891858	0.825004	-0.165114	-0.277527	0.0562065
sp|Q5VTE0|EF1A3_HUMAN	982	50153	Putative elongation factor 1-alpha-like 3 OS=Homo sapiens GN=EEF1A1P5 PE=5 SV=1	1.0717	1.02679	0.0998947	0.0381353	0.0308797
sp|P07437|TBB5_HUMAN	983	49639	Tubulin beta chain OS=Homo sapiens GN=TUBB PE=1 SV=2	1.01528	0.991353	0.0218822	-0.0125293	0.0172057
sp|Q96P70|IPO9_HUMAN	217	115889	Importin-9 OS=Homo sapiens GN=IPO9 PE=1 SV=3	N/A	N/A	N/A	N/A	N/A
sp|P40227|TCPZ_HUMAN	423	57988	T-complex protein 1 subunit zeta OS=Homo sapiens GN=CCT6A PE=1 SV=3	0.837042	1.10974	-0.256628	0.15022	-0.203424
sp|P21266|GSTM3_HUMAN	106	26542	Glutathione S-transferase Mu 3 OS=Homo sapiens GN=GSTM3 PE=1 SV=3	0.949816	0.560045	-0.0742798	-0.836386	0.381053
sp|P48643|TCPE_HUMAN	448	59633	T-complex protein 1 subunit epsilon OS=Homo sapiens GN=CCT5 PE=1 SV=1	0.807776	0.717209	-0.307972	-0.479534	0.0857807
sp|Q08211|DHX9_HUMAN	350	140869	ATP-dependent RNA helicase A OS=Homo sapiens GN=DHX9 PE=1 SV=4	0.944443	0.88005	-0.0824644	-0.184342	0.050939
sp|P40926|MDHM_HUMAN	178	35481	Malate dehydrogenase	1.10653	1.45562	0.146048	0.54163	-0.197791
sp|P12956|XRCC6_HUMAN	328	69799	X-ray repair cross-complementing protein 6 OS=Homo sapiens GN=XRCC6 PE=1 SV=2	1.11442	1.2704	0.156291	0.345283	-0.0944962
sp|P53985|MOT1_HUMAN	90	53909	Monocarboxylate transporter 1 OS=Homo sapiens GN=SLC16A1 PE=1 SV=3	0.297093	0.0765042	-1.75101	-3.70832	0.978652
sp|Q9JKF1|IQGA1_MOUSE	144	188638	Ras GTPase-activating-like protein IQGAP1 OS=Mus musculus GN=Iqgap1 PE=1 SV=1	N/A	N/A	N/A	N/A	N/A
sp|P23953|EST1C_MOUSE	60	61017	Carboxylesterase 1C OS=Mus musculus GN=Ces1c PE=1 SV=4	0.697399	0.473817	-0.519944	-1.0776	0.278826
sp|P25705|ATPA_HUMAN	567	59714	ATP synthase subunit alpha	1.08137	1.02627	0.112864	0.0374072	0.0377283
sp|P42704|LPPRC_HUMAN	374	157805	Leucine-rich PPR motif-containing protein	0.91066	0.937121	-0.135016	-0.0936924	-0.0206619
sp|P80315|TCPD_MOUSE	210	58030	T-complex protein 1 subunit delta OS=Mus musculus GN=Cct4 PE=1 SV=3	0.834226	0.850293	-0.261489	-0.233967	-0.0137608
sp|P31943|HNRH1_HUMAN	325	49198	Heterogeneous nuclear ribonucleoprotein H OS=Homo sapiens GN=HNRNPH1 PE=1 SV=4	1.12586	0.911262	0.171029	-0.134062	0.152546
sp|Q8K0E8|FIBB_MOUSE	558	54718	Fibrinogen beta chain OS=Mus musculus GN=Fgb PE=2 SV=1	1.01145	1.18338	0.016432	0.242911	-0.113239
sp|Q9Y241|HIG1A_HUMAN	47	10136	HIG1 domain family member 1A OS=Homo sapiens GN=HIGD1A PE=1 SV=1	1.07844	0.681528	0.108949	-0.553156	0.331052
sp|P78371|TCPB_HUMAN	251	57452	T-complex protein 1 subunit beta OS=Homo sapiens GN=CCT2 PE=1 SV=4	0.886591	1.01488	-0.173659	0.0213059	-0.0974823
sp|P56134|ATPK_HUMAN	66	10911	ATP synthase subunit f	0.887483	0.782551	-0.172209	-0.353744	0.0907672
sp|Q91YQ5|RPN1_MOUSE	82	68486	Dolichyl-diphosphooligosaccharide--protein glycosyltransferase subunit 1 OS=Mus musculus GN=Rpn1 PE=2 SV=1	0.641413	0.961056	-0.640675	-0.0573079	-0.291684
sp|P26641|EF1G_HUMAN	221	50087	Elongation factor 1-gamma OS=Homo sapiens GN=EEF1G PE=1 SV=3	0.938569	0.860107	-0.0914659	-0.217411	0.0629727
sp|P28656|NP1L1_MOUSE	134	45317	Nucleosome assembly protein 1-like 1 OS=Mus musculus GN=Nap1l1 PE=1 SV=2	1.04275	0.973457	0.0603976	-0.0388113	0.0496045
sp|P52209|6PGD_HUMAN	183	53106	6-phosphogluconate dehydrogenase	1.19865	1.61312	0.26141	0.68985	-0.21422
sp|Q5VYK3|ECM29_HUMAN	57	204160	Proteasome-associated protein ECM29 homolog OS=Homo sapiens GN=ECM29 PE=1 SV=2	N/A	N/A	N/A	N/A	N/A
sp|P18124|RL7_HUMAN	80	29207	60S ribosomal protein L7 OS=Homo sapiens GN=RPL7 PE=1 SV=1	1.06935	1.21231	0.0967387	0.277754	-0.0905075
sp|Q9CXY6|ILF2_MOUSE	151	43035	Interleukin enhancer-binding factor 2 OS=Mus musculus GN=Ilf2 PE=1 SV=1	1.18739	0.696871	0.2478	-0.521036	0.384418
sp|P11021|GRP78_HUMAN	133	72288	78 kDa glucose-regulated protein OS=Homo sapiens GN=HSPA5 PE=1 SV=2	0.74586	1.22325	-0.423023	0.290718	-0.356871
sp|P62701|RS4X_HUMAN	114	29579	40S ribosomal protein S4	0.842577	0.991608	-0.24712	-0.0121581	-0.117481
sp|Q5DTU0|AF1L2_MOUSE	41	92118	Actin filament-associated protein 1-like 2 OS=Mus musculus GN=Afap1l2 PE=1 SV=2	N/A	N/A	N/A	N/A	N/A
sp|Q15366|PCBP2_HUMAN	71	38556	Poly(rC)-binding protein 2 OS=Homo sapiens GN=PCBP2 PE=1 SV=1	1.03964	0.513202	0.0560875	-0.962402	0.509245
sp|P06733|ENOA_HUMAN	1361	47139	Alpha-enolase OS=Homo sapiens GN=ENO1 PE=1 SV=2	1.49381	1.41607	0.578997	0.501896	0.0385505
sp|Q9ERK4|XPO2_MOUSE	367	110384	Exportin-2 OS=Mus musculus GN=Cse1l PE=2 SV=1	1.24894	1.10386	0.320703	0.142553	0.0890749
sp|P43686|PRS6B_HUMAN	83	47337	26S protease regulatory subunit 6B OS=Homo sapiens GN=PSMC4 PE=1 SV=2	1.08292	0.80522	0.114924	-0.312545	0.213735
sp|Q8CI94|PYGB_MOUSE	44	96668	Glycogen phosphorylase	0.840465	0.464329	-0.25074	-1.10678	0.42802
sp|Q6PKG0|LARP1_HUMAN	48	123434	La-related protein 1 OS=Homo sapiens GN=LARP1 PE=1 SV=2	1.73603	0.41425	0.795788	-1.27143	1.03361
sp|Q9ERD7|TBB3_MOUSE	535	50386	Tubulin beta-3 chain OS=Mus musculus GN=Tubb3 PE=1 SV=1	0.969605	1.20748	-0.0445303	0.271999	-0.158265
sp|A6NIZ1|RP1BL_HUMAN	106	20912	Ras-related protein Rap-1b-like protein OS=Homo sapiens PE=2 SV=1	0.886138	1.06398	-0.174397	0.0894693	-0.131933
sp|P06744|G6PI_HUMAN	258	63107	Glucose-6-phosphate isomerase OS=Homo sapiens GN=GPI PE=1 SV=4	1.28309	1.39354	0.359622	0.47875	-0.059564
sp|P50454|SERPH_HUMAN	194	46411	Serpin H1 OS=Homo sapiens GN=SERPINH1 PE=1 SV=2	1.79646	0.953159	0.845161	-0.0692109	0.457186
sp|P22314|UBA1_HUMAN	822	117774	Ubiquitin-like modifier-activating enzyme 1 OS=Homo sapiens GN=UBA1 PE=1 SV=3	1.05855	1.13117	0.0820951	0.177819	-0.0478618
sp|P40939|ECHA_HUMAN	76	82947	Trifunctional enzyme subunit alpha	0.586015	0.655502	-0.770991	-0.609327	-0.080832
sp|P62244|RS15A_HUMAN	45	14830	40S ribosomal protein S15a OS=Homo sapiens GN=RPS15A PE=1 SV=2	0.796815	1.01197	-0.327683	0.0171628	-0.172423
sp|P11169|GTR3_HUMAN	258	53889	Solute carrier family 2	0.887621	0.867224	-0.171984	-0.205524	0.0167703
sp|P08238|HS90B_HUMAN	1563	83212	Heat shock protein HSP 90-beta OS=Homo sapiens GN=HSP90AB1 PE=1 SV=4	0.921805	1.01615	-0.117466	0.0231154	-0.0702909
sp|P08758|ANXA5_HUMAN	463	35914	Annexin A5 OS=Homo sapiens GN=ANXA5 PE=1 SV=2	0.724659	0.800528	-0.464626	-0.320977	-0.0718247
sp|P17066|HSP76_HUMAN	182	70984	Heat shock 70 kDa protein 6 OS=Homo sapiens GN=HSPA6 PE=1 SV=2	N/A	N/A	N/A	N/A	N/A
sp|O35129|PHB2_MOUSE	102	33276	Prohibitin-2 OS=Mus musculus GN=Phb2 PE=1 SV=1	0.915053	0.695517	-0.128072	-0.523843	0.197885
sp|P31948|STIP1_HUMAN	48	62599	Stress-induced-phosphoprotein 1 OS=Homo sapiens GN=STIP1 PE=1 SV=1	0.819493	1.16087	-0.287196	0.215207	-0.251201
sp|P62280|RS11_HUMAN	72	18419	40S ribosomal protein S11 OS=Homo sapiens GN=RPS11 PE=1 SV=3	1.00858	1.15842	0.0123221	0.212158	-0.0999177
sp|Q7Z5Q5|DPOLN_HUMAN	46	100244	DNA polymerase nu OS=Homo sapiens GN=POLN PE=1 SV=2	N/A	N/A	N/A	N/A	N/A
sp|Q68FD5|CLH_MOUSE	367	191435	Clathrin heavy chain 1 OS=Mus musculus GN=Cltc PE=1 SV=3	1.69545	1.23359	0.761666	0.302868	0.229399
sp|P35232|PHB_HUMAN	232	29786	Prohibitin OS=Homo sapiens GN=PHB PE=1 SV=1	0.976969	0.831473	-0.0336154	-0.266258	0.116321
sp|P06576|ATPB_HUMAN	1413	56525	ATP synthase subunit beta	1.00749	1.06143	0.0107649	0.0860072	-0.0376212
sp|P18206|VINC_HUMAN	230	123722	Vinculin OS=Homo sapiens GN=VCL PE=1 SV=4	1.8144	1.03136	0.859491	0.0445442	0.407473
sp|P22087|FBRL_HUMAN	168	33763	rRNA 2'-O-methyltransferase fibrillarin OS=Homo sapiens GN=FBL PE=1 SV=2	2.09844	0.755896	1.06932	-0.40374	0.736529
sp|O00571|DDX3X_HUMAN	78	73198	ATP-dependent RNA helicase DDX3X OS=Homo sapiens GN=DDX3X PE=1 SV=3	0.397962	1.09958	-1.3293	0.136951	-0.733125
sp|Q12931|TRAP1_HUMAN	319	80060	Heat shock protein 75 kDa	N/A	N/A	N/A	N/A	N/A
sp|P22695|QCR2_HUMAN	107	48413	Cytochrome b-c1 complex subunit 2	0.719393	0.867066	-0.475147	-0.205786	-0.134681
sp|Q91X72|HEMO_MOUSE	52	51285	Hemopexin OS=Mus musculus GN=Hpx PE=1 SV=2	0.690246	0.551356	-0.534818	-0.858943	0.162063
sp|P13639|EF2_HUMAN	937	95277	Elongation factor 2 OS=Homo sapiens GN=EEF2 PE=1 SV=4	1.00512	1.11548	0.00736921	0.157668	-0.0751493
sp|P00918|CAH2_HUMAN	128	29228	Carbonic anhydrase 2 OS=Homo sapiens GN=CA2 PE=1 SV=2	0.900505	1.29976	-0.151194	0.378248	-0.264721
sp|Q9Y2X3|NOP58_HUMAN	135	59541	Nucleolar protein 58 OS=Homo sapiens GN=NOP58 PE=1 SV=1	1.3949	1.20293	0.480158	0.266556	0.106801
sp|Q3TEA8|HP1B3_MOUSE	73	60829	Heterochromatin protein 1-binding protein 3 OS=Mus musculus GN=Hp1bp3 PE=1 SV=1	1.42886	0.335898	0.514863	-1.57391	1.04438
sp|P61204|ARF3_HUMAN	268	20588	ADP-ribosylation factor 3 OS=Homo sapiens GN=ARF3 PE=1 SV=2	0.84385	0.960072	-0.244942	-0.0587857	-0.0930782
sp|Q13200|PSMD2_HUMAN	253	100136	26S proteasome non-ATPase regulatory subunit 2 OS=Homo sapiens GN=PSMD2 PE=1 SV=3	0.777517	0.621163	-0.363054	-0.686956	0.161951
sp|Q60605|MYL6_MOUSE	60	16919	Myosin light polypeptide 6 OS=Mus musculus GN=Myl6 PE=1 SV=3	0.899785	0.913331	-0.152348	-0.13079	-0.0107789
sp|P60174|TPIS_HUMAN	138	30772	Triosephosphate isomerase OS=Homo sapiens GN=TPI1 PE=1 SV=3	1.06362	1.21665	0.088986	0.28292	-0.0969669
sp|P02088|HBB1_MOUSE	1575	15830	Hemoglobin subunit beta-1 OS=Mus musculus GN=Hbb-b1 PE=1 SV=2	1.26271	1.34132	0.336528	0.423658	-0.0435651
sp|P07355|ANXA2_HUMAN	280	38580	Annexin A2 OS=Homo sapiens GN=ANXA2 PE=1 SV=2	1.15932	1.05944	0.213279	0.0832974	0.0649906
sp|Q9WUA3|K6PP_MOUSE	158	85400	6-phosphofructokinase type C OS=Mus musculus GN=Pfkp PE=1 SV=1	0.77941	1.05871	-0.359547	0.0823071	-0.220927
sp|P78527|PRKDC_HUMAN	340	468788	DNA-dependent protein kinase catalytic subunit OS=Homo sapiens GN=PRKDC PE=1 SV=3	1.41396	0.743201	0.499745	-0.428176	0.463961
sp|Q9HAV4|XPO5_HUMAN	193	136222	Exportin-5 OS=Homo sapiens GN=XPO5 PE=1 SV=1	0.94323	0.821662	-0.084319	-0.283383	0.0995318
sp|Q5QNW6|H2B2F_HUMAN	917	13912	Histone H2B type 2-F OS=Homo sapiens GN=HIST2H2BF PE=1 SV=3	1	0.92078	0	-0.119071	0.0595355
sp|Q12906|ILF3_HUMAN	139	95279	Interleukin enhancer-binding factor 3 OS=Homo sapiens GN=ILF3 PE=1 SV=3	1.21916	1.89628	0.285885	0.923172	-0.318643
sp|P63101|1433Z_MOUSE	591	27754	14-3-3 protein zeta/delta OS=Mus musculus GN=Ywhaz PE=1 SV=1	1.17655	1.26325	0.234557	0.337144	-0.0512935
sp|P62851|RS25_HUMAN	57	13734	40S ribosomal protein S25 OS=Homo sapiens GN=RPS25 PE=1 SV=1	1.08664	0.999259	0.119873	-0.00107006	0.0604713
sp|Q00623|APOA1_MOUSE	153	30569	Apolipoprotein A-I OS=Mus musculus GN=Apoa1 PE=1 SV=1	0.57128	0.671163	-0.80773	-0.575265	-0.116233
sp|Q9JHU4|DYHC1_MOUSE	201	531710	Cytoplasmic dynein 1 heavy chain 1 OS=Mus musculus GN=Dync1h1 PE=1 SV=2	0.727238	0.935294	-0.4595	-0.0965085	-0.181496
sp|Q9CZM2|RL15_MOUSE	65	24131	60S ribosomal protein L15 OS=Mus musculus GN=Rpl15 PE=2 SV=4	0.832364	1.02161	-0.264713	0.0308458	-0.14778
sp|P49368|TCPG_HUMAN	129	60495	T-complex protein 1 subunit gamma OS=Homo sapiens GN=CCT3 PE=1 SV=4	0.788217	0.907232	-0.343335	-0.140456	-0.101439
sp|Q00325|MPCP_HUMAN	87	40069	Phosphate carrier protein	1.14814	1.21744	0.199296	0.283845	-0.0422744
sp|Q07021|C1QBP_HUMAN	58	31343	Complement component 1 Q subcomponent-binding protein	N/A	N/A	N/A	N/A	N/A
sp|Q9Z2U0|PSA7_MOUSE	64	27838	Proteasome subunit alpha type-7 OS=Mus musculus GN=Psma7 PE=1 SV=1	0.418132	1.17942	-1.25797	0.238081	-0.748025
sp|P21614|VTDB_MOUSE	179	53565	Vitamin D-binding protein OS=Mus musculus GN=Gc PE=1 SV=2	0.805131	0.586484	-0.312705	-0.769836	0.228566
sp|Q71U36|TBA1A_HUMAN	989	50104	Tubulin alpha-1A chain OS=Homo sapiens GN=TUBA1A PE=1 SV=1	1.12516	1.31291	0.170133	0.392772	-0.11132
sp|Q9UBT2|SAE2_HUMAN	91	71179	SUMO-activating enzyme subunit 2 OS=Homo sapiens GN=UBA2 PE=1 SV=2	0.483242	0.84332	-1.04918	-0.245847	-0.401668
sp|Q9Z204|HNRPC_MOUSE	205	34364	Heterogeneous nuclear ribonucleoproteins C1/C2 OS=Mus musculus GN=Hnrnpc PE=1 SV=1	1.0322	1.03158	0.0457172	0.0448519	0.000432636
sp|Q9H0U9|TSYL1_HUMAN	43	49162	Testis-specific Y-encoded-like protein 1 OS=Homo sapiens GN=TSPYL1 PE=1 SV=3	0.591103	0.596055	-0.758517	-0.746483	-0.00601739
sp|P11142|HSP7C_HUMAN	595	70854	Heat shock cognate 71 kDa protein OS=Homo sapiens GN=HSPA8 PE=1 SV=1	0.986355	0.895182	-0.019821	-0.159746	0.0699627
sp|P61978|HNRPK_HUMAN	416	50944	Heterogeneous nuclear ribonucleoprotein K OS=Homo sapiens GN=HNRNPK PE=1 SV=1	1.20724	0.930391	0.271713	-0.10409	0.187902
sp|P0C0S5|H2AZ_HUMAN	452	13545	Histone H2A.Z OS=Homo sapiens GN=H2AFZ PE=1 SV=2	1.07296	1.17292	0.101594	0.230108	-0.0642571
sp|P29699|FETUA_MOUSE	75	37302	Alpha-2-HS-glycoprotein OS=Mus musculus GN=Ahsg PE=1 SV=1	0.22483	0.11993	-2.15309	-3.05973	0.453319
sp|P14115|RL27A_MOUSE	42	16595	60S ribosomal protein L27a OS=Mus musculus GN=Rpl27a PE=2 SV=5	1.19853	0.940263	0.26127	-0.088864	0.175067
sp|P10809|CH60_HUMAN	1062	61016	60 kDa heat shock protein	1.00356	1.04309	0.00512185	0.0608699	-0.027874
sp|P07900|HS90A_HUMAN	809	84607	Heat shock protein HSP 90-alpha OS=Homo sapiens GN=HSP90AA1 PE=1 SV=5	1.3569	1.07982	0.440313	0.110792	0.164761
sp|Q99832|TCPH_HUMAN	174	59329	T-complex protein 1 subunit eta OS=Homo sapiens GN=CCT7 PE=1 SV=2	0.818275	1.16699	-0.289343	0.222788	-0.256065
sp|P08133|ANXA6_HUMAN	54	75826	Annexin A6 OS=Homo sapiens GN=ANXA6 PE=1 SV=3	0.474332	0.601218	-1.07603	-0.734039	-0.170996
sp|Q15008|PSMD6_HUMAN	128	45502	26S proteasome non-ATPase regulatory subunit 6 OS=Homo sapiens GN=PSMD6 PE=1 SV=1	1.34001	1.01573	0.42224	0.0225176	0.199861
sp|Q8BHN3|GANAB_MOUSE	245	106844	Neutral alpha-glucosidase AB OS=Mus musculus GN=Ganab PE=1 SV=1	0.728869	0.609617	-0.456269	-0.714026	0.128879
sp|P15559|NQO1_HUMAN	48	30848	NAD(P)H dehydrogenase [quinone] 1 OS=Homo sapiens GN=NQO1 PE=1 SV=1	1.07517	1.37853	0.104564	0.463126	-0.179281
sp|Q8NHW5|RLA0L_HUMAN	97	34343	60S acidic ribosomal protein P0-like OS=Homo sapiens GN=RPLP0P6 PE=5 SV=1	0.602123	1.14041	-0.731869	0.189556	-0.460712
sp|Q9BXJ9|NAA15_HUMAN	45	101208	N-alpha-acetyltransferase 15	0.520602	1.33363	-0.941748	0.415363	-0.678556
sp|P00338|LDHA_HUMAN	388	36665	L-lactate dehydrogenase A chain OS=Homo sapiens GN=LDHA PE=1 SV=2	1.3671	1.38458	0.451115	0.469447	-0.00916599
sp|P14618|KPYM_HUMAN	416	57900	Pyruvate kinase isozymes M1/M2 OS=Homo sapiens GN=PKM2 PE=1 SV=4	1.22115	1.12948	0.288243	0.175659	0.056292
sp|P60709|ACTB_HUMAN	1481	41710	Actin	1.06239	0.989086	0.0873177	-0.0158317	0.0515747
sp|P30041|PRDX6_HUMAN	106	25019	Peroxiredoxin-6 OS=Homo sapiens GN=PRDX6 PE=1 SV=3	1.37264	1.51674	0.456953	0.600978	-0.0720128
sp|P06493|CDK1_HUMAN	86	34074	Cyclin-dependent kinase 1 OS=Homo sapiens GN=CDK1 PE=1 SV=3	1.26538	0.981788	0.339567	-0.0265164	0.183042
sp|Q99798|ACON_HUMAN	54	85372	Aconitate hydratase	1.94404	1.359	0.959057	0.442543	0.258257
sp|P05141|ADT2_HUMAN	96	32831	ADP/ATP translocase 2 OS=Homo sapiens GN=SLC25A5 PE=1 SV=7	1.17623	0.872037	0.234167	-0.197538	0.215853
sp|Q9BSJ8|ESYT1_HUMAN	53	122780	Extended synaptotagmin-1 OS=Homo sapiens GN=ESYT1 PE=1 SV=1	N/A	N/A	N/A	N/A	N/A
sp|Q6NVF9|CPSF6_MOUSE	197	59116	Cleavage and polyadenylation specificity factor subunit 6 OS=Mus musculus GN=Cpsf6 PE=1 SV=1	2.82098	0.502991	1.4962	-0.991395	1.2438
sp|Q04857|CO6A1_MOUSE	119	108422	Collagen alpha-1(VI) chain OS=Mus musculus GN=Col6a1 PE=2 SV=1	0.917947	0.564102	-0.123518	-0.825971	0.351227
sp|Q9EQU5|SET_MOUSE	184	33358	Protein SET OS=Mus musculus GN=Set PE=1 SV=1	1.18393	1.0517	0.243578	0.0727191	0.0854294
sp|P01027|CO3_MOUSE	58	186366	Complement C3 OS=Mus musculus GN=C3 PE=1 SV=3	1.16765	0.66227	0.223611	-0.594509	0.40906
sp|Q00896|A1AT3_MOUSE	213	45794	Alpha-1-antitrypsin 1-3 OS=Mus musculus GN=Serpina1c PE=1 SV=2	0.576929	0.572469	-0.793533	-0.80473	0.00559827
sp|Q6P5F9|XPO1_MOUSE	43	123013	Exportin-1 OS=Mus musculus GN=Xpo1 PE=1 SV=1	1.46135	0.884652	0.547301	-0.176818	0.362059
sp|P26039|TLN1_MOUSE	160	269653	Talin-1 OS=Mus musculus GN=Tln1 PE=1 SV=2	0.715038	1.0098	-0.483909	0.0140716	-0.24899
sp|Q71DI3|H32_HUMAN	92	15379	Histone H3.2 OS=Homo sapiens GN=HIST2H3A PE=1 SV=3	1.01644	0.998818	0.0235238	-0.0017062	0.012615
sp|P00491|PNPH_HUMAN	41	32097	Purine nucleoside phosphorylase OS=Homo sapiens GN=PNP PE=1 SV=2	N/A	N/A	N/A	N/A	N/A
sp|Q9CPU0|LGUL_MOUSE	62	20796	Lactoylglutathione lyase OS=Mus musculus GN=Glo1 PE=1 SV=3	1.60359	0.763155	0.681303	-0.389953	0.535628
sp|P62826|RAN_HUMAN	43	24408	GTP-binding nuclear protein Ran OS=Homo sapiens GN=RAN PE=1 SV=3	0.700059	1.35034	-0.514451	0.433325	-0.473888
sp|Q7TPS0|KS6A6_MOUSE	49	86516	Ribosomal protein S6 kinase alpha-6 OS=Mus musculus GN=Rps6ka6 PE=1 SV=2	0.734941	0.523468	-0.444299	-0.933827	0.244764
sp|P43363|MAGAA_HUMAN	101	40755	Melanoma-associated antigen 10 OS=Homo sapiens GN=MAGEA10 PE=2 SV=2	1.18778	1.31634	0.248264	0.396533	-0.0741347
sp|P62937|PPIA_HUMAN	135	18001	Peptidyl-prolyl cis-trans isomerase A OS=Homo sapiens GN=PPIA PE=1 SV=2	1.11983	1.36927	0.163274	0.453407	-0.145066
sp|Q12769|NU160_HUMAN	45	162017	Nuclear pore complex protein Nup160 OS=Homo sapiens GN=NUP160 PE=1 SV=3	N/A	N/A	N/A	N/A	N/A
sp|P04083|ANXA1_HUMAN	595	38690	Annexin A1 OS=Homo sapiens GN=ANXA1 PE=1 SV=2	1.08062	1.17415	0.111859	0.231617	-0.0598789
sp|Q96A33|CCD47_HUMAN	43	55838	Coiled-coil domain-containing protein 47 OS=Homo sapiens GN=CCDC47 PE=1 SV=1	1.35617	1.44864	0.439541	0.5347	-0.0475795
sp|Q8VIJ6|SFPQ_MOUSE	161	75394	Splicing factor	1.82614	0.744065	0.8688	-0.426499	0.647649
sp|P62081|RS7_HUMAN	191	22113	40S ribosomal protein S7 OS=Homo sapiens GN=RPS7 PE=1 SV=1	1.20638	0.967703	0.270681	-0.0473638	0.159023
sp|Q9D8E6|RL4_MOUSE	64	47124	60S ribosomal protein L4 OS=Mus musculus GN=Rpl4 PE=1 SV=3	1.03149	0.813644	0.0447361	-0.297531	0.171134
sp|P31689|DNJA1_HUMAN	123	44839	DnaJ homolog subfamily A member 1 OS=Homo sapiens GN=DNAJA1 PE=1 SV=2	0.496453	8.55223	-1.01027	3.0963	-2.05329
sp|P36542|ATPG_HUMAN	114	32975	ATP synthase subunit gamma	0.760387	1.10961	-0.395193	0.150049	-0.272621
sp|P13010|XRCC5_HUMAN	663	82652	X-ray repair cross-complementing protein 5 OS=Homo sapiens GN=XRCC5 PE=1 SV=3	1.23498	0.843691	0.304483	-0.245213	0.274848
sp|O08810|U5S1_MOUSE	68	109291	116 kDa U5 small nuclear ribonucleoprotein component OS=Mus musculus GN=Eftud2 PE=2 SV=1	N/A	N/A	N/A	N/A	N/A
sp|P07759|SPA3K_MOUSE	284	46850	Serine protease inhibitor A3K OS=Mus musculus GN=Serpina3k PE=1 SV=2	0.611182	0.492263	-0.710326	-1.0225	0.156086
sp|P04919|B3AT_MOUSE	60	103070	Band 3 anion transport protein OS=Mus musculus GN=Slc4a1 PE=1 SV=1	0.836338	0.974249	-0.257843	-0.0376378	-0.110102
sp|O43707|ACTN4_HUMAN	152	104788	Alpha-actinin-4 OS=Homo sapiens GN=ACTN4 PE=1 SV=2	0.995742	0.999492	-0.00615604	-0.000732675	-0.00271168
sp|Q60737|CSK21_MOUSE	49	45105	Casein kinase II subunit alpha OS=Mus musculus GN=Csnk2a1 PE=1 SV=2	0.997812	0.930081	-0.00315989	-0.104572	0.0507059
sp|Q921I1|TRFE_MOUSE	389	76674	Serotransferrin OS=Mus musculus GN=Tf PE=1 SV=1	0.637977	0.62876	-0.648424	-0.669419	0.0104976
sp|P09651|ROA1_HUMAN	383	38723	Heterogeneous nuclear ribonucleoprotein A1 OS=Homo sapiens GN=HNRNPA1 PE=1 SV=5	1.28738	1.37384	0.364434	0.458215	-0.0468907
sp|Q7L1Q6|BZW1_HUMAN	113	48013	Basic leucine zipper and W2 domain-containing protein 1 OS=Homo sapiens GN=BZW1 PE=1 SV=1	N/A	N/A	N/A	N/A	N/A
sp|P14678|RSMB_HUMAN	44	24594	Small nuclear ribonucleoprotein-associated proteins B and B' OS=Homo sapiens GN=SNRPB PE=1 SV=2	1.03092	1.00475	0.0439355	0.00683983	0.0185478
sp|P22392|NDKB_HUMAN	233	17287	Nucleoside diphosphate kinase B OS=Homo sapiens GN=NME2 PE=1 SV=1	1.37772	1.28278	0.462287	0.359272	0.0515072
sp|P62854|RS26_HUMAN	45	13007	40S ribosomal protein S26 OS=Homo sapiens GN=RPS26 PE=1 SV=3	0.733708	1.0568	-0.446721	0.0797005	-0.263211
sp|Q76MZ3|2AAA_MOUSE	141	65281	Serine/threonine-protein phosphatase 2A 65 kDa regulatory subunit A alpha isoform OS=Mus musculus GN=Ppp2r1a PE=1 SV=3	0.783194	0.643396	-0.352558	-0.636222	0.141832
sp|P62263|RS14_HUMAN	40	16263	40S ribosomal protein S14 OS=Homo sapiens GN=RPS14 PE=1 SV=3	1.19603	1.09052	0.258258	0.12501	0.0666242
sp|Q61584|FXR1_MOUSE	137	76175	Fragile X mental retardation syndrome-related protein 1 OS=Mus musculus GN=Fxr1 PE=1 SV=2	1.34849	0.975274	0.431349	-0.0361204	0.233735
sp|P26043|RADI_MOUSE	104	68500	Radixin OS=Mus musculus GN=Rdx PE=1 SV=3	0.721157	0.96586	-0.471614	-0.050114	-0.21075
sp|Q9ERF3|WDR61_MOUSE	140	33752	WD repeat-containing protein 61 OS=Mus musculus GN=Wdr61 PE=2 SV=1	1.23921	0.675128	0.309425	-0.566767	0.438096
sp|Q9BQG0|MBB1A_HUMAN	99	148762	Myb-binding protein 1A OS=Homo sapiens GN=MYBBP1A PE=1 SV=2	1.15699	0.691693	0.210376	-0.531797	0.371087
sp|Q86V81|THOC4_HUMAN	91	26872	THO complex subunit 4 OS=Homo sapiens GN=ALYREF PE=1 SV=3	1.97193	0.975938	0.979608	-0.035139	0.507374
sp|P19338|NUCL_HUMAN	225	76568	Nucleolin OS=Homo sapiens GN=NCL PE=1 SV=3	0.991111	1.02337	-0.0128808	0.0333247	-0.0231027
sp|Q16658|FSCN1_HUMAN	228	54496	Fascin OS=Homo sapiens GN=FSCN1 PE=1 SV=3	0.950384	0.839674	-0.0734178	-0.252099	0.0893408
sp|Q9Z130|HNRDL_MOUSE	76	33538	Heterogeneous nuclear ribonucleoprotein D-like OS=Mus musculus GN=Hnrpdl PE=1 SV=1	1.44348	1.21031	0.529553	0.275379	0.127087
sp|Q9BQE3|TBA1C_HUMAN	1026	49863	Tubulin alpha-1C chain OS=Homo sapiens GN=TUBA1C PE=1 SV=1	0.988094	0.828386	-0.0172796	-0.271624	0.127172
sp|P40763|STAT3_HUMAN	49	88011	Signal transducer and activator of transcription 3 OS=Homo sapiens GN=STAT3 PE=1 SV=2	3.56652	0.610722	1.83452	-0.711412	1.27296
sp|Q9DBJ1|PGAM1_MOUSE	146	28814	Phosphoglycerate mutase 1 OS=Mus musculus GN=Pgam1 PE=1 SV=3	0.654376	0.66177	-0.611808	-0.595599	-0.00810452
sp|Q9CQV8|1433B_MOUSE	215	28069	14-3-3 protein beta/alpha OS=Mus musculus GN=Ywhab PE=1 SV=3	1.93538	0.828654	0.95262	-0.271158	0.611889
sp|P46782|RS5_HUMAN	116	22862	40S ribosomal protein S5 OS=Homo sapiens GN=RPS5 PE=1 SV=4	0.570661	1.39202	-0.809295	0.477178	-0.643236
sp|P62195|PRS8_HUMAN	76	45597	26S protease regulatory subunit 8 OS=Homo sapiens GN=PSMC5 PE=1 SV=1	1.45072	1.21559	0.536772	0.281656	0.127558
sp|P22626|ROA2_HUMAN	220	37407	Heterogeneous nuclear ribonucleoproteins A2/B1 OS=Homo sapiens GN=HNRNPA2B1 PE=1 SV=2	1.2932	1.17619	0.370944	0.234127	0.0684087
sp|Q8BG05|ROA3_MOUSE	49	39628	Heterogeneous nuclear ribonucleoprotein A3 OS=Mus musculus GN=Hnrnpa3 PE=1 SV=1	1.17434	0.767619	0.231853	-0.381537	0.306695
sp|Q8VCM7|FIBG_MOUSE	308	49360	Fibrinogen gamma chain OS=Mus musculus GN=Fgg PE=2 SV=1	0.990512	1.14141	-0.013753	0.190819	-0.102286
sp|Q3TXS7|PSMD1_MOUSE	66	105663	26S proteasome non-ATPase regulatory subunit 1 OS=Mus musculus GN=Psmd1 PE=1 SV=1	1.2426	1.04676	0.313362	0.0659303	0.123716
sp|P15311|EZRI_HUMAN	90	69370	Ezrin OS=Homo sapiens GN=EZR PE=1 SV=4	0.952285	1.69826	-0.070535	0.764054	-0.417294
sp|Q9D8W5|PSD12_MOUSE	244	52861	26S proteasome non-ATPase regulatory subunit 12 OS=Mus musculus GN=Psmd12 PE=2 SV=4	1.22265	0.738743	0.290007	-0.436856	0.363432
sp|P04406|G3P_HUMAN	1157	36030	Glyceraldehyde-3-phosphate dehydrogenase OS=Homo sapiens GN=GAPDH PE=1 SV=3	1.25896	1.28342	0.332235	0.359995	-0.0138798
sp|Q9CZU6|CISY_MOUSE	127	51703	Citrate synthase	1.19105	0.796919	0.252232	-0.327495	0.289863
sp|O00487|PSDE_HUMAN	130	34555	26S proteasome non-ATPase regulatory subunit 14 OS=Homo sapiens GN=PSMD14 PE=1 SV=1	1.95101	3.83181	0.964223	1.93803	-0.486902
sp|P35268|RL22_HUMAN	43	14778	60S ribosomal protein L22 OS=Homo sapiens GN=RPL22 PE=1 SV=2	0.724007	0.775863	-0.465925	-0.366125	-0.0499
sp|O76021|RL1D1_HUMAN	83	54939	Ribosomal L1 domain-containing protein 1 OS=Homo sapiens GN=RSL1D1 PE=1 SV=3	0.983975	1.54643	-0.023307	0.628942	-0.326125
sp|Q60932|VDAC1_MOUSE	134	32331	Voltage-dependent anion-selective channel protein 1 OS=Mus musculus GN=Vdac1 PE=1 SV=3	0.882989	0.843996	-0.179533	-0.244692	0.0325791
sp|Q9Y4L1|HYOU1_HUMAN	74	111266	Hypoxia up-regulated protein 1 OS=Homo sapiens GN=HYOU1 PE=1 SV=1	0.30354	0.558508	-1.72004	-0.840349	-0.439847
sp|P43358|MAGA4_HUMAN	82	34877	Melanoma-associated antigen 4 OS=Homo sapiens GN=MAGEA4 PE=1 SV=2	0.975979	1.30033	-0.0350784	0.378882	-0.20698
sp|O43175|SERA_HUMAN	127	56614	D-3-phosphoglycerate dehydrogenase OS=Homo sapiens GN=PHGDH PE=1 SV=4	0.906958	0.796478	-0.140893	-0.328293	0.0937002
sp|O00629|IMA4_HUMAN	132	57851	Importin subunit alpha-4 OS=Homo sapiens GN=KPNA4 PE=1 SV=1	4.48485	1.5252	2.16506	0.609001	0.77803
sp|P29788|VTNC_MOUSE	125	54814	Vitronectin OS=Mus musculus GN=Vtn PE=1 SV=2	1.02096	0.431586	0.0299259	-1.21228	0.621103
sp|P29401|TKT_HUMAN	283	67835	Transketolase OS=Homo sapiens GN=TKT PE=1 SV=3	1.33882	1.43454	0.420967	0.520587	-0.04981
sp|P26638|SYSC_MOUSE	43	58352	Serine--tRNA ligase	0.610372	0.749566	-0.712238	-0.415873	-0.148183
sp|Q3TDN2|FAF2_MOUSE	83	52438	FAS-associated factor 2 OS=Mus musculus GN=Faf2 PE=2 SV=2	0.57462	1.0273	-0.79932	0.0388516	-0.419086
sp|P50395|GDIB_HUMAN	67	50631	Rab GDP dissociation inhibitor beta OS=Homo sapiens GN=GDI2 PE=1 SV=2	0.695164	0.661528	-0.524574	-0.596127	0.0357764
sp|P08113|ENPL_MOUSE	336	92418	Endoplasmin OS=Mus musculus GN=Hsp90b1 PE=1 SV=2	0.733674	1.26097	-0.44679	0.33453	-0.39066
sp|P07737|PROF1_HUMAN	474	15045	Profilin-1 OS=Homo sapiens GN=PFN1 PE=1 SV=2	1.19541	1.06112	0.257506	0.0855899	0.0859582
sp|P08107|HSP71_HUMAN	182	70009	Heat shock 70 kDa protein 1A/1B OS=Homo sapiens GN=HSPA1A PE=1 SV=5	1.03244	1.16347	0.0460582	0.21844	-0.0861909
sp|P19324|SERPH_MOUSE	172	46504	Serpin H1 OS=Mus musculus GN=Serpinh1 PE=1 SV=3	N/A	N/A	N/A	N/A	N/A
sp|P62314|SMD1_HUMAN	92	13273	Small nuclear ribonucleoprotein Sm D1 OS=Homo sapiens GN=SNRPD1 PE=1 SV=1	0.826782	1.2736	-0.27442	0.348916	-0.311668
sp|Q9JMH6|TRXR1_MOUSE	114	67042	Thioredoxin reductase 1	1.20743	0.902733	0.27194	-0.147628	0.209784
sp|P11277|SPTB1_HUMAN	66	246316	Spectrin beta chain	0.638991	0.916054	-0.646134	-0.126495	-0.259819
sp|P14625|ENPL_HUMAN	425	92411	Endoplasmin OS=Homo sapiens GN=HSP90B1 PE=1 SV=1	1.08786	1.06955	0.121495	0.0969976	0.0122485
sp|P22892|AP1G1_MOUSE	42	91292	AP-1 complex subunit gamma-1 OS=Mus musculus GN=Ap1g1 PE=1 SV=3	0.827953	1.60389	-0.272379	0.681575	-0.476977
sp|Q14974|IMB1_HUMAN	209	97108	Importin subunit beta-1 OS=Homo sapiens GN=KPNB1 PE=1 SV=2	0.873204	0.924847	-0.195609	-0.112713	-0.0414478
sp|Q9DCH4|EIF3F_MOUSE	126	37960	Eukaryotic translation initiation factor 3 subunit F OS=Mus musculus GN=Eif3f PE=1 SV=2	1.07096	0.569307	0.0989071	-0.812721	0.455814
sp|Q7TMM9|TBB2A_MOUSE	756	49875	Tubulin beta-2A chain OS=Mus musculus GN=Tubb2a PE=1 SV=1	1.11652	1.21031	0.159012	0.275375	-0.0581814
sp|P61981|1433G_HUMAN	232	28285	14-3-3 protein gamma OS=Homo sapiens GN=YWHAG PE=1 SV=2	0.644717	0.369625	-0.633262	-1.43587	0.401302
sp|Q99020|ROAA_MOUSE	60	30812	Heterogeneous nuclear ribonucleoprotein A/B OS=Mus musculus GN=Hnrnpab PE=1 SV=1	1.06205	1.16114	0.0868533	0.215541	-0.0643436
sp|Q8R081|HNRPL_MOUSE	341	63923	Heterogeneous nuclear ribonucleoprotein L OS=Mus musculus GN=Hnrnpl PE=1 SV=2	1.16326	1.15009	0.218171	0.201741	0.00821486
sp|P62304|RUXE_HUMAN	43	10797	Small nuclear ribonucleoprotein E OS=Homo sapiens GN=SNRPE PE=1 SV=1	0.999506	1.28035	-0.000713128	0.356542	-0.178628
sp|Q8BKC5|IPO5_MOUSE	144	123511	Importin-5 OS=Mus musculus GN=Ipo5 PE=1 SV=3	0.734625	0.847106	-0.44492	-0.239386	-0.102767
sp|P46783|RS10_HUMAN	97	18886	40S ribosomal protein S10 OS=Homo sapiens GN=RPS10 PE=1 SV=1	1.27934	1.01649	0.355403	0.0236013	0.165901
sp|Q02878|RL6_HUMAN	125	32708	60S ribosomal protein L6 OS=Homo sapiens GN=RPL6 PE=1 SV=3	1.24443	0.917196	0.315486	-0.124699	0.220092
sp|P13645|K1C10_HUMAN	67	58792	Keratin	3.23417	0.504631	1.6934	-0.9867	1.34005
sp|Q99NB9|SF3B1_MOUSE	119	145724	Splicing factor 3B subunit 1 OS=Mus musculus GN=Sf3b1 PE=1 SV=1	0.904618	0.85565	-0.14462	-0.224906	0.0401433
sp|P07814|SYEP_HUMAN	142	170483	Bifunctional glutamate/proline--tRNA ligase OS=Homo sapiens GN=EPRS PE=1 SV=5	0.893038	0.945371	-0.163206	-0.0810479	-0.0410792
sp|P62258|1433E_HUMAN	564	29155	14-3-3 protein epsilon OS=Homo sapiens GN=YWHAE PE=1 SV=1	1.7367	2.0741	0.796352	1.05249	-0.128068
sp|P04792|HSPB1_HUMAN	80	22768	Heat shock protein beta-1 OS=Homo sapiens GN=HSPB1 PE=1 SV=2	0.923082	1.24604	-0.115469	0.317352	-0.216411
sp|Q07666|KHDR1_HUMAN	76	48197	KH domain-containing	1.77202	0.784207	0.825392	-0.350693	0.588043
sp|Q9NR30|DDX21_HUMAN	76	87290	Nucleolar RNA helicase 2 OS=Homo sapiens GN=DDX21 PE=1 SV=5	1.34842	1.2461	0.43127	0.31742	0.0569252
sp|P07195|LDHB_HUMAN	417	36615	L-lactate dehydrogenase B chain OS=Homo sapiens GN=LDHB PE=1 SV=2	1.49954	1.56422	0.584522	0.645447	-0.0304623
sp|P62805|H4_HUMAN	446	11360	Histone H4 OS=Homo sapiens GN=HIST1H4A PE=1 SV=2	1.16176	1.05349	0.216307	0.0751701	0.0705687
sp|Q92616|GCN1L_HUMAN	96	292572	Translational activator GCN1 OS=Homo sapiens GN=GCN1L1 PE=1 SV=6	1.07557	0.799012	0.105103	-0.32371	0.214407
sp|Q6ZQ06|QN1_MOUSE	41	160757	Protein QN1 homolog OS=Mus musculus GN=Kiaa1009 PE=1 SV=2	0.808013	1.3267	-0.30755	0.407841	-0.357695
sp|Q96HE7|ERO1A_HUMAN	60	54358	ERO1-like protein alpha OS=Homo sapiens GN=ERO1L PE=1 SV=2	1.25267	1.36965	0.325002	0.453806	-0.0644016
sp|Q9UNM6|PSD13_HUMAN	88	42918	26S proteasome non-ATPase regulatory subunit 13 OS=Homo sapiens GN=PSMD13 PE=1 SV=2	0.453913	1.00607	-1.13951	0.00873582	-0.574124
sp|P04844|RPN2_HUMAN	109	69241	Dolichyl-diphosphooligosaccharide--protein glycosyltransferase subunit 2 OS=Homo sapiens GN=RPN2 PE=1 SV=3	0.984052	0.543117	-0.0231939	-0.880666	0.428736
sp|P56399|UBP5_MOUSE	56	95772	Ubiquitin carboxyl-terminal hydrolase 5 OS=Mus musculus GN=Usp5 PE=1 SV=1	0.849226	0.516612	-0.235779	-0.952846	0.358533
sp|Q7KZF4|SND1_HUMAN	110	101934	Staphylococcal nuclease domain-containing protein 1 OS=Homo sapiens GN=SND1 PE=1 SV=1	0.978005	1.41766	-0.0320869	0.503516	-0.267801
sp|P63244|GBLP_HUMAN	87	35055	Guanine nucleotide-binding protein subunit beta-2-like 1 OS=Homo sapiens GN=GNB2L1 PE=1 SV=3	0.860152	1.33254	-0.217337	0.414175	-0.315756
sp|Q9H3U1|UN45A_HUMAN	87	103011	Protein unc-45 homolog A OS=Homo sapiens GN=UNC45A PE=1 SV=1	0.563338	0.912315	-0.827926	-0.132396	-0.347765
sp|P61619|S61A1_HUMAN	260	52231	Protein transport protein Sec61 subunit alpha isoform 1 OS=Homo sapiens GN=SEC61A1 PE=1 SV=2	0.68511	1.28682	-0.545592	0.363806	-0.454699
sp|P11940|PABP1_HUMAN	77	70626	Polyadenylate-binding protein 1 OS=Homo sapiens GN=PABPC1 PE=1 SV=2	0.74871	1.44367	-0.41752	0.529743	-0.473632
sp|Q8NGZ5|OR2G2_HUMAN	56	35535	Olfactory receptor 2G2 OS=Homo sapiens GN=OR2G2 PE=2 SV=1	1.02312	1.06351	0.0329757	0.0888323	-0.0279283
sp|Q8K310|MATR3_MOUSE	233	94572	Matrin-3 OS=Mus musculus GN=Matr3 PE=1 SV=1	1.25736	1.42059	0.3304	0.506489	-0.0880445
sp|P26373|RL13_HUMAN	83	24247	60S ribosomal protein L13 OS=Homo sapiens GN=RPL13 PE=1 SV=4	1.38041	0.923002	0.465099	-0.115594	0.290347
sp|Q5T2N8|ATD3C_HUMAN	133	46350	ATPase family AAA domain-containing protein 3C OS=Homo sapiens GN=ATAD3C PE=1 SV=2	0.756067	0.714378	-0.403414	-0.485241	0.0409137
sp|P60981|DEST_HUMAN	46	18493	Destrin OS=Homo sapiens GN=DSTN PE=1 SV=3	1.02625	1.35325	0.0373819	0.436424	-0.199521
sp|Q8BP67|RL24_MOUSE	63	17768	60S ribosomal protein L24 OS=Mus musculus GN=Rpl24 PE=2 SV=2	0.971949	1	-0.041047	0	-0.0205235
sp|Q3V0K9|PLSI_MOUSE	41	70363	Plastin-1 OS=Mus musculus GN=Pls1 PE=2 SV=1	0.578389	0.639125	-0.789889	-0.645831	-0.072029
sp|P07724|ALBU_MOUSE	1826	68648	Serum albumin OS=Mus musculus GN=Alb PE=1 SV=3	0.50287	0.46296	-0.991744	-1.11104	0.0596481
sp|P62333|PRS10_HUMAN	60	44145	26S protease regulatory subunit 10B OS=Homo sapiens GN=PSMC6 PE=1 SV=1	0.776932	1.33969	-0.36414	0.421897	-0.393019
sp|Q99MN1|SYK_MOUSE	61	67796	Lysine--tRNA ligase OS=Mus musculus GN=Kars PE=1 SV=1	0.684007	1.21592	-0.547917	0.282049	-0.414983
sp|Q9Z1Q5|CLIC1_MOUSE	94	26996	Chloride intracellular channel protein 1 OS=Mus musculus GN=Clic1 PE=1 SV=3	1.07608	0.900573	0.105784	-0.151085	0.128434
sp|P00558|PGK1_HUMAN	357	44586	Phosphoglycerate kinase 1 OS=Homo sapiens GN=PGK1 PE=1 SV=3	1.55758	1.51541	0.639309	0.599709	0.0197999
