# Supplementary material for: Quantitative Proteomic Analysis of Human Lung Tumor Xenografts Treated with the Ectopic ATP Synthase Inhibitor Citreoviridin
Source: PLoS One. 2013 Aug 21;8(8):e70642. doi: 10.1371/journal.pone.0070642 (PMC3749231; doi:10.1371/journal.pone.0070642)
Supplement: Table S5 — Normalized data of the large-scale experiment obtained using normalization method 1 and method 2. S5-1: The S values of proteins identified in the large-scale experiment by using normalization method 1. S5-2: The protein abundance ratios C 2/C 1 and T 2/T 1 of proteins identified in the large-scale experiment by using normalization method 1. S5-3: The S values of proteins identified in the large-scale experiment by using normalization method 2. S5-4: The protein abundance ratios C 2/C 1 and T 2/T 1 of proteins identified in the large-scale experiment by using normalization method 2. (XLSX) [file pone.0070642.s010.xlsx]

## Sheet: S5-1
Table S5-1: The S values of proteins identified in the large-scale experiment by using normalization method 1.
Note:	The protein abundance ratios shown are normalized protein abundance ratios.
				Protein abundance ratio		Log2(protein abundance ratio)			Mean of S value	S.D. of S value
				T1/C1	T2/C2	Log2(T1/C1)	Log2(T2/C2)		0.005741	0.425629
Accession	Protein score	Protein mass	Description	116/114	117/115	Log2(116/114)	Log2(117/115)	S value
sp|P21399|ACOC_HUMAN	195	98337	Cytoplasmic aconitate hydratase OS=Homo sapiens GN=ACO1 PE=1 SV=3	1.48626	1.44604	0.571692	0.532104	0.0197939
sp|Q60605|MYL6_MOUSE	474	16919	Myosin light polypeptide 6 OS=Mus musculus GN=Myl6 PE=1 SV=3	0.872071	0.823793	-0.197483	-0.279646	0.0410817
sp|Q969Y2|GTPB3_HUMAN	108	52026	tRNA modification GTPase GTPBP3	1.3522	1.53655	0.435304	0.619693	-0.0921944
sp|Q8R050|ERF3A_MOUSE	462	55675	Eukaryotic peptide chain release factor GTP-binding subunit ERF3A OS=Mus musculus GN=Gspt1 PE=1 SV=1	0.890347	0.744155	-0.16756	-0.426325	0.129382
sp|Q6NVF9|CPSF6_MOUSE	371	59116	Cleavage and polyadenylation specificity factor subunit 6 OS=Mus musculus GN=Cpsf6 PE=1 SV=1	0.898799	0.661146	-0.15393	-0.59696	0.221515
sp|P61247|RS3A_HUMAN	2557	29926	40S ribosomal protein S3a OS=Homo sapiens GN=RPS3A PE=1 SV=2	1.02142	0.763986	0.0305712	-0.388381	0.209476
sp|Q9UBB6|NCDN_HUMAN	106	78814	Neurochondrin OS=Homo sapiens GN=NCDN PE=1 SV=1	1.29523	0.761054	0.373214	-0.393929	0.383572
sp|P38935|SMBP2_HUMAN	36	109082	DNA-binding protein SMUBP-2 OS=Homo sapiens GN=IGHMBP2 PE=1 SV=3	N/A	N/A	N/A	N/A	N/A
sp|P34949|MPI_HUMAN	126	46626	Mannose-6-phosphate isomerase OS=Homo sapiens GN=MPI PE=1 SV=2	1.38116	0.971489	0.465876	-0.0417309	0.253803
sp|Q99PL5|RRBP1_MOUSE	48	172776	Ribosome-binding protein 1 OS=Mus musculus GN=Rrbp1 PE=2 SV=2	1.67188	1.34569	0.741473	0.428342	0.156566
sp|P26196|DDX6_HUMAN	444	54382	Probable ATP-dependent RNA helicase DDX6 OS=Homo sapiens GN=DDX6 PE=1 SV=2	0.815087	0.876105	-0.294975	-0.190824	-0.0520752
sp|P57088|TMM33_HUMAN	276	27960	Transmembrane protein 33 OS=Homo sapiens GN=TMEM33 PE=1 SV=2	0.757234	0.415343	-0.401188	-1.26762	0.433218
sp|Q9CRA5|GOLP3_MOUSE	120	33731	Golgi phosphoprotein 3 OS=Mus musculus GN=Golph3 PE=2 SV=1	0.715759	0.772802	-0.482454	-0.37183	-0.055312
sp|Q9JJI8|RL38_MOUSE	419	8199	60S ribosomal protein L38 OS=Mus musculus GN=Rpl38 PE=2 SV=3	1.27935	0.963956	0.355413	-0.0529612	0.204187
sp|P24534|EF1B_HUMAN	433	24748	Elongation factor 1-beta OS=Homo sapiens GN=EEF1B2 PE=1 SV=3	0.804266	0.815914	-0.314256	-0.293511	-0.0103722
sp|Q8NFA0|UBP32_HUMAN	146	181540	Ubiquitin carboxyl-terminal hydrolase 32 OS=Homo sapiens GN=USP32 PE=1 SV=1	1.67231	0.478794	0.741846	-1.06252	0.902185
sp|P07741|APT_HUMAN	248	19595	Adenine phosphoribosyltransferase OS=Homo sapiens GN=APRT PE=1 SV=2	1.06313	0.888676	0.0883227	-0.170271	0.129297
sp|Q15942|ZYX_HUMAN	528	61238	Zyxin OS=Homo sapiens GN=ZYX PE=1 SV=1	0.68206	2.83326	-0.552029	1.50246	-1.02725
sp|P10126|EF1A1_MOUSE	7141	50082	Elongation factor 1-alpha 1 OS=Mus musculus GN=Eef1a1 PE=1 SV=3	1.56324	1.84478	0.644544	0.883445	-0.11945
sp|Q16543|CDC37_HUMAN	315	44440	Hsp90 co-chaperone Cdc37 OS=Homo sapiens GN=CDC37 PE=1 SV=1	1.09832	0.993051	0.135296	-0.0100609	0.0726785
sp|Q9BRR6|ADPGK_HUMAN	164	54055	ADP-dependent glucokinase OS=Homo sapiens GN=ADPGK PE=1 SV=1	1.13861	1.02291	0.187268	0.0326854	0.0772912
sp|Q96HR9|REEP6_HUMAN	66	20720	Receptor expression-enhancing protein 6 OS=Homo sapiens GN=REEP6 PE=1 SV=1	1.26625	1.45857	0.340562	0.544556	-0.101997
sp|Q15067|ACOX1_HUMAN	77	74376	Peroxisomal acyl-coenzyme A oxidase 1 OS=Homo sapiens GN=ACOX1 PE=1 SV=3	0.133331	0.408552	-2.90692	-1.29141	-0.807756
sp|Q9BT73|PSMG3_HUMAN	84	13096	Proteasome assembly chaperone 3 OS=Homo sapiens GN=PSMG3 PE=1 SV=1	1.265	0.5349	0.339133	-0.90266	0.620896
sp|Q14789|GOGB1_HUMAN	41	375790	Golgin subfamily B member 1 OS=Homo sapiens GN=GOLGB1 PE=1 SV=2	0.600548	1.20009	-0.735648	0.263145	-0.499397
sp|P23610|F8I2_HUMAN	43	39079	Factor VIII intron 22 protein OS=Homo sapiens GN=F8A1 PE=1 SV=2	2.81836	0.367645	1.49486	-1.44362	1.46924
sp|P18124|RL7_HUMAN	979	29207	60S ribosomal protein L7 OS=Homo sapiens GN=RPL7 PE=1 SV=1	1.00608	0.810537	0.00873957	-0.303051	0.155895
sp|P02649|APOE_HUMAN	103	36132	Apolipoprotein E OS=Homo sapiens GN=APOE PE=1 SV=1	0.466298	1.40417	-1.10068	0.489721	-0.795198
sp|P54619|AAKG1_HUMAN	346	37556	5'-AMP-activated protein kinase subunit gamma-1 OS=Homo sapiens GN=PRKAG1 PE=1 SV=1	0.922307	0.842466	-0.116681	-0.24731	0.0653148
sp|P05023|AT1A1_HUMAN	2093	112824	Sodium/potassium-transporting ATPase subunit alpha-1 OS=Homo sapiens GN=ATP1A1 PE=1 SV=1	1.09548	0.67784	0.13156	-0.560982	0.346271
sp|Q3THE2|ML12B_MOUSE	480	19767	Myosin regulatory light chain 12B OS=Mus musculus GN=Myl12b PE=1 SV=2	0.861527	1.06058	-0.215032	0.0848523	-0.149942
sp|Q8C3P7|MTA70_MOUSE	51	64576	N6-adenosine-methyltransferase 70 kDa subunit OS=Mus musculus GN=Mettl3 PE=2 SV=2	1.47803	1.69547	0.563673	0.761687	-0.0990073
sp|Q9UBC2|EP15R_HUMAN	46	94197	Epidermal growth factor receptor substrate 15-like 1 OS=Homo sapiens GN=EPS15L1 PE=1 SV=1	1.25344	0.794917	0.32589	-0.331123	0.328507
sp|Q6PKG0|LARP1_HUMAN	303	123434	La-related protein 1 OS=Homo sapiens GN=LARP1 PE=1 SV=2	0.693035	0.718202	-0.529	-0.477538	-0.0257314
sp|Q14376|GALE_HUMAN	62	38257	UDP-glucose 4-epimerase OS=Homo sapiens GN=GALE PE=1 SV=2	0.952746	0.513905	-0.0698365	-0.960426	0.445295
sp|Q9ET30|TM9S3_MOUSE	69	67500	Transmembrane 9 superfamily member 3 OS=Mus musculus GN=Tm9sf3 PE=1 SV=1	0.938205	0.697059	-0.0920243	-0.520648	0.214312
sp|Q9H4A4|AMPB_HUMAN	71	72549	Aminopeptidase B OS=Homo sapiens GN=RNPEP PE=1 SV=2	3.13249	1.11298	1.64731	0.154421	0.746445
sp|P62277|RS13_HUMAN	1064	17212	40S ribosomal protein S13 OS=Homo sapiens GN=RPS13 PE=1 SV=2	1.17636	1.00497	0.234332	0.00715114	0.11359
sp|P60709|ACTB_HUMAN	19473	41710	Actin	0.935912	0.773737	-0.0955556	-0.370084	0.137264
sp|Q9C0B1|FTO_HUMAN	171	58245	Alpha-ketoglutarate-dependent dioxygenase FTO OS=Homo sapiens GN=FTO PE=1 SV=3	1.48578	1.06434	0.57122	0.0899635	0.240628
sp|P97493|THIOM_MOUSE	79	18244	Thioredoxin	1.46731	1.22202	0.553172	0.289272	0.13195
sp|Q9CQE8|CN166_MOUSE	248	28135	UPF0568 protein C14orf166 homolog OS=Mus musculus PE=2 SV=1	1.08314	0.793387	0.11522	-0.333903	0.224562
sp|Q9H299|SH3L3_HUMAN	97	10431	SH3 domain-binding glutamic acid-rich-like protein 3 OS=Homo sapiens GN=SH3BGRL3 PE=1 SV=1	1.35239	1.76662	0.435511	0.820996	-0.192743
sp|Q53GS9|SNUT2_HUMAN	281	65340	U4/U6.U5 tri-snRNP-associated protein 2 OS=Homo sapiens GN=USP39 PE=1 SV=2	1.00949	0.647601	0.0136258	-0.626822	0.320224
sp|Q9UHY1|NRBP_HUMAN	132	59807	Nuclear receptor-binding protein OS=Homo sapiens GN=NRBP1 PE=1 SV=1	1.21638	0.755585	0.282591	-0.404334	0.343462
sp|P43304|GPDM_HUMAN	379	80802	Glycerol-3-phosphate dehydrogenase	1.03353	0.969034	0.047583	-0.045381	0.046482
sp|Q96AA3|RFT1_HUMAN	64	60296	Protein RFT1 homolog OS=Homo sapiens GN=RFT1 PE=1 SV=1	1.50897	0.932489	0.593565	-0.100841	0.347203
sp|Q13057|COASY_HUMAN	68	62290	Bifunctional coenzyme A synthase OS=Homo sapiens GN=COASY PE=1 SV=4	0.873761	0.36331	-0.194689	-1.46073	0.633019
sp|Q15642|CIP4_HUMAN	51	68310	Cdc42-interacting protein 4 OS=Homo sapiens GN=TRIP10 PE=1 SV=3	0.978852	0.814265	-0.0308377	-0.296429	0.132796
sp|P22570|ADRO_HUMAN	304	53803	NADPH:adrenodoxin oxidoreductase	1.17087	1.18613	0.227575	0.246265	-0.0093451
sp|P20042|IF2B_HUMAN	284	38364	Eukaryotic translation initiation factor 2 subunit 2 OS=Homo sapiens GN=EIF2S2 PE=1 SV=2	0.991017	0.935464	-0.0130183	-0.0962461	0.0416139
sp|O75439|MPPB_HUMAN	1029	54331	Mitochondrial-processing peptidase subunit beta OS=Homo sapiens GN=PMPCB PE=1 SV=2	1.11234	1.03126	0.153595	0.0444052	0.0545949
sp|P18858|DNLI1_HUMAN	162	101673	DNA ligase 1 OS=Homo sapiens GN=LIG1 PE=1 SV=1	1.30935	0.520951	0.388855	-0.940779	0.664817
sp|O43399|TPD54_HUMAN	172	22224	Tumor protein D54 OS=Homo sapiens GN=TPD52L2 PE=1 SV=2	1.55301	1.5465	0.635066	0.629008	0.00302893
sp|Q14145|KEAP1_HUMAN	43	69621	Kelch-like ECH-associated protein 1 OS=Homo sapiens GN=KEAP1 PE=1 SV=2	0.632786	1.08499	-0.660211	0.117688	-0.38895
sp|Q14978|NOLC1_HUMAN	387	73560	Nucleolar and coiled-body phosphoprotein 1 OS=Homo sapiens GN=NOLC1 PE=1 SV=2	1.51736	1.2239	0.601567	0.291482	0.155042
sp|Q9BZE4|NOG1_HUMAN	858	73918	Nucleolar GTP-binding protein 1 OS=Homo sapiens GN=GTPBP4 PE=1 SV=3	1.10356	0.688633	0.14217	-0.538192	0.340181
sp|O88738|BIRC6_MOUSE	68	531833	Baculoviral IAP repeat-containing protein 6 OS=Mus musculus GN=Birc6 PE=1 SV=2	1.98195	0.571539	0.98692	-0.807076	0.896998
sp|Q2M389|WASH7_HUMAN	82	136316	WASH complex subunit 7 OS=Homo sapiens GN=KIAA1033 PE=1 SV=2	0.962512	1.0407	-0.0551237	0.0575588	-0.0563412
sp|Q9D964|GATM_MOUSE	42	48266	Glycine amidinotransferase	N/A	N/A	N/A	N/A	N/A
sp|P22830|HEMH_HUMAN	104	47832	Ferrochelatase	1.8612	0.716486	0.896234	-0.480989	0.688612
sp|B2RY56|RBM25_MOUSE	379	99865	RNA-binding protein 25 OS=Mus musculus GN=Rbm25 PE=1 SV=1	1.31857	1.12592	0.398972	0.171103	0.113935
sp|P46782|RS5_HUMAN	629	22862	40S ribosomal protein S5 OS=Homo sapiens GN=RPS5 PE=1 SV=4	0.986194	0.717618	-0.020056	-0.478713	0.229328
sp|Q9JHS4|CLPX_MOUSE	79	69186	ATP-dependent Clp protease ATP-binding subunit clpX-like	0.822971	0.909458	-0.281086	-0.136921	-0.0720826
sp|P07477|TRY1_HUMAN	153	26541	Trypsin-1 OS=Homo sapiens GN=PRSS1 PE=1 SV=1	1.26517	1.01988	0.339327	0.0283966	0.155465
sp|O15382|BCAT2_HUMAN	62	44259	Branched-chain-amino-acid aminotransferase	1.31014	1.23492	0.389718	0.30442	0.0426487
sp|P26641|EF1G_HUMAN	3742	50087	Elongation factor 1-gamma OS=Homo sapiens GN=EEF1G PE=1 SV=3	1.03916	0.677049	0.0554141	-0.562668	0.309041
sp|P84084|ARF5_MOUSE	888	20517	ADP-ribosylation factor 5 OS=Mus musculus GN=Arf5 PE=2 SV=2	0.571949	0.617507	-0.80604	-0.695472	-0.0552842
sp|Q99661|KIF2C_HUMAN	207	81261	Kinesin-like protein KIF2C OS=Homo sapiens GN=KIF2C PE=1 SV=2	0.987987	0.658055	-0.0174358	-0.603719	0.293142
sp|P10451|OSTP_HUMAN	105	35401	Osteopontin OS=Homo sapiens GN=SPP1 PE=1 SV=1	0.817533	0.535147	-0.290651	-0.901992	0.30567
sp|Q01518|CAP1_HUMAN	1150	51869	Adenylyl cyclase-associated protein 1 OS=Homo sapiens GN=CAP1 PE=1 SV=5	1.56268	1.49897	0.644026	0.583966	0.03003
sp|P51784|UBP11_HUMAN	290	109747	Ubiquitin carboxyl-terminal hydrolase 11 OS=Homo sapiens GN=USP11 PE=1 SV=3	1.45973	1.11318	0.545701	0.154681	0.19551
sp|Q13451|FKBP5_HUMAN	142	51180	Peptidyl-prolyl cis-trans isomerase FKBP5 OS=Homo sapiens GN=FKBP5 PE=1 SV=2	0.777913	1.28527	-0.36232	0.362073	-0.362196
sp|Q9CWK8|SNX2_MOUSE	92	58435	Sorting nexin-2 OS=Mus musculus GN=Snx2 PE=1 SV=2	0.64578	1.20079	-0.630885	0.263985	-0.447435
sp|P08207|S10AA_MOUSE	78	11179	Protein S100-A10 OS=Mus musculus GN=S100a10 PE=2 SV=2	0.840216	0.683086	-0.251168	-0.549862	0.149347
sp|Q9UJV9|DDX41_HUMAN	165	69793	Probable ATP-dependent RNA helicase DDX41 OS=Homo sapiens GN=DDX41 PE=1 SV=2	1.16068	0.614191	0.214968	-0.70324	0.459104
sp|Q9UL46|PSME2_HUMAN	485	27384	Proteasome activator complex subunit 2 OS=Homo sapiens GN=PSME2 PE=1 SV=4	1.38678	2.11868	0.471737	1.08317	-0.305715
sp|Q9NTZ6|RBM12_HUMAN	111	97333	RNA-binding protein 12 OS=Homo sapiens GN=RBM12 PE=1 SV=1	1.18562	0.74805	0.245641	-0.418794	0.332217
sp|Q9H3G5|CPVL_HUMAN	84	54129	Probable serine carboxypeptidase CPVL OS=Homo sapiens GN=CPVL PE=1 SV=2	1.02151	1.00101	0.030706	0.00145384	0.0146261
sp|Q8CCS6|PABP2_MOUSE	70	32277	Polyadenylate-binding protein 2 OS=Mus musculus GN=Pabpn1 PE=2 SV=3	0.922561	1.00393	-0.116283	0.00565417	-0.0609688
sp|P35276|RAB3D_MOUSE	140	24401	Ras-related protein Rab-3D OS=Mus musculus GN=Rab3d PE=1 SV=1	1.04881	0.921723	0.068755	-0.117595	0.093175
sp|P14131|RS16_MOUSE	705	16435	40S ribosomal protein S16 OS=Mus musculus GN=Rps16 PE=2 SV=4	0.924833	0.796706	-0.112735	-0.327881	0.107573
sp|O60568|PLOD3_HUMAN	261	84731	Procollagen-lysine	0.858947	1.07738	-0.219359	0.10753	-0.163444
sp|Q9Z1G4|VPP1_MOUSE	56	96404	V-type proton ATPase 116 kDa subunit a isoform 1 OS=Mus musculus GN=Atp6v0a1 PE=1 SV=3	0.889774	0.662279	-0.168489	-0.594488	0.213
sp|P41223|BUD31_HUMAN	264	16989	Protein BUD31 homolog OS=Homo sapiens GN=BUD31 PE=1 SV=2	1.04495	0.786853	0.063427	-0.345833	0.20463
sp|Q9CZS1|AL1B1_MOUSE	138	57516	Aldehyde dehydrogenase X	1.08626	1.1187	0.119373	0.161826	-0.0212265
sp|P53634|CATC_HUMAN	79	51820	Dipeptidyl peptidase 1 OS=Homo sapiens GN=CTSC PE=1 SV=2	0.439431	0.416642	-1.18629	-1.26312	0.0384141
sp|Q8IVF7|FMNL3_HUMAN	69	117139	Formin-like protein 3 OS=Homo sapiens GN=FMNL3 PE=1 SV=3	0.559761	1.99947	-0.837118	0.999618	-0.918368
sp|P08226|APOE_MOUSE	513	35844	Apolipoprotein E OS=Mus musculus GN=Apoe PE=1 SV=2	0.624511	0.848013	-0.679202	-0.237842	-0.22068
sp|Q02880|TOP2B_HUMAN	1596	183152	DNA topoisomerase 2-beta OS=Homo sapiens GN=TOP2B PE=1 SV=3	0.970148	1.09155	-0.0437235	0.126381	-0.0850525
sp|Q8CI71|CC132_MOUSE	80	111104	Coiled-coil domain-containing protein 132 OS=Mus musculus GN=Ccdc132 PE=1 SV=2	0.893004	0.566471	-0.163261	-0.819927	0.328333
sp|P29083|T2EA_HUMAN	51	49421	General transcription factor IIE subunit 1 OS=Homo sapiens GN=GTF2E1 PE=1 SV=2	N/A	N/A	N/A	N/A	N/A
sp|Q13247|SRSF6_HUMAN	223	39563	Serine/arginine-rich splicing factor 6 OS=Homo sapiens GN=SRSF6 PE=1 SV=2	0.798882	1.00483	-0.323945	0.00694482	-0.165445
sp|Q9BWS9|CHID1_HUMAN	74	44912	Chitinase domain-containing protein 1 OS=Homo sapiens GN=CHID1 PE=1 SV=1	1.77804	0.437517	0.830284	-1.19259	1.01144
sp|Q5SSL4|ABR_MOUSE	83	97605	Active breakpoint cluster region-related protein OS=Mus musculus GN=Abr PE=2 SV=1	N/A	N/A	N/A	N/A	N/A
sp|Q9ULX3|NOB1_HUMAN	104	46646	RNA-binding protein NOB1 OS=Homo sapiens GN=NOB1 PE=1 SV=1	1.27774	0.65374	0.353588	-0.613212	0.4834
sp|Q01130|SRSF2_HUMAN	273	25461	Serine/arginine-rich splicing factor 2 OS=Homo sapiens GN=SRSF2 PE=1 SV=4	1.11942	0.594533	0.162745	-0.750171	0.456458
sp|Q9UBN7|HDAC6_HUMAN	306	131336	Histone deacetylase 6 OS=Homo sapiens GN=HDAC6 PE=1 SV=2	2.49534	1.19662	1.31924	0.258963	0.530138
sp|O76003|GLRX3_HUMAN	145	37408	Glutaredoxin-3 OS=Homo sapiens GN=GLRX3 PE=1 SV=2	1.1275	0.661523	0.173123	-0.596138	0.38463
sp|P08133|ANXA6_HUMAN	1715	75826	Annexin A6 OS=Homo sapiens GN=ANXA6 PE=1 SV=3	0.763907	0.77508	-0.388531	-0.367583	-0.0104743
sp|B1AVY7|KI16B_MOUSE	43	149965	Kinesin-like protein KIF16B OS=Mus musculus GN=Kif16b PE=1 SV=1	4.00593	1.6986	2.00214	0.76435	0.618894
sp|O75362|ZN217_HUMAN	61	115199	Zinc finger protein 217 OS=Homo sapiens GN=ZNF217 PE=1 SV=1	0.628342	0.786561	-0.670378	-0.346369	-0.162005
sp|Q923G2|RPAB3_MOUSE	216	17132	DNA-directed RNA polymerases I	1.01457	0.67159	0.0208694	-0.574347	0.297608
sp|P62834|RAP1A_HUMAN	522	20974	Ras-related protein Rap-1A OS=Homo sapiens GN=RAP1A PE=1 SV=1	1.04342	0.660239	0.0613236	-0.598939	0.330131
sp|P14576|SRP54_MOUSE	143	55684	Signal recognition particle 54 kDa protein OS=Mus musculus GN=Srp54 PE=1 SV=2	0.897383	1.07303	-0.156204	0.101697	-0.128951
sp|P62750|RL23A_HUMAN	415	17684	60S ribosomal protein L23a OS=Homo sapiens GN=RPL23A PE=1 SV=1	1.54776	1.00491	0.630184	0.00706005	0.311562
sp|Q9Y673|ALG5_HUMAN	100	36922	Dolichyl-phosphate beta-glucosyltransferase OS=Homo sapiens GN=ALG5 PE=1 SV=1	0.584232	0.893218	-0.775387	-0.162916	-0.306235
sp|Q9BXR0|TGT_HUMAN	241	44019	Queuine tRNA-ribosyltransferase OS=Homo sapiens GN=QTRT1 PE=1 SV=3	N/A	N/A	N/A	N/A	N/A
sp|O09106|HDAC1_MOUSE	280	55040	Histone deacetylase 1 OS=Mus musculus GN=Hdac1 PE=1 SV=1	1.20341	0.93185	0.267126	-0.101831	0.184479
sp|P05213|TBA1B_MOUSE	11597	50120	Tubulin alpha-1B chain OS=Mus musculus GN=Tuba1b PE=1 SV=2	0.800171	0.661045	-0.321619	-0.597179	0.13778
sp|Q99733|NP1L4_HUMAN	492	42797	Nucleosome assembly protein 1-like 4 OS=Homo sapiens GN=NAP1L4 PE=1 SV=1	0.870999	0.8442	-0.199257	-0.244343	0.0225433
sp|Q9NPD3|EXOS4_HUMAN	87	26366	Exosome complex component RRP41 OS=Homo sapiens GN=EXOSC4 PE=1 SV=3	1.24706	0.7012	0.318529	-0.512103	0.415316
sp|P49736|MCM2_HUMAN	812	101832	DNA replication licensing factor MCM2 OS=Homo sapiens GN=MCM2 PE=1 SV=4	0.836742	0.793062	-0.257145	-0.334495	0.0386748
sp|Q9P0J7|KCMF1_HUMAN	177	41919	E3 ubiquitin-protein ligase KCMF1 OS=Homo sapiens GN=KCMF1 PE=1 SV=2	1.18698	1.0379	0.247297	0.0536644	0.0968162
sp|Q8CA72|GAN_MOUSE	115	67627	Gigaxonin OS=Mus musculus GN=Gan PE=1 SV=2	0.968566	0.25171	-0.0460781	-1.99017	0.972044
sp|Q60875|ARHG2_MOUSE	77	111905	Rho guanine nucleotide exchange factor 2 OS=Mus musculus GN=Arhgef2 PE=1 SV=4	0.409073	0.828201	-1.28957	-0.271947	-0.508812
sp|P49753|ACOT2_HUMAN	270	53185	Acyl-coenzyme A thioesterase 2	1.25793	0.765901	0.331048	-0.38477	0.357909
sp|Q62188|DPYL3_MOUSE	281	61897	Dihydropyrimidinase-related protein 3 OS=Mus musculus GN=Dpysl3 PE=1 SV=1	1.76747	0.97173	0.821688	-0.0413729	0.43153
sp|Q9D1R9|RL34_MOUSE	98	13284	60S ribosomal protein L34 OS=Mus musculus GN=Rpl34 PE=3 SV=2	1.03561	0.840434	0.0504784	-0.250794	0.150636
sp|Q06265|EXOS9_HUMAN	156	48918	Exosome complex component RRP45 OS=Homo sapiens GN=EXOSC9 PE=1 SV=3	1.04156	0.742299	0.0587396	-0.429928	0.244334
sp|Q8IVF2|AHNK2_HUMAN	42	616242	Protein AHNAK2 OS=Homo sapiens GN=AHNAK2 PE=1 SV=2	0.820486	0.641635	-0.285449	-0.640176	0.177363
sp|P23921|RIR1_HUMAN	52	90013	Ribonucleoside-diphosphate reductase large subunit OS=Homo sapiens GN=RRM1 PE=1 SV=1	2.06042	0.857373	1.04294	-0.222005	0.632471
sp|Q91YN9|BAG2_MOUSE	204	23459	BAG family molecular chaperone regulator 2 OS=Mus musculus GN=Bag2 PE=1 SV=1	0.51387	1.11315	-0.960524	0.154642	-0.557583
sp|Q9D7M8|RPB4_MOUSE	137	16301	DNA-directed RNA polymerase II subunit RPB4 OS=Mus musculus GN=Polr2d PE=2 SV=2	1.30418	1.69386	0.383146	0.760317	-0.188586
sp|Q04941|PLP2_HUMAN	56	16680	Proteolipid protein 2 OS=Homo sapiens GN=PLP2 PE=1 SV=1	1.39412	1.33668	0.479352	0.418654	0.0303491
sp|Q13561|DCTN2_HUMAN	330	44204	Dynactin subunit 2 OS=Homo sapiens GN=DCTN2 PE=1 SV=4	1.23181	1.02795	0.300774	0.0397715	0.130501
sp|Q14974|IMB1_HUMAN	3255	97108	Importin subunit beta-1 OS=Homo sapiens GN=KPNB1 PE=1 SV=2	0.986263	0.670875	-0.0199556	-0.575883	0.277964
sp|P53657|KPYR_MOUSE	167	62270	Pyruvate kinase isozymes R/L OS=Mus musculus GN=Pklr PE=2 SV=1	0.806473	1.50311	-0.310302	0.587949	-0.449126
sp|P46063|RECQ1_HUMAN	737	73410	ATP-dependent DNA helicase Q1 OS=Homo sapiens GN=RECQL PE=1 SV=3	0.946462	0.799202	-0.0793839	-0.323368	0.121992
sp|Q9UBB9|TFP11_HUMAN	283	96758	Tuftelin-interacting protein 11 OS=Homo sapiens GN=TFIP11 PE=1 SV=1	0.895964	0.93112	-0.158487	-0.102961	-0.0277633
sp|Q8IYB3|SRRM1_HUMAN	205	102274	Serine/arginine repetitive matrix protein 1 OS=Homo sapiens GN=SRRM1 PE=1 SV=2	1.06114	0.743228	0.0856135	-0.428123	0.256868
sp|P49593|PPM1F_HUMAN	280	49800	Protein phosphatase 1F OS=Homo sapiens GN=PPM1F PE=1 SV=3	1.60699	1.03058	0.684357	0.0434493	0.320454
sp|Q9NPH2|INO1_HUMAN	354	61029	Inositol-3-phosphate synthase 1 OS=Homo sapiens GN=ISYNA1 PE=1 SV=1	2.24459	1.83651	1.16645	0.876967	0.144743
sp|P11679|K2C8_MOUSE	185	54531	Keratin	6.39906	2.47526	2.67786	1.30758	0.685139
sp|Q9BRG1|VPS25_HUMAN	118	20735	Vacuolar protein-sorting-associated protein 25 OS=Homo sapiens GN=VPS25 PE=1 SV=1	0.714626	1.14106	-0.48474	0.190373	-0.337556
sp|P62136|PP1A_HUMAN	580	37488	Serine/threonine-protein phosphatase PP1-alpha catalytic subunit OS=Homo sapiens GN=PPP1CA PE=1 SV=1	0.955438	0.902244	-0.0657656	-0.148411	0.0413226
sp|Q9BXS5|AP1M1_HUMAN	327	48556	AP-1 complex subunit mu-1 OS=Homo sapiens GN=AP1M1 PE=1 SV=3	1.06448	0.748483	0.0901431	-0.417959	0.254051
sp|P49419|AL7A1_HUMAN	638	58450	Alpha-aminoadipic semialdehyde dehydrogenase OS=Homo sapiens GN=ALDH7A1 PE=1 SV=5	0.99216	0.970296	-0.0113557	-0.0435034	0.0160739
sp|P62962|PROF1_MOUSE	638	14948	Profilin-1 OS=Mus musculus GN=Pfn1 PE=1 SV=2	0.578106	2.95093	-0.790593	1.56117	-1.17588
sp|Q58FF6|H90B4_HUMAN	791	58228	Putative heat shock protein HSP 90-beta 4 OS=Homo sapiens GN=HSP90AB4P PE=5 SV=1	1.14991	0.972444	0.201517	-0.040313	0.120915
sp|Q5SRE5|NU188_HUMAN	164	195917	Nucleoporin NUP188 homolog OS=Homo sapiens GN=NUP188 PE=1 SV=1	0.856927	0.877913	-0.222756	-0.187849	-0.0174534
sp|P37268|FDFT_HUMAN	148	48084	Squalene synthase OS=Homo sapiens GN=FDFT1 PE=1 SV=1	0.613213	0.659528	-0.705539	-0.600495	-0.0525222
sp|P21281|VATB2_HUMAN	524	56465	V-type proton ATPase subunit B	0.917657	1.11677	-0.123973	0.159328	-0.14165
sp|Q8TCD5|NT5C_HUMAN	107	23368	5'(3')-deoxyribonucleotidase	N/A	N/A	N/A	N/A	N/A
sp|Q8NGA1|OR1M1_HUMAN	75	34816	Olfactory receptor 1M1 OS=Homo sapiens GN=OR1M1 PE=2 SV=1	0.783616	0.396901	-0.351782	-1.33315	0.490684
sp|O43776|SYNC_HUMAN	224	62903	Asparagine--tRNA ligase	1.18706	0.887646	0.247398	-0.171943	0.20967
sp|Q8N8S7|ENAH_HUMAN	222	66470	Protein enabled homolog OS=Homo sapiens GN=ENAH PE=1 SV=2	1.51005	0.91771	0.594593	-0.12389	0.359241
sp|P22234|PUR6_HUMAN	1203	47049	Multifunctional protein ADE2 OS=Homo sapiens GN=PAICS PE=1 SV=3	1.69395	1.23396	0.760391	0.303297	0.228547
sp|Q8NE71|ABCF1_HUMAN	412	95866	ATP-binding cassette sub-family F member 1 OS=Homo sapiens GN=ABCF1 PE=1 SV=2	0.904589	0.748807	-0.144666	-0.417334	0.136334
sp|P53618|COPB_HUMAN	1487	107074	Coatomer subunit beta OS=Homo sapiens GN=COPB1 PE=1 SV=3	0.846874	0.763214	-0.23978	-0.389841	0.0750304
sp|Q9UI26|IPO11_HUMAN	751	112463	Importin-11 OS=Homo sapiens GN=IPO11 PE=1 SV=1	1.06479	0.757702	0.0905721	-0.400298	0.245435
sp|Q99943|PLCA_HUMAN	148	31696	1-acyl-sn-glycerol-3-phosphate acyltransferase alpha OS=Homo sapiens GN=AGPAT1 PE=2 SV=2	0.526965	0.636831	-0.924222	-0.651018	-0.136602
sp|Q9P2I0|CPSF2_HUMAN	302	88431	Cleavage and polyadenylation specificity factor subunit 2 OS=Homo sapiens GN=CPSF2 PE=1 SV=2	0.848323	0.972102	-0.237315	-0.0408204	-0.0982474
sp|Q13263|TIF1B_HUMAN	401	88493	Transcription intermediary factor 1-beta OS=Homo sapiens GN=TRIM28 PE=1 SV=5	1.12277	1.03182	0.167061	0.0451929	0.060934
sp|Q02218|ODO1_HUMAN	573	115861	2-oxoglutarate dehydrogenase	0.883333	1.01543	-0.178971	0.0220909	-0.100531
sp|Q99NB9|SF3B1_MOUSE	2572	145724	Splicing factor 3B subunit 1 OS=Mus musculus GN=Sf3b1 PE=1 SV=1	1.02794	0.869687	0.0397598	-0.201432	0.120596
sp|Q99JY9|ARP3_MOUSE	854	47327	Actin-related protein 3 OS=Mus musculus GN=Actr3 PE=1 SV=3	0.856804	1.33789	-0.222963	0.419961	-0.321462
sp|Q9P2R7|SUCB1_HUMAN	78	50285	Succinyl-CoA ligase [ADP-forming] subunit beta	0.510836	1.74009	-0.969068	0.799162	-0.884115
sp|P49748|ACADV_HUMAN	670	70345	Very long-chain specific acyl-CoA dehydrogenase	1.02159	1.01257	0.0308164	0.0180266	0.00639491
sp|P05455|LA_HUMAN	1484	46808	Lupus La protein OS=Homo sapiens GN=SSB PE=1 SV=2	1.04632	0.803714	0.0653229	-0.315246	0.190284
sp|P22392|NDKB_HUMAN	1398	17287	Nucleoside diphosphate kinase B OS=Homo sapiens GN=NME2 PE=1 SV=1	2.19485	1.50444	1.13412	0.589225	0.272448
sp|A2AKX3|SETX_MOUSE	55	297401	Probable helicase senataxin OS=Mus musculus GN=Setx PE=2 SV=1	0.989701	0.964861	-0.0149357	-0.0516073	0.0183358
sp|Q8NGZ5|OR2G2_HUMAN	117	35535	Olfactory receptor 2G2 OS=Homo sapiens GN=OR2G2 PE=2 SV=1	0.960688	0.427595	-0.0578599	-1.22568	0.583912
sp|Q15833|STXB2_HUMAN	163	66410	Syntaxin-binding protein 2 OS=Homo sapiens GN=STXBP2 PE=1 SV=2	1.03386	0.758783	0.0480423	-0.39824	0.223141
sp|Q9BQA1|MEP50_HUMAN	581	36701	Methylosome protein 50 OS=Homo sapiens GN=WDR77 PE=1 SV=1	0.998805	0.991601	-0.00172566	-0.0121689	0.00522163
sp|O43296|ZN264_HUMAN	45	70541	Zinc finger protein 264 OS=Homo sapiens GN=ZNF264 PE=1 SV=1	1.56977	0.47355	0.650551	-1.07841	0.864482
sp|Q8BRE0|RD3_MOUSE	39	22655	Protein RD3 OS=Mus musculus GN=Rd3 PE=2 SV=1	1.18435	3.72577	0.244099	1.89754	-0.82672
sp|P40926|MDHM_HUMAN	2910	35481	Malate dehydrogenase	1.1344	1.09199	0.18193	0.126962	0.0274839
sp|Q9ULA0|DNPEP_HUMAN	69	52395	Aspartyl aminopeptidase OS=Homo sapiens GN=DNPEP PE=1 SV=1	1.98954	2.07732	0.992436	1.05472	-0.0311425
sp|Q15631|TSN_HUMAN	280	26167	Translin OS=Homo sapiens GN=TSN PE=1 SV=1	1.48389	1.06983	0.569387	0.0973862	0.236
sp|O60313|OPA1_HUMAN	222	111561	Dynamin-like 120 kDa protein	0.904527	0.920289	-0.144764	-0.119841	-0.0124615
sp|Q9Y265|RUVB1_HUMAN	1528	50196	RuvB-like 1 OS=Homo sapiens GN=RUVBL1 PE=1 SV=1	0.961322	0.892145	-0.0569077	-0.164651	0.0538715
sp|Q8NEW0|ZNT7_HUMAN	128	41599	Zinc transporter 7 OS=Homo sapiens GN=SLC30A7 PE=1 SV=1	0.792569	0.924515	-0.335392	-0.113232	-0.11108
sp|P62304|RUXE_HUMAN	55	10797	Small nuclear ribonucleoprotein E OS=Homo sapiens GN=SNRPE PE=1 SV=1	0.922729	0.749714	-0.116021	-0.415588	0.149783
sp|O54781|SRPK2_MOUSE	94	76709	SRSF protein kinase 2 OS=Mus musculus GN=Srpk2 PE=1 SV=2	0.816429	0.547569	-0.2926	-0.868887	0.288144
sp|Q9UDX3|S14L4_HUMAN	39	46614	SEC14-like protein 4 OS=Homo sapiens GN=SEC14L4 PE=2 SV=1	0.963867	0.751381	-0.0530944	-0.412384	0.179645
sp|Q9CQU3|RER1_MOUSE	83	22973	Protein RER1 OS=Mus musculus GN=Rer1 PE=1 SV=1	1.02548	0.505666	0.0363007	-0.983744	0.510022
sp|P26231|CTNA1_MOUSE	326	100044	Catenin alpha-1 OS=Mus musculus GN=Ctnna1 PE=1 SV=1	1.11749	1.14582	0.160266	0.196376	-0.0180552
sp|P05114|HMGN1_HUMAN	64	10653	Non-histone chromosomal protein HMG-14 OS=Homo sapiens GN=HMGN1 PE=1 SV=3	1.55261	1.66015	0.634699	0.73131	-0.0483056
sp|Q13464|ROCK1_HUMAN	183	158076	Rho-associated protein kinase 1 OS=Homo sapiens GN=ROCK1 PE=1 SV=1	0.830941	1.10778	-0.267183	0.147672	-0.207427
sp|Q6P549|SHIP2_MOUSE	101	138887	Phosphatidylinositol-3	0.780509	0.531765	-0.357513	-0.91114	0.276813
sp|Q96FW1|OTUB1_HUMAN	689	31264	Ubiquitin thioesterase OTUB1 OS=Homo sapiens GN=OTUB1 PE=1 SV=2	1.22115	0.889346	0.28824	-0.169183	0.228711
sp|Q9CWJ9|PUR9_MOUSE	1222	64177	Bifunctional purine biosynthesis protein PURH OS=Mus musculus GN=Atic PE=1 SV=2	0.84022	0.976935	-0.251162	-0.0336649	-0.108748
sp|Q9NVP1|DDX18_HUMAN	470	75359	ATP-dependent RNA helicase DDX18 OS=Homo sapiens GN=DDX18 PE=1 SV=2	1.09611	0.777931	0.132391	-0.362285	0.247338
sp|P55084|ECHB_HUMAN	549	51262	Trifunctional enzyme subunit beta	0.977404	0.883777	-0.0329725	-0.178246	0.072637
sp|P62195|PRS8_HUMAN	1166	45597	26S protease regulatory subunit 8 OS=Homo sapiens GN=PSMC5 PE=1 SV=1	0.92933	0.801297	-0.105737	-0.319591	0.106927
sp|Q9NZT2|OGFR_HUMAN	163	73280	Opioid growth factor receptor OS=Homo sapiens GN=OGFR PE=1 SV=3	0.892998	0.746126	-0.16327	-0.422508	0.129619
sp|P61758|PFD3_HUMAN	240	22643	Prefoldin subunit 3 OS=Homo sapiens GN=VBP1 PE=1 SV=3	1.32229	0.970375	0.403043	-0.043386	0.223214
sp|Q86VP6|CAND1_HUMAN	933	136289	Cullin-associated NEDD8-dissociated protein 1 OS=Homo sapiens GN=CAND1 PE=1 SV=2	1.16447	1.08879	0.219668	0.122724	0.0484719
sp|Q96A26|F162A_HUMAN	112	17331	Protein FAM162A OS=Homo sapiens GN=FAM162A PE=1 SV=2	0.890098	1.01034	-0.167964	0.0148463	-0.091405
sp|P06728|APOA4_MOUSE	293	45001	Apolipoprotein A-IV OS=Mus musculus GN=Apoa4 PE=2 SV=3	0.565166	0.955402	-0.823254	-0.0658196	-0.378717
sp|P33610|PRI2_MOUSE	71	58372	DNA primase large subunit OS=Mus musculus GN=Prim2 PE=1 SV=1	1.7432	0.651751	0.801742	-0.617607	0.709675
sp|P29218|IMPA1_HUMAN	53	30169	Inositol monophosphatase 1 OS=Homo sapiens GN=IMPA1 PE=1 SV=1	2.66416	1.44367	1.41368	0.529744	0.441969
sp|P62191|PRS4_HUMAN	1343	49154	26S protease regulatory subunit 4 OS=Homo sapiens GN=PSMC1 PE=1 SV=1	0.984128	0.84212	-0.0230818	-0.247903	0.11241
sp|Q9NS69|TOM22_HUMAN	193	15512	Mitochondrial import receptor subunit TOM22 homolog OS=Homo sapiens GN=TOMM22 PE=1 SV=3	0.8851	0.728706	-0.176088	-0.456591	0.140252
sp|P17812|PYRG1_HUMAN	715	66648	CTP synthase 1 OS=Homo sapiens GN=CTPS PE=1 SV=2	0.830414	0.65759	-0.268097	-0.60474	0.168322
sp|Q969H8|CS010_HUMAN	90	18783	UPF0556 protein C19orf10 OS=Homo sapiens GN=C19orf10 PE=1 SV=1	1.43664	1.28873	0.522697	0.365951	0.078373
sp|P56192|SYMC_HUMAN	1173	101052	Methionine--tRNA ligase	0.951872	0.904724	-0.07116	-0.144451	0.0366455
sp|Q9DC33|HM20A_MOUSE	45	39893	High mobility group protein 20A OS=Mus musculus GN=Hmg20a PE=2 SV=1	1.33834	1.26953	0.420445	0.344294	0.0380757
sp|Q9BXJ9|NAA15_HUMAN	192	101208	N-alpha-acetyltransferase 15	1.43581	0.507837	0.521868	-0.977564	0.749716
sp|P57678|GEMI4_HUMAN	270	119960	Gem-associated protein 4 OS=Homo sapiens GN=GEMIN4 PE=1 SV=2	0.894174	0.97718	-0.161373	-0.0333044	-0.0640341
sp|Q96KP4|CNDP2_HUMAN	300	52845	Cytosolic non-specific dipeptidase OS=Homo sapiens GN=CNDP2 PE=1 SV=2	1.39108	1.61923	0.47621	0.695311	-0.10955
sp|Q15042|RB3GP_HUMAN	208	110454	Rab3 GTPase-activating protein catalytic subunit OS=Homo sapiens GN=RAB3GAP1 PE=1 SV=3	0.790754	0.753987	-0.338699	-0.407389	0.0343448
sp|P37198|NUP62_HUMAN	150	53222	Nuclear pore glycoprotein p62 OS=Homo sapiens GN=NUP62 PE=1 SV=3	0.990439	0.851004	-0.0138605	-0.232762	0.109451
sp|Q8R1T1|CHMP7_MOUSE	145	50601	Charged multivesicular body protein 7 OS=Mus musculus GN=Chmp7 PE=1 SV=1	1.71439	0.890152	0.777697	-0.167877	0.472787
sp|P24941|CDK2_HUMAN	88	33908	Cyclin-dependent kinase 2 OS=Homo sapiens GN=CDK2 PE=1 SV=2	1.15567	0.668733	0.208729	-0.580498	0.394613
sp|Q8R3S6|EXOC1_MOUSE	119	101825	Exocyst complex component 1 OS=Mus musculus GN=Exoc1 PE=2 SV=4	0.81778	1.10898	-0.290216	0.149235	-0.219726
sp|Q96EY1|DNJA3_HUMAN	159	52456	DnaJ homolog subfamily A member 3	0.919682	0.790384	-0.120793	-0.339373	0.10929
sp|P06151|LDHA_MOUSE	1173	36475	L-lactate dehydrogenase A chain OS=Mus musculus GN=Ldha PE=1 SV=3	0.602462	3.78409	-0.731057	1.91995	-1.3255
sp|P42785|PCP_HUMAN	174	55764	Lysosomal Pro-X carboxypeptidase OS=Homo sapiens GN=PRCP PE=1 SV=1	0.91607	0.999015	-0.12647	-0.00142157	-0.0625243
sp|Q14764|MVP_HUMAN	196	99266	Major vault protein OS=Homo sapiens GN=MVP PE=1 SV=4	1.0302	1.18516	0.0429296	0.245079	-0.101075
sp|O15031|PLXB2_HUMAN	44	204997	Plexin-B2 OS=Homo sapiens GN=PLXNB2 PE=1 SV=3	N/A	N/A	N/A	N/A	N/A
sp|O75976|CBPD_HUMAN	42	152835	Carboxypeptidase D OS=Homo sapiens GN=CPD PE=1 SV=2	1.23236	1.02448	0.301421	0.0348897	0.133266
sp|O43852|CALU_HUMAN	675	37084	Calumenin OS=Homo sapiens GN=CALU PE=1 SV=2	1.06387	1.26745	0.089321	0.34193	-0.126305
sp|P51570|GALK1_HUMAN	120	42246	Galactokinase OS=Homo sapiens GN=GALK1 PE=1 SV=1	0.930779	1.20001	-0.103489	0.263043	-0.183266
sp|Q9JJ28|FLII_MOUSE	37	144712	Protein flightless-1 homolog OS=Mus musculus GN=Flii PE=1 SV=1	0.598307	1.25688	-0.741042	0.329846	-0.535444
sp|Q5TAP6|UT14C_HUMAN	42	87135	U3 small nucleolar RNA-associated protein 14 homolog C OS=Homo sapiens GN=UTP14C PE=1 SV=1	1.72601	1.42559	0.787441	0.511554	0.137943
sp|Q00535|CDK5_HUMAN	64	33283	Cyclin-dependent kinase 5 OS=Homo sapiens GN=CDK5 PE=1 SV=3	0.807494	1.00574	-0.308477	0.00825393	-0.158365
sp|P12236|ADT3_HUMAN	1351	32845	ADP/ATP translocase 3 OS=Homo sapiens GN=SLC25A6 PE=1 SV=4	0.943112	0.619331	-0.0844986	-0.691217	0.303359
sp|Q9BTX1|NDC1_HUMAN	114	76255	Nucleoporin NDC1 OS=Homo sapiens GN=TMEM48 PE=1 SV=2	1.1726	3.9646	0.229717	1.98718	-0.878729
sp|Q9BSJ8|ESYT1_HUMAN	1471	122780	Extended synaptotagmin-1 OS=Homo sapiens GN=ESYT1 PE=1 SV=1	1.06647	1.05381	0.0928493	0.0756123	0.00861851
sp|Q7L5N1|CSN6_HUMAN	324	36140	COP9 signalosome complex subunit 6 OS=Homo sapiens GN=COPS6 PE=1 SV=1	0.851118	0.932209	-0.232568	-0.101275	-0.0656466
sp|Q8C5N3|CWC22_MOUSE	217	104709	Pre-mRNA-splicing factor CWC22 homolog OS=Mus musculus GN=Cwc22 PE=1 SV=1	2.57382	0.78188	1.36391	-0.354981	0.859447
sp|O15294|OGT1_HUMAN	44	116850	UDP-N-acetylglucosamine--peptide N-acetylglucosaminyltransferase 110 kDa subunit OS=Homo sapiens GN=OGT PE=1 SV=3	2.43759	1.72106	1.28546	0.783295	0.251081
sp|Q9UM00|TMCO1_HUMAN	69	21161	Transmembrane and coiled-coil domain-containing protein 1 OS=Homo sapiens GN=TMCO1 PE=1 SV=1	0.743429	0.801182	-0.427734	-0.319799	-0.0539675
sp|Q3U1J4|DDB1_MOUSE	1083	126772	DNA damage-binding protein 1 OS=Mus musculus GN=Ddb1 PE=1 SV=2	1.31611	1.19277	0.396282	0.254321	0.0709806
sp|O60832|DKC1_HUMAN	770	57638	H/ACA ribonucleoprotein complex subunit 4 OS=Homo sapiens GN=DKC1 PE=1 SV=3	1.08738	0.950981	0.120854	-0.0725109	0.0966825
sp|Q9NY33|DPP3_HUMAN	201	82538	Dipeptidyl peptidase 3 OS=Homo sapiens GN=DPP3 PE=1 SV=2	1.5336	1.41284	0.616918	0.498598	0.0591598
sp|Q9Y2W1|TR150_HUMAN	73	108601	Thyroid hormone receptor-associated protein 3 OS=Homo sapiens GN=THRAP3 PE=1 SV=2	0.942652	0.721883	-0.0852035	-0.470164	0.19248
sp|Q6P1J9|CDC73_HUMAN	104	60539	Parafibromin OS=Homo sapiens GN=CDC73 PE=1 SV=1	0.967201	0.587887	-0.0481129	-0.766389	0.359138
sp|P63085|MK01_MOUSE	271	41249	Mitogen-activated protein kinase 1 OS=Mus musculus GN=Mapk1 PE=1 SV=3	0.739869	0.987694	-0.434659	-0.0178641	-0.208397
sp|P00533|EGFR_HUMAN	54	134190	Epidermal growth factor receptor OS=Homo sapiens GN=EGFR PE=1 SV=2	0.48365	1.872	-1.04797	0.90458	-0.976273
sp|P62857|RS28_HUMAN	261	7836	40S ribosomal protein S28 OS=Homo sapiens GN=RPS28 PE=1 SV=1	1.32773	0.981351	0.408961	-0.0271581	0.21806
sp|P68036|UB2L3_HUMAN	410	17850	Ubiquitin-conjugating enzyme E2 L3 OS=Homo sapiens GN=UBE2L3 PE=1 SV=1	1.50289	1.20843	0.587738	0.273134	0.157302
sp|Q96BH1|RNF25_HUMAN	83	51187	E3 ubiquitin-protein ligase RNF25 OS=Homo sapiens GN=RNF25 PE=1 SV=1	1.1423	0.758285	0.191939	-0.399187	0.295563
sp|Q8WUM4|PDC6I_HUMAN	1286	95963	Programmed cell death 6-interacting protein OS=Homo sapiens GN=PDCD6IP PE=1 SV=1	1.02821	0.912886	0.0401367	-0.131494	0.0858151
sp|P35580|MYH10_HUMAN	4529	228858	Myosin-10 OS=Homo sapiens GN=MYH10 PE=1 SV=3	0.742682	0.702872	-0.429183	-0.508666	0.0397415
sp|P51148|RAB5C_HUMAN	782	23468	Ras-related protein Rab-5C OS=Homo sapiens GN=RAB5C PE=1 SV=2	0.628184	0.728341	-0.670742	-0.457315	-0.106714
sp|Q12788|TBL3_HUMAN	407	88978	Transducin beta-like protein 3 OS=Homo sapiens GN=TBL3 PE=1 SV=2	1.35106	0.972267	0.434088	-0.0405762	0.237332
sp|Q99986|VRK1_HUMAN	203	45447	Serine/threonine-protein kinase VRK1 OS=Homo sapiens GN=VRK1 PE=1 SV=1	0.92163	0.673501	-0.117741	-0.570248	0.226253
sp|P07099|HYEP_HUMAN	84	52915	Epoxide hydrolase 1 OS=Homo sapiens GN=EPHX1 PE=1 SV=1	0.78977	1.08427	-0.340496	0.11672	-0.228608
sp|Q3UHX2|HAP28_MOUSE	46	20593	28 kDa heat- and acid-stable phosphoprotein OS=Mus musculus GN=Pdap1 PE=1 SV=1	2.05026	1.58697	1.03581	0.666278	0.184766
sp|P55265|DSRAD_HUMAN	451	135981	Double-stranded RNA-specific adenosine deaminase OS=Homo sapiens GN=ADAR PE=1 SV=4	0.981121	0.922877	-0.0274964	-0.115789	0.0441465
sp|Q8N1G2|MTR1_HUMAN	55	95260	Cap-specific mRNA (nucleoside-2'-O-)-methyltransferase 1 OS=Homo sapiens GN=FTSJD2 PE=1 SV=1	0.541774	1.5509	-0.884237	0.633104	-0.758671
sp|Q9NR45|SIAS_HUMAN	166	40281	Sialic acid synthase OS=Homo sapiens GN=NANS PE=1 SV=2	0.544406	0.901516	-0.877245	-0.149575	-0.363835
sp|Q53GQ0|DHB12_HUMAN	203	34302	Estradiol 17-beta-dehydrogenase 12 OS=Homo sapiens GN=HSD17B12 PE=1 SV=2	0.963128	0.654145	-0.0541999	-0.612317	0.279059
sp|Q99JF8|PSIP1_MOUSE	95	59660	PC4 and SFRS1-interacting protein OS=Mus musculus GN=Psip1 PE=1 SV=1	0.573566	0.452781	-0.801969	-1.14311	0.170573
sp|P17751|TPIS_MOUSE	1937	32171	Triosephosphate isomerase OS=Mus musculus GN=Tpi1 PE=1 SV=4	0.482304	5.36481	-1.05199	2.42353	-1.73776
sp|Q80YX1|TENA_MOUSE	578	231659	Tenascin OS=Mus musculus GN=Tnc PE=1 SV=1	0.439345	1.90536	-1.18657	0.930063	-1.05832
sp|P09110|THIK_HUMAN	111	44264	3-ketoacyl-CoA thiolase	0.751249	1.21927	-0.412637	0.286013	-0.349325
sp|O14744|ANM5_HUMAN	796	72638	Protein arginine N-methyltransferase 5 OS=Homo sapiens GN=PRMT5 PE=1 SV=4	1.04231	1.05303	0.0597898	0.0745429	-0.00737651
sp|Q91V12|BACH_MOUSE	674	42510	Cytosolic acyl coenzyme A thioester hydrolase OS=Mus musculus GN=Acot7 PE=1 SV=2	0.727324	0.909065	-0.45933	-0.137544	-0.160893
sp|Q9QZM0|UBQL2_MOUSE	62	67308	Ubiquilin-2 OS=Mus musculus GN=Ubqln2 PE=1 SV=2	1.14219	0.724622	0.191797	-0.464699	0.328248
sp|Q6IN85|P4R3A_HUMAN	119	95308	Serine/threonine-protein phosphatase 4 regulatory subunit 3A OS=Homo sapiens GN=SMEK1 PE=1 SV=1	0.61968	0.342718	-0.690406	-1.54491	0.42725
sp|P39656|OST48_HUMAN	629	50769	Dolichyl-diphosphooligosaccharide--protein glycosyltransferase 48 kDa subunit OS=Homo sapiens GN=DDOST PE=1 SV=4	0.957964	0.857722	-0.061956	-0.221419	0.0797313
sp|Q96A33|CCD47_HUMAN	252	55838	Coiled-coil domain-containing protein 47 OS=Homo sapiens GN=CCDC47 PE=1 SV=1	0.693559	0.845363	-0.52791	-0.242358	-0.142776
sp|Q9Y6N5|SQRD_HUMAN	73	49929	Sulfide:quinone oxidoreductase	1.21598	1.4638	0.282119	0.549717	-0.133799
sp|Q3TTA7|CBLB_MOUSE	100	109023	E3 ubiquitin-protein ligase CBL-B OS=Mus musculus GN=Cblb PE=1 SV=3	0.796472	0.762604	-0.328305	-0.390994	0.0313443
sp|P18206|VINC_HUMAN	2722	123722	Vinculin OS=Homo sapiens GN=VCL PE=1 SV=4	1.52452	0.946495	0.60835	-0.0793335	0.343842
sp|Q9JHW2|NIT2_MOUSE	36	30483	Omega-amidase NIT2 OS=Mus musculus GN=Nit2 PE=1 SV=1	1.00826	0.615509	0.0118693	-0.700149	0.356009
sp|P22695|QCR2_HUMAN	1823	48413	Cytochrome b-c1 complex subunit 2	0.965132	0.858266	-0.0512022	-0.220503	0.0846505
sp|Q9D7G0|PRPS1_MOUSE	317	34812	Ribose-phosphate pyrophosphokinase 1 OS=Mus musculus GN=Prps1 PE=1 SV=4	1.15159	0.807289	0.203625	-0.308842	0.256234
sp|P53621|COPA_HUMAN	1003	138258	Coatomer subunit alpha OS=Homo sapiens GN=COPA PE=1 SV=2	0.886017	0.823926	-0.174594	-0.279412	0.0524091
sp|Q91ZJ5|UGPA_MOUSE	343	56944	UTP--glucose-1-phosphate uridylyltransferase OS=Mus musculus GN=Ugp2 PE=2 SV=3	1.21998	1.89923	0.286852	0.925413	-0.31928
sp|Q12789|TF3C1_HUMAN	99	238725	General transcription factor 3C polypeptide 1 OS=Homo sapiens GN=GTF3C1 PE=1 SV=4	0.654931	1.16168	-0.610586	0.216213	-0.413399
sp|O15228|GNPAT_HUMAN	83	77138	Dihydroxyacetone phosphate acyltransferase OS=Homo sapiens GN=GNPAT PE=1 SV=1	0.648696	1.49483	-0.624386	0.579976	-0.602181
sp|P16104|H2AX_HUMAN	1117	15135	Histone H2A.x OS=Homo sapiens GN=H2AFX PE=1 SV=2	0.910927	0.830924	-0.134593	-0.267212	0.0663094
sp|P03905|NU4M_HUMAN	73	51547	NADH-ubiquinone oxidoreductase chain 4 OS=Homo sapiens GN=MT-ND4 PE=1 SV=1	0.771656	1.54825	-0.37397	0.630641	-0.502305
sp|Q9UHG3|PCYOX_HUMAN	88	56604	Prenylcysteine oxidase 1 OS=Homo sapiens GN=PCYOX1 PE=1 SV=3	1.07103	2.21895	0.098998	1.14988	-0.525441
sp|O00411|RPOM_HUMAN	373	138532	DNA-directed RNA polymerase	1.07843	1.57803	0.108937	0.658124	-0.274594
sp|O00217|NDUS8_HUMAN	105	23690	NADH dehydrogenase [ubiquinone] iron-sulfur protein 8	0.994266	0.789919	-0.00829641	-0.340224	0.165964
sp|P42704|LPPRC_HUMAN	5564	157805	Leucine-rich PPR motif-containing protein	0.912911	0.706324	-0.131453	-0.501597	0.185072
sp|Q969M3|YIPF5_HUMAN	46	27971	Protein YIPF5 OS=Homo sapiens GN=YIPF5 PE=1 SV=1	0.781806	0.799008	-0.355117	-0.323718	-0.0156997
sp|P12111|CO6A3_HUMAN	615	343457	Collagen alpha-3(VI) chain OS=Homo sapiens GN=COL6A3 PE=1 SV=5	0.595778	2.29648	-0.747153	1.19942	-0.973288
sp|O43491|E41L2_HUMAN	50	112519	Band 4.1-like protein 2 OS=Homo sapiens GN=EPB41L2 PE=1 SV=1	1.40961	0.688182	0.495296	-0.539138	0.517217
sp|P28340|DPOD1_HUMAN	124	123553	DNA polymerase delta catalytic subunit OS=Homo sapiens GN=POLD1 PE=1 SV=2	0.853962	0.622226	-0.227756	-0.68449	0.228367
sp|Q14CX7|NAA25_HUMAN	41	112221	N-alpha-acetyltransferase 25	N/A	N/A	N/A	N/A	N/A
sp|Q5VIR6|VPS53_HUMAN	91	79602	Vacuolar protein sorting-associated protein 53 homolog OS=Homo sapiens GN=VPS53 PE=1 SV=1	N/A	N/A	N/A	N/A	N/A
sp|Q9ERD7|TBB3_MOUSE	5752	50386	Tubulin beta-3 chain OS=Mus musculus GN=Tubb3 PE=1 SV=1	1.01877	0.755483	0.0268347	-0.404528	0.215681
sp|Q8N163|K1967_HUMAN	355	102838	Protein KIAA1967 OS=Homo sapiens GN=KIAA1967 PE=1 SV=2	1.10203	0.89419	0.14016	-0.161347	0.150753
sp|Q9HB90|RRAGC_HUMAN	50	44196	Ras-related GTP-binding protein C OS=Homo sapiens GN=RRAGC PE=1 SV=1	1.12998	1.1359	0.176295	0.183837	-0.00377091
sp|Q15365|PCBP1_HUMAN	3440	37474	Poly(rC)-binding protein 1 OS=Homo sapiens GN=PCBP1 PE=1 SV=2	0.832596	0.768299	-0.264311	-0.380259	0.0579739
sp|O60610|DIAP1_HUMAN	949	141258	Protein diaphanous homolog 1 OS=Homo sapiens GN=DIAPH1 PE=1 SV=2	1.24341	1.20223	0.3143	0.265714	0.0242929
sp|Q9P0S9|TM14C_HUMAN	837	11557	Transmembrane protein 14C OS=Homo sapiens GN=TMEM14C PE=1 SV=1	0.917051	0.828569	-0.124927	-0.271306	0.0731894
sp|Q05186|RCN1_MOUSE	140	38090	Reticulocalbin-1 OS=Mus musculus GN=Rcn1 PE=1 SV=1	1.02222	0.867333	0.0317065	-0.205343	0.118525
sp|Q9NNW7|TRXR2_HUMAN	68	56472	Thioredoxin reductase 2	N/A	N/A	N/A	N/A	N/A
sp|P46736|BRCC3_HUMAN	81	36049	Lys-63-specific deubiquitinase BRCC36 OS=Homo sapiens GN=BRCC3 PE=1 SV=2	0.820666	1.66607	-0.285133	0.736449	-0.510791
sp|P24788|CDK11_MOUSE	145	91458	Cyclin-dependent kinase 11 OS=Mus musculus GN=Cdk11 PE=1 SV=2	1.15917	1.47537	0.213093	0.561072	-0.17399
sp|Q8R121|ZPI_MOUSE	118	51764	Protein Z-dependent protease inhibitor OS=Mus musculus GN=Serpina10 PE=1 SV=1	0.819793	0.944282	-0.286669	-0.0827106	-0.101979
sp|Q6UB35|C1TM_HUMAN	200	105724	Monofunctional C1-tetrahydrofolate synthase	0.99597	0.962253	-0.00582613	-0.0555114	0.0248426
sp|O00267|SPT5H_HUMAN	180	120925	Transcription elongation factor SPT5 OS=Homo sapiens GN=SUPT5H PE=1 SV=1	0.097294	0.403644	-3.36151	-1.30885	-1.02633
sp|Q9WTK5|NFKB2_MOUSE	85	96772	Nuclear factor NF-kappa-B p100 subunit OS=Mus musculus GN=Nfkb2 PE=1 SV=1	0.44801	0.365669	-1.1584	-1.45139	0.146497
sp|P08621|RU17_HUMAN	228	51526	U1 small nuclear ribonucleoprotein 70 kDa OS=Homo sapiens GN=SNRNP70 PE=1 SV=2	1.05758	0.776131	0.0807722	-0.365628	0.2232
sp|P06733|ENOA_HUMAN	9055	47139	Alpha-enolase OS=Homo sapiens GN=ENO1 PE=1 SV=2	2.38623	1.66346	1.25473	0.734186	0.260273
sp|Q9P003|CNIH4_HUMAN	164	16082	Protein cornichon homolog 4 OS=Homo sapiens GN=CNIH4 PE=2 SV=1	0.42559	0.787088	-1.23246	-0.345403	-0.44353
sp|Q9DBG6|RPN2_MOUSE	654	69020	Dolichyl-diphosphooligosaccharide--protein glycosyltransferase subunit 2 OS=Mus musculus GN=Rpn2 PE=2 SV=1	0.673573	1.64862	-0.570094	0.721256	-0.645675
sp|Q7Z6M4|MTER2_HUMAN	49	43930	mTERF domain-containing protein 2 OS=Homo sapiens GN=MTERFD2 PE=1 SV=3	1.10451	0.895173	0.143401	-0.159761	0.151581
sp|Q6ZWV7|RL35_MOUSE	104	14544	60S ribosomal protein L35 OS=Mus musculus GN=Rpl35 PE=2 SV=1	0.929197	0.797224	-0.105944	-0.326943	0.110499
sp|Q9H0A0|NAT10_HUMAN	801	115657	N-acetyltransferase 10 OS=Homo sapiens GN=NAT10 PE=1 SV=2	1.36061	0.737507	0.444259	-0.439272	0.441765
sp|Q8VCM7|FIBG_MOUSE	2452	49360	Fibrinogen gamma chain OS=Mus musculus GN=Fgg PE=2 SV=1	1.02343	0.532755	0.0334084	-0.908455	0.470932
sp|P32261|ANT3_MOUSE	1139	51971	Antithrombin-III OS=Mus musculus GN=Serpinc1 PE=1 SV=1	0.696558	0.881184	-0.521684	-0.182486	-0.169599
sp|P61750|ARF4_MOUSE	810	20384	ADP-ribosylation factor 4 OS=Mus musculus GN=Arf4 PE=2 SV=2	0.749913	1.56445	-0.415205	0.645652	-0.530429
sp|Q14247|SRC8_HUMAN	103	61549	Src substrate cortactin OS=Homo sapiens GN=CTTN PE=1 SV=2	1.2212	1.00716	0.288294	0.0102862	0.139004
sp|P48147|PPCE_HUMAN	136	80648	Prolyl endopeptidase OS=Homo sapiens GN=PREP PE=1 SV=2	0.763003	0.867638	-0.390239	-0.204834	-0.0927024
sp|Q922K7|NOP2_MOUSE	46	86699	Putative ribosomal RNA methyltransferase NOP2 OS=Mus musculus GN=Nop2 PE=2 SV=1	1.13729	1.82111	0.185594	0.86482	-0.339613
sp|O60701|UGDH_HUMAN	901	54989	UDP-glucose 6-dehydrogenase OS=Homo sapiens GN=UGDH PE=1 SV=1	0.991759	1.13378	-0.011938	0.181137	-0.0965376
sp|Q9D6F9|TBB4A_MOUSE	5953	49554	Tubulin beta-4A chain OS=Mus musculus GN=Tubb4a PE=1 SV=3	0.962663	0.97424	-0.0548971	-0.0376516	-0.00862274
sp|Q9BX68|HINT2_HUMAN	195	17151	Histidine triad nucleotide-binding protein 2	0.745358	0.786976	-0.423994	-0.345608	-0.039193
sp|Q99575|POP1_HUMAN	56	114636	Ribonucleases P/MRP protein subunit POP1 OS=Homo sapiens GN=POP1 PE=1 SV=2	1.09775	0.454878	0.134552	-1.13645	0.635501
sp|P62820|RAB1A_HUMAN	893	22663	Ras-related protein Rab-1A OS=Homo sapiens GN=RAB1A PE=1 SV=3	0.925919	0.859279	-0.111042	-0.218801	0.0538793
sp|Q16555|DPYL2_HUMAN	306	62255	Dihydropyrimidinase-related protein 2 OS=Homo sapiens GN=DPYSL2 PE=1 SV=1	0.873056	2.02455	-0.195854	1.0176	-0.606728
sp|Q16740|CLPP_HUMAN	72	30161	Putative ATP-dependent Clp protease proteolytic subunit	1.06736	1.11003	0.0940455	0.150593	-0.0282735
sp|Q99798|ACON_HUMAN	1329	85372	Aconitate hydratase	1.08612	0.819875	0.119189	-0.286524	0.202857
sp|P01027|CO3_MOUSE	3680	186366	Complement C3 OS=Mus musculus GN=C3 PE=1 SV=3	0.56022	1.21224	-0.835934	0.277676	-0.556805
sp|Q91WJ8|FUBP1_MOUSE	410	68497	Far upstream element-binding protein 1 OS=Mus musculus GN=Fubp1 PE=1 SV=1	1.32949	0.910548	0.410868	-0.135192	0.27303
sp|P29317|EPHA2_HUMAN	49	108197	Ephrin type-A receptor 2 OS=Homo sapiens GN=EPHA2 PE=1 SV=2	4.10864	0.116704	2.03866	-3.09908	2.56887
sp|P46459|NSF_HUMAN	362	82542	Vesicle-fusing ATPase OS=Homo sapiens GN=NSF PE=1 SV=3	1.01794	0.959858	0.0256454	-0.0591064	0.0423759
sp|P84103|SRSF3_HUMAN	149	19318	Serine/arginine-rich splicing factor 3 OS=Homo sapiens GN=SRSF3 PE=1 SV=1	1.21579	0.830651	0.281899	-0.267686	0.274792
sp|Q9NXS2|QPCTL_HUMAN	61	42897	Glutaminyl-peptide cyclotransferase-like protein OS=Homo sapiens GN=QPCTL PE=1 SV=2	N/A	N/A	N/A	N/A	N/A
sp|Q9Y3Z3|SAMH1_HUMAN	70	72155	SAM domain and HD domain-containing protein 1 OS=Homo sapiens GN=SAMHD1 PE=1 SV=2	0.75249	1.07201	-0.410256	0.10032	-0.255288
sp|P03886|NU1M_HUMAN	61	35637	NADH-ubiquinone oxidoreductase chain 1 OS=Homo sapiens GN=MT-ND1 PE=1 SV=1	1.25373	1.75307	0.326229	0.809882	-0.241826
sp|Q8IWV8|UBR2_HUMAN	118	200408	E3 ubiquitin-protein ligase UBR2 OS=Homo sapiens GN=UBR2 PE=1 SV=1	0.889109	0.932615	-0.169568	-0.100646	-0.0344611
sp|P09651|ROA1_HUMAN	3304	38723	Heterogeneous nuclear ribonucleoprotein A1 OS=Homo sapiens GN=HNRNPA1 PE=1 SV=5	1.46314	0.748982	0.549063	-0.416998	0.48303
sp|Q14624|ITIH4_HUMAN	46	103293	Inter-alpha-trypsin inhibitor heavy chain H4 OS=Homo sapiens GN=ITIH4 PE=1 SV=4	0.516409	1.28729	-0.953414	0.364342	-0.658878
sp|Q8VHL0|UT1_MOUSE	83	42098	Urea transporter 1 OS=Mus musculus GN=Slc14a1 PE=1 SV=2	N/A	N/A	N/A	N/A	N/A
sp|O75531|BAF_HUMAN	588	10052	Barrier-to-autointegration factor OS=Homo sapiens GN=BANF1 PE=1 SV=1	0.997115	0.626225	-0.00416881	-0.675247	0.335539
sp|Q8C1D8|IWS1_MOUSE	49	85197	Protein IWS1 homolog OS=Mus musculus GN=Iws1 PE=1 SV=1	N/A	N/A	N/A	N/A	N/A
sp|Q9CXY6|ILF2_MOUSE	1293	43035	Interleukin enhancer-binding factor 2 OS=Mus musculus GN=Ilf2 PE=1 SV=1	1.64726	1.11101	0.720065	0.151877	0.284094
sp|P52272|HNRPM_HUMAN	2337	77464	Heterogeneous nuclear ribonucleoprotein M OS=Homo sapiens GN=HNRNPM PE=1 SV=3	1.03717	0.77211	0.0526532	-0.373122	0.212888
sp|Q93009|UBP7_HUMAN	975	128220	Ubiquitin carboxyl-terminal hydrolase 7 OS=Homo sapiens GN=USP7 PE=1 SV=2	1.07388	0.909852	0.102829	-0.136297	0.119563
sp|Q9NSE4|SYIM_HUMAN	237	113719	Isoleucine--tRNA ligase	1.33332	0.91091	0.415019	-0.13462	0.27482
sp|Q9H089|LSG1_HUMAN	48	75178	Large subunit GTPase 1 homolog OS=Homo sapiens GN=LSG1 PE=1 SV=2	N/A	N/A	N/A	N/A	N/A
sp|O60216|RAD21_HUMAN	70	71645	Double-strand-break repair protein rad21 homolog OS=Homo sapiens GN=RAD21 PE=1 SV=2	0.052871	0.487552	-4.24139	-1.03637	-1.60251
sp|Q9Z2U1|PSA5_MOUSE	442	26394	Proteasome subunit alpha type-5 OS=Mus musculus GN=Psma5 PE=1 SV=1	1.0422	1.11507	0.0596375	0.157131	-0.0487467
sp|P26883|FKB1A_MOUSE	189	11915	Peptidyl-prolyl cis-trans isomerase FKBP1A OS=Mus musculus GN=Fkbp1a PE=1 SV=2	1.46094	1.89242	0.546894	0.920236	-0.186671
sp|P52888|THOP1_HUMAN	73	78789	Thimet oligopeptidase OS=Homo sapiens GN=THOP1 PE=1 SV=2	N/A	N/A	N/A	N/A	N/A
sp|P32883|RASK_MOUSE	49	21642	GTPase KRas OS=Mus musculus GN=Kras PE=1 SV=1	0.934013	1.055	-0.0984851	0.0772389	-0.087862
sp|P21283|VATC1_HUMAN	160	43914	V-type proton ATPase subunit C 1 OS=Homo sapiens GN=ATP6V1C1 PE=1 SV=4	0.815524	0.842782	-0.294201	-0.246768	-0.0237166
sp|P59998|ARPC4_HUMAN	493	19654	Actin-related protein 2/3 complex subunit 4 OS=Homo sapiens GN=ARPC4 PE=1 SV=3	0.841427	1.35162	-0.249091	0.434687	-0.341889
sp|O75844|FACE1_HUMAN	444	54778	CAAX prenyl protease 1 homolog OS=Homo sapiens GN=ZMPSTE24 PE=1 SV=2	1.03877	0.794269	0.0548728	-0.3323	0.193586
sp|Q99N57|RAF1_MOUSE	45	72871	RAF proto-oncogene serine/threonine-protein kinase OS=Mus musculus GN=Raf1 PE=1 SV=2	N/A	N/A	N/A	N/A	N/A
sp|O15143|ARC1B_HUMAN	252	40923	Actin-related protein 2/3 complex subunit 1B OS=Homo sapiens GN=ARPC1B PE=1 SV=3	0.992907	1.16153	-0.0102691	0.21603	-0.11315
sp|Q9NUJ1|ABHDA_HUMAN	127	33911	Abhydrolase domain-containing protein 10	1.0675	1.33409	0.0942394	0.415852	-0.160806
sp|Q09666|AHNK_HUMAN	412	628699	Neuroblast differentiation-associated protein AHNAK OS=Homo sapiens GN=AHNAK PE=1 SV=2	1.51533	3.54795	0.599631	1.82698	-0.613677
sp|Q7Z7H5|TMED4_HUMAN	62	25926	Transmembrane emp24 domain-containing protein 4 OS=Homo sapiens GN=TMED4 PE=1 SV=1	0.693893	1.46096	-0.527215	0.546913	-0.537064
sp|Q8C9B9|DIDO1_MOUSE	41	247024	Death-inducer obliterator 1 OS=Mus musculus GN=Dido1 PE=1 SV=4	0.728994	1.54514	-0.456021	0.627739	-0.54188
sp|P07384|CAN1_HUMAN	374	81838	Calpain-1 catalytic subunit OS=Homo sapiens GN=CAPN1 PE=1 SV=1	0.817336	0.94924	-0.290998	-0.0751551	-0.107921
sp|Q9UHD2|TBK1_HUMAN	69	83589	Serine/threonine-protein kinase TBK1 OS=Homo sapiens GN=TBK1 PE=1 SV=1	0.459668	0.789554	-1.12133	-0.34089	-0.390222
sp|Q8N766|K0090_HUMAN	542	111689	Uncharacterized protein KIAA0090 OS=Homo sapiens GN=KIAA0090 PE=1 SV=1	0.957508	0.782677	-0.062643	-0.353511	0.145434
sp|O95336|6PGL_HUMAN	101	27530	6-phosphogluconolactonase OS=Homo sapiens GN=PGLS PE=1 SV=2	1.04012	1.69271	0.0567443	0.759333	-0.351295
sp|Q08257|QOR_HUMAN	361	35185	Quinone oxidoreductase OS=Homo sapiens GN=CRYZ PE=1 SV=1	1.13444	1.23236	0.181975	0.301429	-0.0597273
sp|Q9R1P4|PSA1_MOUSE	263	29528	Proteasome subunit alpha type-1 OS=Mus musculus GN=Psma1 PE=1 SV=1	1.29912	1.60711	0.377537	0.684465	-0.153464
sp|Q14108|SCRB2_HUMAN	74	54255	Lysosome membrane protein 2 OS=Homo sapiens GN=SCARB2 PE=1 SV=2	N/A	N/A	N/A	N/A	N/A
sp|P30519|HMOX2_HUMAN	149	36010	Heme oxygenase 2 OS=Homo sapiens GN=HMOX2 PE=1 SV=2	1.16777	1.13736	0.223754	0.18569	0.0190321
sp|Q9Y2L1|RRP44_HUMAN	70	108934	Exosome complex exonuclease RRP44 OS=Homo sapiens GN=DIS3 PE=1 SV=2	0.847298	0.847604	-0.239058	-0.238537	-0.000260436
sp|O95671|ASML_HUMAN	344	68813	N-acetylserotonin O-methyltransferase-like protein OS=Homo sapiens GN=ASMTL PE=1 SV=3	0.940579	0.848496	-0.0883791	-0.23702	0.0743204
sp|Q0KL02|TRIO_MOUSE	83	347643	Triple functional domain protein OS=Mus musculus GN=Trio PE=1 SV=3	N/A	N/A	N/A	N/A	N/A
sp|P42166|LAP2A_HUMAN	875	75446	Lamina-associated polypeptide 2	1.22516	1.05135	0.292967	0.0722469	0.11036
sp|P25398|RS12_HUMAN	520	14505	40S ribosomal protein S12 OS=Homo sapiens GN=RPS12 PE=1 SV=3	0.972186	0.708204	-0.0406961	-0.497764	0.228534
sp|P51572|BAP31_HUMAN	229	27974	B-cell receptor-associated protein 31 OS=Homo sapiens GN=BCAP31 PE=1 SV=3	0.81191	0.857748	-0.300608	-0.221374	-0.0396173
sp|Q9BZF1|OSBL8_HUMAN	87	101132	Oxysterol-binding protein-related protein 8 OS=Homo sapiens GN=OSBPL8 PE=1 SV=3	0.985016	0.727897	-0.0217814	-0.458194	0.218206
sp|O43707|ACTN4_HUMAN	1563	104788	Alpha-actinin-4 OS=Homo sapiens GN=ACTN4 PE=1 SV=2	1.37128	1.38681	0.455522	0.471774	-0.00812593
sp|P35613|BASI_HUMAN	404	42174	Basigin OS=Homo sapiens GN=BSG PE=1 SV=2	0.94504	0.977124	-0.0815534	-0.0333866	-0.0240834
sp|Q12931|TRAP1_HUMAN	1651	80060	Heat shock protein 75 kDa	1.05839	0.734923	0.0818721	-0.444335	0.263103
sp|Q9ES56|TPPC4_MOUSE	79	24370	Trafficking protein particle complex subunit 4 OS=Mus musculus GN=Trappc4 PE=1 SV=1	0.608191	1.17692	-0.717403	0.235021	-0.476212
sp|O43181|NDUS4_HUMAN	66	20095	NADH dehydrogenase [ubiquinone] iron-sulfur protein 4	1.25973	0.838883	0.333115	-0.253459	0.293287
sp|Q9R1C7|PR40A_MOUSE	84	108412	Pre-mRNA-processing factor 40 homolog A OS=Mus musculus GN=Prpf40a PE=1 SV=1	0.78391	0.919598	-0.35124	-0.120925	-0.115158
sp|O70422|TF2H4_MOUSE	117	52191	General transcription factor IIH subunit 4 OS=Mus musculus GN=Gtf2h4 PE=2 SV=1	0.172016	0.552748	-2.53939	-0.855305	-0.842041
sp|P35441|TSP1_MOUSE	391	129564	Thrombospondin-1 OS=Mus musculus GN=Thbs1 PE=1 SV=1	N/A	N/A	N/A	N/A	N/A
sp|Q6ZWN5|RS9_MOUSE	1072	22578	40S ribosomal protein S9 OS=Mus musculus GN=Rps9 PE=2 SV=3	1.0112	0.772118	0.016062	-0.373107	0.194585
sp|Q01405|SC23A_MOUSE	903	86106	Protein transport protein Sec23A OS=Mus musculus GN=Sec23a PE=1 SV=2	0.782547	0.860118	-0.353751	-0.217393	-0.0681786
sp|P09622|DLDH_HUMAN	534	54143	Dihydrolipoyl dehydrogenase	1.22142	0.872642	0.288559	-0.196538	0.242549
sp|Q969F9|HPS3_HUMAN	37	113662	Hermansky-Pudlak syndrome 3 protein OS=Homo sapiens GN=HPS3 PE=1 SV=1	1.53421	0.949544	0.617491	-0.0746937	0.346092
sp|P52597|HNRPF_HUMAN	1707	45643	Heterogeneous nuclear ribonucleoprotein F OS=Homo sapiens GN=HNRNPF PE=1 SV=3	1.3875	0.762378	0.472485	-0.391421	0.431953
sp|Q9NUU7|DD19A_HUMAN	543	53941	ATP-dependent RNA helicase DDX19A OS=Homo sapiens GN=DDX19A PE=1 SV=1	1.00155	0.815968	0.00223921	-0.293415	0.147827
sp|Q13526|PIN1_HUMAN	253	18232	Peptidyl-prolyl cis-trans isomerase NIMA-interacting 1 OS=Homo sapiens GN=PIN1 PE=1 SV=1	1.0053	1.08378	0.00762351	0.116069	-0.0542226
sp|P43034|LIS1_HUMAN	157	46608	Platelet-activating factor acetylhydrolase IB subunit alpha OS=Homo sapiens GN=PAFAH1B1 PE=1 SV=2	0.886398	0.86045	-0.173973	-0.216837	0.0214322
sp|O95059|RPP14_HUMAN	109	13684	Ribonuclease P protein subunit p14 OS=Homo sapiens GN=RPP14 PE=1 SV=3	0.683652	1.08434	-0.548666	0.116819	-0.332742
sp|P10412|H14_HUMAN	1205	21852	Histone H1.4 OS=Homo sapiens GN=HIST1H1E PE=1 SV=2	1.33808	1.03872	0.42016	0.0548019	0.182679
sp|Q12797|ASPH_HUMAN	287	85809	Aspartyl/asparaginyl beta-hydroxylase OS=Homo sapiens GN=ASPH PE=1 SV=3	0.348799	1.31297	-1.51953	0.392836	-0.956185
sp|P07602|SAP_HUMAN	73	58074	Proactivator polypeptide OS=Homo sapiens GN=PSAP PE=1 SV=2	1.0721	1.02056	0.10044	0.0293563	0.035542
sp|Q9BPU6|DPYL5_HUMAN	61	61382	Dihydropyrimidinase-related protein 5 OS=Homo sapiens GN=DPYSL5 PE=1 SV=1	1.5999	0.755782	0.677985	-0.403959	0.540972
sp|P12955|PEPD_HUMAN	94	54513	Xaa-Pro dipeptidase OS=Homo sapiens GN=PEPD PE=1 SV=3	N/A	N/A	N/A	N/A	N/A
sp|Q8CFI0|NED4L_MOUSE	46	115347	E3 ubiquitin-protein ligase NEDD4-like OS=Mus musculus GN=Nedd4l PE=1 SV=2	N/A	N/A	N/A	N/A	N/A
sp|P22626|ROA2_HUMAN	3292	37407	Heterogeneous nuclear ribonucleoproteins A2/B1 OS=Homo sapiens GN=HNRNPA2B1 PE=1 SV=2	1.40542	1.01731	0.490999	0.024766	0.233116
sp|Q08J23|NSUN2_HUMAN	872	86416	tRNA (cytosine(34)-C(5))-methyltransferase OS=Homo sapiens GN=NSUN2 PE=1 SV=2	0.967958	0.674821	-0.0469836	-0.567423	0.260219
sp|Q99627|CSN8_HUMAN	118	23211	COP9 signalosome complex subunit 8 OS=Homo sapiens GN=COPS8 PE=1 SV=1	1.11838	0.789887	0.161414	-0.340281	0.250847
sp|Q4G0F5|VP26B_HUMAN	47	39130	Vacuolar protein sorting-associated protein 26B OS=Homo sapiens GN=VPS26B PE=1 SV=2	1.38572	0.283986	0.470638	-1.81611	1.14337
sp|P54819|KAD2_HUMAN	457	26461	Adenylate kinase 2	1.47806	1.05386	0.563708	0.0756882	0.24401
sp|Q9NWY4|CD027_HUMAN	137	39411	UPF0609 protein C4orf27 OS=Homo sapiens GN=C4orf27 PE=1 SV=2	0.956602	0.60728	-0.0640086	-0.719567	0.327779
sp|Q9P2J5|SYLC_HUMAN	1447	134379	Leucine--tRNA ligase	0.900688	0.865476	-0.150901	-0.208434	0.0287665
sp|Q8TB36|GDAP1_HUMAN	46	41320	Ganglioside-induced differentiation-associated protein 1 OS=Homo sapiens GN=GDAP1 PE=1 SV=3	5.60837	0.507921	2.48758	-0.977323	1.73245
sp|Q92688|AN32B_HUMAN	432	28770	Acidic leucine-rich nuclear phosphoprotein 32 family member B OS=Homo sapiens GN=ANP32B PE=1 SV=1	1.08532	0.754154	0.118125	-0.40707	0.262597
sp|Q9QYJ3|DNJB1_MOUSE	45	38143	DnaJ homolog subfamily B member 1 OS=Mus musculus GN=Dnajb1 PE=2 SV=3	0.781647	0.762994	-0.355411	-0.390256	0.0174227
sp|Q10570|CPSF1_HUMAN	136	160782	Cleavage and polyadenylation specificity factor subunit 1 OS=Homo sapiens GN=CPSF1 PE=1 SV=2	0.982776	0.665895	-0.0250659	-0.586633	0.280784
sp|P36543|VATE1_HUMAN	172	26129	V-type proton ATPase subunit E 1 OS=Homo sapiens GN=ATP6V1E1 PE=1 SV=1	0.989346	0.994638	-0.0154533	-0.00775638	-0.00384847
sp|Q52LJ0|FA98B_HUMAN	212	37167	Protein FAM98B OS=Homo sapiens GN=FAM98B PE=1 SV=1	1.31767	0.801159	0.39799	-0.31984	0.358915
sp|Q5SYL1|SG494_MOUSE	42	31661	Uncharacterized serine/threonine-protein kinase SgK494 OS=Mus musculus GN=Sgk494 PE=2 SV=1	1.85286	0.978615	0.889753	-0.0311862	0.46047
sp|Q80X50|UBP2L_MOUSE	73	116728	Ubiquitin-associated protein 2-like OS=Mus musculus GN=Ubap2l PE=1 SV=1	1.57214	1.18482	0.652734	0.244673	0.20403
sp|P13693|TCTP_HUMAN	231	19583	Translationally-controlled tumor protein OS=Homo sapiens GN=TPT1 PE=1 SV=1	1.01837	0.598555	0.026258	-0.740445	0.383352
sp|Q9QWR8|NAGAB_MOUSE	315	47204	Alpha-N-acetylgalactosaminidase OS=Mus musculus GN=Naga PE=2 SV=2	N/A	N/A	N/A	N/A	N/A
sp|Q7LBC6|KDM3B_HUMAN	57	191461	Lysine-specific demethylase 3B OS=Homo sapiens GN=KDM3B PE=1 SV=2	0.674635	0.820207	-0.567822	-0.28594	-0.140941
sp|Q8BVG8|NAT14_MOUSE	35	21764	N-acetyltransferase 14 OS=Mus musculus GN=Nat14 PE=2 SV=1	6.05766	2.27979	2.59876	1.1889	0.704929
sp|Q03252|LMNB2_HUMAN	175	67647	Lamin-B2 OS=Homo sapiens GN=LMNB2 PE=1 SV=3	0.973178	1.02922	-0.039225	0.0415475	-0.0403862
sp|P12081|SYHC_HUMAN	348	57374	Histidine--tRNA ligase	1.52083	1.34587	0.60486	0.428537	0.088162
sp|Q9CXW4|RL11_MOUSE	416	20240	60S ribosomal protein L11 OS=Mus musculus GN=Rpl11 PE=1 SV=4	1.67633	1.68305	0.745311	0.751075	-0.00288209
sp|Q02788|CO6A2_MOUSE	296	110266	Collagen alpha-2(VI) chain OS=Mus musculus GN=Col6a2 PE=2 SV=3	0.609245	2.13749	-0.714906	1.09592	-0.905412
sp|Q9Y4A5|TRRAP_HUMAN	105	437318	Transformation/transcription domain-associated protein OS=Homo sapiens GN=TRRAP PE=1 SV=3	0.602109	0.473936	-0.731903	-1.07724	0.172666
sp|Q8TDN1|KCNG4_HUMAN	41	58941	Potassium voltage-gated channel subfamily G member 4 OS=Homo sapiens GN=KCNG4 PE=2 SV=1	0.777859	0.731928	-0.36242	-0.450227	0.0439035
sp|P41250|SYG_HUMAN	1274	83113	Glycine--tRNA ligase OS=Homo sapiens GN=GARS PE=1 SV=3	0.961806	0.968122	-0.0561815	-0.0467397	-0.00472092
sp|P14324|FPPS_HUMAN	279	48245	Farnesyl pyrophosphate synthase OS=Homo sapiens GN=FDPS PE=1 SV=4	1.51762	1.53141	0.601812	0.614861	-0.00652456
sp|Q7L576|CYFP1_HUMAN	343	145089	Cytoplasmic FMR1-interacting protein 1 OS=Homo sapiens GN=CYFIP1 PE=1 SV=1	0.874595	0.913484	-0.193314	-0.130549	-0.0313825
sp|P70333|HNRH2_MOUSE	1075	49248	Heterogeneous nuclear ribonucleoprotein H2 OS=Mus musculus GN=Hnrnph2 PE=1 SV=1	1.05531	0.741219	0.0776654	-0.432029	0.254847
sp|Q8R2U6|NUDT4_MOUSE	43	20143	Diphosphoinositol polyphosphate phosphohydrolase 2 OS=Mus musculus GN=Nudt4 PE=1 SV=1	N/A	N/A	N/A	N/A	N/A
sp|O95801|TTC4_HUMAN	91	44650	Tetratricopeptide repeat protein 4 OS=Homo sapiens GN=TTC4 PE=1 SV=3	1.5163	0.719099	0.600557	-0.475737	0.538147
sp|O75431|MTX2_HUMAN	162	29744	Metaxin-2 OS=Homo sapiens GN=MTX2 PE=1 SV=1	0.850226	0.982724	-0.234082	-0.0251419	-0.10447
sp|Q14011|CIRBP_HUMAN	145	18637	Cold-inducible RNA-binding protein OS=Homo sapiens GN=CIRBP PE=1 SV=1	1.5293	1.45678	0.612876	0.542788	0.0350439
sp|Q9D883|U2AF1_MOUSE	430	27797	Splicing factor U2AF 35 kDa subunit OS=Mus musculus GN=U2af1 PE=1 SV=4	1.41444	0.6949	0.500233	-0.525122	0.512678
sp|P46926|GNPI1_HUMAN	162	32648	Glucosamine-6-phosphate isomerase 1 OS=Homo sapiens GN=GNPDA1 PE=1 SV=1	1.31408	1.40892	0.394057	0.494595	-0.0502687
sp|P25325|THTM_HUMAN	138	33158	3-mercaptopyruvate sulfurtransferase OS=Homo sapiens GN=MPST PE=1 SV=3	0.881091	1.19136	-0.182637	0.252611	-0.217624
sp|Q9Y3F4|STRAP_HUMAN	506	38414	Serine-threonine kinase receptor-associated protein OS=Homo sapiens GN=STRAP PE=1 SV=1	1.08667	0.636413	0.119909	-0.651965	0.385937
sp|Q9HBI1|PARVB_HUMAN	95	41688	Beta-parvin OS=Homo sapiens GN=PARVB PE=1 SV=1	0.655748	1.13876	-0.608786	0.187459	-0.398122
sp|O43615|TIM44_HUMAN	512	51323	Mitochondrial import inner membrane translocase subunit TIM44 OS=Homo sapiens GN=TIMM44 PE=1 SV=2	0.989257	0.737213	-0.0155825	-0.439847	0.212132
sp|P43490|NAMPT_HUMAN	854	55487	Nicotinamide phosphoribosyltransferase OS=Homo sapiens GN=NAMPT PE=1 SV=1	1.1327	1.06434	0.179769	0.0899518	0.0449085
sp|Q8CFV9|RIFK_MOUSE	70	17426	Riboflavin kinase OS=Mus musculus GN=Rfk PE=2 SV=2	1.99361	0.460296	0.995384	-1.11937	1.05738
sp|Q9Z0N1|IF2G_MOUSE	1038	51033	Eukaryotic translation initiation factor 2 subunit 3	0.889026	0.809451	-0.169703	-0.304984	0.0676406
sp|Q7L592|MIDA_HUMAN	52	49206	Protein midA homolog	0.478552	1.39234	-1.06325	0.477511	-0.770382
sp|Q5T653|RM02_HUMAN	163	33280	39S ribosomal protein L2	0.890374	1.16123	-0.167517	0.215652	-0.191585
sp|Q8NC51|PAIRB_HUMAN	522	44938	Plasminogen activator inhibitor 1 RNA-binding protein OS=Homo sapiens GN=SERBP1 PE=1 SV=2	1.4427	1.24856	0.528767	0.320266	0.104251
sp|Q969X6|CIR1A_HUMAN	176	76841	Cirhin OS=Homo sapiens GN=CIRH1A PE=1 SV=1	1.07379	0.713756	0.102713	-0.486497	0.294605
sp|P22087|FBRL_HUMAN	1403	33763	rRNA 2'-O-methyltransferase fibrillarin OS=Homo sapiens GN=FBL PE=1 SV=2	1.19165	0.851377	0.252961	-0.232129	0.242545
sp|P49222|EPB42_MOUSE	69	76707	Erythrocyte membrane protein band 4.2 OS=Mus musculus GN=Epb42 PE=2 SV=3	1.07564	1.1382	0.105196	0.186754	-0.0407794
sp|P26645|MARCS_MOUSE	54	29644	Myristoylated alanine-rich C-kinase substrate OS=Mus musculus GN=Marcks PE=1 SV=2	1.34062	2.15873	0.422897	1.11018	-0.343643
sp|P99029|PRDX5_MOUSE	323	21884	Peroxiredoxin-5	0.599775	2.83249	-0.737507	1.50207	-1.11979
sp|P40227|TCPZ_HUMAN	3938	57988	T-complex protein 1 subunit zeta OS=Homo sapiens GN=CCT6A PE=1 SV=3	0.918844	0.922874	-0.122109	-0.115794	-0.00315737
sp|Q9C005|DPY30_HUMAN	252	11243	Protein dpy-30 homolog OS=Homo sapiens GN=DPY30 PE=1 SV=1	0.559289	0.75726	-0.838333	-0.40114	-0.218596
sp|Q99829|CPNE1_HUMAN	779	59022	Copine-1 OS=Homo sapiens GN=CPNE1 PE=1 SV=1	1.26897	1.16989	0.343659	0.226376	0.0586416
sp|Q8R332|NUPL1_MOUSE	115	59409	Nucleoporin p58/p45 OS=Mus musculus GN=Nupl1 PE=1 SV=1	0.577718	5.77118	-0.791562	2.52887	-1.66021
sp|Q9ESB3|HRG_MOUSE	642	59126	Histidine-rich glycoprotein OS=Mus musculus GN=Hrg PE=1 SV=2	0.51518	1.0659	-0.956851	0.0920655	-0.524458
sp|Q8K0E8|FIBB_MOUSE	5952	54718	Fibrinogen beta chain OS=Mus musculus GN=Fgb PE=2 SV=1	0.967817	0.612577	-0.0471945	-0.707037	0.329922
sp|Q16186|ADRM1_HUMAN	160	42127	Proteasomal ubiquitin receptor ADRM1 OS=Homo sapiens GN=ADRM1 PE=1 SV=2	1.08594	0.645638	0.118938	-0.631202	0.37507
sp|Q9H501|ESF1_HUMAN	48	98735	ESF1 homolog OS=Homo sapiens GN=ESF1 PE=1 SV=1	0.925806	0.696536	-0.111218	-0.52173	0.205256
sp|Q86UP2|KTN1_HUMAN	220	156179	Kinectin OS=Homo sapiens GN=KTN1 PE=1 SV=1	1.15041	1.6258	0.202145	0.701149	-0.249502
sp|Q9Y3T9|NOC2L_HUMAN	162	84866	Nucleolar complex protein 2 homolog OS=Homo sapiens GN=NOC2L PE=1 SV=4	0.997608	0.924049	-0.00345561	-0.113958	0.0552514
sp|Q13907|IDI1_HUMAN	321	26302	Isopentenyl-diphosphate Delta-isomerase 1 OS=Homo sapiens GN=IDI1 PE=1 SV=2	0.893786	0.763106	-0.161998	-0.390044	0.114023
sp|P97364|SPS2_MOUSE	44	47804	Selenide	1.5715	0.439636	0.652139	-1.18562	0.91888
sp|Q925I1|ATAD3_MOUSE	1059	66701	ATPase family AAA domain-containing protein 3 OS=Mus musculus GN=Atad3 PE=1 SV=1	N/A	N/A	N/A	N/A	N/A
sp|O88844|IDHC_MOUSE	161	46644	Isocitrate dehydrogenase [NADP] cytoplasmic OS=Mus musculus GN=Idh1 PE=1 SV=2	0.757916	6.24221	-0.39989	2.64206	-1.52097
sp|Q9CQ89|CUTA_MOUSE	62	18853	Protein CutA OS=Mus musculus GN=Cuta PE=2 SV=3	1.48463	1.20653	0.570108	0.270858	0.149625
sp|Q13620|CUL4B_HUMAN	806	103916	Cullin-4B OS=Homo sapiens GN=CUL4B PE=1 SV=4	1.31208	1.04292	0.39186	0.0606338	0.165613
sp|Q8BMA6|SRP68_MOUSE	276	70530	Signal recognition particle 68 kDa protein OS=Mus musculus GN=Srp68 PE=2 SV=2	0.897165	0.813956	-0.156555	-0.296977	0.070211
sp|P30084|ECHM_HUMAN	640	31367	Enoyl-CoA hydratase	1.15277	1.37843	0.205109	0.463025	-0.128958
sp|Q6NVY1|HIBCH_HUMAN	88	43454	3-hydroxyisobutyryl-CoA hydrolase	1.10139	0.95544	0.139319	-0.0657623	0.102541
sp|Q99LG2|TNPO2_MOUSE	673	100391	Transportin-2 OS=Mus musculus GN=Tnpo2 PE=2 SV=1	0.656569	0.778697	-0.606981	-0.360865	-0.123058
sp|P56378|68MP_HUMAN	104	6658	6.8 kDa mitochondrial proteolipid OS=Homo sapiens GN=MP68 PE=1 SV=1	1.10017	0.978267	0.137726	-0.0317003	0.0847129
sp|P11276|FINC_MOUSE	3762	272319	Fibronectin OS=Mus musculus GN=Fn1 PE=1 SV=3	0.711535	0.935632	-0.490993	-0.0959875	-0.197503
sp|Q12894|IFRD2_HUMAN	46	54779	Interferon-related developmental regulator 2 OS=Homo sapiens GN=IFRD2 PE=2 SV=3	0.790274	0.9615	-0.339575	-0.0566412	-0.141467
sp|Q14669|TRIPC_HUMAN	54	220296	Probable E3 ubiquitin-protein ligase TRIP12 OS=Homo sapiens GN=TRIP12 PE=1 SV=1	N/A	N/A	N/A	N/A	N/A
sp|O95347|SMC2_HUMAN	314	135572	Structural maintenance of chromosomes protein 2 OS=Homo sapiens GN=SMC2 PE=1 SV=2	0.710614	0.706114	-0.492862	-0.502027	0.00458251
sp|Q9BV86|NTM1A_HUMAN	102	25371	Alpha N-terminal protein methyltransferase 1A OS=Homo sapiens GN=METTL11A PE=1 SV=3	0.560563	0.62432	-0.835051	-0.679643	-0.0777038
sp|Q07960|RHG01_HUMAN	119	50404	Rho GTPase-activating protein 1 OS=Homo sapiens GN=ARHGAP1 PE=1 SV=1	0.722046	0.955496	-0.469837	-0.0656776	-0.20208
sp|P47755|CAZA2_HUMAN	352	32929	F-actin-capping protein subunit alpha-2 OS=Homo sapiens GN=CAPZA2 PE=1 SV=3	1.09532	1.96035	0.131353	0.971107	-0.419877
sp|P06576|ATPB_HUMAN	12949	56525	ATP synthase subunit beta	1.09973	0.731068	0.137151	-0.451923	0.294537
sp|Q14331|FRG1_HUMAN	78	29154	Protein FRG1 OS=Homo sapiens GN=FRG1 PE=1 SV=1	1.23908	0.827291	0.30927	-0.273534	0.291402
sp|Q9HB07|MYG1_HUMAN	144	42422	UPF0160 protein MYG1	1.39569	0.925414	0.480975	-0.11183	0.296402
sp|Q9NZI8|IF2B1_HUMAN	1775	63441	Insulin-like growth factor 2 mRNA-binding protein 1 OS=Homo sapiens GN=IGF2BP1 PE=1 SV=2	0.689003	0.506246	-0.537418	-0.982089	0.222335
sp|P49354|FNTA_HUMAN	43	44381	Protein farnesyltransferase/geranylgeranyltransferase type-1 subunit alpha OS=Homo sapiens GN=FNTA PE=1 SV=1	N/A	N/A	N/A	N/A	N/A
sp|Q61247|A2AP_MOUSE	656	54937	Alpha-2-antiplasmin OS=Mus musculus GN=Serpinf2 PE=1 SV=1	0.679733	0.827952	-0.556959	-0.272381	-0.142289
sp|Q8VCH6|DHC24_MOUSE	84	60073	Delta(24)-sterol reductase OS=Mus musculus GN=Dhcr24 PE=2 SV=1	1.06027	0.902399	0.0844344	-0.148162	0.116298
sp|P0C7N9|PSMG4_MOUSE	107	13965	Proteasome assembly chaperone 4 OS=Mus musculus GN=Psmg4 PE=1 SV=1	0.698373	0.616106	-0.51793	-0.698749	0.0904094
sp|P19525|E2AK2_HUMAN	72	62056	Interferon-induced	0.985504	1.16924	-0.0210669	0.225568	-0.123317
sp|Q96IJ6|GMPPA_HUMAN	92	46262	Mannose-1-phosphate guanyltransferase alpha OS=Homo sapiens GN=GMPPA PE=1 SV=1	1.72574	0.911052	0.787217	-0.134395	0.460806
sp|Q9C0C9|UBE2O_HUMAN	287	141205	Ubiquitin-conjugating enzyme E2 O OS=Homo sapiens GN=UBE2O PE=1 SV=3	1.12736	0.725444	0.172942	-0.463065	0.318003
sp|P46013|KI67_HUMAN	108	358474	Antigen KI-67 OS=Homo sapiens GN=MKI67 PE=1 SV=2	0.763661	1.95711	-0.388996	0.968728	-0.678862
sp|Q9H9S3|S61A2_HUMAN	470	52214	Protein transport protein Sec61 subunit alpha isoform 2 OS=Homo sapiens GN=SEC61A2 PE=2 SV=3	N/A	N/A	N/A	N/A	N/A
sp|Q9UBM7|DHCR7_HUMAN	137	54454	7-dehydrocholesterol reductase OS=Homo sapiens GN=DHCR7 PE=1 SV=1	1.12873	0.736857	0.174695	-0.440543	0.307619
sp|O15372|EIF3H_HUMAN	184	39905	Eukaryotic translation initiation factor 3 subunit H OS=Homo sapiens GN=EIF3H PE=1 SV=1	0.810296	1.09348	-0.303478	0.128927	-0.216202
sp|P16383|GCFC2_HUMAN	60	89329	GC-rich sequence DNA-binding factor 2 OS=Homo sapiens GN=GCFC2 PE=1 SV=2	0.9175	0.856039	-0.12422	-0.224251	0.0500157
sp|P15311|EZRI_HUMAN	904	69370	Ezrin OS=Homo sapiens GN=EZR PE=1 SV=4	1.47542	0.957251	0.561128	-0.0630307	0.31208
sp|Q9BY32|ITPA_HUMAN	217	21432	Inosine triphosphate pyrophosphatase OS=Homo sapiens GN=ITPA PE=1 SV=2	1.34923	1.00055	0.432138	0.000786179	0.215676
sp|Q5JRA6|MIA3_HUMAN	127	213570	Melanoma inhibitory activity protein 3 OS=Homo sapiens GN=MIA3 PE=1 SV=1	1.23379	1.02849	0.303097	0.0405281	0.131285
sp|Q9Y5L0|TNPO3_HUMAN	445	104136	Transportin-3 OS=Homo sapiens GN=TNPO3 PE=1 SV=3	0.80904	0.739644	-0.305718	-0.435097	0.0646894
sp|P13804|ETFA_HUMAN	717	35058	Electron transfer flavoprotein subunit alpha	0.801043	1.02287	-0.320049	0.0326276	-0.176338
sp|Q8BG30|NELFA_MOUSE	220	57549	Negative elongation factor A OS=Mus musculus GN=Whsc2 PE=1 SV=1	N/A	N/A	N/A	N/A	N/A
sp|P21266|GSTM3_HUMAN	1796	26542	Glutathione S-transferase Mu 3 OS=Homo sapiens GN=GSTM3 PE=1 SV=3	0.64932	0.81134	-0.622999	-0.301621	-0.160689
sp|P02545|LMNA_HUMAN	356	74095	Prelamin-A/C OS=Homo sapiens GN=LMNA PE=1 SV=1	0.731514	0.667202	-0.451042	-0.583805	0.0663815
sp|Q9Y262|EIF3L_HUMAN	633	66684	Eukaryotic translation initiation factor 3 subunit L OS=Homo sapiens GN=EIF3L PE=1 SV=1	0.994506	0.903205	-0.0079483	-0.146875	0.0694631
sp|P14866|HNRPL_HUMAN	2375	64092	Heterogeneous nuclear ribonucleoprotein L OS=Homo sapiens GN=HNRNPL PE=1 SV=2	1.05187	0.865628	0.0729537	-0.208181	0.140567
sp|Q9D1G2|PMVK_MOUSE	51	21902	Phosphomevalonate kinase OS=Mus musculus GN=Pmvk PE=2 SV=3	0.623292	0.665752	-0.68202	-0.586942	-0.0475388
sp|P61026|RAB10_HUMAN	911	22527	Ras-related protein Rab-10 OS=Homo sapiens GN=RAB10 PE=1 SV=1	1.05218	0.993758	0.0733876	-0.00903317	0.0412104
sp|P07237|PDIA1_HUMAN	2607	57081	Protein disulfide-isomerase OS=Homo sapiens GN=P4HB PE=1 SV=3	1.12214	1.14828	0.166252	0.199479	-0.0166134
sp|P13639|EF2_HUMAN	7548	95277	Elongation factor 2 OS=Homo sapiens GN=EEF2 PE=1 SV=4	1.15444	0.71876	0.207196	-0.476418	0.341807
sp|P35268|RL22_HUMAN	483	14778	60S ribosomal protein L22 OS=Homo sapiens GN=RPL22 PE=1 SV=2	0.903329	0.710097	-0.146677	-0.493912	0.173617
sp|Q8NEJ9|NGDN_HUMAN	65	35872	Neuroguidin OS=Homo sapiens GN=NGDN PE=1 SV=1	0.873421	0.762218	-0.195251	-0.391725	0.0982371
sp|Q9BRJ2|RM45_HUMAN	99	35328	39S ribosomal protein L45	0.671171	0.634164	-0.575247	-0.657073	0.0409131
sp|Q9BS26|ERP44_HUMAN	102	46941	Endoplasmic reticulum resident protein 44 OS=Homo sapiens GN=ERP44 PE=1 SV=1	1.12827	0.950977	0.174105	-0.0725178	0.123312
sp|Q8BSK8|KS6B1_MOUSE	199	59108	Ribosomal protein S6 kinase beta-1 OS=Mus musculus GN=Rps6kb1 PE=1 SV=2	0.92256	0.962966	-0.116285	-0.0544439	-0.0309206
sp|Q16795|NDUA9_HUMAN	275	42483	NADH dehydrogenase [ubiquinone] 1 alpha subcomplex subunit 9	1.0713	0.808184	0.0993583	-0.307244	0.203301
sp|P49915|GUAA_HUMAN	1441	76667	GMP synthase [glutamine-hydrolyzing] OS=Homo sapiens GN=GMPS PE=1 SV=1	1.15305	0.793527	0.20546	-0.333649	0.269555
sp|Q06770|CBG_MOUSE	137	44740	Corticosteroid-binding globulin OS=Mus musculus GN=Serpina6 PE=1 SV=1	0.317762	1.53642	-1.65398	0.619573	-1.13678
sp|P04183|KITH_HUMAN	185	25452	Thymidine kinase	1.5146	0.805842	0.598937	-0.311431	0.455184
sp|P01892|1A02_HUMAN	116	40896	HLA class I histocompatibility antigen	0.828885	0.918463	-0.270755	-0.122706	-0.0740244
sp|Q06830|PRDX1_HUMAN	1888	22096	Peroxiredoxin-1 OS=Homo sapiens GN=PRDX1 PE=1 SV=1	0.975998	0.969561	-0.0350506	-0.0445964	0.00477289
sp|Q9R0P5|DEST_MOUSE	286	18509	Destrin OS=Mus musculus GN=Dstn PE=1 SV=3	0.471558	1.98698	-1.08449	0.990576	-1.03753
sp|Q9CZM2|RL15_MOUSE	300	24131	60S ribosomal protein L15 OS=Mus musculus GN=Rpl15 PE=2 SV=4	0.876551	0.663541	-0.19009	-0.591743	0.200827
sp|Q02952|AKA12_HUMAN	103	191367	A-kinase anchor protein 12 OS=Homo sapiens GN=AKAP12 PE=1 SV=4	2.69717	0.836225	1.43145	-0.258036	0.844741
sp|P14209|CD99_HUMAN	38	18836	CD99 antigen OS=Homo sapiens GN=CD99 PE=1 SV=1	2.42801	0.468109	1.27977	-1.09508	1.18743
sp|Q91WV0|NC2B_MOUSE	68	19419	Protein Dr1 OS=Mus musculus GN=Dr1 PE=2 SV=1	N/A	N/A	N/A	N/A	N/A
sp|P12268|IMDH2_HUMAN	1865	55770	Inosine-5'-monophosphate dehydrogenase 2 OS=Homo sapiens GN=IMPDH2 PE=1 SV=2	1.04277	0.775323	0.0604258	-0.367131	0.213778
sp|Q15907|RB11B_HUMAN	338	24473	Ras-related protein Rab-11B OS=Homo sapiens GN=RAB11B PE=1 SV=4	0.823158	0.884622	-0.280759	-0.176868	-0.0519458
sp|Q9NVV4|PAPD1_HUMAN	50	66130	Poly(A) RNA polymerase	1.79683	0.674618	0.845455	-0.567858	0.706657
sp|O95202|LETM1_HUMAN	586	83302	LETM1 and EF-hand domain-containing protein 1	0.891367	0.894468	-0.165909	-0.160899	-0.00250494
sp|O88342|WDR1_MOUSE	1176	66365	WD repeat-containing protein 1 OS=Mus musculus GN=Wdr1 PE=1 SV=3	0.473046	2.69703	-1.07995	1.43137	-1.25566
sp|Q61584|FXR1_MOUSE	975	76175	Fragile X mental retardation syndrome-related protein 1 OS=Mus musculus GN=Fxr1 PE=1 SV=2	1.20189	0.819181	0.265311	-0.287746	0.276528
sp|O35492|CLK3_MOUSE	82	73751	Dual specificity protein kinase CLK3 OS=Mus musculus GN=Clk3 PE=1 SV=2	0.339244	0.306901	-1.55961	-1.70415	0.0722741
sp|P19221|THRB_MOUSE	210	70224	Prothrombin OS=Mus musculus GN=F2 PE=1 SV=1	0.870662	0.749506	-0.199815	-0.415988	0.108087
sp|O60678|ANM3_HUMAN	79	59838	Protein arginine N-methyltransferase 3 OS=Homo sapiens GN=PRMT3 PE=1 SV=3	1.56232	0.418059	0.643694	-1.25822	0.950958
sp|P26041|MOES_MOUSE	1194	67725	Moesin OS=Mus musculus GN=Msn PE=1 SV=3	0.992328	3.6813	-0.0111105	1.88021	-0.945663
sp|P50552|VASP_HUMAN	403	39805	Vasodilator-stimulated phosphoprotein OS=Homo sapiens GN=VASP PE=1 SV=3	0.884138	1.05452	-0.177657	0.0765828	-0.12712
sp|P48960|CD97_HUMAN	152	91809	CD97 antigen OS=Homo sapiens GN=CD97 PE=1 SV=4	1.45781	0.247296	0.543803	-2.01569	1.27975
sp|P35250|RFC2_HUMAN	128	39132	Replication factor C subunit 2 OS=Homo sapiens GN=RFC2 PE=1 SV=3	1.12115	0.58113	0.164976	-0.783067	0.474022
sp|Q9CR86|CHSP1_MOUSE	277	16052	Calcium-regulated heat stable protein 1 OS=Mus musculus GN=Carhsp1 PE=1 SV=1	0.779212	1.03323	-0.359912	0.0471619	-0.203537
sp|Q8R2U0|SEH1_MOUSE	249	39749	Nucleoporin SEH1 OS=Mus musculus GN=Seh1l PE=2 SV=1	0.93065	0.65102	-0.103689	-0.619225	0.257768
sp|O95394|AGM1_HUMAN	45	59814	Phosphoacetylglucosamine mutase OS=Homo sapiens GN=PGM3 PE=1 SV=1	1.62573	0.488407	0.701088	-1.03384	0.867466
sp|Q9Y2G8|DJC16_HUMAN	48	90534	DnaJ homolog subfamily C member 16 OS=Homo sapiens GN=DNAJC16 PE=2 SV=3	N/A	N/A	N/A	N/A	N/A
sp|P63279|UBC9_HUMAN	95	17995	SUMO-conjugating enzyme UBC9 OS=Homo sapiens GN=UBE2I PE=1 SV=1	0.943359	0.951764	-0.0841213	-0.0713245	-0.00639837
sp|Q9Y5K8|VATD_HUMAN	78	28245	V-type proton ATPase subunit D OS=Homo sapiens GN=ATP6V1D PE=1 SV=1	0.647241	0.300644	-0.627626	-1.73387	0.553123
sp|Q13765|NACA_HUMAN	483	23370	Nascent polypeptide-associated complex subunit alpha OS=Homo sapiens GN=NACA PE=1 SV=1	1.26264	0.751095	0.336443	-0.412933	0.374688
sp|O43598|RCL_HUMAN	350	19097	Deoxyribonucleoside 5'-monophosphate N-glycosidase OS=Homo sapiens GN=RCL PE=1 SV=1	1.09629	1.00112	0.132635	0.00161412	0.0655105
sp|O60884|DNJA2_HUMAN	789	45717	DnaJ homolog subfamily A member 2 OS=Homo sapiens GN=DNAJA2 PE=1 SV=1	0.960625	0.707703	-0.0579544	-0.498784	0.220415
sp|Q9DB27|MCTS1_MOUSE	264	20542	Malignant T-cell-amplified sequence 1 OS=Mus musculus GN=Mcts1 PE=2 SV=1	1.05826	0.754014	0.0816982	-0.407336	0.244517
sp|Q8R3P6|CO044_MOUSE	74	57200	UPF0464 protein C15orf44 homolog OS=Mus musculus PE=2 SV=1	0.601107	0.996703	-0.734306	-0.00476438	-0.364771
sp|Q86V81|THOC4_HUMAN	317	26872	THO complex subunit 4 OS=Homo sapiens GN=ALYREF PE=1 SV=3	1.49017	1.22727	0.575481	0.295451	0.140015
sp|O15498|YKT6_HUMAN	72	22403	Synaptobrevin homolog YKT6 OS=Homo sapiens GN=YKT6 PE=1 SV=1	1.31303	0.969499	0.392899	-0.0446881	0.218794
sp|Q92922|SMRC1_HUMAN	407	122790	SWI/SNF complex subunit SMARCC1 OS=Homo sapiens GN=SMARCC1 PE=1 SV=3	0.999448	0.779149	-0.000797173	-0.360029	0.179616
sp|P22102|PUR2_HUMAN	1626	107699	Trifunctional purine biosynthetic protein adenosine-3 OS=Homo sapiens GN=GART PE=1 SV=1	1.02318	0.893869	0.0330564	-0.161864	0.0974602
sp|O15269|SPTC1_HUMAN	43	52710	Serine palmitoyltransferase 1 OS=Homo sapiens GN=SPTLC1 PE=1 SV=1	0.987661	0.719927	-0.0179118	-0.474078	0.228083
sp|P24270|CATA_MOUSE	376	59758	Catalase OS=Mus musculus GN=Cat PE=1 SV=4	0.731613	1.16521	-0.450847	0.220591	-0.335719
sp|P17182|ENOA_MOUSE	3543	47111	Alpha-enolase OS=Mus musculus GN=Eno1 PE=1 SV=3	1.76462	2.15063	0.819357	1.10476	-0.1427
sp|P06909|CFAH_MOUSE	90	138992	Complement factor H OS=Mus musculus GN=Cfh PE=1 SV=1	0.542491	0.720246	-0.88233	-0.473439	-0.204445
sp|Q91WP6|SPA3N_MOUSE	1047	46688	Serine protease inhibitor A3N OS=Mus musculus GN=Serpina3n PE=1 SV=1	0.329738	0.834915	-1.60061	-0.260298	-0.670156
sp|P62984|RL40_MOUSE	1122	14719	Ubiquitin-60S ribosomal protein L40 OS=Mus musculus GN=Uba52 PE=1 SV=2	2.72589	3.46545	1.44673	1.79304	-0.173158
sp|Q9WV80|SNX1_MOUSE	110	58916	Sorting nexin-1 OS=Mus musculus GN=Snx1 PE=1 SV=1	0.615522	0.851334	-0.700117	-0.232203	-0.233957
sp|P20700|LMNB1_HUMAN	419	66368	Lamin-B1 OS=Homo sapiens GN=LMNB1 PE=1 SV=2	0.969063	0.94821	-0.0453372	-0.076721	0.0156919
sp|P49721|PSB2_HUMAN	474	22822	Proteasome subunit beta type-2 OS=Homo sapiens GN=PSMB2 PE=1 SV=1	1.36003	1.4816	0.443633	0.567159	-0.0617629
sp|P09103|PDIA1_MOUSE	1760	57023	Protein disulfide-isomerase OS=Mus musculus GN=P4hb PE=1 SV=2	0.564641	2.50763	-0.824595	1.32633	-1.07546
sp|O14647|CHD2_HUMAN	59	211214	Chromodomain-helicase-DNA-binding protein 2 OS=Homo sapiens GN=CHD2 PE=1 SV=2	N/A	N/A	N/A	N/A	N/A
sp|Q86T82|UBP37_HUMAN	43	110101	Ubiquitin carboxyl-terminal hydrolase 37 OS=Homo sapiens GN=USP37 PE=1 SV=2	N/A	N/A	N/A	N/A	N/A
sp|P04264|K2C1_HUMAN	404	65999	Keratin	1.03652	1.35691	0.0517437	0.440323	-0.19429
sp|P12532|KCRU_HUMAN	268	47007	Creatine kinase U-type	0.849086	1.27025	-0.236018	0.34511	-0.290564
sp|P18084|ITB5_HUMAN	47	87996	Integrin beta-5 OS=Homo sapiens GN=ITGB5 PE=1 SV=1	0.507795	1.34982	-0.977681	0.432771	-0.705226
sp|P09528|FRIH_MOUSE	286	21053	Ferritin heavy chain OS=Mus musculus GN=Fth1 PE=1 SV=2	0.46026	2.36915	-1.11948	1.24437	-1.18193
sp|Q6NZC7|S23IP_MOUSE	79	110711	SEC23-interacting protein OS=Mus musculus GN=Sec23ip PE=1 SV=2	0.923743	1.06688	-0.114436	0.0933909	-0.103914
sp|Q923D2|BLVRB_MOUSE	558	22183	Flavin reductase (NADPH) OS=Mus musculus GN=Blvrb PE=2 SV=3	0.563796	0.966663	-0.826755	-0.0489158	-0.38892
sp|Q6PAC3|DCA13_MOUSE	49	51423	DDB1- and CUL4-associated factor 13 OS=Mus musculus GN=Dcaf13 PE=2 SV=2	0.993199	1.19914	-0.00984575	0.262005	-0.135925
sp|Q03265|ATPA_MOUSE	6581	59716	ATP synthase subunit alpha	0.588807	0.728887	-0.764133	-0.456232	-0.15395
sp|Q86X10|RLGPB_HUMAN	105	166692	Ral GTPase-activating protein subunit beta OS=Homo sapiens GN=RALGAPB PE=1 SV=1	0.787255	0.59564	-0.345097	-0.747488	0.201195
sp|P27144|KAD4_HUMAN	92	25252	Adenylate kinase isoenzyme 4	1.64946	1.26119	0.721998	0.334785	0.193606
sp|P57740|NU107_HUMAN	157	106307	Nuclear pore complex protein Nup107 OS=Homo sapiens GN=NUP107 PE=1 SV=1	0.651893	0.766336	-0.617294	-0.383952	-0.116671
sp|P31350|RIR2_HUMAN	175	44849	Ribonucleoside-diphosphate reductase subunit M2 OS=Homo sapiens GN=RRM2 PE=1 SV=1	1.03558	0.985894	0.0504396	-0.0204962	0.0354679
sp|Q99707|METH_HUMAN	63	140437	Methionine synthase OS=Homo sapiens GN=MTR PE=1 SV=2	1.1988	0.881173	0.261597	-0.182503	0.22205
sp|Q91X72|HEMO_MOUSE	1146	51285	Hemopexin OS=Mus musculus GN=Hpx PE=1 SV=2	0.611286	1.31137	-0.710081	0.391077	-0.550579
sp|Q8TED0|UTP15_HUMAN	109	58379	U3 small nucleolar RNA-associated protein 15 homolog OS=Homo sapiens GN=UTP15 PE=1 SV=3	0.23322	1.68648	-2.10023	0.754016	-1.42712
sp|Q8CFX1|G6PE_MOUSE	122	88872	GDH/6PGL endoplasmic bifunctional protein OS=Mus musculus GN=H6pd PE=2 SV=2	1.0072	1.54989	0.0103527	0.632162	-0.310905
sp|P62318|SMD3_HUMAN	252	13907	Small nuclear ribonucleoprotein Sm D3 OS=Homo sapiens GN=SNRPD3 PE=1 SV=1	1.11799	0.798932	0.160904	-0.323856	0.24238
sp|P52732|KIF11_HUMAN	118	119085	Kinesin-like protein KIF11 OS=Homo sapiens GN=KIF11 PE=1 SV=2	1.02438	0.536277	0.0347434	-0.898949	0.466846
sp|Q5T0D9|TPRGL_HUMAN	42	30193	Tumor protein p63-regulated gene 1-like protein OS=Homo sapiens GN=TPRG1L PE=1 SV=1	0.526049	1.8572	-0.926731	0.893132	-0.909931
sp|Q9CT10|RANB3_MOUSE	42	52541	Ran-binding protein 3 OS=Mus musculus GN=Ranbp3 PE=1 SV=2	0.763362	0.373058	-0.38956	-1.42253	0.516485
sp|O75534|CSDE1_HUMAN	302	88829	Cold shock domain-containing protein E1 OS=Homo sapiens GN=CSDE1 PE=1 SV=2	0.941159	0.738255	-0.0874894	-0.437808	0.175159
sp|Q15233|NONO_HUMAN	2157	54197	Non-POU domain-containing octamer-binding protein OS=Homo sapiens GN=NONO PE=1 SV=4	1.27497	0.864548	0.350461	-0.209982	0.280222
sp|Q5DU56|NLRC3_MOUSE	42	115919	Protein NLRC3 OS=Mus musculus GN=Nlrc3 PE=2 SV=2	N/A	N/A	N/A	N/A	N/A
sp|P31930|QCR1_HUMAN	888	52612	Cytochrome b-c1 complex subunit 1	1.1273	0.793906	0.172867	-0.33296	0.252914
sp|Q64727|VINC_MOUSE	2256	116644	Vinculin OS=Mus musculus GN=Vcl PE=1 SV=4	0.890257	2.51952	-0.167707	1.33315	-0.750428
sp|Q9Y2Z0|SUGT1_HUMAN	199	40998	Suppressor of G2 allele of SKP1 homolog OS=Homo sapiens GN=SUGT1 PE=1 SV=3	1.37444	0.992031	0.458842	-0.0115424	0.235192
sp|P32969|RL9_HUMAN	1730	21850	60S ribosomal protein L9 OS=Homo sapiens GN=RPL9 PE=1 SV=1	0.879578	0.899135	-0.185117	-0.15339	-0.0158634
sp|P30086|PEBP1_HUMAN	702	21044	Phosphatidylethanolamine-binding protein 1 OS=Homo sapiens GN=PEBP1 PE=1 SV=3	1.84574	1.36471	0.884198	0.448592	0.217803
sp|Q9EPK7|XPO7_MOUSE	200	123731	Exportin-7 OS=Mus musculus GN=Xpo7 PE=2 SV=3	0.56561	0.896676	-0.822121	-0.157341	-0.33239
sp|P14618|KPYM_HUMAN	6203	57900	Pyruvate kinase isozymes M1/M2 OS=Homo sapiens GN=PKM2 PE=1 SV=4	1.34652	1.48093	0.429236	0.566507	-0.0686352
sp|Q9UID3|FFR_HUMAN	82	85988	Protein fat-free homolog OS=Homo sapiens GN=FFR PE=1 SV=2	N/A	N/A	N/A	N/A	N/A
sp|P01902|HA1D_MOUSE	133	41464	H-2 class I histocompatibility antigen	0.560578	1.71915	-0.835014	0.781695	-0.808354
sp|P57078|RIPK4_HUMAN	44	91553	Receptor-interacting serine/threonine-protein kinase 4 OS=Homo sapiens GN=RIPK4 PE=1 SV=1	0.836381	0.9205	-0.257767	-0.11951	-0.0691283
sp|P36957|ODO2_HUMAN	410	48724	Dihydrolipoyllysine-residue succinyltransferase component of 2-oxoglutarate dehydrogenase complex	0.972515	0.888905	-0.0402075	-0.169899	0.0648459
sp|Q8NBS9|TXND5_HUMAN	952	47599	Thioredoxin domain-containing protein 5 OS=Homo sapiens GN=TXNDC5 PE=1 SV=2	1.01226	0.957669	0.0175829	-0.0624004	0.0399917
sp|P49257|LMAN1_HUMAN	635	57513	Protein ERGIC-53 OS=Homo sapiens GN=LMAN1 PE=1 SV=2	0.984476	0.933491	-0.0225722	-0.0992915	0.0383597
sp|Q9NP81|SYSM_HUMAN	85	58246	Serine--tRNA ligase	N/A	N/A	N/A	N/A	N/A
sp|Q99543|DNJC2_HUMAN	85	71952	DnaJ homolog subfamily C member 2 OS=Homo sapiens GN=DNAJC2 PE=1 SV=4	1.28001	0.984803	0.356152	-0.0220931	0.189123
sp|Q9Y3A5|SBDS_HUMAN	319	28745	Ribosome maturation protein SBDS OS=Homo sapiens GN=SBDS PE=1 SV=4	0.876081	0.756882	-0.190864	-0.40186	0.105498
sp|Q9NR30|DDX21_HUMAN	924	87290	Nucleolar RNA helicase 2 OS=Homo sapiens GN=DDX21 PE=1 SV=5	0.900315	0.591138	-0.151498	-0.758433	0.303468
sp|Q5I7T1|AG10B_HUMAN	102	55411	Putative Dol-P-Glc:Glc(2)Man(9)GlcNAc(2)-PP-Dol alpha-1	1.15192	1.92434	0.20404	0.944363	-0.370161
sp|Q03734|SPA3M_MOUSE	1625	47034	Serine protease inhibitor A3M OS=Mus musculus GN=Serpina3m PE=1 SV=2	0.473197	0.519645	-1.07949	-0.944403	-0.0675425
sp|Q9DCD2|SYF1_MOUSE	153	99924	Pre-mRNA-splicing factor SYF1 OS=Mus musculus GN=Xab2 PE=2 SV=1	1.59438	0.785987	0.672991	-0.347422	0.510206
sp|P55258|RAB8A_MOUSE	325	23653	Ras-related protein Rab-8A OS=Mus musculus GN=Rab8a PE=1 SV=2	0.755042	0.654187	-0.405372	-0.612225	0.103427
sp|P30046|DOPD_HUMAN	153	12704	D-dopachrome decarboxylase OS=Homo sapiens GN=DDT PE=1 SV=3	2.21908	2.11009	1.14996	1.0773	0.0363296
sp|Q13895|BYST_HUMAN	110	49570	Bystin OS=Homo sapiens GN=BYSL PE=1 SV=3	0.983214	0.75708	-0.0244224	-0.401483	0.18853
sp|Q9UPN9|TRI33_HUMAN	63	122456	E3 ubiquitin-protein ligase TRIM33 OS=Homo sapiens GN=TRIM33 PE=1 SV=3	0.847335	0.786731	-0.238995	-0.346058	0.0535315
sp|Q9BUQ8|DDX23_HUMAN	200	95524	Probable ATP-dependent RNA helicase DDX23 OS=Homo sapiens GN=DDX23 PE=1 SV=3	0.757761	0.773115	-0.400185	-0.371245	-0.0144697
sp|Q02978|M2OM_HUMAN	384	34040	Mitochondrial 2-oxoglutarate/malate carrier protein OS=Homo sapiens GN=SLC25A11 PE=1 SV=3	0.896083	0.933062	-0.158296	-0.0999557	-0.0291701
sp|P55209|NP1L1_HUMAN	1582	45346	Nucleosome assembly protein 1-like 1 OS=Homo sapiens GN=NAP1L1 PE=1 SV=1	1.01049	0.591792	0.0150544	-0.756839	0.385946
sp|P02786|TFR1_HUMAN	1180	84818	Transferrin receptor protein 1 OS=Homo sapiens GN=TFRC PE=1 SV=2	1.51468	0.818998	0.599016	-0.288069	0.443542
sp|Q9WUK2|IF4H_MOUSE	246	27324	Eukaryotic translation initiation factor 4H OS=Mus musculus GN=Eif4h PE=1 SV=3	1.06927	1.13673	0.0966269	0.184893	-0.0441329
sp|Q61233|PLSL_MOUSE	721	70105	Plastin-2 OS=Mus musculus GN=Lcp1 PE=1 SV=4	0.640597	3.01438	-0.642511	1.59186	-1.11719
sp|P31689|DNJA1_HUMAN	1347	44839	DnaJ homolog subfamily A member 1 OS=Homo sapiens GN=DNAJA1 PE=1 SV=2	1.0179	0.614547	0.0255996	-0.702405	0.364002
sp|Q99K41|EMIL1_MOUSE	42	107518	EMILIN-1 OS=Mus musculus GN=Emilin1 PE=1 SV=1	N/A	N/A	N/A	N/A	N/A
sp|O00422|SAP18_HUMAN	132	17550	Histone deacetylase complex subunit SAP18 OS=Homo sapiens GN=SAP18 PE=1 SV=1	1.50899	1.13525	0.593586	0.183006	0.20529
sp|P62805|H4_HUMAN	3211	11360	Histone H4 OS=Homo sapiens GN=HIST1H4A PE=1 SV=2	1.12561	0.986453	0.17071	-0.0196781	0.0951943
sp|P51809|VAMP7_HUMAN	94	24919	Vesicle-associated membrane protein 7 OS=Homo sapiens GN=VAMP7 PE=1 SV=3	1.07597	0.520282	0.105638	-0.942636	0.524137
sp|P62937|PPIA_HUMAN	1706	18001	Peptidyl-prolyl cis-trans isomerase A OS=Homo sapiens GN=PPIA PE=1 SV=2	1.0924	1.01802	0.127494	0.0257661	0.0508642
sp|Q14568|HS902_HUMAN	1807	39340	Putative heat shock protein HSP 90-alpha A2 OS=Homo sapiens GN=HSP90AA2 PE=1 SV=2	0.669586	0.641904	-0.578659	-0.639572	0.0304565
sp|P10253|LYAG_HUMAN	110	105257	Lysosomal alpha-glucosidase OS=Homo sapiens GN=GAA PE=1 SV=4	1.54336	2.24622	0.626074	1.1675	-0.270714
sp|Q9Y490|TLN1_HUMAN	5675	269599	Talin-1 OS=Homo sapiens GN=TLN1 PE=1 SV=3	0.683888	1.1496	-0.548167	0.201137	-0.374652
sp|P37837|TALDO_HUMAN	330	37516	Transaldolase OS=Homo sapiens GN=TALDO1 PE=1 SV=2	1.41864	1.63084	0.504512	0.705617	-0.100552
sp|Q8BG32|PSD11_MOUSE	871	47407	26S proteasome non-ATPase regulatory subunit 11 OS=Mus musculus GN=Psmd11 PE=1 SV=3	0.956274	0.849504	-0.0645042	-0.235307	0.0854016
sp|P26640|SYVC_HUMAN	2218	140387	Valine--tRNA ligase OS=Homo sapiens GN=VARS PE=1 SV=4	1.0922	0.815184	0.127242	-0.294803	0.211022
sp|P49327|FAS_HUMAN	7402	273254	Fatty acid synthase OS=Homo sapiens GN=FASN PE=1 SV=3	1.02487	1.01019	0.0354443	0.0146339	0.0104052
sp|Q61171|PRDX2_MOUSE	673	21765	Peroxiredoxin-2 OS=Mus musculus GN=Prdx2 PE=1 SV=3	0.807446	0.963767	-0.308563	-0.0532432	-0.12766
sp|Q9P035|HACD3_HUMAN	499	43132	3-hydroxyacyl-CoA dehydratase 3 OS=Homo sapiens GN=PTPLAD1 PE=1 SV=2	1.04388	0.77952	0.0619507	-0.359341	0.210646
sp|Q5T2N8|ATD3C_HUMAN	839	46350	ATPase family AAA domain-containing protein 3C OS=Homo sapiens GN=ATAD3C PE=1 SV=2	N/A	N/A	N/A	N/A	N/A
sp|P43358|MAGA4_HUMAN	2201	34877	Melanoma-associated antigen 4 OS=Homo sapiens GN=MAGEA4 PE=1 SV=2	1.14789	0.684282	0.198989	-0.547336	0.373162
sp|P07737|PROF1_HUMAN	2584	15045	Profilin-1 OS=Homo sapiens GN=PFN1 PE=1 SV=2	1.19516	0.932488	0.257201	-0.100843	0.179022
sp|Q7Z4Q2|HEAT3_HUMAN	389	74535	HEAT repeat-containing protein 3 OS=Homo sapiens GN=HEATR3 PE=1 SV=2	1.48638	0.737226	0.571801	-0.439822	0.505811
sp|Q99525|H4G_HUMAN	142	11002	Histone H4-like protein type G OS=Homo sapiens GN=HIST1H4G PE=2 SV=1	N/A	N/A	N/A	N/A	N/A
sp|Q9GZL7|WDR12_HUMAN	550	47678	Ribosome biogenesis protein WDR12 OS=Homo sapiens GN=WDR12 PE=1 SV=2	1.21362	0.903047	0.279323	-0.147127	0.213225
sp|P30044|PRDX5_HUMAN	1491	22073	Peroxiredoxin-5	1.14657	1.45339	0.197331	0.539421	-0.171045
sp|Q62383|SPT6H_MOUSE	83	198962	Transcription elongation factor SPT6 OS=Mus musculus GN=Supt6h PE=1 SV=2	0.861908	0.746934	-0.214395	-0.420946	0.103276
sp|Q9NPJ6|MED4_HUMAN	54	29727	Mediator of RNA polymerase II transcription subunit 4 OS=Homo sapiens GN=MED4 PE=1 SV=1	N/A	N/A	N/A	N/A	N/A
sp|Q02809|PLOD1_HUMAN	125	83497	Procollagen-lysine	0.82542	2.51891	-0.2768	1.3328	-0.804799
sp|P11169|GTR3_HUMAN	1216	53889	Solute carrier family 2	0.804088	0.528919	-0.314575	-0.918881	0.302153
sp|Q6PA06|ATLA2_MOUSE	99	66182	Atlastin-2 OS=Mus musculus GN=Atl2 PE=1 SV=1	0.568578	0.439242	-0.814569	-1.18691	0.186171
sp|P04040|CATA_HUMAN	620	59719	Catalase OS=Homo sapiens GN=CAT PE=1 SV=3	0.914706	0.891334	-0.12862	-0.165962	0.0186708
sp|Q8WYA6|CTBL1_HUMAN	151	65132	Beta-catenin-like protein 1 OS=Homo sapiens GN=CTNNBL1 PE=1 SV=1	0.988448	0.766161	-0.0167625	-0.38428	0.183759
sp|Q66K74|MAP1S_HUMAN	279	112142	Microtubule-associated protein 1S OS=Homo sapiens GN=MAP1S PE=1 SV=2	0.841444	0.671424	-0.249061	-0.574704	0.162822
sp|P35527|K1C9_HUMAN	104	62027	Keratin	1.41152	1.79244	0.497244	0.841926	-0.172341
sp|Q8WVY7|UBCP1_HUMAN	197	36781	Ubiquitin-like domain-containing CTD phosphatase 1 OS=Homo sapiens GN=UBLCP1 PE=1 SV=2	1.39334	0.690106	0.478551	-0.535111	0.506831
sp|Q16881|TRXR1_HUMAN	3287	70862	Thioredoxin reductase 1	1.14302	1.03356	0.192847	0.0476167	0.0726153
sp|Q16658|FSCN1_HUMAN	4063	54496	Fascin OS=Homo sapiens GN=FSCN1 PE=1 SV=3	0.873999	0.64407	-0.194296	-0.634709	0.220207
sp|P35270|SPRE_HUMAN	1031	28031	Sepiapterin reductase OS=Homo sapiens GN=SPR PE=1 SV=1	0.897983	1.33758	-0.155239	0.419628	-0.287434
sp|Q9R1P0|PSA4_MOUSE	204	29452	Proteasome subunit alpha type-4 OS=Mus musculus GN=Psma4 PE=1 SV=1	1.375	1.76569	0.459434	0.820235	-0.1804
sp|Q16352|AINX_HUMAN	290	55357	Alpha-internexin OS=Homo sapiens GN=INA PE=1 SV=2	0.709312	0.561126	-0.495509	-0.833603	0.169047
sp|Q921M3|SF3B3_MOUSE	2696	135465	Splicing factor 3B subunit 3 OS=Mus musculus GN=Sf3b3 PE=2 SV=1	1.0391	0.883846	0.0553404	-0.178133	0.116737
sp|Q9JM99|PRG4_MOUSE	41	115924	Proteoglycan 4 OS=Mus musculus GN=Prg4 PE=1 SV=2	1.07903	1.04818	0.109737	0.0678883	0.0209243
sp|Q3TX08|TRM1_MOUSE	58	72304	tRNA (guanine(26)-N(2))-dimethyltransferase OS=Mus musculus GN=Trmt1 PE=1 SV=2	0.574227	0.649351	-0.800308	-0.62293	-0.088689
sp|P29279|CTGF_HUMAN	132	38065	Connective tissue growth factor OS=Homo sapiens GN=CTGF PE=1 SV=2	0.770161	0.80624	-0.376767	-0.310718	-0.0330246
sp|Q9BTW9|TBCD_HUMAN	1148	132515	Tubulin-specific chaperone D OS=Homo sapiens GN=TBCD PE=1 SV=2	0.983892	0.870607	-0.0234287	-0.199906	0.0882386
sp|O75915|PRAF3_HUMAN	205	21600	PRA1 family protein 3 OS=Homo sapiens GN=ARL6IP5 PE=1 SV=1	0.859825	0.891721	-0.217886	-0.165335	-0.0262752
sp|P48678|LMNA_MOUSE	409	74193	Prelamin-A/C OS=Mus musculus GN=Lmna PE=1 SV=2	0.445412	3.00564	-1.16679	1.58767	-1.37723
sp|Q8NBN3|TM87A_HUMAN	69	63389	Transmembrane protein 87A OS=Homo sapiens GN=TMEM87A PE=1 SV=3	1.15211	0.972097	0.204275	-0.0408278	0.122552
sp|Q15181|IPYR_HUMAN	569	32639	Inorganic pyrophosphatase OS=Homo sapiens GN=PPA1 PE=1 SV=2	1.00544	0.688288	0.00781988	-0.538916	0.273368
sp|Q9D0M3|CY1_MOUSE	141	35305	Cytochrome c1	1.3457	0.875716	0.428358	-0.191465	0.309912
sp|Q13523|PRP4B_HUMAN	138	116916	Serine/threonine-protein kinase PRP4 homolog OS=Homo sapiens GN=PRPF4B PE=1 SV=3	1.10854	0.699759	0.14866	-0.515069	0.331865
sp|P00920|CAH2_MOUSE	1282	29014	Carbonic anhydrase 2 OS=Mus musculus GN=Ca2 PE=1 SV=4	1.31823	1.10939	0.398598	0.149763	0.124417
sp|P46783|RS10_HUMAN	913	18886	40S ribosomal protein S10 OS=Homo sapiens GN=RPS10 PE=1 SV=1	0.986761	0.845187	-0.0192271	-0.242657	0.111715
sp|Q9JLQ2|GIT2_MOUSE	81	78717	ARF GTPase-activating protein GIT2 OS=Mus musculus GN=Git2 PE=1 SV=2	0.737829	0.949186	-0.438642	-0.0752367	-0.181703
sp|Q9H2M9|RBGPR_HUMAN	121	155886	Rab3 GTPase-activating protein non-catalytic subunit OS=Homo sapiens GN=RAB3GAP2 PE=1 SV=1	1.24723	0.953831	0.318725	-0.068194	0.19346
sp|O15173|PGRC2_HUMAN	634	23804	Membrane-associated progesterone receptor component 2 OS=Homo sapiens GN=PGRMC2 PE=1 SV=1	0.846633	0.927877	-0.240192	-0.107995	-0.0660984
sp|P82094|TMF1_HUMAN	59	122767	TATA element modulatory factor OS=Homo sapiens GN=TMF1 PE=1 SV=2	0.707608	0.356305	-0.498977	-1.48882	0.494919
sp|P63241|IF5A1_HUMAN	2538	16821	Eukaryotic translation initiation factor 5A-1 OS=Homo sapiens GN=EIF5A PE=1 SV=2	0.864023	0.793875	-0.210859	-0.333016	0.0610785
sp|Q8IXB1|DJC10_HUMAN	49	91021	DnaJ homolog subfamily C member 10 OS=Homo sapiens GN=DNAJC10 PE=1 SV=2	N/A	N/A	N/A	N/A	N/A
sp|P41252|SYIC_HUMAN	1028	144406	Isoleucine--tRNA ligase	0.940889	0.86307	-0.0879036	-0.21245	0.0622733
sp|A6NL28|TPM3L_HUMAN	305	26253	Putative tropomyosin alpha-3 chain-like protein OS=Homo sapiens PE=5 SV=2	0.865947	1.08145	-0.207649	0.112969	-0.160309
sp|P23528|COF1_HUMAN	2710	18491	Cofilin-1 OS=Homo sapiens GN=CFL1 PE=1 SV=3	1.06789	0.689716	0.0947613	-0.535926	0.315344
sp|Q9CX00|IST1_MOUSE	445	39443	IST1 homolog OS=Mus musculus GN=Ist1 PE=2 SV=1	0.751644	0.879947	-0.411878	-0.184511	-0.113684
sp|Q9UDX5|MTFP1_HUMAN	96	17999	Mitochondrial fission process protein 1 OS=Homo sapiens GN=MTFP1 PE=1 SV=1	0.826637	0.930431	-0.274674	-0.104029	-0.0853223
sp|O95747|OXSR1_HUMAN	670	57986	Serine/threonine-protein kinase OSR1 OS=Homo sapiens GN=OXSR1 PE=1 SV=1	1.06232	0.891599	0.0872199	-0.165533	0.126377
sp|Q9Y3U8|RL36_HUMAN	182	12246	60S ribosomal protein L36 OS=Homo sapiens GN=RPL36 PE=1 SV=3	1.51398	1.20992	0.598346	0.27491	0.161718
sp|Q8WTT2|NOC3L_HUMAN	152	92490	Nucleolar complex protein 3 homolog OS=Homo sapiens GN=NOC3L PE=1 SV=1	1.19241	1.01807	0.253879	0.0258395	0.11402
sp|Q9UBQ7|GRHPR_HUMAN	504	35646	Glyoxylate reductase/hydroxypyruvate reductase OS=Homo sapiens GN=GRHPR PE=1 SV=1	1.05735	0.958484	0.0804544	-0.061173	0.0708137
sp|O95299|NDUAA_HUMAN	275	40725	NADH dehydrogenase [ubiquinone] 1 alpha subcomplex subunit 10	0.876543	0.923987	-0.190103	-0.114056	-0.0380238
sp|Q80XI3|IF4G3_MOUSE	222	174781	Eukaryotic translation initiation factor 4 gamma 3 OS=Mus musculus GN=Eif4g3 PE=1 SV=2	0.943954	0.860982	-0.0832119	-0.215945	0.0663668
sp|Q12904|AIMP1_HUMAN	180	34331	Aminoacyl tRNA synthase complex-interacting multifunctional protein 1 OS=Homo sapiens GN=AIMP1 PE=1 SV=2	0.984925	0.885451	-0.0219145	-0.175515	0.0768002
sp|O94826|TOM70_HUMAN	130	67412	Mitochondrial import receptor subunit TOM70 OS=Homo sapiens GN=TOMM70A PE=1 SV=1	1.47198	0.750511	0.557759	-0.414054	0.485907
sp|Q15019|SEPT2_HUMAN	1224	41461	Septin-2 OS=Homo sapiens GN=SEPT2 PE=1 SV=1	0.992561	1.32557	-0.0107718	0.406614	-0.208693
sp|Q6NZI2|PTRF_HUMAN	208	43450	Polymerase I and transcript release factor OS=Homo sapiens GN=PTRF PE=1 SV=1	1.30768	1.98596	0.387008	0.989837	-0.301414
sp|Q9Z1P6|NDUA7_MOUSE	44	12568	NADH dehydrogenase [ubiquinone] 1 alpha subcomplex subunit 7 OS=Mus musculus GN=Ndufa7 PE=1 SV=3	1.29319	1.2998	0.370934	0.378292	-0.00367936
sp|O00764|PDXK_HUMAN	235	35080	Pyridoxal kinase OS=Homo sapiens GN=PDXK PE=1 SV=1	0.848566	1.02513	-0.236902	0.0358097	-0.136356
sp|Q9NZ45|CISD1_HUMAN	92	12191	CDGSH iron-sulfur domain-containing protein 1 OS=Homo sapiens GN=CISD1 PE=1 SV=1	0.769927	0.750294	-0.377207	-0.414471	0.0186323
sp|P61981|1433G_HUMAN	1841	28285	14-3-3 protein gamma OS=Homo sapiens GN=YWHAG PE=1 SV=2	1.21846	1.50047	0.285053	0.585411	-0.150179
sp|O15397|IPO8_HUMAN	50	119861	Importin-8 OS=Homo sapiens GN=IPO8 PE=1 SV=2	0.912248	0.221051	-0.132502	-2.17755	1.02252
sp|Q15070|OXA1L_HUMAN	42	48516	Mitochondrial inner membrane protein OXA1L OS=Homo sapiens GN=OXA1L PE=1 SV=3	1.31744	1.04766	0.397735	0.067167	0.165284
sp|O60763|USO1_HUMAN	706	107828	General vesicular transport factor p115 OS=Homo sapiens GN=USO1 PE=1 SV=2	0.90293	1.09334	-0.147315	0.128737	-0.138026
sp|Q9D554|SF3A3_MOUSE	455	58805	Splicing factor 3A subunit 3 OS=Mus musculus GN=Sf3a3 PE=2 SV=2	1.16191	0.930413	0.216496	-0.104057	0.160277
sp|Q9Y697|NFS1_HUMAN	45	50164	Cysteine desulfurase	0.817346	1.03478	-0.290981	0.0493279	-0.170154
sp|Q14203|DCTN1_HUMAN	806	141607	Dynactin subunit 1 OS=Homo sapiens GN=DCTN1 PE=1 SV=3	1.15969	1.03024	0.213743	0.0429845	0.0853791
sp|Q9UIQ6|LCAP_HUMAN	164	117274	Leucyl-cystinyl aminopeptidase OS=Homo sapiens GN=LNPEP PE=1 SV=3	0.624473	0.630699	-0.679288	-0.664977	-0.00715563
sp|Q9CQC9|SAR1B_MOUSE	276	22367	GTP-binding protein SAR1b OS=Mus musculus GN=Sar1b PE=1 SV=1	0.882323	0.991168	-0.18062	-0.0127984	-0.083911
sp|Q96S97|MYADM_HUMAN	153	35250	Myeloid-associated differentiation marker OS=Homo sapiens GN=MYADM PE=1 SV=2	0.939662	0.949172	-0.0897866	-0.0752583	-0.00726415
sp|O15460|P4HA2_HUMAN	100	60864	Prolyl 4-hydroxylase subunit alpha-2 OS=Homo sapiens GN=P4HA2 PE=1 SV=1	1.27272	0.586876	0.347918	-0.768872	0.558395
sp|O00159|MYO1C_HUMAN	479	121606	Unconventional myosin-Ic OS=Homo sapiens GN=MYO1C PE=1 SV=4	1.10867	1.10052	0.148835	0.138183	0.00532595
sp|P28070|PSB4_HUMAN	706	29185	Proteasome subunit beta type-4 OS=Homo sapiens GN=PSMB4 PE=1 SV=4	1.23209	1.37761	0.30111	0.462171	-0.0805304
sp|Q9QZD9|EIF3I_MOUSE	173	36438	Eukaryotic translation initiation factor 3 subunit I OS=Mus musculus GN=Eif3i PE=1 SV=1	0.870494	0.990037	-0.200093	-0.0144452	-0.0928239
sp|P10493|NID1_MOUSE	1539	136450	Nidogen-1 OS=Mus musculus GN=Nid1 PE=1 SV=2	0.706957	3.16506	-0.500306	1.66223	-1.08127
sp|P09543|CN37_HUMAN	99	47549	2'	1.08577	0.963988	0.118714	-0.0529135	0.0858138
sp|P26583|HMGB2_HUMAN	274	24019	High mobility group protein B2 OS=Homo sapiens GN=HMGB2 PE=1 SV=2	1.49695	1.02843	0.582028	0.0404377	0.270795
sp|P10644|KAP0_HUMAN	128	42955	cAMP-dependent protein kinase type I-alpha regulatory subunit OS=Homo sapiens GN=PRKAR1A PE=1 SV=1	0.821989	0.849823	-0.28281	-0.234767	-0.0240215
sp|Q7Z5K2|WAPL_HUMAN	94	132863	Wings apart-like protein homolog OS=Homo sapiens GN=WAPAL PE=1 SV=1	N/A	N/A	N/A	N/A	N/A
sp|P10404|ENV1_MOUSE	619	69569	MLV-related proviral Env polyprotein OS=Mus musculus PE=2 SV=3	0.732862	1.56773	-0.448387	0.648675	-0.548531
sp|Q9D2C7|BI1_MOUSE	49	26460	Bax inhibitor 1 OS=Mus musculus GN=Tmbim6 PE=2 SV=1	1.01391	0.839708	0.0199259	-0.252041	0.135983
sp|Q7Z4W1|DCXR_HUMAN	215	25897	L-xylulose reductase OS=Homo sapiens GN=DCXR PE=1 SV=2	N/A	N/A	N/A	N/A	N/A
sp|Q9H2W6|RM46_HUMAN	106	31685	39S ribosomal protein L46	0.60357	0.655571	-0.728407	-0.609177	-0.0596153
sp|Q96AY3|FKB10_HUMAN	405	64204	Peptidyl-prolyl cis-trans isomerase FKBP10 OS=Homo sapiens GN=FKBP10 PE=1 SV=1	0.990145	0.879195	-0.0142882	-0.185745	0.0857282
sp|Q15139|KPCD1_HUMAN	58	101639	Serine/threonine-protein kinase D1 OS=Homo sapiens GN=PRKD1 PE=1 SV=2	0.673919	0.903414	-0.569352	-0.14654	-0.211406
sp|Q06124|PTN11_HUMAN	119	68393	Tyrosine-protein phosphatase non-receptor type 11 OS=Homo sapiens GN=PTPN11 PE=1 SV=2	0.977341	1.37141	-0.0330662	0.45566	-0.244363
sp|Q61838|A2M_MOUSE	2216	165748	Alpha-2-macroglobulin OS=Mus musculus GN=A2m PE=1 SV=3	0.424871	1.7742	-1.2349	0.827168	-1.03104
sp|P00387|NB5R3_HUMAN	339	34213	NADH-cytochrome b5 reductase 3 OS=Homo sapiens GN=CYB5R3 PE=1 SV=3	0.909569	0.651501	-0.136745	-0.618161	0.240708
sp|Q9H3U1|UN45A_HUMAN	208	103011	Protein unc-45 homolog A OS=Homo sapiens GN=UNC45A PE=1 SV=1	1.10238	1.45979	0.140627	0.545758	-0.202565
sp|Q5VTL8|PR38B_HUMAN	66	64429	Pre-mRNA-splicing factor 38B OS=Homo sapiens GN=PRPF38B PE=1 SV=1	1.07804	0.57878	0.108406	-0.788914	0.44866
sp|P35610|SOAT1_HUMAN	110	64692	Sterol O-acyltransferase 1 OS=Homo sapiens GN=SOAT1 PE=1 SV=3	1.05196	0.695714	0.0730773	-0.523433	0.298255
sp|Q9H269|VPS16_HUMAN	213	94634	Vacuolar protein sorting-associated protein 16 homolog OS=Homo sapiens GN=VPS16 PE=1 SV=2	0.669929	0.833816	-0.577919	-0.2622	-0.15786
sp|Q810A7|DDX42_MOUSE	159	101902	ATP-dependent RNA helicase DDX42 OS=Mus musculus GN=Ddx42 PE=1 SV=3	0.646479	1.5453	-0.629326	0.627887	-0.628606
sp|Q9Z130|HNRDL_MOUSE	550	33538	Heterogeneous nuclear ribonucleoprotein D-like OS=Mus musculus GN=Hnrpdl PE=1 SV=1	1.43416	0.962381	0.520207	-0.0553194	0.287763
sp|Q61598|GDIB_MOUSE	1014	50505	Rab GDP dissociation inhibitor beta OS=Mus musculus GN=Gdi2 PE=1 SV=1	0.786061	1.24531	-0.347287	0.31651	-0.331899
sp|Q15102|PA1B3_HUMAN	1079	25718	Platelet-activating factor acetylhydrolase IB subunit gamma OS=Homo sapiens GN=PAFAH1B3 PE=1 SV=1	0.711588	0.795056	-0.490885	-0.330871	-0.0800073
sp|Q96KA5|CLP1L_HUMAN	113	62189	Cleft lip and palate transmembrane protein 1-like protein OS=Homo sapiens GN=CLPTM1L PE=1 SV=1	0.631603	0.754983	-0.66291	-0.405483	-0.128713
sp|O95782|AP2A1_HUMAN	241	107478	AP-2 complex subunit alpha-1 OS=Homo sapiens GN=AP2A1 PE=1 SV=3	1.27643	1.12516	0.352117	0.170125	0.0909964
sp|Q8IZ81|ELMD2_HUMAN	58	34938	ELMO domain-containing protein 2 OS=Homo sapiens GN=ELMOD2 PE=1 SV=1	0.743095	0.881971	-0.428382	-0.181197	-0.123593
sp|P50454|SERPH_HUMAN	2505	46411	Serpin H1 OS=Homo sapiens GN=SERPINH1 PE=1 SV=2	0.671492	0.597153	-0.574559	-0.743827	0.0846342
sp|P07759|SPA3K_MOUSE	5213	46850	Serine protease inhibitor A3K OS=Mus musculus GN=Serpina3k PE=1 SV=2	0.389163	1.9725	-1.36155	0.980022	-1.17079
sp|Q8TBC4|UBA3_HUMAN	285	51819	NEDD8-activating enzyme E1 catalytic subunit OS=Homo sapiens GN=UBA3 PE=1 SV=2	1.00583	1.05889	0.0083802	0.082558	-0.0370889
sp|Q13823|NOG2_HUMAN	40	83603	Nucleolar GTP-binding protein 2 OS=Homo sapiens GN=GNL2 PE=1 SV=1	1.19495	1.15494	0.256946	0.207813	0.0245666
sp|Q9BVI4|NOC4L_HUMAN	323	58431	Nucleolar complex protein 4 homolog OS=Homo sapiens GN=NOC4L PE=1 SV=1	0.696209	0.767333	-0.522408	-0.382075	-0.0701666
sp|Q86WB0|NIPA_HUMAN	171	55226	Nuclear-interacting partner of ALK OS=Homo sapiens GN=ZC3HC1 PE=1 SV=1	1.00904	0.968992	0.0129844	-0.0454437	0.029214
sp|Q8TB03|CX038_HUMAN	79	36646	Uncharacterized protein CXorf38 OS=Homo sapiens GN=CXorf38 PE=1 SV=1	4.28289	0.837951	2.09858	-0.255061	1.17682
sp|Q01105|SET_HUMAN	1501	33469	Protein SET OS=Homo sapiens GN=SET PE=1 SV=3	1.15237	0.95969	0.204604	-0.0593599	0.131982
sp|Q5RJG1|NOL10_MOUSE	100	80027	Nucleolar protein 10 OS=Mus musculus GN=Nol10 PE=2 SV=1	1.15621	1.11229	0.209406	0.153533	0.0279364
sp|Q96HY7|DHTK1_HUMAN	195	103011	Probable 2-oxoglutarate dehydrogenase E1 component DHKTD1	0.719611	1.34747	-0.474712	0.430251	-0.452482
sp|P33176|KINH_HUMAN	1770	109617	Kinesin-1 heavy chain OS=Homo sapiens GN=KIF5B PE=1 SV=1	0.963295	0.866255	-0.0539511	-0.207136	0.0765924
sp|Q04736|YES_MOUSE	191	60591	Tyrosine-protein kinase Yes OS=Mus musculus GN=Yes1 PE=1 SV=3	N/A	N/A	N/A	N/A	N/A
sp|Q6NV83|SR140_MOUSE	342	118188	U2 snRNP-associated SURP motif-containing protein OS=Mus musculus GN=U2surp PE=1 SV=3	1.16011	0.847121	0.214259	-0.239361	0.22681
sp|P00338|LDHA_HUMAN	1740	36665	L-lactate dehydrogenase A chain OS=Homo sapiens GN=LDHA PE=1 SV=2	2.00172	1.74412	1.00124	0.802498	0.0993729
sp|Q8BMJ3|IF1AX_MOUSE	159	16450	Eukaryotic translation initiation factor 1A	1.27213	0.786312	0.347246	-0.346826	0.347036
sp|Q86WJ1|CHD1L_HUMAN	132	100921	Chromodomain-helicase-DNA-binding protein 1-like OS=Homo sapiens GN=CHD1L PE=1 SV=2	1.07835	1.55479	0.108827	0.636719	-0.263946
sp|Q04917|1433F_HUMAN	1397	28201	14-3-3 protein eta OS=Homo sapiens GN=YWHAH PE=1 SV=4	1.008	1.26259	0.011501	0.336387	-0.162443
sp|Q99LC5|ETFA_MOUSE	641	34988	Electron transfer flavoprotein subunit alpha	0.649153	2.43888	-0.62337	1.28622	-0.954796
sp|O43808|PM34_HUMAN	78	34545	Peroxisomal membrane protein PMP34 OS=Homo sapiens GN=SLC25A17 PE=1 SV=1	1.01727	0.581205	0.024698	-0.78288	0.403789
sp|Q04206|TF65_HUMAN	63	60181	Transcription factor p65 OS=Homo sapiens GN=RELA PE=1 SV=2	1.11471	0.585498	0.156666	-0.772263	0.464465
sp|Q14694|UBP10_HUMAN	292	87080	Ubiquitin carboxyl-terminal hydrolase 10 OS=Homo sapiens GN=USP10 PE=1 SV=2	0.707437	0.897645	-0.499326	-0.155783	-0.171771
sp|P20585|MSH3_HUMAN	71	127332	DNA mismatch repair protein Msh3 OS=Homo sapiens GN=MSH3 PE=1 SV=4	1.80758	0.47794	0.854063	-1.0651	0.95958
sp|O96008|TOM40_HUMAN	706	37869	Mitochondrial import receptor subunit TOM40 homolog OS=Homo sapiens GN=TOMM40 PE=1 SV=1	0.935953	0.974429	-0.0954926	-0.0373716	-0.0290605
sp|P46777|RL5_HUMAN	712	34341	60S ribosomal protein L5 OS=Homo sapiens GN=RPL5 PE=1 SV=3	0.959895	0.808929	-0.059051	-0.305915	0.123432
sp|Q07864|DPOE1_HUMAN	40	261351	DNA polymerase epsilon catalytic subunit A OS=Homo sapiens GN=POLE PE=1 SV=5	1.11038	1.66802	0.151059	0.738139	-0.29354
sp|Q9Y4R8|TELO2_HUMAN	53	91689	Telomere length regulation protein TEL2 homolog OS=Homo sapiens GN=TELO2 PE=1 SV=2	N/A	N/A	N/A	N/A	N/A
sp|Q9Y277|VDAC3_HUMAN	777	30639	Voltage-dependent anion-selective channel protein 3 OS=Homo sapiens GN=VDAC3 PE=1 SV=1	0.697079	0.948744	-0.520606	-0.0759097	-0.222348
sp|P29391|FRIL1_MOUSE	1169	20790	Ferritin light chain 1 OS=Mus musculus GN=Ftl1 PE=1 SV=2	0.329813	3.45183	-1.60028	1.78736	-1.69382
sp|Q9HAV4|XPO5_HUMAN	1972	136222	Exportin-5 OS=Homo sapiens GN=XPO5 PE=1 SV=1	0.764169	0.678835	-0.388037	-0.558867	0.0854152
sp|Q9HC38|GLOD4_HUMAN	160	34771	Glyoxalase domain-containing protein 4 OS=Homo sapiens GN=GLOD4 PE=1 SV=1	0.979578	1.32926	-0.0297673	0.410626	-0.220197
sp|Q12769|NU160_HUMAN	990	162017	Nuclear pore complex protein Nup160 OS=Homo sapiens GN=NUP160 PE=1 SV=3	0.685358	0.74188	-0.545071	-0.430742	-0.0571645
sp|P09211|GSTP1_HUMAN	4904	23341	Glutathione S-transferase P OS=Homo sapiens GN=GSTP1 PE=1 SV=2	1.47567	1.03232	0.561367	0.0458846	0.257741
sp|O00425|IF2B3_HUMAN	804	63666	Insulin-like growth factor 2 mRNA-binding protein 3 OS=Homo sapiens GN=IGF2BP3 PE=1 SV=2	0.866483	0.787746	-0.206756	-0.344198	0.0687209
sp|Q8CGP0|H2B3B_MOUSE	7146	13900	Histone H2B type 3-B OS=Mus musculus GN=Hist3h2bb PE=1 SV=3	1.45697	1.23569	0.542966	0.30532	0.118823
sp|P49589|SYCC_HUMAN	50	85419	Cysteine--tRNA ligase	0.927796	1.27447	-0.10812	0.3499	-0.22901
sp|Q14980|NUMA1_HUMAN	1278	238115	Nuclear mitotic apparatus protein 1 OS=Homo sapiens GN=NUMA1 PE=1 SV=2	0.931086	0.910414	-0.103014	-0.135405	0.0161959
sp|Q9Y394|DHRS7_HUMAN	214	38274	Dehydrogenase/reductase SDR family member 7 OS=Homo sapiens GN=DHRS7 PE=1 SV=1	0.883611	0.777714	-0.178517	-0.362688	0.0920855
sp|Q8R5C5|ACTY_MOUSE	171	42255	Beta-centractin OS=Mus musculus GN=Actr1b PE=1 SV=1	1.11332	0.690114	0.154873	-0.535093	0.344983
sp|P12931|SRC_HUMAN	141	59797	Proto-oncogene tyrosine-protein kinase Src OS=Homo sapiens GN=SRC PE=1 SV=3	N/A	N/A	N/A	N/A	N/A
sp|Q6IBS0|TWF2_HUMAN	221	39523	Twinfilin-2 OS=Homo sapiens GN=TWF2 PE=1 SV=2	1.22021	0.881703	0.287126	-0.181635	0.234381
sp|Q8CCF0|PRP31_MOUSE	200	55395	U4/U6 small nuclear ribonucleoprotein Prp31 OS=Mus musculus GN=Prpf31 PE=2 SV=3	0.958168	0.745532	-0.0616496	-0.423657	0.181004
sp|O14569|C56D2_HUMAN	51	23958	Cytochrome b561 domain-containing protein 2 OS=Homo sapiens GN=CYB561D2 PE=1 SV=1	0.585425	1.5504	-0.772444	0.632639	-0.702541
sp|Q9UK22|FBX2_HUMAN	141	33307	F-box only protein 2 OS=Homo sapiens GN=FBXO2 PE=1 SV=2	0.705968	1.4374	-0.502325	0.523462	-0.512894
sp|O60306|AQR_HUMAN	391	171186	Intron-binding protein aquarius OS=Homo sapiens GN=AQR PE=1 SV=4	1.232	1.15584	0.301005	0.208944	0.0460305
sp|Q8R3C0|MCMBP_MOUSE	42	72845	Mini-chromosome maintenance complex-binding protein OS=Mus musculus GN=Mcmbp PE=2 SV=1	0.791216	0.477163	-0.337857	-1.06745	0.364795
sp|Q9HD20|AT131_HUMAN	48	132870	Probable cation-transporting ATPase 13A1 OS=Homo sapiens GN=ATP13A1 PE=1 SV=2	0.826207	0.317748	-0.275424	-1.65405	0.689311
sp|Q9BXW7|CECR5_HUMAN	505	46292	Cat eye syndrome critical region protein 5 OS=Homo sapiens GN=CECR5 PE=1 SV=1	0.925024	0.932603	-0.112438	-0.100665	-0.0058864
sp|O60518|RNBP6_HUMAN	290	124633	Ran-binding protein 6 OS=Homo sapiens GN=RANBP6 PE=1 SV=2	N/A	N/A	N/A	N/A	N/A
sp|P35573|GDE_HUMAN	109	174652	Glycogen debranching enzyme OS=Homo sapiens GN=AGL PE=1 SV=3	1.07088	0.649366	0.0987901	-0.622896	0.360843
sp|P49755|TMEDA_HUMAN	788	24960	Transmembrane emp24 domain-containing protein 10 OS=Homo sapiens GN=TMED10 PE=1 SV=2	0.871725	0.772074	-0.198054	-0.373189	0.0875674
sp|Q8CI95|OSB11_MOUSE	112	83576	Oxysterol-binding protein-related protein 11 OS=Mus musculus GN=Osbpl11 PE=1 SV=2	1.20173	0.79349	0.265112	-0.333715	0.299414
sp|Q9UBF2|COPG2_HUMAN	475	97560	Coatomer subunit gamma-2 OS=Homo sapiens GN=COPG2 PE=1 SV=1	0.905327	0.843621	-0.143489	-0.245334	0.0509226
sp|P62244|RS15A_HUMAN	822	14830	40S ribosomal protein S15a OS=Homo sapiens GN=RPS15A PE=1 SV=2	1.07031	0.760172	0.0980321	-0.395602	0.246817
sp|P08236|BGLR_HUMAN	82	74685	Beta-glucuronidase OS=Homo sapiens GN=GUSB PE=1 SV=2	0.885956	1.00515	-0.174693	0.00740906	-0.0910512
sp|Q8BMS1|ECHA_MOUSE	213	82617	Trifunctional enzyme subunit alpha	0.896727	0.756177	-0.15726	-0.403204	0.122972
sp|A8MXV4|NUD19_HUMAN	45	42207	Nucleoside diphosphate-linked moiety X motif 19	0.663656	0.67557	-0.591493	-0.565822	-0.0128352
sp|Q8CG14|CS1A_MOUSE	111	76808	Complement C1s-A subcomponent OS=Mus musculus GN=C1sa PE=2 SV=2	1.08254	1.13319	0.11442	0.180384	-0.0329823
sp|Q8R010|AIMP2_MOUSE	186	35355	Aminoacyl tRNA synthase complex-interacting multifunctional protein 2 OS=Mus musculus GN=Aimp2 PE=1 SV=2	0.899093	0.826866	-0.153458	-0.274274	0.0604079
sp|P06744|G6PI_HUMAN	3426	63107	Glucose-6-phosphate isomerase OS=Homo sapiens GN=GPI PE=1 SV=4	2.04069	1.87814	1.02906	0.909307	0.0598751
sp|O00567|NOP56_HUMAN	1011	66009	Nucleolar protein 56 OS=Homo sapiens GN=NOP56 PE=1 SV=4	1.32896	1.07252	0.410296	0.100998	0.154649
sp|Q13162|PRDX4_HUMAN	387	30521	Peroxiredoxin-4 OS=Homo sapiens GN=PRDX4 PE=1 SV=1	1.43952	1.07298	0.52559	0.101623	0.211983
sp|P62841|RS15_HUMAN	1125	17029	40S ribosomal protein S15 OS=Homo sapiens GN=RPS15 PE=1 SV=2	1.55151	1.44858	0.633671	0.534643	0.0495139
sp|Q70UQ0|IKIP_HUMAN	125	39285	Inhibitor of nuclear factor kappa-B kinase-interacting protein OS=Homo sapiens GN=IKBIP PE=1 SV=1	1.75084	1.05908	0.808047	0.0828075	0.36262
sp|O95470|SGPL1_HUMAN	72	63483	Sphingosine-1-phosphate lyase 1 OS=Homo sapiens GN=SGPL1 PE=1 SV=3	0.567979	0.317337	-0.816091	-1.65591	0.419911
sp|P28288|ABCD3_HUMAN	549	75428	ATP-binding cassette sub-family D member 3 OS=Homo sapiens GN=ABCD3 PE=1 SV=1	0.960544	0.825735	-0.0580761	-0.27625	0.109087
sp|P16858|G3P_MOUSE	7434	35787	Glyceraldehyde-3-phosphate dehydrogenase OS=Mus musculus GN=Gapdh PE=1 SV=2	0.454443	2.11632	-1.13783	1.08156	-1.10969
sp|Q5ND52|RMTL1_MOUSE	237	46767	RNA methyltransferase-like protein 1 OS=Mus musculus GN=Rnmtl1 PE=2 SV=1	0.454225	0.558561	-1.13852	-0.840213	-0.149155
sp|Q8BVQ5|PPME1_MOUSE	77	42229	Protein phosphatase methylesterase 1 OS=Mus musculus GN=Ppme1 PE=1 SV=5	0.833352	0.717717	-0.263002	-0.478513	0.107755
sp|Q9UHY7|ENOPH_HUMAN	86	28914	Enolase-phosphatase E1 OS=Homo sapiens GN=ENOPH1 PE=1 SV=1	1.09437	1.247	0.130097	0.318461	-0.0941822
sp|O14929|HAT1_HUMAN	263	49481	Histone acetyltransferase type B catalytic subunit OS=Homo sapiens GN=HAT1 PE=1 SV=1	0.710896	0.61213	-0.49229	-0.70809	0.1079
sp|Q9R078|AAKB1_MOUSE	150	30289	5'-AMP-activated protein kinase subunit beta-1 OS=Mus musculus GN=Prkab1 PE=1 SV=2	0.949047	0.744267	-0.0754484	-0.426109	0.17533
sp|P07686|HEXB_HUMAN	180	63071	Beta-hexosaminidase subunit beta OS=Homo sapiens GN=HEXB PE=1 SV=3	1.17489	1.08581	0.232523	0.118772	0.0568754
sp|P26639|SYTC_HUMAN	482	83382	Threonine--tRNA ligase	0.870538	0.681819	-0.20002	-0.552538	0.176259
sp|P27694|RFA1_HUMAN	497	68095	Replication protein A 70 kDa DNA-binding subunit OS=Homo sapiens GN=RPA1 PE=1 SV=2	0.984229	0.862424	-0.0229347	-0.213531	0.0952981
sp|Q6ZWM4|NAA38_MOUSE	44	10396	N-alpha-acetyltransferase 38	N/A	N/A	N/A	N/A	N/A
sp|Q16822|PCKGM_HUMAN	73	70685	Phosphoenolpyruvate carboxykinase [GTP]	0.837507	1.54114	-0.255826	0.623999	-0.439912
sp|Q14676|MDC1_HUMAN	78	226529	Mediator of DNA damage checkpoint protein 1 OS=Homo sapiens GN=MDC1 PE=1 SV=3	1.19809	1.37711	0.260739	0.461645	-0.100453
sp|Q99460|PSMD1_HUMAN	1437	105769	26S proteasome non-ATPase regulatory subunit 1 OS=Homo sapiens GN=PSMD1 PE=1 SV=2	0.866797	0.690337	-0.206234	-0.534628	0.164197
sp|Q9H6R4|NOL6_HUMAN	255	127513	Nucleolar protein 6 OS=Homo sapiens GN=NOL6 PE=1 SV=2	0.89727	0.541446	-0.156385	-0.885111	0.364363
sp|Q8C2Q3|RBM14_MOUSE	80	69406	RNA-binding protein 14 OS=Mus musculus GN=Rbm14 PE=1 SV=1	1.00461	0.766364	0.00664064	-0.383899	0.19527
sp|Q8BX10|PGAM5_MOUSE	45	31975	Serine/threonine-protein phosphatase PGAM5	0.955566	1.57069	-0.0655723	0.651402	-0.358487
sp|Q9Y2R4|DDX52_HUMAN	315	67456	Probable ATP-dependent RNA helicase DDX52 OS=Homo sapiens GN=DDX52 PE=1 SV=3	0.93199	0.757198	-0.101614	-0.401257	0.149821
sp|Q9BV38|WDR18_HUMAN	259	47375	WD repeat-containing protein 18 OS=Homo sapiens GN=WDR18 PE=1 SV=2	1.18508	1.13127	0.244979	0.177946	0.0335164
sp|P17844|DDX5_HUMAN	1391	69105	Probable ATP-dependent RNA helicase DDX5 OS=Homo sapiens GN=DDX5 PE=1 SV=1	1.27631	0.756238	0.35198	-0.403089	0.377534
sp|Q9DBJ3|BI2L1_MOUSE	240	57152	Brain-specific angiogenesis inhibitor 1-associated protein 2-like protein 1 OS=Mus musculus GN=Baiap2l1 PE=1 SV=1	1.17772	0.561108	0.236002	-0.833651	0.534826
sp|O14617|AP3D1_HUMAN	214	130076	AP-3 complex subunit delta-1 OS=Homo sapiens GN=AP3D1 PE=1 SV=1	0.850053	0.726279	-0.234375	-0.461404	0.113514
sp|Q8R0X7|SGPL1_MOUSE	104	63636	Sphingosine-1-phosphate lyase 1 OS=Mus musculus GN=Sgpl1 PE=2 SV=1	0.349552	2.67363	-1.51642	1.4188	-1.46761
sp|Q9JII5|DAZP1_MOUSE	433	43187	DAZ-associated protein 1 OS=Mus musculus GN=Dazap1 PE=2 SV=2	0.955984	0.992095	-0.0649423	-0.0114496	-0.0267464
sp|Q16836|HCDH_HUMAN	254	34272	Hydroxyacyl-coenzyme A dehydrogenase	1.59549	0.667486	0.673998	-0.58319	0.628594
sp|P11172|UMPS_HUMAN	153	52189	Uridine 5'-monophosphate synthase OS=Homo sapiens GN=UMPS PE=1 SV=1	1.12022	0.979415	0.163778	-0.0300072	0.0968924
sp|P15559|NQO1_HUMAN	1490	30848	NAD(P)H dehydrogenase [quinone] 1 OS=Homo sapiens GN=NQO1 PE=1 SV=1	0.950789	1.42167	-0.0728034	0.507589	-0.290196
sp|P07900|HS90A_HUMAN	7351	84607	Heat shock protein HSP 90-alpha OS=Homo sapiens GN=HSP90AA1 PE=1 SV=5	1.22268	1.19213	0.290048	0.253543	0.0182527
sp|Q9NR28|DBLOH_HUMAN	53	27114	Diablo homolog	1.06593	1.30595	0.0921134	0.385105	-0.146496
sp|P0C0S5|H2AZ_HUMAN	313	13545	Histone H2A.Z OS=Homo sapiens GN=H2AFZ PE=1 SV=2	0.752167	0.796592	-0.410875	-0.328086	-0.0413945
sp|Q9H3S7|PTN23_HUMAN	253	178861	Tyrosine-protein phosphatase non-receptor type 23 OS=Homo sapiens GN=PTPN23 PE=1 SV=1	0.770703	0.823746	-0.375754	-0.279728	-0.0480126
sp|Q99549|MPP8_HUMAN	91	97123	M-phase phosphoprotein 8 OS=Homo sapiens GN=MPHOSPH8 PE=1 SV=2	1.30216	2.06635	0.380907	1.04709	-0.333089
sp|O14802|RPC1_HUMAN	84	155542	DNA-directed RNA polymerase III subunit RPC1 OS=Homo sapiens GN=POLR3A PE=1 SV=2	1.03452	1.80047	0.0489587	0.848373	-0.399707
sp|Q9UNZ2|NSF1C_HUMAN	121	40548	NSFL1 cofactor p47 OS=Homo sapiens GN=NSFL1C PE=1 SV=2	1.59	2.37001	0.669032	1.24489	-0.28793
sp|P38606|VATA_HUMAN	827	68260	V-type proton ATPase catalytic subunit A OS=Homo sapiens GN=ATP6V1A PE=1 SV=2	0.976744	0.947618	-0.033948	-0.0776224	0.0218372
sp|Q91XI1|DUS3L_MOUSE	82	71033	tRNA-dihydrouridine(47) synthase [NAD(P)(+)]-like OS=Mus musculus GN=Dus3l PE=2 SV=1	1.5872	0.867871	0.666481	-0.204447	0.435464
sp|P35579|MYH9_HUMAN	11647	226392	Myosin-9 OS=Homo sapiens GN=MYH9 PE=1 SV=4	0.940719	0.895681	-0.0881645	-0.158944	0.0353896
sp|P10518|HEM2_MOUSE	96	36000	Delta-aminolevulinic acid dehydratase OS=Mus musculus GN=Alad PE=1 SV=1	0.304516	3.23936	-1.71541	1.69571	-1.70556
sp|P35606|COPB2_HUMAN	780	102422	Coatomer subunit beta' OS=Homo sapiens GN=COPB2 PE=1 SV=2	0.994172	0.750391	-0.00843246	-0.414286	0.202927
sp|P24369|PPIB_MOUSE	330	23699	Peptidyl-prolyl cis-trans isomerase B OS=Mus musculus GN=Ppib PE=2 SV=2	0.707506	4.27578	-0.499187	2.09619	-1.29769
sp|O43175|SERA_HUMAN	1722	56614	D-3-phosphoglycerate dehydrogenase OS=Homo sapiens GN=PHGDH PE=1 SV=4	0.639881	0.657614	-0.644124	-0.604687	-0.0197186
sp|Q15149|PLEC_HUMAN	904	531466	Plectin OS=Homo sapiens GN=PLEC PE=1 SV=3	1.06781	1.23511	0.094655	0.304642	-0.104994
sp|Q03147|CDK7_MOUSE	173	38944	Cyclin-dependent kinase 7 OS=Mus musculus GN=Cdk7 PE=1 SV=2	1.14681	0.871524	0.197624	-0.198388	0.198006
sp|P46778|RL21_HUMAN	274	18553	60S ribosomal protein L21 OS=Homo sapiens GN=RPL21 PE=1 SV=2	0.858582	0.766816	-0.219972	-0.383049	0.0815384
sp|P05141|ADT2_HUMAN	1653	32831	ADP/ATP translocase 2 OS=Homo sapiens GN=SLC25A5 PE=1 SV=7	0.905855	0.874961	-0.142649	-0.19271	0.0250306
sp|Q91V64|ISOC1_MOUSE	362	32012	Isochorismatase domain-containing protein 1 OS=Mus musculus GN=Isoc1 PE=2 SV=1	1.42213	0.801369	0.508049	-0.319462	0.413755
sp|Q9D8C4|IN35_MOUSE	68	31856	Interferon-induced 35 kDa protein homolog OS=Mus musculus GN=Ifi35 PE=2 SV=3	1.16969	1.21009	0.226132	0.275112	-0.0244901
sp|Q7Z2E3|APTX_HUMAN	40	40714	Aprataxin OS=Homo sapiens GN=APTX PE=1 SV=2	0.564921	1.56839	-0.823879	0.649287	-0.736583
sp|P00492|HPRT_HUMAN	408	24564	Hypoxanthine-guanine phosphoribosyltransferase OS=Homo sapiens GN=HPRT1 PE=1 SV=2	1.81456	1.24176	0.859622	0.312383	0.273619
sp|Q96GD4|AURKB_HUMAN	52	39286	Aurora kinase B OS=Homo sapiens GN=AURKB PE=1 SV=3	1.09631	0.626255	0.13266	-0.675178	0.403919
sp|O14874|BCKD_HUMAN	68	46331	[3-methyl-2-oxobutanoate dehydrogenase [lipoamide]] kinase	0.807179	0.736425	-0.30904	-0.44139	0.0661751
sp|Q6ZWU9|RS27_MOUSE	203	9455	40S ribosomal protein S27 OS=Mus musculus GN=Rps27 PE=1 SV=3	1.05056	0.748764	0.0711612	-0.417417	0.244289
sp|P36551|HEM6_HUMAN	68	50120	Coproporphyrinogen-III oxidase	1.19149	0.847096	0.252771	-0.239403	0.246087
sp|Q5T8P6|RBM26_HUMAN	41	113527	RNA-binding protein 26 OS=Homo sapiens GN=RBM26 PE=1 SV=3	1.31675	0.791924	0.39698	-0.336566	0.366773
sp|Q9Y230|RUVB2_HUMAN	1230	51125	RuvB-like 2 OS=Homo sapiens GN=RUVBL2 PE=1 SV=3	0.929391	0.894387	-0.105642	-0.161029	0.0276934
sp|P50395|GDIB_HUMAN	2318	50631	Rab GDP dissociation inhibitor beta OS=Homo sapiens GN=GDI2 PE=1 SV=2	1.32465	1.05543	0.405615	0.0778329	0.163891
sp|Q9JIF0|ANM1_MOUSE	461	42408	Protein arginine N-methyltransferase 1 OS=Mus musculus GN=Prmt1 PE=1 SV=1	1.05279	1.27578	0.0742194	0.351377	-0.138579
sp|Q8TDD1|DDX54_HUMAN	66	98534	ATP-dependent RNA helicase DDX54 OS=Homo sapiens GN=DDX54 PE=1 SV=2	0.967781	0.962256	-0.0472476	-0.0555079	0.00413013
sp|P16403|H12_HUMAN	1341	21352	Histone H1.2 OS=Homo sapiens GN=HIST1H1C PE=1 SV=2	1.50059	1.06706	0.585532	0.0936441	0.245944
sp|Q13043|STK4_HUMAN	162	55595	Serine/threonine-protein kinase 4 OS=Homo sapiens GN=STK4 PE=1 SV=2	1.29359	0.846565	0.371385	-0.240307	0.305846
sp|O75607|NPM3_HUMAN	74	19331	Nucleoplasmin-3 OS=Homo sapiens GN=NPM3 PE=1 SV=3	1.04786	1.79417	0.0674443	0.843318	-0.387937
sp|P27816|MAP4_HUMAN	785	120930	Microtubule-associated protein 4 OS=Homo sapiens GN=MAP4 PE=1 SV=3	1.75838	2.03936	0.814243	1.02812	-0.106938
sp|P11940|PABP1_HUMAN	1327	70626	Polyadenylate-binding protein 1 OS=Homo sapiens GN=PABPC1 PE=1 SV=2	1.17214	0.934003	0.229147	-0.098501	0.163824
sp|O60506|HNRPQ_HUMAN	1023	69560	Heterogeneous nuclear ribonucleoprotein Q OS=Homo sapiens GN=SYNCRIP PE=1 SV=2	1.99172	1.43267	0.994013	0.518711	0.237651
sp|P05161|ISG15_HUMAN	216	17876	Ubiquitin-like protein ISG15 OS=Homo sapiens GN=ISG15 PE=1 SV=5	1.80189	0.703164	0.849513	-0.508067	0.67879
sp|O14646|CHD1_HUMAN	56	196567	Chromodomain-helicase-DNA-binding protein 1 OS=Homo sapiens GN=CHD1 PE=1 SV=2	0.534692	0.803632	-0.903219	-0.315392	-0.293914
sp|Q8TBN0|R3GEF_HUMAN	42	42610	Guanine nucleotide exchange factor for Rab-3A OS=Homo sapiens GN=RAB3IL1 PE=1 SV=1	N/A	N/A	N/A	N/A	N/A
sp|Q14444|CAPR1_HUMAN	285	78318	Caprin-1 OS=Homo sapiens GN=CAPRIN1 PE=1 SV=2	1.81617	0.783775	0.860897	-0.351488	0.606192
sp|O08709|PRDX6_MOUSE	927	24855	Peroxiredoxin-6 OS=Mus musculus GN=Prdx6 PE=1 SV=3	0.804874	2.71307	-0.313165	1.43993	-0.876545
sp|P60228|EIF3E_HUMAN	1179	52187	Eukaryotic translation initiation factor 3 subunit E OS=Homo sapiens GN=EIF3E PE=1 SV=1	0.900101	0.857705	-0.151841	-0.221447	0.0348033
sp|Q0JRZ9|FCHO2_HUMAN	85	88869	FCH domain only protein 2 OS=Homo sapiens GN=FCHO2 PE=1 SV=2	0.721132	1.17305	-0.471664	0.230263	-0.350964
sp|Q7Z7K6|CENPV_HUMAN	153	29927	Centromere protein V OS=Homo sapiens GN=CENPV PE=1 SV=1	0.92245	0.582592	-0.116457	-0.779442	0.331493
sp|Q9D662|SC23B_MOUSE	408	86382	Protein transport protein Sec23B OS=Mus musculus GN=Sec23b PE=2 SV=1	1.40551	1.49706	0.491089	0.582133	-0.0455222
sp|Q6L8Q7|PDE12_HUMAN	416	67309	2'	0.655185	0.597553	-0.610025	-0.742861	0.0664178
sp|Q13619|CUL4A_HUMAN	205	87624	Cullin-4A OS=Homo sapiens GN=CUL4A PE=1 SV=3	0.668178	1.1516	-0.581696	0.203636	-0.392666
sp|Q9CY50|SSRA_MOUSE	557	32045	Translocon-associated protein subunit alpha OS=Mus musculus GN=Ssr1 PE=1 SV=1	0.829203	0.744417	-0.270202	-0.425817	0.0778077
sp|Q9D6R2|IDH3A_MOUSE	237	39613	Isocitrate dehydrogenase [NAD] subunit alpha	0.932823	1.52171	-0.100324	0.60569	-0.353007
sp|Q92665|RT31_HUMAN	320	45290	28S ribosomal protein S31	1.12829	0.681153	0.174133	-0.553949	0.364041
sp|Q6ZQ88|KDM1A_MOUSE	280	92793	Lysine-specific histone demethylase 1A OS=Mus musculus GN=Kdm1a PE=1 SV=2	1.50388	1.36674	0.588692	0.450738	0.068977
sp|Q9NQZ2|SAS10_HUMAN	220	54525	Something about silencing protein 10 OS=Homo sapiens GN=UTP3 PE=1 SV=1	0.645261	0.781856	-0.632045	-0.355025	-0.13851
sp|Q13151|ROA0_HUMAN	805	30822	Heterogeneous nuclear ribonucleoprotein A0 OS=Homo sapiens GN=HNRNPA0 PE=1 SV=1	0.978088	0.685013	-0.0319645	-0.545797	0.256916
sp|Q9H3K6|BOLA2_HUMAN	206	10110	BolA-like protein 2 OS=Homo sapiens GN=BOLA2 PE=1 SV=1	0.811597	0.628039	-0.301165	-0.671075	0.184955
sp|P17655|CAN2_HUMAN	72	79945	Calpain-2 catalytic subunit OS=Homo sapiens GN=CAPN2 PE=1 SV=6	0.409078	2.81719	-1.28955	1.49426	-1.3919
sp|Q16774|KGUA_HUMAN	69	21712	Guanylate kinase OS=Homo sapiens GN=GUK1 PE=1 SV=2	1.38701	1.11789	0.471978	0.16078	0.155599
sp|P19324|SERPH_MOUSE	1639	46504	Serpin H1 OS=Mus musculus GN=Serpinh1 PE=1 SV=3	0.515543	3.05376	-0.955834	1.61059	-1.28321
sp|Q9Z2Q6|SEPT5_MOUSE	48	42721	Septin-5 OS=Mus musculus GN=Sept5 PE=1 SV=2	0.756963	1.1328	-0.401705	0.179899	-0.290802
sp|Q9NU22|MDN1_HUMAN	202	632420	Midasin OS=Homo sapiens GN=MDN1 PE=1 SV=2	0.989976	1.0123	-0.0145343	0.0176388	-0.0160866
sp|P11177|ODPB_HUMAN	767	39208	Pyruvate dehydrogenase E1 component subunit beta	1.25304	0.886183	0.325428	-0.174323	0.249875
sp|P43686|PRS6B_HUMAN	873	47337	26S protease regulatory subunit 6B OS=Homo sapiens GN=PSMC4 PE=1 SV=2	1.12307	0.800212	0.167442	-0.321546	0.244494
sp|Q9QWT9|KIFC1_MOUSE	178	74107	Kinesin-like protein KIFC1 OS=Mus musculus GN=Kifc1 PE=1 SV=2	0.215724	0.719673	-2.21274	-0.474587	-0.869077
sp|P08237|K6PF_HUMAN	1069	85128	6-phosphofructokinase	1.09845	0.924202	0.135475	-0.11372	0.124598
sp|Q7TSV4|PGM2_MOUSE	220	68704	Phosphoglucomutase-2 OS=Mus musculus GN=Pgm2 PE=1 SV=1	N/A	N/A	N/A	N/A	N/A
sp|Q96RS6|NUDC1_HUMAN	160	66713	NudC domain-containing protein 1 OS=Homo sapiens GN=NUDCD1 PE=1 SV=2	0.944479	0.916292	-0.0824097	-0.126121	0.0218558
sp|P63167|DYL1_HUMAN	96	10359	Dynein light chain 1	0.883331	0.65261	-0.178974	-0.615707	0.218366
sp|Q92820|GGH_HUMAN	578	35941	Gamma-glutamyl hydrolase OS=Homo sapiens GN=GGH PE=1 SV=2	0.863129	0.938646	-0.212352	-0.0913464	-0.0605027
sp|Q7Z6Z7|HUWE1_HUMAN	620	481589	E3 ubiquitin-protein ligase HUWE1 OS=Homo sapiens GN=HUWE1 PE=1 SV=3	0.917233	1.05354	-0.124639	0.0752504	-0.0999449
sp|Q14498|RBM39_HUMAN	401	59343	RNA-binding protein 39 OS=Homo sapiens GN=RBM39 PE=1 SV=2	1.18523	0.823534	0.24517	-0.2801	0.262635
sp|P35232|PHB_HUMAN	2280	29786	Prohibitin OS=Homo sapiens GN=PHB PE=1 SV=1	0.877499	0.751585	-0.18853	-0.411992	0.111731
sp|P15864|H12_MOUSE	1164	21254	Histone H1.2 OS=Mus musculus GN=Hist1h1c PE=1 SV=2	0.84132	1.94719	-0.249274	0.96139	-0.605332
sp|P02468|LAMC1_MOUSE	3333	177185	Laminin subunit gamma-1 OS=Mus musculus GN=Lamc1 PE=1 SV=2	0.626359	3.5391	-0.674939	1.82338	-1.24916
sp|Q9UBG0|MRC2_HUMAN	99	166568	C-type mannose receptor 2 OS=Homo sapiens GN=MRC2 PE=1 SV=2	1.33638	1.15667	0.418332	0.209978	0.104177
sp|P19784|CSK22_HUMAN	762	41187	Casein kinase II subunit alpha' OS=Homo sapiens GN=CSNK2A2 PE=1 SV=1	0.930234	0.745314	-0.104334	-0.42408	0.159873
sp|Q9NXF1|TEX10_HUMAN	297	105608	Testis-expressed sequence 10 protein OS=Homo sapiens GN=TEX10 PE=1 SV=2	1.31466	0.607634	0.394687	-0.718727	0.556707
sp|P49411|EFTU_HUMAN	2054	49510	Elongation factor Tu	1.15709	0.804073	0.210496	-0.314601	0.262549
sp|O14933|UB2L6_HUMAN	146	17757	Ubiquitin/ISG15-conjugating enzyme E2 L6 OS=Homo sapiens GN=UBE2L6 PE=1 SV=4	0.521532	0.789405	-0.939172	-0.341163	-0.299004
sp|Q9Y276|BCS1_HUMAN	88	47504	Mitochondrial chaperone BCS1 OS=Homo sapiens GN=BCS1L PE=1 SV=1	0.439835	0.10756	-1.18497	-3.21679	1.01591
sp|Q969G3|SMCE1_HUMAN	151	46621	SWI/SNF-related matrix-associated actin-dependent regulator of chromatin subfamily E member 1 OS=Homo sapiens GN=SMARCE1 PE=1 SV=2	1.08683	0.979159	0.120128	-0.0303844	0.0752564
sp|P62140|PP1B_HUMAN	502	37163	Serine/threonine-protein phosphatase PP1-beta catalytic subunit OS=Homo sapiens GN=PPP1CB PE=1 SV=3	0.875646	1.10819	-0.191581	0.148205	-0.169893
sp|Q02447|SP3_HUMAN	43	81876	Transcription factor Sp3 OS=Homo sapiens GN=SP3 PE=1 SV=3	2.20179	2.05776	1.13868	1.04107	0.0488007
sp|Q61207|SAP_MOUSE	80	61381	Sulfated glycoprotein 1 OS=Mus musculus GN=Psap PE=1 SV=2	0.782658	1.34489	-0.353547	0.427489	-0.390518
sp|Q96HY6|DDRGK_HUMAN	44	35589	DDRGK domain-containing protein 1 OS=Homo sapiens GN=DDRGK1 PE=1 SV=2	0.746794	0.313075	-0.421217	-1.67542	0.627102
sp|P13010|XRCC5_HUMAN	3985	82652	X-ray repair cross-complementing protein 5 OS=Homo sapiens GN=XRCC5 PE=1 SV=3	1.26577	0.874579	0.34001	-0.193339	0.266675
sp|Q99442|SEC62_HUMAN	45	45833	Translocation protein SEC62 OS=Homo sapiens GN=SEC62 PE=1 SV=1	2.44635	0.443097	1.29063	-1.17431	1.23247
sp|Q01650|LAT1_HUMAN	397	54974	Large neutral amino acids transporter small subunit 1 OS=Homo sapiens GN=SLC7A5 PE=1 SV=2	0.600868	0.793373	-0.734879	-0.333928	-0.200476
sp|Q9UG63|ABCF2_HUMAN	59	71245	ATP-binding cassette sub-family F member 2 OS=Homo sapiens GN=ABCF2 PE=1 SV=2	1.34381	0.967368	0.426326	-0.0478631	0.237094
sp|Q14008|CKAP5_HUMAN	449	225352	Cytoskeleton-associated protein 5 OS=Homo sapiens GN=CKAP5 PE=1 SV=3	0.884043	0.642932	-0.177812	-0.637263	0.229725
sp|P31150|GDIA_HUMAN	1802	50550	Rab GDP dissociation inhibitor alpha OS=Homo sapiens GN=GDI1 PE=1 SV=2	1.59179	1.5383	0.670653	0.62134	0.0246565
sp|Q9HDC9|APMAP_HUMAN	969	46451	Adipocyte plasma membrane-associated protein OS=Homo sapiens GN=APMAP PE=1 SV=2	0.739989	0.827923	-0.434424	-0.272432	-0.080996
sp|O75506|HSBP1_HUMAN	85	8538	Heat shock factor-binding protein 1 OS=Homo sapiens GN=HSBP1 PE=1 SV=1	0.428379	0.617393	-1.22304	-0.695738	-0.263651
sp|Q86TG7|PEG10_HUMAN	484	80122	Retrotransposon-derived protein PEG10 OS=Homo sapiens GN=PEG10 PE=1 SV=2	0.796416	0.559689	-0.328405	-0.837302	0.254448
sp|P62826|RAN_HUMAN	1698	24408	GTP-binding nuclear protein Ran OS=Homo sapiens GN=RAN PE=1 SV=3	0.893562	0.678679	-0.16236	-0.559199	0.198419
sp|Q61687|ATRX_MOUSE	39	278414	Transcriptional regulator ATRX OS=Mus musculus GN=Atrx PE=1 SV=3	1.59584	0.401011	0.674317	-1.31829	0.996301
sp|Q61147|CERU_MOUSE	1224	121074	Ceruloplasmin OS=Mus musculus GN=Cp PE=1 SV=2	0.74446	1.10934	-0.425734	0.149706	-0.28772
sp|Q8IY81|RRMJ3_HUMAN	349	96499	Putative rRNA methyltransferase 3 OS=Homo sapiens GN=FTSJ3 PE=1 SV=2	0.892639	0.847187	-0.163851	-0.239248	0.0376985
sp|Q01432|AMPD3_HUMAN	50	88756	AMP deaminase 3 OS=Homo sapiens GN=AMPD3 PE=1 SV=1	0.829486	0.890409	-0.26971	-0.16746	-0.0511251
sp|P13020|GELS_MOUSE	692	85888	Gelsolin OS=Mus musculus GN=Gsn PE=1 SV=3	0.435223	1.16768	-1.20017	0.223642	-0.711908
sp|Q8BFZ9|ERLN2_MOUSE	126	37848	Erlin-2 OS=Mus musculus GN=Erlin2 PE=1 SV=1	1.06171	0.828477	0.0863905	-0.271466	0.178928
sp|Q5JRX3|PREP_HUMAN	139	117380	Presequence protease	0.94668	0.743712	-0.0790507	-0.427184	0.174067
sp|P56134|ATPK_HUMAN	358	10911	ATP synthase subunit f	1.05639	0.881439	0.0791367	-0.182068	0.130602
sp|Q9UJS0|CMC2_HUMAN	1057	74129	Calcium-binding mitochondrial carrier protein Aralar2 OS=Homo sapiens GN=SLC25A13 PE=1 SV=2	0.956836	0.852449	-0.0636568	-0.230314	0.0833287
sp|P28352|APEX1_MOUSE	1084	35468	DNA-(apurinic or apyrimidinic site) lyase OS=Mus musculus GN=Apex1 PE=1 SV=2	1.73513	0.929155	0.795044	-0.106008	0.450526
sp|Q62230|SN_MOUSE	45	182865	Sialoadhesin OS=Mus musculus GN=Siglec1 PE=1 SV=2	0.602266	2.53741	-0.731527	1.34335	-1.03744
sp|P11717|MPRI_HUMAN	74	274199	Cation-independent mannose-6-phosphate receptor OS=Homo sapiens GN=IGF2R PE=1 SV=3	0.954188	2.02153	-0.0676543	1.01545	-0.541552
sp|Q9JIH2|NUP50_MOUSE	52	49455	Nuclear pore complex protein Nup50 OS=Mus musculus GN=Nup50 PE=1 SV=3	1.03432	0.765327	0.048679	-0.385851	0.217265
sp|P23527|H2B1O_HUMAN	7199	13898	Histone H2B type 1-O OS=Homo sapiens GN=HIST1H2BO PE=1 SV=3	N/A	N/A	N/A	N/A	N/A
sp|P11352|GPX1_MOUSE	44	22316	Glutathione peroxidase 1 OS=Mus musculus GN=Gpx1 PE=1 SV=2	1.16476	1.98963	0.220031	0.992501	-0.386235
sp|Q5RI15|FA36A_HUMAN	50	13283	Protein FAM36A OS=Homo sapiens GN=FAM36A PE=1 SV=2	0.993047	1.13894	-0.0100666	0.187692	-0.0988793
sp|Q96C36|P5CR2_HUMAN	61	33616	Pyrroline-5-carboxylate reductase 2 OS=Homo sapiens GN=PYCR2 PE=1 SV=1	0.770623	0.926183	-0.375903	-0.110631	-0.132636
sp|P62910|RL32_HUMAN	116	15850	60S ribosomal protein L32 OS=Homo sapiens GN=RPL32 PE=1 SV=2	0.938501	0.738519	-0.0915698	-0.437293	0.172862
sp|P26516|PSD7_MOUSE	850	36517	26S proteasome non-ATPase regulatory subunit 7 OS=Mus musculus GN=Psmd7 PE=1 SV=2	0.802966	0.749853	-0.316589	-0.415319	0.0493655
sp|P04080|CYTB_HUMAN	132	11133	Cystatin-B OS=Homo sapiens GN=CSTB PE=1 SV=2	1.41524	1.84598	0.501048	0.88439	-0.191671
sp|P55039|DRG2_HUMAN	58	40720	Developmentally-regulated GTP-binding protein 2 OS=Homo sapiens GN=DRG2 PE=1 SV=1	1.74657	0.947895	0.804524	-0.0772012	0.440863
sp|Q3THS6|METK2_MOUSE	594	43661	S-adenosylmethionine synthase isoform type-2 OS=Mus musculus GN=Mat2a PE=2 SV=2	1.11522	0.910342	0.157333	-0.13552	0.146426
sp|Q15397|K0020_HUMAN	474	73538	Pumilio domain-containing protein KIAA0020 OS=Homo sapiens GN=KIAA0020 PE=1 SV=3	0.792345	0.66379	-0.335799	-0.5912	0.127701
sp|O00303|EIF3F_HUMAN	735	37540	Eukaryotic translation initiation factor 3 subunit F OS=Homo sapiens GN=EIF3F PE=1 SV=1	0.830165	0.916908	-0.268529	-0.125151	-0.071689
sp|P62873|GBB1_HUMAN	245	37353	Guanine nucleotide-binding protein G(I)/G(S)/G(T) subunit beta-1 OS=Homo sapiens GN=GNB1 PE=1 SV=3	0.86368	0.930661	-0.211431	-0.103672	-0.0538796
sp|Q8N122|RPTOR_HUMAN	98	148942	Regulatory-associated protein of mTOR OS=Homo sapiens GN=RPTOR PE=1 SV=1	N/A	N/A	N/A	N/A	N/A
sp|Q9QUI0|RHOA_MOUSE	572	21768	Transforming protein RhoA OS=Mus musculus GN=Rhoa PE=1 SV=1	1.09986	1.00147	0.137322	0.00212121	0.0676004
sp|P45880|VDAC2_HUMAN	755	31547	Voltage-dependent anion-selective channel protein 2 OS=Homo sapiens GN=VDAC2 PE=1 SV=2	0.86236	0.763369	-0.213639	-0.389548	0.0879547
sp|O14656|TOR1A_HUMAN	144	37784	Torsin-1A OS=Homo sapiens GN=TOR1A PE=1 SV=1	1.11117	0.743678	0.152074	-0.427251	0.289662
sp|Q15046|SYK_HUMAN	659	68005	Lysine--tRNA ligase OS=Homo sapiens GN=KARS PE=1 SV=3	1.14358	1.11129	0.193563	0.152238	0.0206625
sp|P60510|PP4C_HUMAN	73	35057	Serine/threonine-protein phosphatase 4 catalytic subunit OS=Homo sapiens GN=PPP4C PE=1 SV=1	0.632203	1.06826	-0.661539	0.0952618	-0.3784
sp|Q16850|CP51A_HUMAN	115	56769	Lanosterol 14-alpha demethylase OS=Homo sapiens GN=CYP51A1 PE=1 SV=3	1.02825	1.07585	0.0401949	0.105472	-0.0326385
sp|Q9BYG3|MK67I_HUMAN	150	34201	MKI67 FHA domain-interacting nucleolar phosphoprotein OS=Homo sapiens GN=MKI67IP PE=1 SV=1	2.08892	0.464621	1.06276	-1.10588	1.08432
sp|Q92979|NEP1_HUMAN	271	26703	Ribosomal RNA small subunit methyltransferase NEP1 OS=Homo sapiens GN=EMG1 PE=1 SV=4	0.870419	0.748537	-0.200218	-0.417854	0.108818
sp|Q92621|NU205_HUMAN	568	227776	Nuclear pore complex protein Nup205 OS=Homo sapiens GN=NUP205 PE=1 SV=3	0.958806	0.740485	-0.0606888	-0.433458	0.186385
sp|Q13813|SPTA2_HUMAN	1764	284364	Spectrin alpha chain	1.15449	1.59002	0.207257	0.669046	-0.230894
sp|P10107|ANXA1_MOUSE	1244	38710	Annexin A1 OS=Mus musculus GN=Anxa1 PE=1 SV=2	0.364997	2.4144	-1.45404	1.27166	-1.36285
sp|P30048|PRDX3_HUMAN	718	27675	Thioredoxin-dependent peroxide reductase	1.31459	1.021	0.394611	0.0299829	0.182314
sp|Q8VBW6|ULA1_MOUSE	119	60236	NEDD8-activating enzyme E1 regulatory subunit OS=Mus musculus GN=Nae1 PE=2 SV=1	1.14324	1.06669	0.193129	0.0931451	0.0499919
sp|Q9BRP1|PDD2L_HUMAN	90	39391	Programmed cell death protein 2-like OS=Homo sapiens GN=PDCD2L PE=1 SV=1	1.65997	0.942248	0.731157	-0.085821	0.408489
sp|Q9UQ80|PA2G4_HUMAN	1063	43759	Proliferation-associated protein 2G4 OS=Homo sapiens GN=PA2G4 PE=1 SV=3	0.926432	0.674825	-0.110243	-0.567414	0.228586
sp|Q8IX12|CCAR1_HUMAN	352	132739	Cell division cycle and apoptosis regulator protein 1 OS=Homo sapiens GN=CCAR1 PE=1 SV=2	0.909808	0.734082	-0.136365	-0.445986	0.154811
sp|Q8N392|RHG18_HUMAN	76	74930	Rho GTPase-activating protein 18 OS=Homo sapiens GN=ARHGAP18 PE=1 SV=3	0.730869	1.24722	-0.452315	0.318711	-0.385513
sp|Q15366|PCBP2_HUMAN	2691	38556	Poly(rC)-binding protein 2 OS=Homo sapiens GN=PCBP2 PE=1 SV=1	0.966463	0.652041	-0.0492137	-0.616964	0.283875
sp|O95163|ELP1_HUMAN	254	150159	Elongator complex protein 1 OS=Homo sapiens GN=IKBKAP PE=1 SV=3	0.594981	1.20865	-0.749084	0.273396	-0.51124
sp|P42224|STAT1_HUMAN	967	87280	Signal transducer and activator of transcription 1-alpha/beta OS=Homo sapiens GN=STAT1 PE=1 SV=2	1.0788	0.975011	0.109432	-0.0365101	0.0729708
sp|Q9Y2X3|NOP58_HUMAN	1799	59541	Nucleolar protein 58 OS=Homo sapiens GN=NOP58 PE=1 SV=1	1.20414	0.790426	0.268005	-0.339297	0.303651
sp|Q9R0U0|SRS10_MOUSE	133	31282	Serine/arginine-rich splicing factor 10 OS=Mus musculus GN=Srsf10 PE=1 SV=2	0.95217	0.817567	-0.0707086	-0.290591	0.109941
sp|Q86WA6|BPHL_HUMAN	118	32522	Valacyclovir hydrolase OS=Homo sapiens GN=BPHL PE=1 SV=1	0.919686	0.950636	-0.120787	-0.0730348	-0.0238762
sp|Q9UNM6|PSD13_HUMAN	1097	42918	26S proteasome non-ATPase regulatory subunit 13 OS=Homo sapiens GN=PSMD13 PE=1 SV=2	0.785519	0.722912	-0.348282	-0.468108	0.0599129
sp|P53999|TCP4_HUMAN	554	14386	Activated RNA polymerase II transcriptional coactivator p15 OS=Homo sapiens GN=SUB1 PE=1 SV=3	1.19564	0.631396	0.257783	-0.663384	0.460583
sp|Q9H8H0|NOL11_HUMAN	489	81072	Nucleolar protein 11 OS=Homo sapiens GN=NOL11 PE=1 SV=1	1.14703	0.613601	0.197905	-0.704627	0.451266
sp|Q6TEK5|VKORL_MOUSE	78	19766	Vitamin K epoxide reductase complex subunit 1-like protein 1 OS=Mus musculus GN=Vkorc1l1 PE=2 SV=1	0.548345	0.647194	-0.866843	-0.62773	-0.119557
sp|P53396|ACLY_HUMAN	4524	120762	ATP-citrate synthase OS=Homo sapiens GN=ACLY PE=1 SV=3	0.929342	1.04023	-0.105718	0.0569048	-0.0813115
sp|P02794|FRIH_HUMAN	259	21212	Ferritin heavy chain OS=Homo sapiens GN=FTH1 PE=1 SV=2	1.21219	0.925062	0.277615	-0.112378	0.194997
sp|P24527|LKHA4_MOUSE	362	69007	Leukotriene A-4 hydrolase OS=Mus musculus GN=Lta4h PE=1 SV=4	1.04513	2.2915	0.0636866	1.19629	-0.566304
sp|P11142|HSP7C_HUMAN	7770	70854	Heat shock cognate 71 kDa protein OS=Homo sapiens GN=HSPA8 PE=1 SV=1	0.956633	0.792778	-0.0639621	-0.335012	0.135525
sp|P05198|IF2A_HUMAN	1089	36089	Eukaryotic translation initiation factor 2 subunit 1 OS=Homo sapiens GN=EIF2S1 PE=1 SV=3	1.01749	0.763811	0.0250127	-0.388712	0.206862
sp|Q9BPW8|NIPS1_HUMAN	1103	33289	Protein NipSnap homolog 1 OS=Homo sapiens GN=NIPSNAP1 PE=1 SV=1	0.805493	1.03103	-0.312055	0.0440789	-0.178067
sp|Q8N1F7|NUP93_HUMAN	480	93430	Nuclear pore complex protein Nup93 OS=Homo sapiens GN=NUP93 PE=1 SV=2	1.17372	0.854801	0.231086	-0.226339	0.228712
sp|Q9BV44|THUM3_HUMAN	60	56967	THUMP domain-containing protein 3 OS=Homo sapiens GN=THUMPD3 PE=1 SV=1	1.15202	0.566493	0.204164	-0.81987	0.512017
sp|Q9Z1N5|DX39B_MOUSE	1451	49004	Spliceosome RNA helicase Ddx39b OS=Mus musculus GN=Ddx39b PE=1 SV=1	1.22239	0.761161	0.289704	-0.393727	0.341715
sp|O88935|SYN1_MOUSE	43	74052	Synapsin-1 OS=Mus musculus GN=Syn1 PE=1 SV=2	0.772093	0.632669	-0.373154	-0.660477	0.143661
sp|Q8R001|MARE2_MOUSE	133	36923	Microtubule-associated protein RP/EB family member 2 OS=Mus musculus GN=Mapre2 PE=1 SV=1	0.662649	0.818527	-0.593684	-0.288898	-0.152393
sp|Q9H9Z2|LN28A_HUMAN	384	22728	Protein lin-28 homolog A OS=Homo sapiens GN=LIN28A PE=1 SV=1	0.454126	0.327969	-1.13883	-1.60837	0.234766
sp|Q9DBG3|AP2B1_MOUSE	1221	104516	AP-2 complex subunit beta OS=Mus musculus GN=Ap2b1 PE=1 SV=1	0.939499	1.14452	-0.0900361	0.194743	-0.142389
sp|Q1KMD3|HNRL2_HUMAN	515	85052	Heterogeneous nuclear ribonucleoprotein U-like protein 2 OS=Homo sapiens GN=HNRNPUL2 PE=1 SV=1	1.00123	0.788982	0.0017689	-0.341937	0.171853
sp|Q9ULR0|ISY1_HUMAN	50	32972	Pre-mRNA-splicing factor ISY1 homolog OS=Homo sapiens GN=ISY1 PE=1 SV=3	N/A	N/A	N/A	N/A	N/A
sp|Q7M6Y3|PICA_MOUSE	477	71498	Phosphatidylinositol-binding clathrin assembly protein OS=Mus musculus GN=Picalm PE=1 SV=1	1.19127	1.3199	0.252501	0.400433	-0.073966
sp|Q96P70|IPO9_HUMAN	1880	115889	Importin-9 OS=Homo sapiens GN=IPO9 PE=1 SV=3	0.785689	0.931113	-0.34797	-0.102971	-0.122499
sp|Q8BHN3|GANAB_MOUSE	1386	106844	Neutral alpha-glucosidase AB OS=Mus musculus GN=Ganab PE=1 SV=1	1.28546	1.70181	0.362281	0.767068	-0.202394
sp|Q16718|NDUA5_HUMAN	469	13450	NADH dehydrogenase [ubiquinone] 1 alpha subcomplex subunit 5 OS=Homo sapiens GN=NDUFA5 PE=1 SV=3	0.992842	0.802229	-0.0103639	-0.317913	0.153775
sp|Q9H6S0|YTDC2_HUMAN	120	160147	Probable ATP-dependent RNA helicase YTHDC2 OS=Homo sapiens GN=YTHDC2 PE=1 SV=2	0.99021	0.463486	-0.0141941	-1.1094	0.547605
sp|Q5H9R7|PP6R3_HUMAN	129	97608	Serine/threonine-protein phosphatase 6 regulatory subunit 3 OS=Homo sapiens GN=PPP6R3 PE=1 SV=2	0.979016	0.69429	-0.0305955	-0.526389	0.247897
sp|Q9UNS2|CSN3_HUMAN	51	47842	COP9 signalosome complex subunit 3 OS=Homo sapiens GN=COPS3 PE=1 SV=3	N/A	N/A	N/A	N/A	N/A
sp|Q96H79|ZCCHL_HUMAN	106	32940	Zinc finger CCCH-type antiviral protein 1-like OS=Homo sapiens GN=ZC3HAV1L PE=1 SV=2	0.896594	0.846855	-0.157473	-0.239813	0.0411699
sp|O94979|SC31A_HUMAN	604	132931	Protein transport protein Sec31A OS=Homo sapiens GN=SEC31A PE=1 SV=3	0.992517	0.827037	-0.0108356	-0.273977	0.131571
sp|Q9NZ32|ARP10_HUMAN	66	46277	Actin-related protein 10 OS=Homo sapiens GN=ACTR10 PE=1 SV=1	2.06048	1.46871	1.04298	0.554553	0.244215
sp|P13073|COX41_HUMAN	498	19564	Cytochrome c oxidase subunit 4 isoform 1	1.13358	0.861299	0.180891	-0.215414	0.198152
sp|Q9H008|LHPP_HUMAN	99	29147	Phospholysine phosphohistidine inorganic pyrophosphate phosphatase OS=Homo sapiens GN=LHPP PE=1 SV=2	N/A	N/A	N/A	N/A	N/A
sp|O43390|HNRPR_HUMAN	1621	70899	Heterogeneous nuclear ribonucleoprotein R OS=Homo sapiens GN=HNRNPR PE=1 SV=1	0.985462	0.768687	-0.0211273	-0.379532	0.179203
sp|P04844|RPN2_HUMAN	2671	69241	Dolichyl-diphosphooligosaccharide--protein glycosyltransferase subunit 2 OS=Homo sapiens GN=RPN2 PE=1 SV=3	1.02088	0.833566	0.0298146	-0.262632	0.146223
sp|Q15459|SF3A1_HUMAN	142	88831	Splicing factor 3A subunit 1 OS=Homo sapiens GN=SF3A1 PE=1 SV=1	1.15568	0.775792	0.208739	-0.366258	0.287499
sp|Q8K224|NAT10_MOUSE	458	115346	N-acetyltransferase 10 OS=Mus musculus GN=Nat10 PE=2 SV=1	1.32665	0.921654	0.407787	-0.117703	0.262745
sp|P51885|LUM_MOUSE	186	38241	Lumican OS=Mus musculus GN=Lum PE=1 SV=2	0.54594	2.89798	-0.873185	1.53505	-1.20412
sp|P11182|ODB2_HUMAN	42	53453	Lipoamide acyltransferase component of branched-chain alpha-keto acid dehydrogenase complex	1.17021	0.823863	0.22677	-0.279523	0.253147
sp|Q15269|PWP2_HUMAN	104	102387	Periodic tryptophan protein 2 homolog OS=Homo sapiens GN=PWP2 PE=1 SV=2	1.45833	0.679502	0.544314	-0.557451	0.550882
sp|Q9Y266|NUDC_HUMAN	351	38219	Nuclear migration protein nudC OS=Homo sapiens GN=NUDC PE=1 SV=1	1.08971	0.939144	0.123949	-0.0905817	0.107265
sp|Q9CQW2|ARL8B_MOUSE	1082	21525	ADP-ribosylation factor-like protein 8B OS=Mus musculus GN=Arl8b PE=2 SV=1	0.851114	0.503612	-0.232576	-0.989616	0.37852
sp|Q6A068|CDC5L_MOUSE	142	92133	Cell division cycle 5-like protein OS=Mus musculus GN=Cdc5l PE=1 SV=2	1.17107	0.795436	0.227824	-0.330182	0.279003
sp|Q61704|ITIH3_MOUSE	214	99296	Inter-alpha-trypsin inhibitor heavy chain H3 OS=Mus musculus GN=Itih3 PE=1 SV=3	0.921583	1.65736	-0.117813	0.728887	-0.42335
sp|O00299|CLIC1_HUMAN	1285	26906	Chloride intracellular channel protein 1 OS=Homo sapiens GN=CLIC1 PE=1 SV=4	0.926514	0.777985	-0.110116	-0.362186	0.126035
sp|Q5JWF2|GNAS1_HUMAN	548	110956	Guanine nucleotide-binding protein G(s) subunit alpha isoforms XLas OS=Homo sapiens GN=GNAS PE=1 SV=2	0.828165	0.695234	-0.272009	-0.524429	0.12621
sp|Q92990|GLMN_HUMAN	300	68165	Glomulin OS=Homo sapiens GN=GLMN PE=1 SV=2	0.828683	0.900112	-0.271108	-0.151824	-0.0596419
sp|P40124|CAP1_MOUSE	420	51532	Adenylyl cyclase-associated protein 1 OS=Mus musculus GN=Cap1 PE=1 SV=4	0.598487	2.31383	-0.740608	1.21028	-0.975445
sp|Q9UP83|COG5_HUMAN	102	92685	Conserved oligomeric Golgi complex subunit 5 OS=Homo sapiens GN=COG5 PE=1 SV=3	N/A	N/A	N/A	N/A	N/A
sp|Q8BTT6|DIEXF_MOUSE	71	88762	Digestive organ expansion factor homolog OS=Mus musculus GN=Diexf PE=2 SV=2	0.903143	0.576832	-0.146973	-0.793777	0.323402
sp|P26039|TLN1_MOUSE	4265	269653	Talin-1 OS=Mus musculus GN=Tln1 PE=1 SV=2	0.281162	2.53535	-1.83053	1.34219	-1.58636
sp|Q9H0U9|TSYL1_HUMAN	62	49162	Testis-specific Y-encoded-like protein 1 OS=Homo sapiens GN=TSPYL1 PE=1 SV=3	0.356666	2.747	-1.48735	1.45786	-1.47261
sp|P11310|ACADM_HUMAN	386	46559	Medium-chain specific acyl-CoA dehydrogenase	1.15453	1.22069	0.20731	0.287701	-0.0401953
sp|P08134|RHOC_HUMAN	609	21992	Rho-related GTP-binding protein RhoC OS=Homo sapiens GN=RHOC PE=1 SV=1	0.770034	0.749689	-0.377006	-0.415636	0.0193148
sp|P35251|RFC1_HUMAN	41	128175	Replication factor C subunit 1 OS=Homo sapiens GN=RFC1 PE=1 SV=4	0.578045	1.29488	-0.790745	0.372818	-0.581782
sp|Q9DBR7|MYPT1_MOUSE	200	114927	Protein phosphatase 1 regulatory subunit 12A OS=Mus musculus GN=Ppp1r12a PE=1 SV=2	1.14422	0.927301	0.194366	-0.10889	0.151628
sp|Q9NVU7|SDA1_HUMAN	75	79820	Protein SDA1 homolog OS=Homo sapiens GN=SDAD1 PE=1 SV=3	0.934804	0.566432	-0.0972642	-0.820026	0.361381
sp|Q5T3U5|MRP7_HUMAN	45	161527	Multidrug resistance-associated protein 7 OS=Homo sapiens GN=ABCC10 PE=1 SV=1	1.1608	0.920981	0.21512	-0.118757	0.166938
sp|Q15021|CND1_HUMAN	105	157082	Condensin complex subunit 1 OS=Homo sapiens GN=NCAPD2 PE=1 SV=3	1.00374	0.681351	0.0053782	-0.55353	0.279454
sp|Q8BH97|RCN3_MOUSE	226	37978	Reticulocalbin-3 OS=Mus musculus GN=Rcn3 PE=2 SV=1	1.36717	1.46394	0.451195	0.549858	-0.0493315
sp|A6NDU8|CE051_HUMAN	203	33599	UPF0600 protein C5orf51 OS=Homo sapiens GN=C5orf51 PE=1 SV=1	0.67782	0.548076	-0.561026	-0.867553	0.153263
sp|P35564|CALX_MOUSE	620	67236	Calnexin OS=Mus musculus GN=Canx PE=1 SV=1	0.30794	1.85661	-1.69928	0.892674	-1.29598
sp|Q96I24|FUBP3_HUMAN	169	61602	Far upstream element-binding protein 3 OS=Homo sapiens GN=FUBP3 PE=1 SV=2	1.0352	0.837448	0.0499118	-0.255928	0.15292
sp|P62258|1433E_HUMAN	1604	29155	14-3-3 protein epsilon OS=Homo sapiens GN=YWHAE PE=1 SV=1	1.63155	1.49946	0.706246	0.584444	0.0609012
sp|O00148|DX39A_HUMAN	1029	49098	ATP-dependent RNA helicase DDX39A OS=Homo sapiens GN=DDX39A PE=1 SV=2	0.905454	0.642234	-0.143286	-0.63883	0.247772
sp|Q14149|MORC3_HUMAN	67	107045	MORC family CW-type zinc finger protein 3 OS=Homo sapiens GN=MORC3 PE=1 SV=3	1.15593	0.769083	0.209048	-0.378789	0.293919
sp|P49754|VPS41_HUMAN	45	98503	Vacuolar protein sorting-associated protein 41 homolog OS=Homo sapiens GN=VPS41 PE=1 SV=3	0.23765	0.780259	-2.07309	-0.357974	-0.857559
sp|Q9CZ30|OLA1_MOUSE	497	44701	Obg-like ATPase 1 OS=Mus musculus GN=Ola1 PE=1 SV=1	0.842237	0.88092	-0.247701	-0.182917	-0.0323922
sp|O75150|BRE1B_HUMAN	86	113581	E3 ubiquitin-protein ligase BRE1B OS=Homo sapiens GN=RNF40 PE=1 SV=4	0.814067	1.02253	-0.296781	0.0321374	-0.164459
sp|Q9UIJ7|KAD3_HUMAN	65	25550	GTP:AMP phosphotransferase	0.510491	0.799234	-0.970041	-0.32331	-0.323366
sp|P50995|ANX11_HUMAN	107	54355	Annexin A11 OS=Homo sapiens GN=ANXA11 PE=1 SV=1	0.754797	0.897167	-0.405839	-0.156552	-0.124644
sp|P62753|RS6_HUMAN	806	28663	40S ribosomal protein S6 OS=Homo sapiens GN=RPS6 PE=1 SV=1	1.11505	0.811475	0.157115	-0.301381	0.229248
sp|Q9D1M0|SEC13_MOUSE	72	35543	Protein SEC13 homolog OS=Mus musculus GN=Sec13 PE=2 SV=3	0.866676	0.798112	-0.206435	-0.325337	0.059451
sp|P29992|GNA11_HUMAN	44	42097	Guanine nucleotide-binding protein subunit alpha-11 OS=Homo sapiens GN=GNA11 PE=1 SV=2	0.253456	1.77712	-1.98019	0.829537	-1.40487
sp|Q99426|TBCB_HUMAN	142	27308	Tubulin-folding cofactor B OS=Homo sapiens GN=TBCB PE=1 SV=2	0.778013	0.894886	-0.362134	-0.160224	-0.100955
sp|Q02543|RL18A_HUMAN	296	20749	60S ribosomal protein L18a OS=Homo sapiens GN=RPL18A PE=1 SV=2	0.860601	0.727798	-0.216584	-0.45839	0.120903
sp|O75964|ATP5L_HUMAN	484	11421	ATP synthase subunit g	1.05471	0.925278	0.0768444	-0.112042	0.094443
sp|P22314|UBA1_HUMAN	11880	117774	Ubiquitin-like modifier-activating enzyme 1 OS=Homo sapiens GN=UBA1 PE=1 SV=3	1.26609	1.06103	0.340386	0.0854606	0.127463
sp|P31943|HNRH1_HUMAN	2696	49198	Heterogeneous nuclear ribonucleoprotein H OS=Homo sapiens GN=HNRNPH1 PE=1 SV=4	0.998124	0.760781	-0.00270881	-0.394448	0.195869
sp|Q9Y2S7|PDIP2_HUMAN	106	42007	Polymerase delta-interacting protein 2 OS=Homo sapiens GN=POLDIP2 PE=1 SV=1	0.653724	0.456442	-0.613247	-1.1315	0.259125
sp|Q9D5V5|CUL5_MOUSE	266	90916	Cullin-5 OS=Mus musculus GN=Cul5 PE=1 SV=3	N/A	N/A	N/A	N/A	N/A
sp|P78347|GTF2I_HUMAN	674	112346	General transcription factor II-I OS=Homo sapiens GN=GTF2I PE=1 SV=2	0.83652	1.07807	-0.257529	0.108448	-0.182988
sp|Q8NBM8|PCYXL_HUMAN	93	54612	Prenylcysteine oxidase-like OS=Homo sapiens GN=PCYOX1L PE=1 SV=2	0.782811	1.4623	-0.353265	0.548238	-0.450751
sp|P54136|SYRC_HUMAN	1414	75331	Arginine--tRNA ligase	0.852994	0.802784	-0.229392	-0.316916	0.0437623
sp|Q99M28|RNPS1_MOUSE	65	34188	RNA-binding protein with serine-rich domain 1 OS=Mus musculus GN=Rnps1 PE=2 SV=1	1.33289	1.06075	0.414556	0.0850841	0.164736
sp|P31483|TIA1_HUMAN	140	42936	Nucleolysin TIA-1 isoform p40 OS=Homo sapiens GN=TIA1 PE=1 SV=3	1.303	1.85492	0.381836	0.891357	-0.254761
sp|P02671|FIBA_HUMAN	96	94914	Fibrinogen alpha chain OS=Homo sapiens GN=FGA PE=1 SV=2	1.06647	0.614054	0.092838	-0.703563	0.3982
sp|Q5VZE5|NAA35_HUMAN	90	83584	N-alpha-acetyltransferase 35	1.05882	1.19447	0.0824528	0.256366	-0.0869567
sp|P41214|EIF2D_HUMAN	89	64666	Eukaryotic translation initiation factor 2D OS=Homo sapiens GN=EIF2D PE=1 SV=3	0.723038	0.592195	-0.467856	-0.755856	0.144
sp|P19096|FAS_MOUSE	501	272257	Fatty acid synthase OS=Mus musculus GN=Fasn PE=1 SV=2	0.716361	5.74999	-0.481242	2.52356	-1.5024
sp|Q9EP89|LACTB_MOUSE	84	60667	Serine beta-lactamase-like protein LACTB	N/A	N/A	N/A	N/A	N/A
sp|Q03013|GSTM4_HUMAN	357	25545	Glutathione S-transferase Mu 4 OS=Homo sapiens GN=GSTM4 PE=1 SV=3	0.530006	0.62336	-0.915921	-0.681863	-0.117029
sp|P36954|RPB9_HUMAN	66	14514	DNA-directed RNA polymerase II subunit RPB9 OS=Homo sapiens GN=POLR2I PE=1 SV=1	N/A	N/A	N/A	N/A	N/A
sp|P23284|PPIB_HUMAN	363	23728	Peptidyl-prolyl cis-trans isomerase B OS=Homo sapiens GN=PPIB PE=1 SV=2	1.94153	1.23453	0.957193	0.303958	0.326618
sp|Q8BGA7|CG026_MOUSE	83	49876	Uncharacterized protein C7orf26 homolog OS=Mus musculus PE=2 SV=1	N/A	N/A	N/A	N/A	N/A
sp|P36969|GPX4_HUMAN	193	22161	Phospholipid hydroperoxide glutathione peroxidase	0.87587	1.08747	-0.191211	0.120981	-0.156096
sp|O54984|ASNA_MOUSE	531	38797	ATPase Asna1 OS=Mus musculus GN=Asna1 PE=1 SV=2	0.90836	1.2133	-0.138664	0.278936	-0.2088
sp|Q9Y4L1|HYOU1_HUMAN	1476	111266	Hypoxia up-regulated protein 1 OS=Homo sapiens GN=HYOU1 PE=1 SV=1	1.15243	0.835894	0.204683	-0.258609	0.231646
sp|Q8BP67|RL24_MOUSE	403	17768	60S ribosomal protein L24 OS=Mus musculus GN=Rpl24 PE=2 SV=2	1.07726	0.791943	0.107359	-0.336531	0.221945
sp|P04632|CPNS1_HUMAN	543	28298	Calpain small subunit 1 OS=Homo sapiens GN=CAPNS1 PE=1 SV=1	1.53332	1.67508	0.616659	0.744234	-0.0637877
sp|Q60692|PSB6_MOUSE	59	25362	Proteasome subunit beta type-6 OS=Mus musculus GN=Psmb6 PE=1 SV=3	N/A	N/A	N/A	N/A	N/A
sp|Q9D8Z6|ATGA1_MOUSE	160	24986	Autophagy-related protein 101 OS=Mus musculus GN=Atg101 PE=2 SV=1	1.16163	0.621757	0.216157	-0.685577	0.450867
sp|P70195|PSB7_MOUSE	202	29872	Proteasome subunit beta type-7 OS=Mus musculus GN=Psmb7 PE=1 SV=1	1.08553	1.43657	0.118402	0.522625	-0.202111
sp|P26358|DNMT1_HUMAN	168	183050	DNA (cytosine-5)-methyltransferase 1 OS=Homo sapiens GN=DNMT1 PE=1 SV=2	0.925419	0.934592	-0.111821	-0.097592	-0.00711467
sp|P34896|GLYC_HUMAN	59	53049	Serine hydroxymethyltransferase	1.09052	1.29314	0.125023	0.370879	-0.122928
sp|Q9BQG0|MBB1A_HUMAN	1414	148762	Myb-binding protein 1A OS=Homo sapiens GN=MYBBP1A PE=1 SV=2	1.0397	0.684341	0.0561692	-0.547212	0.301691
sp|P28838|AMPL_HUMAN	513	56131	Cytosol aminopeptidase OS=Homo sapiens GN=LAP3 PE=1 SV=3	1.26264	1.04433	0.336448	0.0625832	0.136932
sp|Q8BWY3|ERF1_MOUSE	351	49000	Eukaryotic peptide chain release factor subunit 1 OS=Mus musculus GN=Etf1 PE=1 SV=4	0.954266	1.47013	-0.0675368	0.555949	-0.311743
sp|P51659|DHB4_HUMAN	245	79636	Peroxisomal multifunctional enzyme type 2 OS=Homo sapiens GN=HSD17B4 PE=1 SV=3	0.862044	0.855741	-0.214167	-0.224753	0.00529339
sp|Q8CI43|MYL6B_MOUSE	202	22735	Myosin light chain 6B OS=Mus musculus GN=Myl6b PE=2 SV=1	0.683133	1.44996	-0.549761	0.536015	-0.542888
sp|Q71RC2|LARP4_HUMAN	88	80546	La-related protein 4 OS=Homo sapiens GN=LARP4 PE=1 SV=3	0.721159	0.902192	-0.471611	-0.148494	-0.161558
sp|P10109|ADX_HUMAN	82	19381	Adrenodoxin	0.94559	0.38382	-0.0807139	-1.3815	0.650392
sp|P51858|HDGF_HUMAN	123	26772	Hepatoma-derived growth factor OS=Homo sapiens GN=HDGF PE=1 SV=1	0.987459	1.21906	-0.0182076	0.285773	-0.15199
sp|P12970|RL7A_MOUSE	780	29958	60S ribosomal protein L7a OS=Mus musculus GN=Rpl7a PE=2 SV=2	1.00889	0.972174	0.0127632	-0.0407133	0.0267383
sp|Q13242|SRSF9_HUMAN	76	25526	Serine/arginine-rich splicing factor 9 OS=Homo sapiens GN=SRSF9 PE=1 SV=1	0.872066	0.647064	-0.19749	-0.628019	0.215264
sp|Q92522|H1X_HUMAN	126	22474	Histone H1x OS=Homo sapiens GN=H1FX PE=1 SV=1	1.32882	0.926782	0.410151	-0.109699	0.259925
sp|P70697|DCUP_MOUSE	141	40666	Uroporphyrinogen decarboxylase OS=Mus musculus GN=Urod PE=1 SV=2	N/A	N/A	N/A	N/A	N/A
sp|Q3UUQ7|PGAP1_MOUSE	42	104511	GPI inositol-deacylase OS=Mus musculus GN=Pgap1 PE=1 SV=3	1.64254	1.14714	0.715924	0.198047	0.258939
sp|Q8BKC5|IPO5_MOUSE	859	123511	Importin-5 OS=Mus musculus GN=Ipo5 PE=1 SV=3	1.46169	1.03095	0.547639	0.0439673	0.251836
sp|O14980|XPO1_HUMAN	2492	123306	Exportin-1 OS=Homo sapiens GN=XPO1 PE=1 SV=1	1.01661	0.818369	0.0237673	-0.289176	0.156472
sp|P62851|RS25_HUMAN	225	13734	40S ribosomal protein S25 OS=Homo sapiens GN=RPS25 PE=1 SV=1	1.08493	0.789952	0.117601	-0.340162	0.228882
sp|O75390|CISY_HUMAN	1546	51680	Citrate synthase	1.20471	0.814345	0.268682	-0.296287	0.282484
sp|Q16539|MK14_HUMAN	190	41267	Mitogen-activated protein kinase 14 OS=Homo sapiens GN=MAPK14 PE=1 SV=3	0.313911	1.12827	-1.67157	0.174116	-0.922844
sp|P61221|ABCE1_HUMAN	575	67271	ATP-binding cassette sub-family E member 1 OS=Homo sapiens GN=ABCE1 PE=1 SV=1	0.858882	0.717099	-0.219468	-0.479755	0.130144
sp|Q00610|CLH1_HUMAN	11880	191493	Clathrin heavy chain 1 OS=Homo sapiens GN=CLTC PE=1 SV=5	1.04173	1.00386	0.0589849	0.00555494	0.026715
sp|E9Q555|RN213_MOUSE	57	584127	E3 ubiquitin-protein ligase RNF213 OS=Mus musculus GN=Rnf213 PE=2 SV=1	0.668484	1.00415	-0.581036	0.0059761	-0.293506
sp|P25205|MCM3_HUMAN	473	90924	DNA replication licensing factor MCM3 OS=Homo sapiens GN=MCM3 PE=1 SV=3	0.644103	0.678645	-0.634636	-0.55927	-0.0376828
sp|O43847|NRDC_HUMAN	263	131488	Nardilysin OS=Homo sapiens GN=NRD1 PE=1 SV=2	0.819021	0.59516	-0.288028	-0.748651	0.230311
sp|Q9EPL8|IPO7_MOUSE	892	119410	Importin-7 OS=Mus musculus GN=Ipo7 PE=1 SV=2	0.806976	0.753742	-0.309403	-0.407858	0.0492275
sp|Q9BQT8|ODC_HUMAN	98	33282	Mitochondrial 2-oxodicarboxylate carrier OS=Homo sapiens GN=SLC25A21 PE=1 SV=1	0.640165	0.532331	-0.643485	-0.909605	0.13306
sp|Q13185|CBX3_HUMAN	243	20798	Chromobox protein homolog 3 OS=Homo sapiens GN=CBX3 PE=1 SV=4	0.973195	0.777978	-0.039199	-0.3622	0.1615
sp|Q7TMK9|HNRPQ_MOUSE	1076	69590	Heterogeneous nuclear ribonucleoprotein Q OS=Mus musculus GN=Syncrip PE=1 SV=2	N/A	N/A	N/A	N/A	N/A
sp|Q15084|PDIA6_HUMAN	4040	48091	Protein disulfide-isomerase A6 OS=Homo sapiens GN=PDIA6 PE=1 SV=1	1.06969	1.03692	0.0971981	0.0523028	0.0224476
sp|Q9UKD2|MRT4_HUMAN	148	27543	mRNA turnover protein 4 homolog OS=Homo sapiens GN=MRTO4 PE=1 SV=2	1.07831	0.658446	0.108779	-0.602863	0.355821
sp|P40939|ECHA_HUMAN	2482	82947	Trifunctional enzyme subunit alpha	1.05657	0.891669	0.0793913	-0.165419	0.122405
sp|O43447|PPIH_HUMAN	54	19196	Peptidyl-prolyl cis-trans isomerase H OS=Homo sapiens GN=PPIH PE=1 SV=1	1.1519	0.597085	0.204015	-0.743992	0.474003
sp|P28072|PSB6_HUMAN	100	25341	Proteasome subunit beta type-6 OS=Homo sapiens GN=PSMB6 PE=1 SV=4	1.4371	1.47504	0.523165	0.560754	-0.0187945
sp|Q9NXJ5|PGPI_HUMAN	59	23123	Pyroglutamyl-peptidase 1 OS=Homo sapiens GN=PGPEP1 PE=1 SV=1	N/A	N/A	N/A	N/A	N/A
sp|P69905|HBA_HUMAN	1638	15248	Hemoglobin subunit alpha OS=Homo sapiens GN=HBA1 PE=1 SV=2	1.21229	0.783896	0.27774	-0.351266	0.314503
sp|Q68CP9|ARID2_HUMAN	100	197268	AT-rich interactive domain-containing protein 2 OS=Homo sapiens GN=ARID2 PE=1 SV=2	N/A	N/A	N/A	N/A	N/A
sp|Q12906|ILF3_HUMAN	1683	95279	Interleukin enhancer-binding factor 3 OS=Homo sapiens GN=ILF3 PE=1 SV=3	1.56883	1.1719	0.649686	0.228848	0.210419
sp|Q86YN1|DOPP1_HUMAN	72	27013	Dolichyldiphosphatase 1 OS=Homo sapiens GN=DOLPP1 PE=1 SV=1	0.733861	0.511801	-0.446421	-0.966345	0.259962
sp|Q99643|C560_HUMAN	148	18598	Succinate dehydrogenase cytochrome b560 subunit	0.583811	0.490717	-0.776426	-1.02704	0.125306
sp|Q8CGN5|PLIN1_MOUSE	50	55561	Perilipin-1 OS=Mus musculus GN=Plin1 PE=1 SV=2	N/A	N/A	N/A	N/A	N/A
sp|Q5U458|DJC11_MOUSE	71	63194	DnaJ homolog subfamily C member 11 OS=Mus musculus GN=Dnajc11 PE=2 SV=2	0.298627	0.39566	-1.74358	-1.33767	-0.202959
sp|O60841|IF2P_HUMAN	621	138742	Eukaryotic translation initiation factor 5B OS=Homo sapiens GN=EIF5B PE=1 SV=4	0.995561	0.777593	-0.00641769	-0.362913	0.178248
sp|P27797|CALR_HUMAN	1107	48112	Calreticulin OS=Homo sapiens GN=CALR PE=1 SV=1	1.17091	0.905764	0.227633	-0.142793	0.185213
sp|Q9Y2Q3|GSTK1_HUMAN	544	25480	Glutathione S-transferase kappa 1 OS=Homo sapiens GN=GSTK1 PE=1 SV=3	0.913924	1.22193	-0.129853	0.289164	-0.209509
sp|Q8K1B8|URP2_MOUSE	58	75587	Fermitin family homolog 3 OS=Mus musculus GN=Fermt3 PE=1 SV=1	1.14916	0.680517	0.200583	-0.555298	0.37794
sp|P28370|SMCA1_HUMAN	92	122527	Probable global transcription activator SNF2L1 OS=Homo sapiens GN=SMARCA1 PE=1 SV=2	1.06661	1.03393	0.0930299	0.0481442	0.0224429
sp|Q9WTX5|SKP1_MOUSE	342	18660	S-phase kinase-associated protein 1 OS=Mus musculus GN=Skp1 PE=1 SV=3	1.38607	0.981263	0.471004	-0.0272878	0.249146
sp|P20918|PLMN_MOUSE	420	90749	Plasminogen OS=Mus musculus GN=Plg PE=1 SV=3	0.778678	0.854003	-0.360901	-0.227686	-0.0666073
sp|Q9UJZ1|STML2_HUMAN	2779	38510	Stomatin-like protein 2 OS=Homo sapiens GN=STOML2 PE=1 SV=1	0.942821	0.900538	-0.0849449	-0.151141	0.0330978
sp|P62861|RS30_HUMAN	97	6644	40S ribosomal protein S30 OS=Homo sapiens GN=FAU PE=1 SV=1	2.8183	2.75993	1.49483	1.46463	0.0150987
sp|Q15717|ELAV1_HUMAN	318	36069	ELAV-like protein 1 OS=Homo sapiens GN=ELAVL1 PE=1 SV=2	1.1515	1.13449	0.203518	0.182045	0.0107367
sp|Q7Z5Q5|DPOLN_HUMAN	80	100244	DNA polymerase nu OS=Homo sapiens GN=POLN PE=1 SV=2	N/A	N/A	N/A	N/A	N/A
sp|Q3UPH1|PRRC1_MOUSE	127	46268	Protein PRRC1 OS=Mus musculus GN=Prrc1 PE=2 SV=1	0.850647	1.01442	-0.233368	0.0206483	-0.127008
sp|Q9R0Q7|TEBP_MOUSE	327	18709	Prostaglandin E synthase 3 OS=Mus musculus GN=Ptges3 PE=1 SV=1	1.25079	0.876274	0.322844	-0.190547	0.256695
sp|Q5SRY7|FBW1B_MOUSE	139	62023	F-box/WD repeat-containing protein 11 OS=Mus musculus GN=Fbxw11 PE=1 SV=1	1.06662	0.858172	0.0930419	-0.220661	0.156852
sp|Q96A65|EXOC4_HUMAN	162	110429	Exocyst complex component 4 OS=Homo sapiens GN=EXOC4 PE=1 SV=1	1.16067	1.14365	0.214952	0.19365	0.0106511
sp|Q9UJX5|APC4_HUMAN	121	92058	Anaphase-promoting complex subunit 4 OS=Homo sapiens GN=ANAPC4 PE=1 SV=2	1.15969	0.839062	0.213744	-0.25315	0.233447
sp|Q15050|RRS1_HUMAN	42	41168	Ribosome biogenesis regulatory protein homolog OS=Homo sapiens GN=RRS1 PE=1 SV=2	0.584438	1.45646	-0.774878	0.542462	-0.65867
sp|Q7Z478|DHX29_HUMAN	439	155139	ATP-dependent RNA helicase DHX29 OS=Homo sapiens GN=DHX29 PE=1 SV=2	1.0449	0.900362	0.0633626	-0.151423	0.107393
sp|Q96EY7|PTCD3_HUMAN	74	78500	Pentatricopeptide repeat-containing protein 3	0.59238	0.927167	-0.755406	-0.109099	-0.323154
sp|P41743|KPCI_HUMAN	95	68218	Protein kinase C iota type OS=Homo sapiens GN=PRKCI PE=1 SV=2	1.59328	0.676391	0.671998	-0.56407	0.618034
sp|Q9UJ70|NAGK_HUMAN	112	37352	N-acetyl-D-glucosamine kinase OS=Homo sapiens GN=NAGK PE=1 SV=4	1.2054	1.30206	0.269515	0.380791	-0.0556379
sp|Q8VI59|PCX3_MOUSE	45	221433	Pecanex-like protein 3 OS=Mus musculus GN=Pcnxl3 PE=1 SV=2	0.733633	0.740176	-0.446869	-0.434059	-0.00640502
sp|P47985|UCRI_HUMAN	331	29649	Cytochrome b-c1 complex subunit Rieske	0.902317	0.910571	-0.148293	-0.135156	-0.00656865
sp|Q9BYD3|RM04_HUMAN	175	34897	39S ribosomal protein L4	0.870083	0.472213	-0.200774	-1.08249	0.440858
sp|P43362|MAGA9_HUMAN	766	35066	Melanoma-associated antigen 9 OS=Homo sapiens GN=MAGEA9 PE=2 SV=1	1.14573	0.523103	0.196273	-0.934832	0.565553
sp|P21810|PGS1_HUMAN	677	41628	Biglycan OS=Homo sapiens GN=BGN PE=1 SV=2	0.500632	1.77203	-0.998177	0.825403	-0.91179
sp|Q9ERY9|ERG28_MOUSE	67	15795	Probable ergosterol biosynthetic protein 28 OS=Mus musculus GN=ORF11 PE=2 SV=1	0.461247	1.78472	-1.11639	0.835699	-0.976043
sp|Q922Y1|UBXN1_MOUSE	95	33552	UBX domain-containing protein 1 OS=Mus musculus GN=Ubxn1 PE=1 SV=1	0.424627	0.619355	-1.23573	-0.691162	-0.272284
sp|P19338|NUCL_HUMAN	2783	76568	Nucleolin OS=Homo sapiens GN=NCL PE=1 SV=3	1.18632	0.988569	0.246493	-0.0165868	0.13154
sp|Q9UFN0|NPS3A_HUMAN	58	28449	Protein NipSnap homolog 3A OS=Homo sapiens GN=NIPSNAP3A PE=1 SV=2	0.511954	1.8261	-0.965913	0.868768	-0.91734
sp|Q13362|2A5G_HUMAN	86	61022	Serine/threonine-protein phosphatase 2A 56 kDa regulatory subunit gamma isoform OS=Homo sapiens GN=PPP2R5C PE=1 SV=3	5.01953	0.453189	2.32755	-1.14182	1.73468
sp|P49182|HEP2_MOUSE	99	54462	Heparin cofactor 2 OS=Mus musculus GN=Serpind1 PE=1 SV=1	0.646863	0.687984	-0.628468	-0.539554	-0.0444569
sp|Q00623|APOA1_MOUSE	2429	30569	Apolipoprotein A-I OS=Mus musculus GN=Apoa1 PE=1 SV=1	0.399046	0.561583	-1.32537	-0.832429	-0.246472
sp|Q9P287|BCCIP_HUMAN	225	35957	BRCA2 and CDKN1A-interacting protein OS=Homo sapiens GN=BCCIP PE=1 SV=1	0.852404	0.632258	-0.23039	-0.661414	0.215512
sp|Q96CV9|OPTN_HUMAN	45	65880	Optineurin OS=Homo sapiens GN=OPTN PE=1 SV=2	1.44592	0.79513	0.531984	-0.330737	0.43136
sp|O95983|MBD3_HUMAN	229	32823	Methyl-CpG-binding domain protein 3 OS=Homo sapiens GN=MBD3 PE=1 SV=1	0.945541	0.616305	-0.0807877	-0.698283	0.308748
sp|Q9Z2A5|ATE1_MOUSE	46	59108	Arginyl-tRNA--protein transferase 1 OS=Mus musculus GN=Ate1 PE=1 SV=2	1.2757	1.70642	0.351288	0.770973	-0.209843
sp|P12956|XRCC6_HUMAN	2834	69799	X-ray repair cross-complementing protein 6 OS=Homo sapiens GN=XRCC6 PE=1 SV=2	1.33011	0.921582	0.411548	-0.117815	0.264682
sp|Q6QIY3|SCNAA_MOUSE	45	220409	Sodium channel protein type 10 subunit alpha OS=Mus musculus GN=Scn10a PE=1 SV=2	1.34729	1.22082	0.430064	0.287852	0.0711061
sp|P23526|SAHH_HUMAN	1285	47685	Adenosylhomocysteinase OS=Homo sapiens GN=AHCY PE=1 SV=4	1.25452	1.35257	0.32714	0.435706	-0.0542831
sp|Q8BV13|CSN7B_MOUSE	95	29670	COP9 signalosome complex subunit 7b OS=Mus musculus GN=Cops7b PE=1 SV=1	3.15363	0.473018	1.65701	-1.08003	1.36852
sp|Q61703|ITIH2_MOUSE	131	105861	Inter-alpha-trypsin inhibitor heavy chain H2 OS=Mus musculus GN=Itih2 PE=1 SV=1	0.403345	1.35572	-1.30991	0.439062	-0.874488
sp|Q9QYB1|CLIC4_MOUSE	121	28711	Chloride intracellular channel protein 4 OS=Mus musculus GN=Clic4 PE=1 SV=3	0.933576	0.715123	-0.0991603	-0.483736	0.192288
sp|Q8TAQ2|SMRC2_HUMAN	160	132797	SWI/SNF complex subunit SMARCC2 OS=Homo sapiens GN=SMARCC2 PE=1 SV=1	1.73962	0.925058	0.798776	-0.112384	0.45558
sp|Q58A65|JIP4_MOUSE	74	146129	C-Jun-amino-terminal kinase-interacting protein 4 OS=Mus musculus GN=Spag9 PE=1 SV=2	1.16673	0.365415	0.22247	-1.45239	0.837432
sp|P51398|RT29_HUMAN	326	45538	28S ribosomal protein S29	0.919155	0.636274	-0.121619	-0.652281	0.265331
sp|P53041|PPP5_HUMAN	245	56842	Serine/threonine-protein phosphatase 5 OS=Homo sapiens GN=PPP5C PE=1 SV=1	1.03665	0.847267	0.0519281	-0.239111	0.14552
sp|P62314|SMD1_HUMAN	824	13273	Small nuclear ribonucleoprotein Sm D1 OS=Homo sapiens GN=SNRPD1 PE=1 SV=1	0.992188	0.864057	-0.0113151	-0.210801	0.0997431
sp|P01033|TIMP1_HUMAN	90	23156	Metalloproteinase inhibitor 1 OS=Homo sapiens GN=TIMP1 PE=1 SV=1	0.752429	0.658965	-0.410372	-0.601727	0.0956773
sp|P16332|MUTA_MOUSE	136	82792	Methylmalonyl-CoA mutase	0.429457	1.27105	-1.21941	0.346025	-0.782719
sp|Q9JMH9|MY18A_MOUSE	69	232611	Unconventional myosin-XVIIIa OS=Mus musculus GN=Myo18a PE=1 SV=2	1.40778	0.623916	0.493426	-0.680577	0.587001
sp|O60244|MED14_HUMAN	113	160504	Mediator of RNA polymerase II transcription subunit 14 OS=Homo sapiens GN=MED14 PE=1 SV=2	0.516029	1.665	-0.954476	0.73552	-0.844998
sp|P50990|TCPQ_HUMAN	2723	59583	T-complex protein 1 subunit theta OS=Homo sapiens GN=CCT8 PE=1 SV=4	0.86464	0.895568	-0.209829	-0.159125	-0.0253521
sp|P00491|PNPH_HUMAN	132	32097	Purine nucleoside phosphorylase OS=Homo sapiens GN=PNP PE=1 SV=2	1.2465	1.56385	0.317878	0.645104	-0.163613
sp|P06737|PYGL_HUMAN	565	97087	Glycogen phosphorylase	1.29243	2.14287	0.370086	1.09954	-0.364727
sp|P50914|RL14_HUMAN	664	23417	60S ribosomal protein L14 OS=Homo sapiens GN=RPL14 PE=1 SV=4	0.948126	0.741053	-0.0768489	-0.432351	0.177751
sp|P21953|ODBB_HUMAN	106	43095	2-oxoisovalerate dehydrogenase subunit beta	1.8764	1.0866	0.90797	0.119825	0.394072
sp|Q9CR60|GOT1B_MOUSE	46	15411	Vesicle transport protein GOT1B OS=Mus musculus GN=Golt1b PE=2 SV=1	1.11186	0.432677	0.15297	-1.20864	0.680803
sp|Q9NVI7|ATD3A_HUMAN	1296	71325	ATPase family AAA domain-containing protein 3A OS=Homo sapiens GN=ATAD3A PE=1 SV=2	0.708176	0.6556	-0.49782	-0.609111	0.0556458
sp|Q8N2K0|ABD12_HUMAN	87	45068	Monoacylglycerol lipase ABHD12 OS=Homo sapiens GN=ABHD12 PE=2 SV=2	1.10747	1.06738	0.147268	0.0940705	0.0265988
sp|Q99598|TSNAX_HUMAN	386	33092	Translin-associated protein X OS=Homo sapiens GN=TSNAX PE=1 SV=1	0.848919	1.22919	-0.236301	0.297704	-0.267002
sp|P05166|PCCB_HUMAN	122	58179	Propionyl-CoA carboxylase beta chain	0.9155	1.65212	-0.127368	0.724316	-0.425842
sp|Q9WV02|RBMX_MOUSE	398	42275	RNA-binding motif protein	2.00528	1.25685	1.00381	0.329807	0.337
sp|Q06323|PSME1_HUMAN	340	28705	Proteasome activator complex subunit 1 OS=Homo sapiens GN=PSME1 PE=1 SV=1	1.55355	2.9782	0.635565	1.57444	-0.469438
sp|O00178|GTPB1_HUMAN	264	72408	GTP-binding protein 1 OS=Homo sapiens GN=GTPBP1 PE=1 SV=3	0.819725	0.789472	-0.286788	-0.34104	0.0271261
sp|Q14241|ELOA1_HUMAN	64	89853	Transcription elongation factor B polypeptide 3 OS=Homo sapiens GN=TCEB3 PE=1 SV=2	0.623366	1.42008	-0.681848	0.505974	-0.593911
sp|Q3UV70|PDP1_MOUSE	50	61142	[Pyruvate dehydrogenase [acetyl-transferring]]-phosphatase 1	N/A	N/A	N/A	N/A	N/A
sp|Q9H9E3|COG4_HUMAN	68	89026	Conserved oligomeric Golgi complex subunit 4 OS=Homo sapiens GN=COG4 PE=1 SV=3	0.943561	0.851807	-0.0838123	-0.231402	0.073795
sp|P10155|RO60_HUMAN	234	60631	60 kDa SS-A/Ro ribonucleoprotein OS=Homo sapiens GN=TROVE2 PE=1 SV=2	0.710317	1.01443	-0.493466	0.0206682	-0.257067
sp|Q9Y285|SYFA_HUMAN	731	57528	Phenylalanine--tRNA ligase alpha subunit OS=Homo sapiens GN=FARSA PE=1 SV=3	0.934005	0.803037	-0.0984984	-0.316462	0.108982
sp|Q8CCP0|NEMF_MOUSE	47	121112	Nuclear export mediator factor Nemf OS=Mus musculus GN=Nemf PE=1 SV=2	0.591492	0.934297	-0.75757	-0.098047	-0.329762
sp|P61225|RAP2B_HUMAN	59	20491	Ras-related protein Rap-2b OS=Homo sapiens GN=RAP2B PE=1 SV=1	0.8743	2.68658	-0.193799	1.42577	-0.809785
sp|Q9NX46|ARHL2_HUMAN	72	38922	Poly(ADP-ribose) glycohydrolase ARH3 OS=Homo sapiens GN=ADPRHL2 PE=1 SV=1	0.967661	1.18141	-0.0474267	0.240511	-0.143969
sp|Q9Y3I1|FBX7_HUMAN	67	58466	F-box only protein 7 OS=Homo sapiens GN=FBXO7 PE=1 SV=1	N/A	N/A	N/A	N/A	N/A
sp|O60825|F262_HUMAN	46	58440	6-phosphofructo-2-kinase/fructose-2	0.952314	0.713893	-0.0704914	-0.486221	0.207865
sp|P49588|SYAC_HUMAN	1122	106743	Alanine--tRNA ligase	0.874778	0.906404	-0.193011	-0.141775	-0.0256184
sp|B2RWS6|EP300_MOUSE	144	263592	Histone acetyltransferase p300 OS=Mus musculus GN=Ep300 PE=1 SV=1	0.763291	0.984882	-0.389694	-0.0219779	-0.183858
sp|P53992|SC24C_HUMAN	180	118249	Protein transport protein Sec24C OS=Homo sapiens GN=SEC24C PE=1 SV=3	1.17628	1.05438	0.234229	0.0763921	0.0789184
sp|O08547|SC22B_MOUSE	1111	24725	Vesicle-trafficking protein SEC22b OS=Mus musculus GN=Sec22b PE=1 SV=3	0.90484	0.848873	-0.144266	-0.23638	0.046057
sp|Q9Z2D0|MTMR9_MOUSE	63	62868	Myotubularin-related protein 9 OS=Mus musculus GN=Mtmr9 PE=2 SV=2	1.15523	0.800573	0.208176	-0.320896	0.264536
sp|P70288|HDAC2_MOUSE	262	55267	Histone deacetylase 2 OS=Mus musculus GN=Hdac2 PE=1 SV=1	1.05708	0.793848	0.0800849	-0.333064	0.206575
sp|Q9UDW1|QCR9_HUMAN	178	7304	Cytochrome b-c1 complex subunit 9 OS=Homo sapiens GN=UQCR10 PE=1 SV=3	0.91275	0.856896	-0.131708	-0.222808	0.0455501
sp|P27773|PDIA3_MOUSE	1002	56643	Protein disulfide-isomerase A3 OS=Mus musculus GN=Pdia3 PE=1 SV=2	0.549216	3.43049	-0.864554	1.77841	-1.32148
sp|Q9P0L0|VAPA_HUMAN	48	27875	Vesicle-associated membrane protein-associated protein A OS=Homo sapiens GN=VAPA PE=1 SV=3	0.820027	0.638744	-0.286257	-0.646691	0.180217
sp|Q9EQQ9|NCOAT_MOUSE	244	103096	Bifunctional protein NCOAT OS=Mus musculus GN=Mgea5 PE=1 SV=2	1.00802	1.00195	0.0115286	0.00280778	0.00436039
sp|Q9CWN7|CB029_MOUSE	123	54924	UPF0760 protein C2orf29 homolog OS=Mus musculus GN=D1Bwg0212e PE=2 SV=1	N/A	N/A	N/A	N/A	N/A
sp|P17742|PPIA_MOUSE	750	17960	Peptidyl-prolyl cis-trans isomerase A OS=Mus musculus GN=Ppia PE=1 SV=2	0.491268	2.43778	-1.02542	1.28557	-1.15549
sp|Q8R4U0|STAB2_MOUSE	45	277348	Stabilin-2 OS=Mus musculus GN=Stab2 PE=1 SV=1	1.29494	0.867308	0.37289	-0.205383	0.289136
sp|P0CB43|F203B_HUMAN	271	42102	Protein FAM203B OS=Homo sapiens GN=FAM203B PE=3 SV=1	N/A	N/A	N/A	N/A	N/A
sp|Q9D823|RL37_MOUSE	44	11071	60S ribosomal protein L37 OS=Mus musculus GN=Rpl37 PE=2 SV=3	1.92892	1.0411	0.947793	0.0581141	0.44484
sp|P07356|ANXA2_MOUSE	4330	38652	Annexin A2 OS=Mus musculus GN=Anxa2 PE=1 SV=2	0.489477	4.11947	-1.03069	2.04246	-1.53657
sp|P49137|MAPK2_HUMAN	63	45538	MAP kinase-activated protein kinase 2 OS=Homo sapiens GN=MAPKAPK2 PE=1 SV=1	0.623773	0.653871	-0.680907	-0.612922	-0.0339926
sp|P07195|LDHB_HUMAN	2132	36615	L-lactate dehydrogenase B chain OS=Homo sapiens GN=LDHB PE=1 SV=2	2.33107	1.34695	1.221	0.429701	0.395647
sp|Q5EG47|AAPK1_MOUSE	266	63889	5'-AMP-activated protein kinase catalytic subunit alpha-1 OS=Mus musculus GN=Prkaa1 PE=1 SV=2	1.04014	0.71226	0.0567818	-0.489524	0.273153
sp|Q96T76|MMS19_HUMAN	1046	113217	MMS19 nucleotide excision repair protein homolog OS=Homo sapiens GN=MMS19 PE=1 SV=2	0.676102	1.04484	-0.564688	0.0632772	-0.313982
sp|P62888|RL30_HUMAN	419	12776	60S ribosomal protein L30 OS=Homo sapiens GN=RPL30 PE=1 SV=2	1.07339	0.809726	0.102175	-0.304495	0.203335
sp|A5PLL7|TM189_HUMAN	173	31115	Transmembrane protein 189 OS=Homo sapiens GN=TMEM189 PE=2 SV=3	1.12209	0.789365	0.166189	-0.341236	0.253713
sp|Q13505|MTX1_HUMAN	55	51445	Metaxin-1 OS=Homo sapiens GN=MTX1 PE=1 SV=2	0.656554	1.65124	-0.607014	0.723549	-0.665281
sp|Q9NTJ5|SAC1_HUMAN	109	66924	Phosphatidylinositide phosphatase SAC1 OS=Homo sapiens GN=SACM1L PE=1 SV=2	0.991188	1.45616	-0.0127695	0.542166	-0.277468
sp|P09960|LKHA4_HUMAN	779	69241	Leukotriene A-4 hydrolase OS=Homo sapiens GN=LTA4H PE=1 SV=2	1.37119	1.30085	0.455423	0.379459	0.037982
sp|P40692|MLH1_HUMAN	161	84548	DNA mismatch repair protein Mlh1 OS=Homo sapiens GN=MLH1 PE=1 SV=1	0.737643	0.94805	-0.439005	-0.0769648	-0.18102
sp|Q9H4M9|EHD1_HUMAN	500	60589	EH domain-containing protein 1 OS=Homo sapiens GN=EHD1 PE=1 SV=2	0.762391	1.01164	-0.391397	0.0167004	-0.204049
sp|Q8BGH2|SAM50_MOUSE	137	51831	Sorting and assembly machinery component 50 homolog OS=Mus musculus GN=Samm50 PE=1 SV=1	0.922134	0.683815	-0.116952	-0.548322	0.215685
sp|O75153|K0664_HUMAN	148	146577	Protein KIAA0664 OS=Homo sapiens GN=KIAA0664 PE=1 SV=2	0.654998	0.711306	-0.610437	-0.491458	-0.0594891
sp|Q8BTV2|CPSF7_MOUSE	375	51979	Cleavage and polyadenylation specificity factor subunit 7 OS=Mus musculus GN=Cpsf7 PE=1 SV=2	1.23596	0.664785	0.305632	-0.589041	0.447336
sp|O94901|SUN1_HUMAN	261	90007	SUN domain-containing protein 1 OS=Homo sapiens GN=SUN1 PE=1 SV=3	N/A	N/A	N/A	N/A	N/A
sp|Q9P289|MST4_HUMAN	51	46500	Serine/threonine-protein kinase MST4 OS=Homo sapiens GN=MST4 PE=1 SV=2	1.15727	0.881496	0.210724	-0.181973	0.196348
sp|P06493|CDK1_HUMAN	717	34074	Cyclin-dependent kinase 1 OS=Homo sapiens GN=CDK1 PE=1 SV=3	0.921524	0.686768	-0.117906	-0.542104	0.212099
sp|Q6P2E9|EDC4_HUMAN	919	151567	Enhancer of mRNA-decapping protein 4 OS=Homo sapiens GN=EDC4 PE=1 SV=1	0.844513	0.889777	-0.243808	-0.168485	-0.0376617
sp|O60762|DPM1_HUMAN	93	29616	Dolichol-phosphate mannosyltransferase OS=Homo sapiens GN=DPM1 PE=1 SV=1	0.804227	0.758941	-0.314326	-0.397941	0.0418078
sp|Q9NSK0|KLC4_HUMAN	42	68598	Kinesin light chain 4 OS=Homo sapiens GN=KLC4 PE=1 SV=3	N/A	N/A	N/A	N/A	N/A
sp|Q99JY4|TRABD_MOUSE	89	42162	TraB domain-containing protein OS=Mus musculus GN=Trabd PE=2 SV=1	N/A	N/A	N/A	N/A	N/A
sp|P46976|GLYG_HUMAN	104	39359	Glycogenin-1 OS=Homo sapiens GN=GYG1 PE=1 SV=4	1.02753	0.799006	0.0391761	-0.323722	0.181449
sp|Q29RF7|PDS5A_HUMAN	244	150734	Sister chromatid cohesion protein PDS5 homolog A OS=Homo sapiens GN=PDS5A PE=1 SV=1	0.97805	0.782746	-0.0320201	-0.353384	0.160682
sp|P99999|CYC_HUMAN	562	11741	Cytochrome c OS=Homo sapiens GN=CYCS PE=1 SV=2	2.03933	1.93126	1.02809	0.949542	0.0392757
sp|P13995|MTDC_HUMAN	172	37871	Bifunctional methylenetetrahydrofolate dehydrogenase/cyclohydrolase	0.646936	1.19728	-0.628305	0.259766	-0.444035
sp|Q8R0A0|T2FB_MOUSE	88	28364	General transcription factor IIF subunit 2 OS=Mus musculus GN=Gtf2f2 PE=1 SV=1	1.3018	1.91925	0.380504	0.940542	-0.280019
sp|P43363|MAGAA_HUMAN	1071	40755	Melanoma-associated antigen 10 OS=Homo sapiens GN=MAGEA10 PE=2 SV=2	1.33233	0.777209	0.413953	-0.363626	0.38879
sp|P61088|UBE2N_HUMAN	324	17127	Ubiquitin-conjugating enzyme E2 N OS=Homo sapiens GN=UBE2N PE=1 SV=1	1.22168	0.970711	0.288867	-0.0428869	0.165877
sp|O00401|WASL_HUMAN	57	54793	Neural Wiskott-Aldrich syndrome protein OS=Homo sapiens GN=WASL PE=1 SV=2	2.19323	0.513725	1.13306	-0.960933	1.047
sp|P21964|COMT_HUMAN	229	30018	Catechol O-methyltransferase OS=Homo sapiens GN=COMT PE=1 SV=2	0.956917	1.10887	-0.0635346	0.149093	-0.106314
sp|Q9BRX8|F213A_HUMAN	68	25747	Redox-regulatory protein FAM213A OS=Homo sapiens GN=FAM213A PE=1 SV=3	0.823875	0.776802	-0.279503	-0.364382	0.0424396
sp|Q15007|FL2D_HUMAN	45	44217	Pre-mRNA-splicing regulator WTAP OS=Homo sapiens GN=WTAP PE=1 SV=2	0.9837	0.959943	-0.0237097	-0.0589794	0.0176349
sp|Q6PGP7|TTC37_HUMAN	122	175375	Tetratricopeptide repeat protein 37 OS=Homo sapiens GN=TTC37 PE=1 SV=1	0.911615	0.984306	-0.133503	-0.0228216	-0.0553405
sp|P35249|RFC4_HUMAN	310	39657	Replication factor C subunit 4 OS=Homo sapiens GN=RFC4 PE=1 SV=2	0.737485	0.80956	-0.439314	-0.304791	-0.0672616
sp|Q9UNI6|DUS12_HUMAN	179	37663	Dual specificity protein phosphatase 12 OS=Homo sapiens GN=DUSP12 PE=1 SV=1	0.869889	0.547162	-0.201097	-0.869959	0.334431
sp|O35345|IMA7_MOUSE	184	59926	Importin subunit alpha-7 OS=Mus musculus GN=Kpna6 PE=1 SV=2	0.881687	0.687842	-0.181661	-0.539851	0.179095
sp|P43355|MAGA1_HUMAN	55	34320	Melanoma-associated antigen 1 OS=Homo sapiens GN=MAGEA1 PE=1 SV=1	1.10728	0.870483	0.147015	-0.200111	0.173563
sp|O15145|ARPC3_HUMAN	138	20533	Actin-related protein 2/3 complex subunit 3 OS=Homo sapiens GN=ARPC3 PE=1 SV=3	0.884495	1.10504	-0.177074	0.144097	-0.160585
sp|Q9UBT2|SAE2_HUMAN	919	71179	SUMO-activating enzyme subunit 2 OS=Homo sapiens GN=UBA2 PE=1 SV=2	0.951643	0.890447	-0.071507	-0.167398	0.0479456
sp|Q9BYD2|RM09_HUMAN	90	30224	39S ribosomal protein L9	0.426303	0.550364	-1.23005	-0.861543	-0.184253
sp|P35237|SPB6_HUMAN	137	42594	Serpin B6 OS=Homo sapiens GN=SERPINB6 PE=1 SV=3	1.16723	1.8397	0.223086	0.879474	-0.328194
sp|Q9Y3B4|PM14_HUMAN	151	14576	Pre-mRNA branch site protein p14 OS=Homo sapiens GN=SF3B14 PE=1 SV=1	0.983623	0.741542	-0.0238228	-0.431399	0.203788
sp|P39023|RL3_HUMAN	1484	46080	60S ribosomal protein L3 OS=Homo sapiens GN=RPL3 PE=1 SV=2	0.846651	0.835383	-0.24016	-0.25949	0.00966459
sp|Q8NFV4|ABHDB_HUMAN	95	34668	Abhydrolase domain-containing protein 11 OS=Homo sapiens GN=ABHD11 PE=1 SV=1	0.731189	0.791547	-0.451684	-0.337253	-0.0572154
sp|P46109|CRKL_HUMAN	156	33756	Crk-like protein OS=Homo sapiens GN=CRKL PE=1 SV=1	0.831216	1.03924	-0.266705	0.0555296	-0.161117
sp|Q9UQ35|SRRM2_HUMAN	410	299438	Serine/arginine repetitive matrix protein 2 OS=Homo sapiens GN=SRRM2 PE=1 SV=2	1.46362	0.981115	0.549541	-0.0275065	0.288524
sp|P62241|RS8_HUMAN	1426	24190	40S ribosomal protein S8 OS=Homo sapiens GN=RPS8 PE=1 SV=2	0.892361	0.741339	-0.1643	-0.431794	0.133747
sp|Q9QUM9|PSA6_MOUSE	487	27355	Proteasome subunit alpha type-6 OS=Mus musculus GN=Psma6 PE=1 SV=1	1.59798	1.51672	0.676249	0.600954	0.0376476
sp|P50583|AP4A_HUMAN	340	16819	Bis(5'-nucleosyl)-tetraphosphatase [asymmetrical] OS=Homo sapiens GN=NUDT2 PE=1 SV=3	1.40076	0.699017	0.486208	-0.5166	0.501404
sp|P53367|ARFP1_HUMAN	64	41713	Arfaptin-1 OS=Homo sapiens GN=ARFIP1 PE=1 SV=2	1.09277	1.21163	0.12799	0.276946	-0.0744781
sp|Q91YR7|PRP6_MOUSE	196	106655	Pre-mRNA-processing factor 6 OS=Mus musculus GN=Prpf6 PE=2 SV=1	0.97218	0.91476	-0.0407039	-0.128535	0.0439154
sp|Q9H0H0|INT2_HUMAN	75	134237	Integrator complex subunit 2 OS=Homo sapiens GN=INTS2 PE=1 SV=2	2.13144	0.951982	1.09183	-0.0709938	0.58141
sp|Q8IWA0|WDR75_HUMAN	208	94438	WD repeat-containing protein 75 OS=Homo sapiens GN=WDR75 PE=1 SV=1	0.934927	0.870115	-0.0970744	-0.200722	0.0518239
sp|Q8CGF7|TCRG1_MOUSE	104	123710	Transcription elongation regulator 1 OS=Mus musculus GN=Tcerg1 PE=1 SV=2	0.913363	0.775715	-0.13074	-0.366401	0.11783
sp|Q9P2E9|RRBP1_HUMAN	182	152381	Ribosome-binding protein 1 OS=Homo sapiens GN=RRBP1 PE=1 SV=4	1.27239	1.524	0.347539	0.607866	-0.130164
sp|P42765|THIM_HUMAN	548	41898	3-ketoacyl-CoA thiolase	1.0461	1.12279	0.0650247	0.167092	-0.0510337
sp|P46379|BAG6_HUMAN	187	119334	Large proline-rich protein BAG6 OS=Homo sapiens GN=BAG6 PE=1 SV=2	0.935804	0.740207	-0.0957211	-0.433998	0.169139
sp|Q9Y5M8|SRPRB_HUMAN	77	29684	Signal recognition particle receptor subunit beta OS=Homo sapiens GN=SRPRB PE=1 SV=3	N/A	N/A	N/A	N/A	N/A
sp|P36578|RL4_HUMAN	1068	47667	60S ribosomal protein L4 OS=Homo sapiens GN=RPL4 PE=1 SV=5	1.01786	0.898913	0.0255388	-0.153746	0.0896424
sp|P20618|PSB1_HUMAN	760	26472	Proteasome subunit beta type-1 OS=Homo sapiens GN=PSMB1 PE=1 SV=2	1.41538	1.36105	0.501189	0.444719	0.0282351
sp|Q96EL3|RM53_HUMAN	81	12099	39S ribosomal protein L53	0.31856	2.48012	-1.65036	1.31041	-1.48039
sp|P63172|DYLT1_HUMAN	55	12444	Dynein light chain Tctex-type 1 OS=Homo sapiens GN=DYNLT1 PE=1 SV=1	0.49877	0.750503	-1.00355	-0.41407	-0.294742
sp|A3KMP2|TTC38_MOUSE	81	52190	Tetratricopeptide repeat protein 38 OS=Mus musculus GN=Ttc38 PE=2 SV=2	1.03279	0.978546	0.0465417	-0.0312884	0.0389151
sp|Q07666|KHDR1_HUMAN	1094	48197	KH domain-containing	1.14203	0.796523	0.191603	-0.328212	0.259908
sp|Q8WUM0|NU133_HUMAN	286	128898	Nuclear pore complex protein Nup133 OS=Homo sapiens GN=NUP133 PE=1 SV=2	1.25044	0.960052	0.322438	-0.0588159	0.190627
sp|P14211|CALR_MOUSE	845	47965	Calreticulin OS=Mus musculus GN=Calr PE=1 SV=1	0.456025	5.59118	-1.13282	2.48315	-1.80798
sp|P78527|PRKDC_HUMAN	7508	468788	DNA-dependent protein kinase catalytic subunit OS=Homo sapiens GN=PRKDC PE=1 SV=3	0.970659	0.865877	-0.0429628	-0.207766	0.0824017
sp|Q96Q15|SMG1_HUMAN	57	410241	Serine/threonine-protein kinase SMG1 OS=Homo sapiens GN=SMG1 PE=1 SV=3	1.15181	0.666681	0.203904	-0.584931	0.394417
sp|P51610|HCFC1_HUMAN	231	208602	Host cell factor 1 OS=Homo sapiens GN=HCFC1 PE=1 SV=2	0.966689	0.842206	-0.0488761	-0.247754	0.0994391
sp|Q96I99|SUCB2_HUMAN	51	46481	Succinyl-CoA ligase [GDP-forming] subunit beta	0.831409	0.90677	-0.266371	-0.141191	-0.0625895
sp|P48739|PIPNB_HUMAN	302	31520	Phosphatidylinositol transfer protein beta isoform OS=Homo sapiens GN=PITPNB PE=1 SV=2	1.20592	0.687354	0.270137	-0.540875	0.405506
sp|Q8NFW8|NEUA_HUMAN	128	48349	N-acylneuraminate cytidylyltransferase OS=Homo sapiens GN=CMAS PE=1 SV=2	0.637505	0.40878	-0.649492	-1.2906	0.320556
sp|Q7Z2T5|TRM1L_HUMAN	174	81695	TRMT1-like protein OS=Homo sapiens GN=TRMT1L PE=1 SV=2	0.677848	0.599336	-0.560967	-0.738563	0.0887981
sp|P13667|PDIA4_HUMAN	2734	72887	Protein disulfide-isomerase A4 OS=Homo sapiens GN=PDIA4 PE=1 SV=2	1.04783	1.45671	0.0674038	0.542711	-0.237653
sp|Q6KCD5|NIPBL_MOUSE	107	315253	Nipped-B-like protein OS=Mus musculus GN=Nipbl PE=1 SV=1	1.22904	1.83061	0.297529	0.872326	-0.287399
sp|Q9Y241|HIG1A_HUMAN	142	10136	HIG1 domain family member 1A OS=Homo sapiens GN=HIGD1A PE=1 SV=1	3.00642	0.328836	1.58805	-1.60456	1.5963
sp|Q8CFE3|RCOR1_MOUSE	56	52463	REST corepressor 1 OS=Mus musculus GN=Rcor1 PE=1 SV=2	0.346165	1.04936	-1.53047	0.0695121	-0.799991
sp|P30043|BLVRB_HUMAN	1450	22105	Flavin reductase (NADPH) OS=Homo sapiens GN=BLVRB PE=1 SV=3	0.860327	0.883292	-0.217043	-0.179037	-0.0190033
sp|O96000|NDUBA_HUMAN	42	20763	NADH dehydrogenase [ubiquinone] 1 beta subcomplex subunit 10 OS=Homo sapiens GN=NDUFB10 PE=1 SV=3	0.988581	0.58386	-0.0165683	-0.776307	0.379869
sp|Q64339|ISG15_MOUSE	157	17886	Ubiquitin-like protein ISG15 OS=Mus musculus GN=Isg15 PE=1 SV=4	0.63431	2.10439	-0.656739	1.0734	-0.86507
sp|P62847|RS24_HUMAN	503	15413	40S ribosomal protein S24 OS=Homo sapiens GN=RPS24 PE=1 SV=1	0.845416	0.770284	-0.242267	-0.376538	0.0671357
sp|P32921|SYWC_MOUSE	108	54323	Tryptophan--tRNA ligase	0.769295	1.95979	-0.378391	0.970699	-0.674545
sp|Q9H479|FN3K_HUMAN	89	35149	Fructosamine-3-kinase OS=Homo sapiens GN=FN3K PE=1 SV=1	0.807755	0.940757	-0.30801	-0.0881063	-0.109952
sp|O35639|ANXA3_MOUSE	43	36362	Annexin A3 OS=Mus musculus GN=Anxa3 PE=1 SV=4	0.593319	1.27253	-0.75312	0.347698	-0.550409
sp|Q9BVP2|GNL3_HUMAN	708	61954	Guanine nucleotide-binding protein-like 3 OS=Homo sapiens GN=GNL3 PE=1 SV=2	1.10469	0.930714	0.143642	-0.103591	0.123616
sp|Q62018|CTR9_MOUSE	260	133326	RNA polymerase-associated protein CTR9 homolog OS=Mus musculus GN=Ctr9 PE=1 SV=2	0.827141	0.643395	-0.273795	-0.636224	0.181215
sp|Q3U2P1|SC24A_MOUSE	72	118707	Protein transport protein Sec24A OS=Mus musculus GN=Sec24a PE=1 SV=1	1.22749	0.648454	0.295706	-0.624923	0.460314
sp|Q8BH61|F13A_MOUSE	384	83155	Coagulation factor XIII A chain OS=Mus musculus GN=F13a1 PE=2 SV=3	0.646619	2.15435	-0.629013	1.10725	-0.868133
sp|P40142|TKT_MOUSE	1473	67588	Transketolase OS=Mus musculus GN=Tkt PE=1 SV=1	0.618579	2.26279	-0.692969	1.1781	-0.935537
sp|Q7KZN9|COX15_HUMAN	101	46000	Cytochrome c oxidase assembly protein COX15 homolog OS=Homo sapiens GN=COX15 PE=1 SV=1	0.83461	1.13234	-0.260826	0.179311	-0.220069
sp|Q14181|DPOA2_HUMAN	73	65906	DNA polymerase alpha subunit B OS=Homo sapiens GN=POLA2 PE=1 SV=2	0.497014	1.44599	-1.00864	0.532062	-0.770351
sp|P05388|RLA0_HUMAN	1562	34252	60S acidic ribosomal protein P0 OS=Homo sapiens GN=RPLP0 PE=1 SV=1	1.05602	0.926895	0.0786413	-0.109522	0.0940814
sp|P06396|GELS_HUMAN	334	85644	Gelsolin OS=Homo sapiens GN=GSN PE=1 SV=1	N/A	N/A	N/A	N/A	N/A
sp|P08195|4F2_HUMAN	535	67952	4F2 cell-surface antigen heavy chain OS=Homo sapiens GN=SLC3A2 PE=1 SV=3	0.743827	0.764873	-0.426961	-0.386707	-0.020127
sp|P18583|SON_HUMAN	76	263664	Protein SON OS=Homo sapiens GN=SON PE=1 SV=4	0.466692	1.27176	-1.09946	0.346829	-0.723143
sp|O15355|PPM1G_HUMAN	412	59235	Protein phosphatase 1G OS=Homo sapiens GN=PPM1G PE=1 SV=1	0.714831	1.0705	-0.484325	0.0982877	-0.291307
sp|Q6EDY6|LR16A_MOUSE	54	151765	Leucine-rich repeat-containing protein 16A OS=Mus musculus GN=Lrrc16a PE=1 SV=2	0.219475	0.9961	-2.18787	-0.00563809	-1.09112
sp|P09012|SNRPA_HUMAN	109	31259	U1 small nuclear ribonucleoprotein A OS=Homo sapiens GN=SNRPA PE=1 SV=3	1.22878	1.16051	0.297223	0.214759	0.0412322
sp|P10630|IF4A2_MOUSE	1440	46373	Eukaryotic initiation factor 4A-II OS=Mus musculus GN=Eif4a2 PE=2 SV=2	0.825836	1.47253	-0.276073	0.558296	-0.417184
sp|Q96N67|DOCK7_HUMAN	163	242407	Dedicator of cytokinesis protein 7 OS=Homo sapiens GN=DOCK7 PE=1 SV=4	0.746102	2.06611	-0.422556	1.04692	-0.734738
sp|Q96T60|PNKP_HUMAN	75	57040	Bifunctional polynucleotide phosphatase/kinase OS=Homo sapiens GN=PNKP PE=1 SV=1	0.68839	2.44052	-0.538702	1.28719	-0.912947
sp|Q01339|APOH_MOUSE	116	38593	Beta-2-glycoprotein 1 OS=Mus musculus GN=Apoh PE=1 SV=1	0.770757	0.702515	-0.375653	-0.509399	0.0668731
sp|Q8IVP5|FUND1_HUMAN	60	17167	FUN14 domain-containing protein 1 OS=Homo sapiens GN=FUNDC1 PE=1 SV=1	0.736192	0.428144	-0.441846	-1.22383	0.390993
sp|P54727|RD23B_HUMAN	216	43145	UV excision repair protein RAD23 homolog B OS=Homo sapiens GN=RAD23B PE=1 SV=1	1.07241	1.03919	0.100849	0.055459	0.0226952
sp|Q8BTM8|FLNA_MOUSE	1935	281046	Filamin-A OS=Mus musculus GN=Flna PE=1 SV=5	0.740136	1.26944	-0.434137	0.344187	-0.389162
sp|P05387|RLA2_HUMAN	543	11658	60S acidic ribosomal protein P2 OS=Homo sapiens GN=RPLP2 PE=1 SV=1	0.865177	0.875237	-0.208933	-0.192255	-0.00833937
sp|P09661|RU2A_HUMAN	574	28398	U2 small nuclear ribonucleoprotein A' OS=Homo sapiens GN=SNRPA1 PE=1 SV=2	1.23996	0.813952	0.310293	-0.296985	0.303639
sp|P49773|HINT1_HUMAN	337	13793	Histidine triad nucleotide-binding protein 1 OS=Homo sapiens GN=HINT1 PE=1 SV=2	0.629482	0.88337	-0.667762	-0.17891	-0.244426
sp|P09838|TDT_MOUSE	43	60293	DNA nucleotidylexotransferase OS=Mus musculus GN=Dntt PE=1 SV=3	1.23217	0.600798	0.301197	-0.735049	0.518123
sp|P13489|RINI_HUMAN	594	49941	Ribonuclease inhibitor OS=Homo sapiens GN=RNH1 PE=1 SV=2	1.12142	1.17629	0.165327	0.234249	-0.034461
sp|Q6PDM2|SRSF1_MOUSE	386	27728	Serine/arginine-rich splicing factor 1 OS=Mus musculus GN=Srsf1 PE=1 SV=3	1.1624	0.737104	0.217112	-0.44006	0.328586
sp|Q9H0U4|RAB1B_HUMAN	779	22157	Ras-related protein Rab-1B OS=Homo sapiens GN=RAB1B PE=1 SV=1	0.829384	1.3336	-0.269888	0.415325	-0.342606
sp|Q8IWZ3|ANKH1_HUMAN	45	269291	Ankyrin repeat and KH domain-containing protein 1 OS=Homo sapiens GN=ANKHD1 PE=1 SV=1	0.773726	1.00594	-0.370106	0.00854287	-0.189324
sp|Q15637|SF01_HUMAN	345	68286	Splicing factor 1 OS=Homo sapiens GN=SF1 PE=1 SV=4	1.54432	0.877215	0.626972	-0.188998	0.407985
sp|P16254|SRP14_MOUSE	542	12502	Signal recognition particle 14 kDa protein OS=Mus musculus GN=Srp14 PE=1 SV=1	1.07496	0.842251	0.104284	-0.247677	0.17598
sp|P52789|HXK2_HUMAN	226	102313	Hexokinase-2 OS=Homo sapiens GN=HK2 PE=1 SV=2	0.964647	0.78552	-0.0519269	-0.34828	0.148176
sp|P25705|ATPA_HUMAN	7813	59714	ATP synthase subunit alpha	1.09243	0.778765	0.127544	-0.36074	0.244142
sp|Q9NZJ4|SACS_HUMAN	48	520795	Sacsin OS=Homo sapiens GN=SACS PE=1 SV=2	1.32033	0.477587	0.400899	-1.06616	0.733532
sp|P60842|IF4A1_HUMAN	3399	46125	Eukaryotic initiation factor 4A-I OS=Homo sapiens GN=EIF4A1 PE=1 SV=1	0.96587	0.561613	-0.0500985	-0.832351	0.391126
sp|P21333|FLNA_HUMAN	2076	280564	Filamin-A OS=Homo sapiens GN=FLNA PE=1 SV=4	1.1632	1.09153	0.218099	0.126357	0.045871
sp|Q5SY16|NOL9_HUMAN	55	79272	Polynucleotide 5'-hydroxyl-kinase NOL9 OS=Homo sapiens GN=NOL9 PE=1 SV=1	1.73005	0.746651	0.790811	-0.421495	0.606153
sp|Q9D6L8|PPIL3_MOUSE	54	18116	Peptidyl-prolyl cis-trans isomerase-like 3 OS=Mus musculus GN=Ppil3 PE=2 SV=1	0.752994	0.846169	-0.409289	-0.240983	-0.0841529
sp|P62917|RL8_HUMAN	324	28007	60S ribosomal protein L8 OS=Homo sapiens GN=RPL8 PE=1 SV=2	1.00189	0.899395	0.00273148	-0.152973	0.0778525
sp|P05386|RLA1_HUMAN	364	11507	60S acidic ribosomal protein P1 OS=Homo sapiens GN=RPLP1 PE=1 SV=1	0.911659	0.81833	-0.133435	-0.289245	0.0779052
sp|Q9UBE0|SAE1_HUMAN	551	38426	SUMO-activating enzyme subunit 1 OS=Homo sapiens GN=SAE1 PE=1 SV=1	0.865181	0.882825	-0.208926	-0.1798	-0.0145629
sp|P67870|CSK2B_HUMAN	234	24926	Casein kinase II subunit beta OS=Homo sapiens GN=CSNK2B PE=1 SV=1	0.933606	0.71791	-0.0991145	-0.478126	0.189506
sp|P42858|HD_HUMAN	126	347383	Huntingtin OS=Homo sapiens GN=HTT PE=1 SV=2	0.661154	0.98711	-0.596943	-0.0187175	-0.289113
sp|A6NHR9|SMHD1_HUMAN	116	226231	Structural maintenance of chromosomes flexible hinge domain-containing protein 1 OS=Homo sapiens GN=SMCHD1 PE=1 SV=2	1.15255	1.02333	0.204832	0.0332676	0.0857822
sp|Q8WWM7|ATX2L_HUMAN	190	113304	Ataxin-2-like protein OS=Homo sapiens GN=ATXN2L PE=1 SV=2	1.59211	1.21337	0.670938	0.279021	0.195959
sp|Q05519|SRS11_HUMAN	68	53510	Serine/arginine-rich splicing factor 11 OS=Homo sapiens GN=SRSF11 PE=1 SV=1	1.31767	1.24633	0.397993	0.317692	0.0401504
sp|Q6P8X1|SNX6_MOUSE	134	46620	Sorting nexin-6 OS=Mus musculus GN=Snx6 PE=1 SV=2	0.851156	1.06245	-0.232504	0.0873986	-0.159951
sp|Q6DKJ4|NXN_HUMAN	328	48362	Nucleoredoxin OS=Homo sapiens GN=NXN PE=1 SV=2	1.19869	1.0641	0.261458	0.0896318	0.0859131
sp|P48556|PSMD8_HUMAN	387	39587	26S proteasome non-ATPase regulatory subunit 8 OS=Homo sapiens GN=PSMD8 PE=1 SV=2	0.858358	0.747673	-0.220348	-0.41952	0.0995861
sp|Q3TDN2|FAF2_MOUSE	418	52438	FAS-associated factor 2 OS=Mus musculus GN=Faf2 PE=2 SV=2	0.800144	0.749071	-0.321668	-0.416826	0.0475789
sp|Q8WXR4|MYO3B_HUMAN	44	151733	Myosin-IIIb OS=Homo sapiens GN=MYO3B PE=2 SV=4	1.06576	1.07331	0.0918781	0.102069	-0.00509559
sp|P82933|RT09_HUMAN	50	45806	28S ribosomal protein S9	0.688585	0.851444	-0.538293	-0.232017	-0.153138
sp|P28660|NCKP1_MOUSE	609	128700	Nck-associated protein 1 OS=Mus musculus GN=Nckap1 PE=1 SV=2	1.0199	1.01419	0.0284243	0.0203338	0.00404527
sp|P62854|RS26_HUMAN	499	13007	40S ribosomal protein S26 OS=Homo sapiens GN=RPS26 PE=1 SV=3	1.10355	0.933344	0.142154	-0.0995187	0.120837
sp|P68371|TBB4B_HUMAN	7531	49799	Tubulin beta-4B chain OS=Homo sapiens GN=TUBB4B PE=1 SV=1	0.619479	1.19913	-0.690872	0.261984	-0.476428
sp|Q5J8M3|TMM85_HUMAN	47	20073	Transmembrane protein 85 OS=Homo sapiens GN=TMEM85 PE=1 SV=2	0.484096	1.50923	-1.04664	0.593814	-0.820225
sp|P31946|1433B_HUMAN	1806	28065	14-3-3 protein beta/alpha OS=Homo sapiens GN=YWHAB PE=1 SV=3	1.78485	1.37278	0.835805	0.457104	0.189351
sp|P61289|PSME3_HUMAN	183	29488	Proteasome activator complex subunit 3 OS=Homo sapiens GN=PSME3 PE=1 SV=1	1.26339	1.06404	0.337302	0.0895579	0.123872
sp|Q99LI7|CSTF3_MOUSE	188	82824	Cleavage stimulation factor subunit 3 OS=Mus musculus GN=Cstf3 PE=1 SV=1	1.16513	1.34285	0.220487	0.425294	-0.102403
sp|Q9HBL8|NMRL1_HUMAN	42	33323	NmrA-like family domain-containing protein 1 OS=Homo sapiens GN=NMRAL1 PE=1 SV=1	0.942499	0.606951	-0.085437	-0.720349	0.317456
sp|Q9P016|THYN1_HUMAN	41	25681	Thymocyte nuclear protein 1 OS=Homo sapiens GN=THYN1 PE=1 SV=1	1.3119	0.920953	0.391655	-0.118801	0.255228
sp|Q13084|RM28_HUMAN	220	30138	39S ribosomal protein L28	0.85786	1.13843	-0.221186	0.18705	-0.204118
sp|P82664|RT10_HUMAN	55	22985	28S ribosomal protein S10	1.60129	0.836704	0.679236	-0.25721	0.468223
sp|Q9H307|PININ_HUMAN	270	81565	Pinin OS=Homo sapiens GN=PNN PE=1 SV=4	1.34799	1.18173	0.430811	0.2409	0.0949553
sp|P46412|GPX3_MOUSE	129	25409	Glutathione peroxidase 3 OS=Mus musculus GN=Gpx3 PE=2 SV=2	0.541412	1.62197	-0.8852	0.697747	-0.791474
sp|P37802|TAGL2_HUMAN	259	22377	Transgelin-2 OS=Homo sapiens GN=TAGLN2 PE=1 SV=3	1.192	1.14938	0.253385	0.200856	0.0262645
sp|Q04837|SSBP_HUMAN	147	17249	Single-stranded DNA-binding protein	1.39469	0.594148	0.479949	-0.751105	0.615527
sp|Q9UJA5|TRM6_HUMAN	114	55764	tRNA (adenine(58)-N(1))-methyltransferase non-catalytic subunit TRM6 OS=Homo sapiens GN=TRMT6 PE=1 SV=1	1.30175	0.777235	0.380455	-0.363577	0.372016
sp|Q9Z0G0|GIPC1_MOUSE	96	36107	PDZ domain-containing protein GIPC1 OS=Mus musculus GN=Gipc1 PE=1 SV=1	0.712839	0.632204	-0.488352	-0.661538	0.086593
sp|Q99JH8|ERD21_MOUSE	269	24544	ER lumen protein retaining receptor 1 OS=Mus musculus GN=Kdelr1 PE=2 SV=1	1.00128	0.937973	0.00184195	-0.0923809	0.0471114
sp|P06454|PTMA_HUMAN	651	12196	Prothymosin alpha OS=Homo sapiens GN=PTMA PE=1 SV=2	1.90816	1.37664	0.93218	0.461149	0.235516
sp|Q86TJ5|ZN554_HUMAN	50	60543	Zinc finger protein 554 OS=Homo sapiens GN=ZNF554 PE=2 SV=1	1.42323	0.607318	0.509167	-0.719477	0.614322
sp|Q9H320|VCX1_HUMAN	44	22276	Variable charge X-linked protein 1 OS=Homo sapiens GN=VCX PE=2 SV=1	N/A	N/A	N/A	N/A	N/A
sp|Q01149|CO1A2_MOUSE	89	129478	Collagen alpha-2(I) chain OS=Mus musculus GN=Col1a2 PE=2 SV=2	0.614496	0.822172	-0.702524	-0.282488	-0.210018
sp|Q9BWF3|RBM4_HUMAN	477	40289	RNA-binding protein 4 OS=Homo sapiens GN=RBM4 PE=1 SV=1	0.892345	0.723289	-0.164327	-0.467357	0.151515
sp|P26038|MOES_HUMAN	1255	67778	Moesin OS=Homo sapiens GN=MSN PE=1 SV=3	1.91745	2.08411	0.939191	1.05943	-0.0601217
sp|Q5SUF2|LC7L3_MOUSE	301	51419	Luc7-like protein 3 OS=Mus musculus GN=Luc7l3 PE=1 SV=1	1.10219	0.706171	0.140372	-0.501911	0.321141
sp|P54709|AT1B3_HUMAN	435	31492	Sodium/potassium-transporting ATPase subunit beta-3 OS=Homo sapiens GN=ATP1B3 PE=1 SV=1	1.28124	0.631167	0.357539	-0.663905	0.510722
sp|P30419|NMT1_HUMAN	236	56770	Glycylpeptide N-tetradecanoyltransferase 1 OS=Homo sapiens GN=NMT1 PE=1 SV=2	0.918628	0.943954	-0.122448	-0.0832112	-0.0196183
sp|Q9QYI3|DNJC7_MOUSE	60	56440	DnaJ homolog subfamily C member 7 OS=Mus musculus GN=Dnajc7 PE=1 SV=2	0.647556	1.0176	-0.626924	0.0251733	-0.326049
sp|Q52KE7|CCNL1_MOUSE	47	60096	Cyclin-L1 OS=Mus musculus GN=Ccnl1 PE=1 SV=1	1.33834	1.13079	0.420443	0.17733	0.121556
sp|P27708|PYR1_HUMAN	2381	242829	CAD protein OS=Homo sapiens GN=CAD PE=1 SV=3	1.05179	0.930585	0.0728521	-0.10379	0.0883213
sp|Q4J6C6|PPCEL_HUMAN	284	83873	Prolyl endopeptidase-like OS=Homo sapiens GN=PREPL PE=1 SV=1	1.05159	0.870522	0.0725753	-0.200048	0.136312
sp|Q9Y3D6|FIS1_HUMAN	58	16927	Mitochondrial fission 1 protein OS=Homo sapiens GN=FIS1 PE=1 SV=2	0.281125	1.06148	-1.83072	0.0860805	-0.958398
sp|Q501J6|DDX17_MOUSE	1618	72354	Probable ATP-dependent RNA helicase DDX17 OS=Mus musculus GN=Ddx17 PE=2 SV=1	1.16683	0.76506	0.222598	-0.386356	0.304477
sp|Q99536|VAT1_HUMAN	303	41893	Synaptic vesicle membrane protein VAT-1 homolog OS=Homo sapiens GN=VAT1 PE=1 SV=2	N/A	N/A	N/A	N/A	N/A
sp|O88379|BAZ1A_MOUSE	72	178349	Bromodomain adjacent to zinc finger domain protein 1A OS=Mus musculus GN=Baz1a PE=1 SV=3	N/A	N/A	N/A	N/A	N/A
sp|P08579|RU2B_HUMAN	309	25470	U2 small nuclear ribonucleoprotein B'' OS=Homo sapiens GN=SNRPB2 PE=1 SV=1	1.25505	0.727086	0.327745	-0.459802	0.393773
sp|Q9UBQ5|EIF3K_HUMAN	214	25043	Eukaryotic translation initiation factor 3 subunit K OS=Homo sapiens GN=EIF3K PE=1 SV=1	0.891981	0.665408	-0.164914	-0.587689	0.211387
sp|P15121|ALDR_HUMAN	609	35830	Aldose reductase OS=Homo sapiens GN=AKR1B1 PE=1 SV=3	1.65921	1.56103	0.730492	0.642495	0.0439984
sp|P28161|GSTM2_HUMAN	287	25728	Glutathione S-transferase Mu 2 OS=Homo sapiens GN=GSTM2 PE=1 SV=2	0.86346	0.566341	-0.211799	-0.820257	0.304229
sp|Q00915|RET1_MOUSE	50	15836	Retinol-binding protein 1 OS=Mus musculus GN=Rbp1 PE=2 SV=2	0.338279	1.76503	-1.56371	0.819695	-1.1917
sp|Q9DCJ9|NPL_MOUSE	60	35108	N-acetylneuraminate lyase OS=Mus musculus GN=Npl PE=2 SV=1	N/A	N/A	N/A	N/A	N/A
sp|Q9Z2X2|PSD10_MOUSE	57	25038	26S proteasome non-ATPase regulatory subunit 10 OS=Mus musculus GN=Psmd10 PE=1 SV=2	1.24125	1.0252	0.311791	0.035909	0.137941
sp|Q5JPE7|NOMO2_HUMAN	98	139351	Nodal modulator 2 OS=Homo sapiens GN=NOMO2 PE=1 SV=1	0.84768	0.974307	-0.238409	-0.0375517	-0.100428
sp|Q13033|STRN3_HUMAN	116	87155	Striatin-3 OS=Homo sapiens GN=STRN3 PE=1 SV=3	0.777432	1.28313	-0.363212	0.359666	-0.361439
sp|Q00897|A1AT4_MOUSE	3886	45969	Alpha-1-antitrypsin 1-4 OS=Mus musculus GN=Serpina1d PE=2 SV=1	0.592978	0.65981	-0.753951	-0.599878	-0.0770364
sp|Q9D711|PIR_MOUSE	136	32046	Pirin OS=Mus musculus GN=Pir PE=2 SV=1	1.42379	0.918015	0.509733	-0.12341	0.316571
sp|Q8VDC0|SYLM_MOUSE	43	101415	Probable leucine--tRNA ligase	2.21467	0.366719	1.14709	-1.44725	1.29717
sp|Q13685|AAMP_HUMAN	65	46721	Angio-associated migratory cell protein OS=Homo sapiens GN=AAMP PE=1 SV=2	0.74327	0.570606	-0.428042	-0.809433	0.190696
sp|Q05816|FABP5_MOUSE	142	15127	Fatty acid-binding protein	0.820997	2.75572	-0.284551	1.46243	-0.873491
sp|Q13617|CUL2_HUMAN	315	86927	Cullin-2 OS=Homo sapiens GN=CUL2 PE=1 SV=2	1.00968	0.700437	0.0139022	-0.513672	0.263787
sp|P15327|PMGE_MOUSE	72	29960	Bisphosphoglycerate mutase OS=Mus musculus GN=Bpgm PE=2 SV=2	1.04679	0.93691	0.0659695	-0.0940172	0.0799934
sp|Q9NRN7|ADPPT_HUMAN	111	35753	L-aminoadipate-semialdehyde dehydrogenase-phosphopantetheinyl transferase OS=Homo sapiens GN=AASDHPPT PE=1 SV=2	1.11754	0.566248	0.160322	-0.820493	0.490408
sp|P49720|PSB3_HUMAN	823	22933	Proteasome subunit beta type-3 OS=Homo sapiens GN=PSMB3 PE=1 SV=2	1.666	1.74074	0.736385	0.7997	-0.0316575
sp|P18085|ARF4_HUMAN	891	20498	ADP-ribosylation factor 4 OS=Homo sapiens GN=ARF4 PE=1 SV=3	1.10596	0.710942	0.145304	-0.492196	0.31875
sp|Q9UIG0|BAZ1B_HUMAN	97	170796	Tyrosine-protein kinase BAZ1B OS=Homo sapiens GN=BAZ1B PE=1 SV=2	0.720807	0.320682	-0.472315	-1.64078	0.584235
sp|Q9UPN3|MACF1_HUMAN	242	837787	Microtubule-actin cross-linking factor 1	0.575965	1.92908	-0.795947	0.947911	-0.871929
sp|Q92734|TFG_HUMAN	111	43421	Protein TFG OS=Homo sapiens GN=TFG PE=1 SV=2	0.581092	0.952811	-0.783161	-0.0697379	-0.356711
sp|Q9EST3|4ET_MOUSE	44	107919	Eukaryotic translation initiation factor 4E transporter OS=Mus musculus GN=Eif4enif1 PE=1 SV=2	0.308365	1.34984	-1.69729	0.432787	-1.06504
sp|Q8IWS0|PHF6_HUMAN	143	41264	PHD finger protein 6 OS=Homo sapiens GN=PHF6 PE=1 SV=1	1.4693	0.631309	0.555129	-0.663581	0.609355
sp|P07305|H10_HUMAN	228	20850	Histone H1.0 OS=Homo sapiens GN=H1F0 PE=1 SV=3	1.44548	0.939212	0.531551	-0.0904765	0.311014
sp|Q9JLN9|MTOR_MOUSE	68	288605	Serine/threonine-protein kinase mTOR OS=Mus musculus GN=Mtor PE=1 SV=2	0.570939	0.918248	-0.808592	-0.123044	-0.342774
sp|Q9UKN8|TF3C4_HUMAN	236	91923	General transcription factor 3C polypeptide 4 OS=Homo sapiens GN=GTF3C4 PE=1 SV=2	0.968915	0.636009	-0.0455577	-0.652881	0.303662
sp|Q5SYL3|K0100_MOUSE	62	254308	UPF0378 protein KIAA0100 OS=Mus musculus GN=Kiaa0100 PE=2 SV=1	N/A	N/A	N/A	N/A	N/A
sp|Q01780|EXOSX_HUMAN	341	100768	Exosome component 10 OS=Homo sapiens GN=EXOSC10 PE=1 SV=2	1.00439	0.654231	0.00631266	-0.612129	0.309221
sp|Q12765|SCRN1_HUMAN	66	46353	Secernin-1 OS=Homo sapiens GN=SCRN1 PE=1 SV=2	1.23125	0.757841	0.300125	-0.400033	0.350079
sp|Q86W50|MET16_HUMAN	89	63581	Methyltransferase-like protein 16 OS=Homo sapiens GN=METTL16 PE=1 SV=2	0.474211	0.704428	-1.0764	-0.505475	-0.285462
sp|Q3B7Z2|OSBP1_MOUSE	78	84636	Oxysterol-binding protein 1 OS=Mus musculus GN=Osbp PE=1 SV=2	1.08673	0.98102	0.119988	-0.0276452	0.0738165
sp|Q3TIV5|ZC3HF_MOUSE	218	48297	Zinc finger CCCH domain-containing protein 15 OS=Mus musculus GN=Zc3h15 PE=1 SV=2	0.972402	0.732184	-0.0403747	-0.449722	0.204673
sp|Q15274|NADC_HUMAN	49	30826	Nicotinate-nucleotide pyrophosphorylase [carboxylating] OS=Homo sapiens GN=QPRT PE=1 SV=3	1.26394	1.92856	0.33793	0.947525	-0.304798
sp|Q9Y546|LRC42_HUMAN	102	48541	Leucine-rich repeat-containing protein 42 OS=Homo sapiens GN=LRRC42 PE=1 SV=1	0.981748	0.762433	-0.0265747	-0.391317	0.182371
sp|Q08AM6|VAC14_HUMAN	258	87917	Protein VAC14 homolog OS=Homo sapiens GN=VAC14 PE=1 SV=1	0.667563	0.907686	-0.583023	-0.139735	-0.221644
sp|Q9CQU0|TXD12_MOUSE	74	19036	Thioredoxin domain-containing protein 12 OS=Mus musculus GN=Txndc12 PE=2 SV=1	0.974034	1.18689	-0.0379555	0.247186	-0.142571
sp|P48507|GSH0_HUMAN	80	30708	Glutamate--cysteine ligase regulatory subunit OS=Homo sapiens GN=GCLM PE=1 SV=1	0.916231	0.940808	-0.126217	-0.0880284	-0.0190945
sp|Q06890|CLUS_MOUSE	464	51623	Clusterin OS=Mus musculus GN=Clu PE=1 SV=1	0.742956	1.12353	-0.428652	0.168033	-0.298342
sp|Q9BTT0|AN32E_HUMAN	2140	30674	Acidic leucine-rich nuclear phosphoprotein 32 family member E OS=Homo sapiens GN=ANP32E PE=1 SV=1	0.785157	0.7898	-0.348948	-0.340441	-0.00425325
sp|Q00341|VIGLN_HUMAN	603	141368	Vigilin OS=Homo sapiens GN=HDLBP PE=1 SV=2	1.04252	1.14749	0.0600761	0.198486	-0.0692051
sp|P52306|GDS1_HUMAN	209	66275	Rap1 GTPase-GDP dissociation stimulator 1 OS=Homo sapiens GN=RAP1GDS1 PE=1 SV=3	0.590544	0.767594	-0.759883	-0.381584	-0.189149
sp|P12004|PCNA_HUMAN	531	28750	Proliferating cell nuclear antigen OS=Homo sapiens GN=PCNA PE=1 SV=1	0.943645	0.655109	-0.0836843	-0.610193	0.263254
sp|Q9Z1E4|GYS1_MOUSE	147	83874	Glycogen [starch] synthase	1.3613	0.7357	0.444983	-0.442811	0.443897
sp|Q8TEQ6|GEMI5_HUMAN	158	168483	Gem-associated protein 5 OS=Homo sapiens GN=GEMIN5 PE=1 SV=3	0.938031	0.753149	-0.0922919	-0.408992	0.15835
sp|Q8BGK6|YLAT2_MOUSE	71	56734	Y+L amino acid transporter 2 OS=Mus musculus GN=Slc7a6 PE=2 SV=1	0.65868	0.659796	-0.602351	-0.599908	-0.00122159
sp|P14314|GLU2B_HUMAN	996	59388	Glucosidase 2 subunit beta OS=Homo sapiens GN=PRKCSH PE=1 SV=2	1.23648	0.857413	0.30624	-0.221938	0.264089
sp|P15924|DESP_HUMAN	107	331569	Desmoplakin OS=Homo sapiens GN=DSP PE=1 SV=3	2.46635	0.460174	1.30238	-1.11975	1.21106
sp|P07951|TPM2_HUMAN	297	32831	Tropomyosin beta chain OS=Homo sapiens GN=TPM2 PE=1 SV=1	0.63016	1.16314	-0.666209	0.218029	-0.442119
sp|O00762|UBE2C_HUMAN	136	19640	Ubiquitin-conjugating enzyme E2 C OS=Homo sapiens GN=UBE2C PE=1 SV=1	1.48045	0.776061	0.566035	-0.365757	0.465896
sp|Q6NZY4|ZCHC8_HUMAN	49	78529	Zinc finger CCHC domain-containing protein 8 OS=Homo sapiens GN=ZCCHC8 PE=1 SV=2	1.00746	0.761071	0.0107225	-0.393897	0.20231
sp|Q8R1G2|CMBL_MOUSE	69	27884	Carboxymethylenebutenolidase homolog OS=Mus musculus GN=Cmbl PE=2 SV=1	2.26889	0.9305	1.18199	-0.103921	0.642955
sp|O14579|COPE_HUMAN	929	34460	Coatomer subunit epsilon OS=Homo sapiens GN=COPE PE=1 SV=3	0.790005	0.912906	-0.340067	-0.131461	-0.104303
sp|Q7TNC4|LC7L2_MOUSE	96	46555	Putative RNA-binding protein Luc7-like 2 OS=Mus musculus GN=Luc7l2 PE=1 SV=1	0.979296	2.06222	-0.0301836	1.0442	-0.537191
sp|Q8K114|INT9_MOUSE	53	74030	Integrator complex subunit 9 OS=Mus musculus GN=Ints9 PE=2 SV=1	1.86216	0.435705	0.896976	-1.19858	1.04778
sp|O95793|STAU1_HUMAN	167	63143	Double-stranded RNA-binding protein Staufen homolog 1 OS=Homo sapiens GN=STAU1 PE=1 SV=2	1.02335	0.952358	0.0333025	-0.0704239	0.0518632
sp|Q96DH6|MSI2H_HUMAN	50	35174	RNA-binding protein Musashi homolog 2 OS=Homo sapiens GN=MSI2 PE=1 SV=1	0.838695	1.38687	-0.253782	0.47183	-0.362806
sp|P61604|CH10_HUMAN	231	10925	10 kDa heat shock protein	1.33183	1.08238	0.413406	0.1142	0.149603
sp|P14868|SYDC_HUMAN	602	57100	Aspartate--tRNA ligase	0.97166	0.907296	-0.0414767	-0.140355	0.0494391
sp|Q9CWZ3|RBM8A_MOUSE	782	19876	RNA-binding protein 8A OS=Mus musculus GN=Rbm8a PE=1 SV=3	1.27702	0.906077	0.35278	-0.142295	0.247537
sp|Q92947|GCDH_HUMAN	47	48096	Glutaryl-CoA dehydrogenase	N/A	N/A	N/A	N/A	N/A
sp|P51116|FXR2_HUMAN	233	74178	Fragile X mental retardation syndrome-related protein 2 OS=Homo sapiens GN=FXR2 PE=1 SV=2	0.983875	0.83083	-0.0234536	-0.267376	0.121961
sp|Q9WVG6|CARM1_MOUSE	74	65811	Histone-arginine methyltransferase CARM1 OS=Mus musculus GN=Carm1 PE=1 SV=2	0.867278	1.61108	-0.205434	0.688025	-0.44673
sp|P27105|STOM_HUMAN	89	31711	Erythrocyte band 7 integral membrane protein OS=Homo sapiens GN=STOM PE=1 SV=3	0.966229	1.10128	-0.0495632	0.139179	-0.0943713
sp|P08113|ENPL_MOUSE	3154	92418	Endoplasmin OS=Mus musculus GN=Hsp90b1 PE=1 SV=2	0.853425	3.1853	-0.228663	1.67143	-0.950047
sp|P52565|GDIR1_HUMAN	402	23193	Rho GDP-dissociation inhibitor 1 OS=Homo sapiens GN=ARHGDIA PE=1 SV=3	1.52073	1.37415	0.604767	0.45854	0.0731135
sp|Q9BRX5|PSF3_HUMAN	47	24519	DNA replication complex GINS protein PSF3 OS=Homo sapiens GN=GINS3 PE=1 SV=1	0.700977	0.787343	-0.512561	-0.344936	-0.0838126
sp|Q9QXC1|FETUB_MOUSE	103	42685	Fetuin-B OS=Mus musculus GN=Fetub PE=1 SV=1	0.538728	0.98181	-0.892372	-0.0264841	-0.432944
sp|Q8TCS8|PNPT1_HUMAN	258	85897	Polyribonucleotide nucleotidyltransferase 1	1.01319	0.958438	0.0189058	-0.0612436	0.0400747
sp|P17980|PRS6A_HUMAN	983	49172	26S protease regulatory subunit 6A OS=Homo sapiens GN=PSMC3 PE=1 SV=3	0.92017	0.795394	-0.120027	-0.330259	0.105116
sp|P35637|FUS_HUMAN	520	53394	RNA-binding protein FUS OS=Homo sapiens GN=FUS PE=1 SV=1	1.91881	1.21611	0.940212	0.282278	0.328967
sp|P48643|TCPE_HUMAN	4313	59633	T-complex protein 1 subunit epsilon OS=Homo sapiens GN=CCT5 PE=1 SV=1	0.984648	0.885657	-0.0223201	-0.17518	0.0764301
sp|P49792|RBP2_HUMAN	237	357974	E3 SUMO-protein ligase RanBP2 OS=Homo sapiens GN=RANBP2 PE=1 SV=2	0.921253	0.795647	-0.11833	-0.329799	0.105734
sp|Q99832|TCPH_HUMAN	1873	59329	T-complex protein 1 subunit eta OS=Homo sapiens GN=CCT7 PE=1 SV=2	0.879514	0.903595	-0.185222	-0.146252	-0.019485
sp|Q7LGA3|HS2ST_HUMAN	170	41854	Heparan sulfate 2-O-sulfotransferase 1 OS=Homo sapiens GN=HS2ST1 PE=1 SV=1	0.948633	0.909978	-0.0760786	-0.136096	0.0300087
sp|P60981|DEST_HUMAN	724	18493	Destrin OS=Homo sapiens GN=DSTN PE=1 SV=3	1.33569	0.850576	0.417589	-0.233487	0.325538
sp|P20340|RAB6A_HUMAN	135	23578	Ras-related protein Rab-6A OS=Homo sapiens GN=RAB6A PE=1 SV=3	1.57311	0.856825	0.653616	-0.222927	0.438271
sp|P46471|PRS7_MOUSE	868	48617	26S protease regulatory subunit 7 OS=Mus musculus GN=Psmc2 PE=1 SV=5	0.904481	0.786653	-0.144838	-0.346201	0.100681
sp|Q9HD33|RM47_HUMAN	75	29432	39S ribosomal protein L47	1.35974	0.70808	0.44333	-0.498016	0.470673
sp|P18887|XRCC1_HUMAN	173	69434	DNA repair protein XRCC1 OS=Homo sapiens GN=XRCC1 PE=1 SV=2	0.753272	1.25485	-0.408758	0.327516	-0.368137
sp|O75608|LYPA1_HUMAN	329	24653	Acyl-protein thioesterase 1 OS=Homo sapiens GN=LYPLA1 PE=1 SV=1	0.82201	0.569346	-0.282772	-0.812622	0.264925
sp|Q8TD57|DYH3_HUMAN	61	470468	Dynein heavy chain 3	0.837635	1.40062	-0.255607	0.486065	-0.370836
sp|Q13416|ORC2_HUMAN	168	65931	Origin recognition complex subunit 2 OS=Homo sapiens GN=ORC2 PE=1 SV=2	0.901254	1.25922	-0.149994	0.33253	-0.241262
sp|P07355|ANXA2_HUMAN	5088	38580	Annexin A2 OS=Homo sapiens GN=ANXA2 PE=1 SV=2	1.44935	0.686459	0.53541	-0.542754	0.539082
sp|Q9UPU5|UBP24_HUMAN	61	294178	Ubiquitin carboxyl-terminal hydrolase 24 OS=Homo sapiens GN=USP24 PE=1 SV=3	0.847776	0.437162	-0.238245	-1.19376	0.477757
sp|P58389|PTPA_MOUSE	123	36687	Serine/threonine-protein phosphatase 2A activator OS=Mus musculus GN=Ppp2r4 PE=1 SV=1	0.975394	0.946408	-0.0359425	-0.0794659	0.0217617
sp|Q9D8Y7|TP8L2_MOUSE	46	20602	Tumor necrosis factor alpha-induced protein 8-like protein 2 OS=Mus musculus GN=Tnfaip8l2 PE=1 SV=1	0.33094	3.77509	-1.59536	1.91651	-1.75593
sp|P35611|ADDA_HUMAN	128	80905	Alpha-adducin OS=Homo sapiens GN=ADD1 PE=1 SV=2	1.38209	1.19926	0.466855	0.26214	0.102358
sp|Q9CXE7|TMED5_MOUSE	77	26155	Transmembrane emp24 domain-containing protein 5 OS=Mus musculus GN=Tmed5 PE=2 SV=1	0.640836	0.764851	-0.641972	-0.386749	-0.127612
sp|Q13011|ECH1_HUMAN	1481	35793	Delta(3	1.0448	1.17322	0.0632265	0.230473	-0.0836231
sp|Q8NAV1|PR38A_HUMAN	119	37453	Pre-mRNA-splicing factor 38A OS=Homo sapiens GN=PRPF38A PE=1 SV=1	2.49505	0.139402	1.31907	-2.84268	2.08087
sp|Q9BW27|NUP85_HUMAN	726	74971	Nuclear pore complex protein Nup85 OS=Homo sapiens GN=NUP85 PE=1 SV=1	0.87862	0.618539	-0.186689	-0.693064	0.253187
sp|P63162|RSMN_HUMAN	190	24598	Small nuclear ribonucleoprotein-associated protein N OS=Homo sapiens GN=SNRPN PE=1 SV=1	1.05566	0.771366	0.0781448	-0.374512	0.226328
sp|Q05793|PGBM_MOUSE	435	398039	Basement membrane-specific heparan sulfate proteoglycan core protein OS=Mus musculus GN=Hspg2 PE=1 SV=1	1.10359	1.66698	0.14221	0.737239	-0.297514
sp|Q96PE3|INP4A_HUMAN	84	109885	Type I inositol-3	N/A	N/A	N/A	N/A	N/A
sp|Q91V83|TTI1_MOUSE	125	120737	TELO2-interacting protein 1 homolog OS=Mus musculus GN=Tti1 PE=1 SV=2	N/A	N/A	N/A	N/A	N/A
sp|Q13085|ACACA_HUMAN	958	265385	Acetyl-CoA carboxylase 1 OS=Homo sapiens GN=ACACA PE=1 SV=2	0.997544	0.889825	-0.00354815	-0.168407	0.0824295
sp|P40616|ARL1_HUMAN	96	20404	ADP-ribosylation factor-like protein 1 OS=Homo sapiens GN=ARL1 PE=1 SV=1	0.703892	0.90766	-0.506575	-0.139776	-0.183399
sp|Q9Y281|COF2_HUMAN	1431	18725	Cofilin-2 OS=Homo sapiens GN=CFL2 PE=1 SV=1	0.578406	1.081	-0.789846	0.112372	-0.451109
sp|O95674|CDS2_HUMAN	168	51384	Phosphatidate cytidylyltransferase 2 OS=Homo sapiens GN=CDS2 PE=1 SV=1	0.58322	0.670928	-0.777887	-0.575771	-0.101058
sp|Q4KMQ2|ANO6_HUMAN	43	106096	Anoctamin-6 OS=Homo sapiens GN=ANO6 PE=1 SV=2	0.361391	1.48855	-1.46837	0.573911	-1.02114
sp|Q9H078|CLPB_HUMAN	39	78680	Caseinolytic peptidase B protein homolog OS=Homo sapiens GN=CLPB PE=1 SV=1	N/A	N/A	N/A	N/A	N/A
sp|Q9Z2G6|SE1L1_MOUSE	49	88285	Protein sel-1 homolog 1 OS=Mus musculus GN=Sel1l PE=2 SV=2	0.967091	0.511002	-0.0482763	-0.968599	0.460162
sp|Q9JHH6|CBPB2_MOUSE	138	48840	Carboxypeptidase B2 OS=Mus musculus GN=Cpb2 PE=1 SV=1	0.760725	0.936623	-0.394554	-0.0944597	-0.150047
sp|O43760|SNG2_HUMAN	147	24794	Synaptogyrin-2 OS=Homo sapiens GN=SYNGR2 PE=1 SV=1	1.18171	1.03279	0.240871	0.0465397	0.0971655
sp|Q9Y4D8|K0614_HUMAN	42	439065	Probable E3 ubiquitin-protein ligase C12orf51 OS=Homo sapiens GN=C12orf51 PE=1 SV=5	1.07888	3.60341	0.109534	1.84936	-0.869915
sp|Q9CY66|GAR1_MOUSE	72	23460	H/ACA ribonucleoprotein complex subunit 1 OS=Mus musculus GN=Gar1 PE=2 SV=1	1.12098	0.88426	0.164757	-0.177457	0.171107
sp|Q96FX7|TRM61_HUMAN	146	31362	tRNA (adenine(58)-N(1))-methyltransferase catalytic subunit TRMT61A OS=Homo sapiens GN=TRMT61A PE=1 SV=1	1.2593	0.935242	0.332623	-0.0965888	0.214606
sp|P00367|DHE3_HUMAN	405	61359	Glutamate dehydrogenase 1	1.3917	1.03083	0.476852	0.0438026	0.216525
sp|P04843|RPN1_HUMAN	2312	68527	Dolichyl-diphosphooligosaccharide--protein glycosyltransferase subunit 1 OS=Homo sapiens GN=RPN1 PE=1 SV=1	0.979211	0.811501	-0.0303083	-0.301334	0.135513
sp|P58871|TB182_MOUSE	56	181714	182 kDa tankyrase-1-binding protein OS=Mus musculus GN=Tnks1bp1 PE=1 SV=2	1.07923	0.703333	0.110002	-0.50772	0.308861
sp|O75323|NIPS2_HUMAN	189	33721	Protein NipSnap homolog 2 OS=Homo sapiens GN=GBAS PE=1 SV=1	0.958755	0.624698	-0.0607662	-0.678769	0.309001
sp|P43275|H11_MOUSE	550	21772	Histone H1.1 OS=Mus musculus GN=Hist1h1a PE=2 SV=2	1.36504	1.1885	0.448941	0.249147	0.0998973
sp|Q9BZE9|ASPC1_HUMAN	74	60146	Tether containing UBX domain for GLUT4 OS=Homo sapiens GN=ASPSCR1 PE=1 SV=1	0.733096	1.10838	-0.447927	0.148448	-0.298187
sp|P61353|RL27_HUMAN	393	15788	60S ribosomal protein L27 OS=Homo sapiens GN=RPL27 PE=1 SV=2	1.2224	0.939222	0.289714	-0.0904626	0.190088
sp|P17612|KAPCA_HUMAN	131	40564	cAMP-dependent protein kinase catalytic subunit alpha OS=Homo sapiens GN=PRKACA PE=1 SV=2	0.812426	1.0315	-0.299692	0.0447369	-0.172214
sp|O14880|MGST3_HUMAN	212	16506	Microsomal glutathione S-transferase 3 OS=Homo sapiens GN=MGST3 PE=1 SV=1	1.05172	1.70551	0.0727542	0.770202	-0.348724
sp|Q6PJG6|BRAT1_HUMAN	130	88063	BRCA1-associated ATM activator 1 OS=Homo sapiens GN=BRAT1 PE=1 SV=2	0.7729	0.685065	-0.371647	-0.545687	0.0870203
sp|Q5TA45|INT11_HUMAN	110	67619	Integrator complex subunit 11 OS=Homo sapiens GN=CPSF3L PE=1 SV=2	1.10947	1.1751	0.149865	0.232788	-0.0414617
sp|Q6ZMI0|PPR21_HUMAN	141	88260	Protein phosphatase 1 regulatory subunit 21 OS=Homo sapiens GN=PPP1R21 PE=1 SV=1	0.970017	1.07782	-0.0439186	0.108118	-0.0760181
sp|Q13485|SMAD4_HUMAN	89	60401	Mothers against decapentaplegic homolog 4 OS=Homo sapiens GN=SMAD4 PE=1 SV=1	0.940774	1.71847	-0.0880793	0.781123	-0.434601
sp|Q14166|TTL12_HUMAN	808	74356	Tubulin--tyrosine ligase-like protein 12 OS=Homo sapiens GN=TTLL12 PE=1 SV=2	0.836936	0.944141	-0.256811	-0.0829262	-0.0869423
sp|P60174|TPIS_HUMAN	2671	30772	Triosephosphate isomerase OS=Homo sapiens GN=TPI1 PE=1 SV=3	1.46285	1.42643	0.54878	0.512408	0.0181858
sp|Q13724|MOGS_HUMAN	1115	91861	Mannosyl-oligosaccharide glucosidase OS=Homo sapiens GN=MOGS PE=1 SV=5	0.769785	0.893427	-0.377473	-0.162579	-0.107447
sp|Q969V3|NCLN_HUMAN	193	62935	Nicalin OS=Homo sapiens GN=NCLN PE=1 SV=2	0.737751	0.931244	-0.438794	-0.102769	-0.168012
sp|O15091|MRRP3_HUMAN	39	67272	Mitochondrial ribonuclease P protein 3 OS=Homo sapiens GN=KIAA0391 PE=1 SV=2	1.28146	0.681648	0.357789	-0.552901	0.455345
sp|P05064|ALDOA_MOUSE	3358	39331	Fructose-bisphosphate aldolase A OS=Mus musculus GN=Aldoa PE=1 SV=2	0.531466	3.2962	-0.91195	1.72081	-1.31638
sp|P52907|CAZA1_HUMAN	692	32902	F-actin-capping protein subunit alpha-1 OS=Homo sapiens GN=CAPZA1 PE=1 SV=3	1.07939	1.06715	0.110211	0.0937606	0.00822536
sp|Q9Y676|RT18B_HUMAN	73	29377	28S ribosomal protein S18b	0.949839	0.607389	-0.074245	-0.719307	0.322531
sp|Q8N4A0|GALT4_HUMAN	99	66624	Polypeptide N-acetylgalactosaminyltransferase 4 OS=Homo sapiens GN=GALNT4 PE=1 SV=2	0.738614	0.609205	-0.437108	-0.714999	0.138946
sp|P01111|RASN_HUMAN	85	21216	GTPase NRas OS=Homo sapiens GN=NRAS PE=1 SV=1	0.894632	0.621671	-0.160633	-0.685776	0.262572
sp|P04406|G3P_HUMAN	11276	36030	Glyceraldehyde-3-phosphate dehydrogenase OS=Homo sapiens GN=GAPDH PE=1 SV=3	1.4366	1.38163	0.522662	0.466376	0.0281429
sp|Q62465|VAT1_MOUSE	289	43069	Synaptic vesicle membrane protein VAT-1 homolog OS=Mus musculus GN=Vat1 PE=1 SV=3	0.914119	2.65744	-0.129546	1.41004	-0.76979
sp|Q2TAY7|SMU1_HUMAN	255	57507	WD40 repeat-containing protein SMU1 OS=Homo sapiens GN=SMU1 PE=1 SV=2	1.12246	0.818858	0.166666	-0.288316	0.227491
sp|P68373|TBA1C_MOUSE	11537	49877	Tubulin alpha-1C chain OS=Mus musculus GN=Tuba1c PE=1 SV=1	0.669111	1.32071	-0.579682	0.401315	-0.490499
sp|Q6P158|DHX57_HUMAN	57	155507	Putative ATP-dependent RNA helicase DHX57 OS=Homo sapiens GN=DHX57 PE=1 SV=2	1.11551	0.836116	0.157704	-0.258224	0.207964
sp|Q8BH69|SPS1_MOUSE	95	42879	Selenide	1.24209	0.650017	0.312767	-0.621451	0.467109
sp|Q07020|RL18_HUMAN	1222	21621	60S ribosomal protein L18 OS=Homo sapiens GN=RPL18 PE=1 SV=2	0.973356	0.744191	-0.03896	-0.426255	0.193648
sp|Q9NRX1|PNO1_HUMAN	291	27907	RNA-binding protein PNO1 OS=Homo sapiens GN=PNO1 PE=1 SV=1	1.00635	0.777203	0.00912737	-0.363637	0.186382
sp|Q15645|PCH2_HUMAN	288	48520	Pachytene checkpoint protein 2 homolog OS=Homo sapiens GN=TRIP13 PE=1 SV=2	0.987051	0.87169	-0.0188033	-0.198112	0.0896546
sp|Q9Y3D9|RT23_HUMAN	131	21757	28S ribosomal protein S23	0.855866	0.570147	-0.224544	-0.810594	0.293025
sp|Q13243|SRSF5_HUMAN	124	31245	Serine/arginine-rich splicing factor 5 OS=Homo sapiens GN=SRSF5 PE=1 SV=1	1.14631	0.718729	0.196996	-0.476481	0.336739
sp|P07437|TBB5_HUMAN	8961	49639	Tubulin beta chain OS=Homo sapiens GN=TUBB PE=1 SV=2	0.978222	0.801262	-0.0317658	-0.319653	0.143944
sp|Q9UNF1|MAGD2_HUMAN	415	64914	Melanoma-associated antigen D2 OS=Homo sapiens GN=MAGED2 PE=1 SV=2	0.848949	0.710528	-0.23625	-0.493037	0.128393
sp|Q7TNG8|LDHD_MOUSE	47	51815	Probable D-lactate dehydrogenase	1.0561	0.742342	0.0787505	-0.429844	0.254297
sp|P49321|NASP_HUMAN	1049	85186	Nuclear autoantigenic sperm protein OS=Homo sapiens GN=NASP PE=1 SV=2	1.2304	1.06175	0.299127	0.0864433	0.106342
sp|Q8NCA5|FA98A_HUMAN	182	55366	Protein FAM98A OS=Homo sapiens GN=FAM98A PE=1 SV=1	0.851788	0.892215	-0.231433	-0.164537	-0.033448
sp|O75746|CMC1_HUMAN	354	74715	Calcium-binding mitochondrial carrier protein Aralar1 OS=Homo sapiens GN=SLC25A12 PE=1 SV=2	1.06818	1.04222	0.0951483	0.0596606	0.0177439
sp|P78346|RPP30_HUMAN	190	29303	Ribonuclease P protein subunit p30 OS=Homo sapiens GN=RPP30 PE=1 SV=1	0.910054	0.628536	-0.135975	-0.669932	0.266979
sp|P00568|KAD1_HUMAN	388	21621	Adenylate kinase isoenzyme 1 OS=Homo sapiens GN=AK1 PE=1 SV=3	1.01585	0.846565	0.0226889	-0.240308	0.131498
sp|P35080|PROF2_HUMAN	457	15036	Profilin-2 OS=Homo sapiens GN=PFN2 PE=1 SV=3	1.16009	0.783343	0.214236	-0.352284	0.28326
sp|Q80X82|SYMPK_MOUSE	460	142194	Symplekin OS=Mus musculus GN=Sympk PE=1 SV=1	0.686112	0.954233	-0.543485	-0.0675865	-0.237949
sp|O75306|NDUS2_HUMAN	321	52512	NADH dehydrogenase [ubiquinone] iron-sulfur protein 2	0.942935	0.88909	-0.0847698	-0.169599	0.0424145
sp|Q9Y3E5|PTH2_HUMAN	155	19181	Peptidyl-tRNA hydrolase 2	1.00249	0.600805	0.00358296	-0.735032	0.369307
sp|Q61206|PA1B2_MOUSE	307	25565	Platelet-activating factor acetylhydrolase IB subunit beta OS=Mus musculus GN=Pafah1b2 PE=1 SV=2	0.764402	0.60281	-0.387596	-0.730226	0.171315
sp|P62960|YBOX1_MOUSE	621	35709	Nuclease-sensitive element-binding protein 1 OS=Mus musculus GN=Ybx1 PE=1 SV=3	1.70088	1.14183	0.766282	0.191353	0.287465
sp|Q99714|HCD2_HUMAN	3396	26906	3-hydroxyacyl-CoA dehydrogenase type-2 OS=Homo sapiens GN=HSD17B10 PE=1 SV=3	1.0624	0.990752	0.0873229	-0.0134042	0.0503636
sp|P53007|TXTP_HUMAN	243	33991	Tricarboxylate transport protein	0.923546	0.770985	-0.114745	-0.375226	0.130241
sp|P13634|CAH1_MOUSE	170	28303	Carbonic anhydrase 1 OS=Mus musculus GN=Ca1 PE=2 SV=3	1.54379	0.996617	0.626475	-0.00488957	0.315682
sp|Q6UW68|TM205_HUMAN	193	21184	Transmembrane protein 205 OS=Homo sapiens GN=TMEM205 PE=1 SV=1	0.900194	0.915218	-0.151693	-0.127812	-0.0119401
sp|O43815|STRN_HUMAN	141	86079	Striatin OS=Homo sapiens GN=STRN PE=1 SV=4	1.10819	0.842545	0.148202	-0.247174	0.197688
sp|P16401|H15_HUMAN	389	22566	Histone H1.5 OS=Homo sapiens GN=HIST1H1B PE=1 SV=3	1.17229	1.11456	0.22933	0.156469	0.0364307
sp|Q8R2Y2|MUC18_MOUSE	60	71500	Cell surface glycoprotein MUC18 OS=Mus musculus GN=Mcam PE=1 SV=1	0.60268	1.54015	-0.730535	0.623066	-0.6768
sp|Q15121|PEA15_HUMAN	156	15031	Astrocytic phosphoprotein PEA-15 OS=Homo sapiens GN=PEA15 PE=1 SV=2	0.960742	1.10579	-0.0577796	0.145072	-0.101426
sp|Q14746|COG2_HUMAN	34	83155	Conserved oligomeric Golgi complex subunit 2 OS=Homo sapiens GN=COG2 PE=1 SV=1	0.802649	0.903829	-0.317159	-0.145878	-0.0856401
sp|Q13200|PSMD2_HUMAN	2589	100136	26S proteasome non-ATPase regulatory subunit 2 OS=Homo sapiens GN=PSMD2 PE=1 SV=3	0.932495	0.676805	-0.100833	-0.563188	0.231178
sp|P60520|GBRL2_HUMAN	69	13658	Gamma-aminobutyric acid receptor-associated protein-like 2 OS=Homo sapiens GN=GABARAPL2 PE=1 SV=1	1.34987	0.535434	0.432824	-0.901219	0.667022
sp|Q5T200|ZC3HD_HUMAN	73	196519	Zinc finger CCCH domain-containing protein 13 OS=Homo sapiens GN=ZC3H13 PE=1 SV=1	N/A	N/A	N/A	N/A	N/A
sp|Q96DI7|SNR40_HUMAN	519	39286	U5 small nuclear ribonucleoprotein 40 kDa protein OS=Homo sapiens GN=SNRNP40 PE=1 SV=1	0.952378	0.786652	-0.0703934	-0.346202	0.137904
sp|Q8BK08|TMM11_MOUSE	89	21298	Transmembrane protein 11	0.639769	1.25012	-0.644376	0.32207	-0.483223
sp|Q8TCT9|HM13_HUMAN	214	41462	Minor histocompatibility antigen H13 OS=Homo sapiens GN=HM13 PE=1 SV=1	1.237	0.875463	0.306852	-0.191882	0.249367
sp|Q6FI81|CPIN1_HUMAN	143	33561	Anamorsin OS=Homo sapiens GN=CIAPIN1 PE=1 SV=2	0.97911	0.627076	-0.0304577	-0.673287	0.321415
sp|Q8VCI5|PEX19_MOUSE	47	32713	Peroxisomal biogenesis factor 19 OS=Mus musculus GN=Pex19 PE=1 SV=1	N/A	N/A	N/A	N/A	N/A
sp|Q8IUD2|RB6I2_HUMAN	73	128008	ELKS/Rab6-interacting/CAST family member 1 OS=Homo sapiens GN=ERC1 PE=1 SV=1	0.588915	0.960055	-0.763869	-0.0588118	-0.352529
sp|Q3UPL0|SC31A_MOUSE	102	133486	Protein transport protein Sec31A OS=Mus musculus GN=Sec31a PE=1 SV=2	N/A	N/A	N/A	N/A	N/A
sp|Q9Y496|KIF3A_HUMAN	109	79991	Kinesin-like protein KIF3A OS=Homo sapiens GN=KIF3A PE=1 SV=4	1.26601	0.550232	0.340292	-0.861888	0.60109
sp|Q15435|PP1R7_HUMAN	208	41539	Protein phosphatase 1 regulatory subunit 7 OS=Homo sapiens GN=PPP1R7 PE=1 SV=1	1.46507	1.04249	0.550969	0.0600404	0.245465
sp|Q08943|SSRP1_MOUSE	574	80810	FACT complex subunit SSRP1 OS=Mus musculus GN=Ssrp1 PE=1 SV=2	0.897309	0.750144	-0.156324	-0.414761	0.129219
sp|Q6Y1H2|HACD2_HUMAN	91	28350	3-hydroxyacyl-CoA dehydratase 2 OS=Homo sapiens GN=PTPLB PE=1 SV=1	1.19327	1.33996	0.254922	0.422188	-0.083633
sp|Q9D903|EBP2_MOUSE	56	34681	Probable rRNA-processing protein EBP2 OS=Mus musculus GN=Ebna1bp2 PE=2 SV=1	1.36601	0.772965	0.449965	-0.371525	0.410745
sp|Q13177|PAK2_HUMAN	226	58006	Serine/threonine-protein kinase PAK 2 OS=Homo sapiens GN=PAK2 PE=1 SV=3	1.45003	1.35758	0.536082	0.441038	0.0475222
sp|O15427|MOT4_HUMAN	91	49437	Monocarboxylate transporter 4 OS=Homo sapiens GN=SLC16A3 PE=1 SV=1	0.980915	0.8289	-0.0277999	-0.27073	0.121465
sp|Q8R349|CDC16_MOUSE	44	71414	Cell division cycle protein 16 homolog OS=Mus musculus GN=Cdc16 PE=2 SV=1	0.874926	1.25344	-0.192768	0.325891	-0.259329
sp|P97449|AMPN_MOUSE	48	109582	Aminopeptidase N OS=Mus musculus GN=Anpep PE=1 SV=4	1.20858	1.97948	0.273311	0.985118	-0.355903
sp|Q9R0P6|SC11A_MOUSE	115	20613	Signal peptidase complex catalytic subunit SEC11A OS=Mus musculus GN=Sec11a PE=2 SV=1	0.683395	0.652419	-0.549208	-0.61613	0.0334609
sp|P61619|S61A1_HUMAN	965	52231	Protein transport protein Sec61 subunit alpha isoform 1 OS=Homo sapiens GN=SEC61A1 PE=1 SV=2	1.00595	0.903879	0.00856139	-0.145799	0.0771802
sp|Q9QZ88|VPS29_MOUSE	685	20483	Vacuolar protein sorting-associated protein 29 OS=Mus musculus GN=Vps29 PE=1 SV=1	0.916201	0.72102	-0.126264	-0.47189	0.172813
sp|P07954|FUMH_HUMAN	763	54602	Fumarate hydratase	1.16492	1.10329	0.220236	0.141813	0.0392112
sp|Q04760|LGUL_HUMAN	360	20764	Lactoylglutathione lyase OS=Homo sapiens GN=GLO1 PE=1 SV=4	1.27587	1.15001	0.35148	0.201644	0.0749183
sp|Q969Z0|TBRG4_HUMAN	458	70693	Protein TBRG4 OS=Homo sapiens GN=TBRG4 PE=1 SV=1	0.854305	0.640982	-0.227177	-0.641645	0.207234
sp|Q6NZB0|DNJC8_MOUSE	47	29794	DnaJ homolog subfamily C member 8 OS=Mus musculus GN=Dnajc8 PE=2 SV=2	1.35787	1.68817	0.441342	0.755458	-0.157058
sp|P21614|VTDB_MOUSE	1220	53565	Vitamin D-binding protein OS=Mus musculus GN=Gc PE=1 SV=2	0.490044	0.922548	-1.02902	-0.116304	-0.456357
sp|O43765|SGTA_HUMAN	241	34042	Small glutamine-rich tetratricopeptide repeat-containing protein alpha OS=Homo sapiens GN=SGTA PE=1 SV=1	1.00201	0.66136	0.00289618	-0.596492	0.299694
sp|Q05639|EF1A2_HUMAN	5107	50438	Elongation factor 1-alpha 2 OS=Homo sapiens GN=EEF1A2 PE=1 SV=1	1.30486	1.1383	0.383893	0.186876	0.0985084
sp|O75367|H2AY_HUMAN	1096	39592	Core histone macro-H2A.1 OS=Homo sapiens GN=H2AFY PE=1 SV=4	0.93427	0.867405	-0.0980879	-0.205222	0.0535671
sp|O95487|SC24B_HUMAN	224	137331	Protein transport protein Sec24B OS=Homo sapiens GN=SEC24B PE=1 SV=2	0.495959	1.36095	-1.01171	0.444619	-0.728164
sp|Q13310|PABP4_HUMAN	570	70738	Polyadenylate-binding protein 4 OS=Homo sapiens GN=PABPC4 PE=1 SV=1	1.0023	0.703957	0.00330831	-0.506442	0.254875
sp|P11766|ADHX_HUMAN	186	39698	Alcohol dehydrogenase class-3 OS=Homo sapiens GN=ADH5 PE=1 SV=4	0.86904	0.649186	-0.202505	-0.623296	0.210396
sp|P45974|UBP5_HUMAN	994	95725	Ubiquitin carboxyl-terminal hydrolase 5 OS=Homo sapiens GN=USP5 PE=1 SV=2	0.911344	0.817858	-0.133932	-0.290078	0.0780728
sp|Q8NFH5|NUP53_HUMAN	90	34751	Nucleoporin NUP53 OS=Homo sapiens GN=NUP35 PE=1 SV=1	0.563752	1.97665	-0.826868	0.983058	-0.904963
sp|P17174|AATC_HUMAN	196	46219	Aspartate aminotransferase	1.218	1.06982	0.284514	0.0973708	0.0935716
sp|P13861|KAP2_HUMAN	297	45490	cAMP-dependent protein kinase type II-alpha regulatory subunit OS=Homo sapiens GN=PRKAR2A PE=1 SV=2	1.02504	0.946048	0.0356753	-0.0800144	0.0578449
sp|P08758|ANXA5_HUMAN	5395	35914	Annexin A5 OS=Homo sapiens GN=ANXA5 PE=1 SV=2	0.796829	0.571677	-0.327657	-0.806727	0.239535
sp|Q3TDQ1|STT3B_MOUSE	311	93185	Dolichyl-diphosphooligosaccharide--protein glycosyltransferase subunit STT3B OS=Mus musculus GN=Stt3b PE=1 SV=2	0.84149	0.843694	-0.248983	-0.245207	-0.00188756
sp|Q96SB4|SRPK1_HUMAN	280	74278	SRSF protein kinase 1 OS=Homo sapiens GN=SRPK1 PE=1 SV=2	0.78444	0.601992	-0.350265	-0.732185	0.19096
sp|O35286|DHX15_MOUSE	617	90949	Putative pre-mRNA-splicing factor ATP-dependent RNA helicase DHX15 OS=Mus musculus GN=Dhx15 PE=2 SV=2	1.12367	0.771461	0.168214	-0.374336	0.271275
sp|Q7TMF3|NDUAC_MOUSE	78	17076	NADH dehydrogenase [ubiquinone] 1 alpha subcomplex subunit 12 OS=Mus musculus GN=Ndufa12 PE=1 SV=2	0.4449	0.962502	-1.16845	-0.0551384	-0.556655
sp|O15260|SURF4_HUMAN	1469	30374	Surfeit locus protein 4 OS=Homo sapiens GN=SURF4 PE=1 SV=3	0.893615	0.822959	-0.162274	-0.281108	0.0594167
sp|P43246|MSH2_HUMAN	1575	104677	DNA mismatch repair protein Msh2 OS=Homo sapiens GN=MSH2 PE=1 SV=1	0.931213	0.675521	-0.102816	-0.565927	0.231555
sp|Q8CII2|CD123_MOUSE	117	38792	Cell division cycle protein 123 homolog OS=Mus musculus GN=Cdc123 PE=2 SV=2	1.08547	0.427076	0.118324	-1.22744	0.67288
sp|P09972|ALDOC_HUMAN	2223	39431	Fructose-bisphosphate aldolase C OS=Homo sapiens GN=ALDOC PE=1 SV=2	1.59678	1.73199	0.675167	0.792429	-0.0586309
sp|Q80U72|SCRIB_MOUSE	63	173952	Protein scribble homolog OS=Mus musculus GN=Scrib PE=1 SV=2	0.499039	1.59232	-1.00278	0.671134	-0.836955
sp|P14550|AK1A1_HUMAN	571	36550	Alcohol dehydrogenase [NADP(+)] OS=Homo sapiens GN=AKR1A1 PE=1 SV=3	1.11573	1.30553	0.15799	0.384641	-0.113325
sp|Q14914|PTGR1_HUMAN	44	35847	Prostaglandin reductase 1 OS=Homo sapiens GN=PTGR1 PE=1 SV=2	1.06934	1.17452	0.096727	0.232069	-0.067671
sp|P06745|G6PI_MOUSE	950	62727	Glucose-6-phosphate isomerase OS=Mus musculus GN=Gpi PE=1 SV=4	1.0995	2.01092	0.136843	1.00786	-0.435507
sp|P97386|DNLI3_MOUSE	128	113000	DNA ligase 3 OS=Mus musculus GN=Lig3 PE=1 SV=2	1.20949	0.881196	0.274395	-0.182466	0.22843
sp|Q96ER9|CCD51_HUMAN	47	45783	Coiled-coil domain-containing protein 51 OS=Homo sapiens GN=CCDC51 PE=1 SV=2	0.910522	0.621904	-0.135235	-0.685236	0.275001
sp|Q9JHJ0|TMOD3_MOUSE	115	39478	Tropomodulin-3 OS=Mus musculus GN=Tmod3 PE=1 SV=1	0.650433	1.08853	-0.620528	0.122379	-0.371454
sp|P00505|AATM_HUMAN	697	47487	Aspartate aminotransferase	1.27221	0.932482	0.347336	-0.100852	0.224094
sp|P39748|FEN1_HUMAN	442	42566	Flap endonuclease 1 OS=Homo sapiens GN=FEN1 PE=1 SV=1	1.00866	0.714277	0.0124368	-0.485445	0.248941
sp|Q8N8N7|PTGR2_HUMAN	84	38474	Prostaglandin reductase 2 OS=Homo sapiens GN=PTGR2 PE=1 SV=1	1.2547	1.19421	0.327345	0.25606	0.0356428
sp|Q14137|BOP1_HUMAN	199	83577	Ribosome biogenesis protein BOP1 OS=Homo sapiens GN=BOP1 PE=1 SV=2	1.07693	0.708037	0.106928	-0.498103	0.302516
sp|P49717|MCM4_MOUSE	500	96676	DNA replication licensing factor MCM4 OS=Mus musculus GN=Mcm4 PE=2 SV=1	0.308321	0.920708	-1.6975	-0.119184	-0.789156
sp|P54578|UBP14_HUMAN	152	56033	Ubiquitin carboxyl-terminal hydrolase 14 OS=Homo sapiens GN=USP14 PE=1 SV=3	1.20634	0.884261	0.270637	-0.177457	0.224047
sp|O00754|MA2B1_HUMAN	51	113672	Lysosomal alpha-mannosidase OS=Homo sapiens GN=MAN2B1 PE=1 SV=3	0.613383	1.70661	-0.705139	0.77113	-0.738135
sp|P42208|SEPT2_MOUSE	1223	41499	Septin-2 OS=Mus musculus GN=Sept2 PE=1 SV=2	0.626467	2.04203	-0.674691	1.03	-0.852347
sp|Q9WUV0|ORC5_MOUSE	50	50185	Origin recognition complex subunit 5 OS=Mus musculus GN=Orc5 PE=2 SV=1	1.52177	0.731906	0.605751	-0.45027	0.52801
sp|P18669|PGAM1_HUMAN	1599	28786	Phosphoglycerate mutase 1 OS=Homo sapiens GN=PGAM1 PE=1 SV=2	1.36534	1.54007	0.449263	0.622995	-0.0868659
sp|P15508|SPTB1_MOUSE	689	245098	Spectrin beta chain	0.924551	0.944334	-0.113176	-0.0826308	-0.0152724
sp|P51948|MAT1_HUMAN	60	35800	CDK-activating kinase assembly factor MAT1 OS=Homo sapiens GN=MNAT1 PE=1 SV=1	N/A	N/A	N/A	N/A	N/A
sp|P31751|AKT2_HUMAN	102	55733	RAC-beta serine/threonine-protein kinase OS=Homo sapiens GN=AKT2 PE=1 SV=2	1.86842	1.02379	0.901817	0.0339218	0.433948
sp|P52209|6PGD_HUMAN	2431	53106	6-phosphogluconate dehydrogenase	1.01039	0.967919	0.0149156	-0.0470417	0.0309786
sp|Q9NRH3|TBG2_HUMAN	147	51060	Tubulin gamma-2 chain OS=Homo sapiens GN=TUBG2 PE=1 SV=1	0.871464	0.869402	-0.198487	-0.201905	0.00170889
sp|Q92598|HS105_HUMAN	1534	96804	Heat shock protein 105 kDa OS=Homo sapiens GN=HSPH1 PE=1 SV=1	1.15425	0.764849	0.206956	-0.386752	0.296854
sp|Q9D0M1|KPRA_MOUSE	236	39407	Phosphoribosyl pyrophosphate synthase-associated protein 1 OS=Mus musculus GN=Prpsap1 PE=1 SV=1	0.616325	1.16474	-0.698237	0.220003	-0.45912
sp|P23919|KTHY_HUMAN	97	23804	Thymidylate kinase OS=Homo sapiens GN=DTYMK PE=1 SV=4	0.981717	0.955267	-0.0266204	-0.0660241	0.0197018
sp|Q8NCG7|DGLB_HUMAN	61	73684	Sn1-specific diacylglycerol lipase beta OS=Homo sapiens GN=DAGLB PE=1 SV=2	0.736842	0.840756	-0.440573	-0.25024	-0.0951662
sp|Q9NRV9|HEBP1_HUMAN	45	21084	Heme-binding protein 1 OS=Homo sapiens GN=HEBP1 PE=1 SV=1	1.41267	0.249534	0.498426	-2.00269	1.25056
sp|Q921F2|TADBP_MOUSE	290	44519	TAR DNA-binding protein 43 OS=Mus musculus GN=Tardbp PE=1 SV=1	1.24002	0.530624	0.310365	-0.914239	0.612302
sp|P52432|RPAC1_MOUSE	121	39082	DNA-directed RNA polymerases I and III subunit RPAC1 OS=Mus musculus GN=Polr1c PE=1 SV=3	1.17467	0.840496	0.232262	-0.250688	0.241475
sp|Q07417|ACADS_MOUSE	57	44861	Short-chain specific acyl-CoA dehydrogenase	N/A	N/A	N/A	N/A	N/A
sp|Q3ZCQ8|TIM50_HUMAN	151	39622	Mitochondrial import inner membrane translocase subunit TIM50 OS=Homo sapiens GN=TIMM50 PE=1 SV=2	0.837589	0.99664	-0.255685	-0.00485545	-0.125415
sp|P06730|IF4E_HUMAN	277	25082	Eukaryotic translation initiation factor 4E OS=Homo sapiens GN=EIF4E PE=1 SV=2	1.02	0.922789	0.028565	-0.115927	0.0722459
sp|P28659|CELF1_MOUSE	47	52074	CUGBP Elav-like family member 1 OS=Mus musculus GN=Celf1 PE=1 SV=2	0.945011	0.89195	-0.0815972	-0.164965	0.0416837
sp|P55011|S12A2_HUMAN	68	131364	Solute carrier family 12 member 2 OS=Homo sapiens GN=SLC12A2 PE=1 SV=1	1.06899	1.04482	0.0962457	0.0632511	0.0164973
sp|P19137|LAMA1_MOUSE	5029	337954	Laminin subunit alpha-1 OS=Mus musculus GN=Lama1 PE=1 SV=1	0.745323	3.47013	-0.424062	1.79499	-1.10953
sp|Q8R146|APEH_MOUSE	73	81470	Acylamino-acid-releasing enzyme OS=Mus musculus GN=Apeh PE=2 SV=2	1.7602	0.562066	0.815741	-0.831189	0.823465
sp|Q9BTV5|FSD1_HUMAN	129	55784	Fibronectin type III and SPRY domain-containing protein 1 OS=Homo sapiens GN=FSD1 PE=1 SV=1	0.862322	1.19709	-0.213701	0.259534	-0.236617
sp|Q8BH64|EHD2_MOUSE	162	61136	EH domain-containing protein 2 OS=Mus musculus GN=Ehd2 PE=1 SV=1	0.736251	1.82078	-0.44173	0.864557	-0.653143
sp|Q9UKV3|ACINU_HUMAN	161	151771	Apoptotic chromatin condensation inducer in the nucleus OS=Homo sapiens GN=ACIN1 PE=1 SV=2	1.15093	1.89406	0.202795	0.921482	-0.359344
sp|O43169|CYB5B_HUMAN	752	16322	Cytochrome b5 type B OS=Homo sapiens GN=CYB5B PE=1 SV=2	0.961373	0.84918	-0.0568325	-0.235857	0.0895124
sp|Q9Y4E8|UBP15_HUMAN	155	112348	Ubiquitin carboxyl-terminal hydrolase 15 OS=Homo sapiens GN=USP15 PE=1 SV=3	0.815118	1.07964	-0.29492	0.110545	-0.202732
sp|P84077|ARF1_HUMAN	1269	20684	ADP-ribosylation factor 1 OS=Homo sapiens GN=ARF1 PE=1 SV=2	0.720947	0.784055	-0.472034	-0.350974	-0.0605302
sp|P17987|TCPA_HUMAN	4523	60306	T-complex protein 1 subunit alpha OS=Homo sapiens GN=TCP1 PE=1 SV=1	0.94624	0.88286	-0.0797219	-0.179743	0.0500105
sp|Q9Y5B9|SP16H_HUMAN	1210	119838	FACT complex subunit SPT16 OS=Homo sapiens GN=SUPT16H PE=1 SV=1	1.05038	0.854822	0.0709103	-0.226303	0.148607
sp|Q921I1|TRFE_MOUSE	5230	76674	Serotransferrin OS=Mus musculus GN=Tf PE=1 SV=1	0.51653	1.18475	-0.953077	0.244582	-0.598829
sp|Q6YN16|HSDL2_HUMAN	291	45366	Hydroxysteroid dehydrogenase-like protein 2 OS=Homo sapiens GN=HSDL2 PE=1 SV=1	0.637098	0.91615	-0.650412	-0.126345	-0.262034
sp|P08107|HSP71_HUMAN	4180	70009	Heat shock 70 kDa protein 1A/1B OS=Homo sapiens GN=HSPA1A PE=1 SV=5	1.24969	0.513394	0.321571	-0.961861	0.641716
sp|P05107|ITB2_HUMAN	48	84726	Integrin beta-2 OS=Homo sapiens GN=ITGB2 PE=1 SV=2	0.158205	1.94012	-2.66013	0.956146	-1.80814
sp|Q9H857|NT5D2_HUMAN	80	60680	5'-nucleotidase domain-containing protein 2 OS=Homo sapiens GN=NT5DC2 PE=1 SV=1	1.27863	0.76898	0.3546	-0.378982	0.366791
sp|Q9Y316|MEMO1_HUMAN	250	33711	Protein MEMO1 OS=Homo sapiens GN=MEMO1 PE=1 SV=1	0.582249	0.855858	-0.780292	-0.224557	-0.277868
sp|P32119|PRDX2_HUMAN	445	21878	Peroxiredoxin-2 OS=Homo sapiens GN=PRDX2 PE=1 SV=5	0.805985	0.997132	-0.311175	-0.0041438	-0.153515
sp|P21796|VDAC1_HUMAN	1400	30754	Voltage-dependent anion-selective channel protein 1 OS=Homo sapiens GN=VDAC1 PE=1 SV=2	0.842853	0.929436	-0.246647	-0.105572	-0.0705375
sp|P42128|FOXK1_MOUSE	134	74873	Forkhead box protein K1 OS=Mus musculus GN=Foxk1 PE=1 SV=2	0.611758	1.14428	-0.708967	0.194437	-0.451702
sp|O00442|RTC1_HUMAN	174	39311	RNA 3'-terminal phosphate cyclase OS=Homo sapiens GN=RTCD1 PE=1 SV=1	0.460729	0.821505	-1.11801	-0.283658	-0.417175
sp|P52480|KPYM_MOUSE	5349	57808	Pyruvate kinase isozymes M1/M2 OS=Mus musculus GN=Pkm2 PE=1 SV=4	0.626245	1.63883	-0.675202	0.712669	-0.693936
sp|Q9UI10|EI2BD_HUMAN	43	57521	Translation initiation factor eIF-2B subunit delta OS=Homo sapiens GN=EIF2B4 PE=1 SV=2	N/A	N/A	N/A	N/A	N/A
sp|P34932|HSP74_HUMAN	2269	94271	Heat shock 70 kDa protein 4 OS=Homo sapiens GN=HSPA4 PE=1 SV=4	1.02897	1.01727	0.0411949	0.0247016	0.00824664
sp|Q32P41|TRM5_HUMAN	80	58209	tRNA (guanine(37)-N1)-methyltransferase OS=Homo sapiens GN=TRMT5 PE=1 SV=2	1.61442	1.0204	0.691018	0.0291342	0.330942
sp|P40336|VP26A_MOUSE	127	38090	Vacuolar protein sorting-associated protein 26A OS=Mus musculus GN=Vps26a PE=2 SV=1	0.973425	0.974139	-0.0388582	-0.0377998	-0.000529194
sp|P62253|UB2G1_HUMAN	43	19497	Ubiquitin-conjugating enzyme E2 G1 OS=Homo sapiens GN=UBE2G1 PE=1 SV=3	0.244472	1.23115	-2.03226	0.300009	-1.16614
sp|Q15165|PON2_HUMAN	333	39372	Serum paraoxonase/arylesterase 2 OS=Homo sapiens GN=PON2 PE=1 SV=3	0.809383	1.08954	-0.305105	0.123723	-0.214414
sp|Q9ES97|RTN3_MOUSE	144	103814	Reticulon-3 OS=Mus musculus GN=Rtn3 PE=1 SV=2	0.794601	0.671923	-0.331697	-0.573633	0.120968
sp|O00487|PSDE_HUMAN	581	34555	26S proteasome non-ATPase regulatory subunit 14 OS=Homo sapiens GN=PSMD14 PE=1 SV=1	0.684749	0.829591	-0.546353	-0.269529	-0.138412
sp|O43719|HTSF1_HUMAN	136	85801	HIV Tat-specific factor 1 OS=Homo sapiens GN=HTATSF1 PE=1 SV=1	0.917417	0.463282	-0.12435	-1.11004	0.492844
sp|P25788|PSA3_HUMAN	94	28415	Proteasome subunit alpha type-3 OS=Homo sapiens GN=PSMA3 PE=1 SV=2	1.11977	1.64037	0.163201	0.714024	-0.275411
sp|Q15785|TOM34_HUMAN	204	34538	Mitochondrial import receptor subunit TOM34 OS=Homo sapiens GN=TOMM34 PE=1 SV=2	0.833366	1.43361	-0.262978	0.519652	-0.391315
sp|Q9CQR6|PPP6_MOUSE	146	35136	Serine/threonine-protein phosphatase 6 catalytic subunit OS=Mus musculus GN=Ppp6c PE=2 SV=1	1.15058	0.85045	0.20236	-0.233702	0.218031
sp|P04792|HSPB1_HUMAN	2033	22768	Heat shock protein beta-1 OS=Homo sapiens GN=HSPB1 PE=1 SV=2	0.796457	1.03941	-0.328331	0.0557641	-0.192048
sp|Q9WTX6|CUL1_MOUSE	272	89635	Cullin-1 OS=Mus musculus GN=Cul1 PE=1 SV=1	0.801355	0.898369	-0.319487	-0.15462	-0.0824337
sp|O14976|GAK_HUMAN	193	143100	Cyclin-G-associated kinase OS=Homo sapiens GN=GAK PE=1 SV=2	1.14955	0.714916	0.201075	-0.484155	0.342615
sp|Q13630|FCL_HUMAN	88	35870	GDP-L-fucose synthase OS=Homo sapiens GN=TSTA3 PE=1 SV=1	1.02394	0.902744	0.034124	-0.147612	0.0908678
sp|Q7L2H7|EIF3M_HUMAN	987	42476	Eukaryotic translation initiation factor 3 subunit M OS=Homo sapiens GN=EIF3M PE=1 SV=1	0.870539	0.769031	-0.20002	-0.378887	0.0894334
sp|P00558|PGK1_HUMAN	2588	44586	Phosphoglycerate kinase 1 OS=Homo sapiens GN=PGK1 PE=1 SV=3	2.02244	2.42527	1.0161	1.27814	-0.131023
sp|Q68E01|INT3_HUMAN	626	117994	Integrator complex subunit 3 OS=Homo sapiens GN=INTS3 PE=1 SV=1	1.05205	0.950915	0.0732094	-0.0726123	0.0729109
sp|Q9R111|GUAD_MOUSE	158	50981	Guanine deaminase OS=Mus musculus GN=Gda PE=1 SV=1	0.572279	0.838951	-0.80521	-0.253342	-0.275934
sp|Q13428|TCOF_HUMAN	151	152015	Treacle protein OS=Homo sapiens GN=TCOF1 PE=1 SV=3	0.94457	0.953265	-0.0822704	-0.0690508	-0.0066098
sp|Q9UJX3|APC7_HUMAN	81	66813	Anaphase-promoting complex subunit 7 OS=Homo sapiens GN=ANAPC7 PE=1 SV=4	1.36041	0.658083	0.444038	-0.603658	0.523848
sp|Q6P2Q9|PRP8_HUMAN	2715	273427	Pre-mRNA-processing-splicing factor 8 OS=Homo sapiens GN=PRPF8 PE=1 SV=2	1.00182	0.803513	0.00262705	-0.315606	0.159117
sp|Q14997|PSME4_HUMAN	146	211199	Proteasome activator complex subunit 4 OS=Homo sapiens GN=PSME4 PE=1 SV=2	1.01352	0.675365	0.0193743	-0.566262	0.292818
sp|P11586|C1TC_HUMAN	1531	101495	C-1-tetrahydrofolate synthase	1.00124	0.857497	0.00179033	-0.221796	0.111793
sp|Q9BSD7|NTPCR_HUMAN	107	20700	Cancer-related nucleoside-triphosphatase OS=Homo sapiens GN=NTPCR PE=1 SV=1	0.969008	0.856489	-0.0454188	-0.223493	0.0890373
sp|Q8N201|INT1_HUMAN	50	244143	Integrator complex subunit 1 OS=Homo sapiens GN=INTS1 PE=1 SV=2	N/A	N/A	N/A	N/A	N/A
sp|Q5DU02|UBP22_MOUSE	66	59915	Ubiquitin carboxyl-terminal hydrolase 22 OS=Mus musculus GN=Usp22 PE=2 SV=2	0.565263	1.4973	-0.823005	0.58236	-0.702683
sp|P07910|HNRPC_HUMAN	1805	33650	Heterogeneous nuclear ribonucleoproteins C1/C2 OS=Homo sapiens GN=HNRNPC PE=1 SV=4	1.1364	0.957467	0.184476	-0.0627058	0.123591
sp|P50897|PPT1_HUMAN	109	34171	Palmitoyl-protein thioesterase 1 OS=Homo sapiens GN=PPT1 PE=1 SV=1	2.22664	1.20743	1.15487	0.271942	0.441465
sp|Q7L1Q6|BZW1_HUMAN	909	48013	Basic leucine zipper and W2 domain-containing protein 1 OS=Homo sapiens GN=BZW1 PE=1 SV=1	0.859769	0.645966	-0.217979	-0.63047	0.206245
sp|P45973|CBX5_HUMAN	46	22211	Chromobox protein homolog 5 OS=Homo sapiens GN=CBX5 PE=1 SV=1	0.894187	0.657324	-0.161352	-0.605323	0.221985
sp|Q9NVE7|PANK4_HUMAN	92	85937	Pantothenate kinase 4 OS=Homo sapiens GN=PANK4 PE=1 SV=1	0.859472	0.788151	-0.218478	-0.343457	0.0624895
sp|Q9Y4F1|FARP1_HUMAN	91	118559	FERM	0.830078	1.07438	-0.268682	0.103503	-0.186092
sp|P16045|LEG1_MOUSE	163	14856	Galectin-1 OS=Mus musculus GN=Lgals1 PE=1 SV=3	0.426665	3.28448	-1.22883	1.71566	-1.47224
sp|Q02878|RL6_HUMAN	3265	32708	60S ribosomal protein L6 OS=Homo sapiens GN=RPL6 PE=1 SV=3	1.20869	0.823898	0.273449	-0.279462	0.276456
sp|P16615|AT2A2_HUMAN	1434	114683	Sarcoplasmic/endoplasmic reticulum calcium ATPase 2 OS=Homo sapiens GN=ATP2A2 PE=1 SV=1	0.866641	0.719992	-0.206494	-0.473948	0.133727
sp|Q8VHZ7|IMP4_MOUSE	43	33635	U3 small nucleolar ribonucleoprotein protein IMP4 OS=Mus musculus GN=Imp4 PE=2 SV=1	0.75682	0.925279	-0.401977	-0.11204	-0.144968
sp|P50402|EMD_HUMAN	134	28976	Emerin OS=Homo sapiens GN=EMD PE=1 SV=1	1.16636	0.827159	0.22201	-0.273764	0.247887
sp|Q8WW59|SPRY4_HUMAN	58	23114	SPRY domain-containing protein 4 OS=Homo sapiens GN=SPRYD4 PE=1 SV=2	0.947186	0.398775	-0.078281	-1.32635	0.624036
sp|Q8VEG0|CCD71_MOUSE	41	45981	Coiled-coil domain-containing protein 71 OS=Mus musculus GN=Ccdc71 PE=2 SV=1	1.24565	0.559913	0.316897	-0.836726	0.576811
sp|Q9Y6C9|MTCH2_HUMAN	598	33309	Mitochondrial carrier homolog 2 OS=Homo sapiens GN=MTCH2 PE=1 SV=1	0.904454	1.06204	-0.144882	0.0868429	-0.115862
sp|Q96S66|CLCC1_HUMAN	42	61983	Chloride channel CLIC-like protein 1 OS=Homo sapiens GN=CLCC1 PE=1 SV=1	0.324709	0.565186	-1.62278	-0.823203	-0.399789
sp|Q86W42|THOC6_HUMAN	124	37511	THO complex subunit 6 homolog OS=Homo sapiens GN=THOC6 PE=1 SV=1	0.984479	1.24966	-0.0225672	0.321541	-0.172054
sp|P0C5Y9|H2AB1_HUMAN	189	12690	Histone H2A-Bbd type 1 OS=Homo sapiens GN=H2AFB1 PE=2 SV=1	0.563348	0.454277	-0.827903	-1.13836	0.155226
sp|Q9BYT8|NEUL_HUMAN	172	80600	Neurolysin	1.51495	1.11934	0.599268	0.16265	0.218309
sp|P40938|RFC3_HUMAN	222	40530	Replication factor C subunit 3 OS=Homo sapiens GN=RFC3 PE=1 SV=2	1.02255	1.29152	0.0321687	0.369074	-0.168453
sp|Q96C86|DCPS_HUMAN	256	38585	Scavenger mRNA-decapping enzyme DcpS OS=Homo sapiens GN=DCPS PE=1 SV=2	1.18271	1.2161	0.242095	0.282259	-0.0200821
sp|Q8K2D3|EDC3_MOUSE	65	55922	Enhancer of mRNA-decapping protein 3 OS=Mus musculus GN=Edc3 PE=2 SV=1	1.18333	1.26593	0.242857	0.340198	-0.0486708
sp|P37889|FBLN2_MOUSE	194	131731	Fibulin-2 OS=Mus musculus GN=Fbln2 PE=1 SV=1	0.619658	0.782039	-0.690456	-0.354688	-0.167884
sp|P63038|CH60_MOUSE	9697	60917	60 kDa heat shock protein	N/A	N/A	N/A	N/A	N/A
sp|Q14254|FLOT2_HUMAN	355	47035	Flotillin-2 OS=Homo sapiens GN=FLOT2 PE=1 SV=2	0.891352	1.01797	-0.165932	0.0256945	-0.0958133
sp|Q7L0Y3|MRRP1_HUMAN	196	47317	Mitochondrial ribonuclease P protein 1 OS=Homo sapiens GN=RG9MTD1 PE=1 SV=2	0.842206	0.775662	-0.247755	-0.366499	0.0593722
sp|Q9BUJ2|HNRL1_HUMAN	250	95679	Heterogeneous nuclear ribonucleoprotein U-like protein 1 OS=Homo sapiens GN=HNRNPUL1 PE=1 SV=2	1.25622	0.849967	0.329093	-0.234522	0.281807
sp|P62316|SMD2_HUMAN	654	13518	Small nuclear ribonucleoprotein Sm D2 OS=Homo sapiens GN=SNRPD2 PE=1 SV=1	1.14566	0.913427	0.196184	-0.130639	0.163411
sp|O94915|FRYL_HUMAN	276	339383	Protein furry homolog-like OS=Homo sapiens GN=FRYL PE=1 SV=2	0.725368	0.386321	-0.463215	-1.37213	0.454456
sp|O75638|CTAG2_HUMAN	55	21047	Cancer/testis antigen 2 OS=Homo sapiens GN=CTAG2 PE=2 SV=2	0.332382	0.545268	-1.58908	-0.874962	-0.357061
sp|Q14692|BMS1_HUMAN	43	145716	Ribosome biogenesis protein BMS1 homolog OS=Homo sapiens GN=BMS1 PE=1 SV=1	1.07339	1.22241	0.102174	0.289728	-0.093777
sp|Q8TAT6|NPL4_HUMAN	270	68077	Nuclear protein localization protein 4 homolog OS=Homo sapiens GN=NPLOC4 PE=1 SV=3	1.26544	1.19712	0.339639	0.259568	0.0400353
sp|P07197|NFM_HUMAN	1632	102411	Neurofilament medium polypeptide OS=Homo sapiens GN=NEFM PE=1 SV=3	0.475406	0.447764	-1.07277	-1.15919	0.0432115
sp|Q8VEH3|ARL8A_MOUSE	1019	21376	ADP-ribosylation factor-like protein 8A OS=Mus musculus GN=Arl8a PE=2 SV=1	N/A	N/A	N/A	N/A	N/A
sp|Q5VSL9|FA40A_HUMAN	58	95515	Protein FAM40A OS=Homo sapiens GN=FAM40A PE=1 SV=1	0.675069	1.05479	-0.566894	0.0769514	-0.321923
sp|P52926|HMGA2_HUMAN	111	11825	High mobility group protein HMGI-C OS=Homo sapiens GN=HMGA2 PE=1 SV=1	1.50611	0.560705	0.590831	-0.834686	0.712758
sp|Q9NNW5|WDR6_HUMAN	39	121647	WD repeat-containing protein 6 OS=Homo sapiens GN=WDR6 PE=1 SV=1	1.23564	0.516538	0.305255	-0.953053	0.629154
sp|O00566|MPP10_HUMAN	154	78816	U3 small nucleolar ribonucleoprotein protein MPP10 OS=Homo sapiens GN=MPHOSPH10 PE=1 SV=2	1.00297	0.715781	0.00427692	-0.482409	0.243343
sp|Q9NP72|RAB18_HUMAN	48	22963	Ras-related protein Rab-18 OS=Homo sapiens GN=RAB18 PE=1 SV=1	0.71909	0.773473	-0.475755	-0.370576	-0.0525892
sp|P18615|NELFE_HUMAN	146	43214	Negative elongation factor E OS=Homo sapiens GN=RDBP PE=1 SV=3	0.884686	1.7064	-0.176763	0.770958	-0.47386
sp|P09874|PARP1_HUMAN	1940	113012	Poly [ADP-ribose] polymerase 1 OS=Homo sapiens GN=PARP1 PE=1 SV=4	0.970798	1.01218	-0.0427569	0.0174597	-0.0301083
sp|Q9P0J0|NDUAD_HUMAN	40	16688	NADH dehydrogenase [ubiquinone] 1 alpha subcomplex subunit 13 OS=Homo sapiens GN=NDUFA13 PE=1 SV=3	0.442393	1.67696	-1.1766	0.745849	-0.961225
sp|Q9BY44|EIF2A_HUMAN	125	64949	Eukaryotic translation initiation factor 2A OS=Homo sapiens GN=EIF2A PE=1 SV=3	0.725613	0.695614	-0.462727	-0.523642	0.0304575
sp|O43819|SCO2_HUMAN	58	29791	Protein SCO2 homolog	0.771584	1.00952	-0.374104	0.0136748	-0.193889
sp|P21912|DHSB_HUMAN	286	31609	Succinate dehydrogenase [ubiquinone] iron-sulfur subunit	0.861234	0.917081	-0.215522	-0.124878	-0.0453219
sp|Q6ZRP7|QSOX2_HUMAN	74	77480	Sulfhydryl oxidase 2 OS=Homo sapiens GN=QSOX2 PE=1 SV=3	0.89116	0.830818	-0.166244	-0.267396	0.0505763
sp|P49821|NDUV1_HUMAN	72	50785	NADH dehydrogenase [ubiquinone] flavoprotein 1	0.969055	1.211	-0.0453496	0.276203	-0.160776
sp|O15067|PUR4_HUMAN	457	144643	Phosphoribosylformylglycinamidine synthase OS=Homo sapiens GN=PFAS PE=1 SV=4	0.969486	1.11458	-0.0447087	0.156495	-0.100602
sp|P47914|RL29_HUMAN	53	17741	60S ribosomal protein L29 OS=Homo sapiens GN=RPL29 PE=1 SV=2	1.14804	1.24803	0.199178	0.319649	-0.0602358
sp|O76021|RL1D1_HUMAN	1037	54939	Ribosomal L1 domain-containing protein 1 OS=Homo sapiens GN=RSL1D1 PE=1 SV=3	0.970985	0.794783	-0.0424794	-0.331367	0.144444
sp|P12787|COX5A_MOUSE	94	16091	Cytochrome c oxidase subunit 5A	1.14439	0.618651	0.194574	-0.692803	0.443688
sp|P56182|RRP1_HUMAN	60	52807	Ribosomal RNA processing protein 1 homolog A OS=Homo sapiens GN=RRP1 PE=1 SV=1	0.978995	0.619232	-0.0306267	-0.691449	0.330411
sp|Q93008|USP9X_HUMAN	232	292094	Probable ubiquitin carboxyl-terminal hydrolase FAF-X OS=Homo sapiens GN=USP9X PE=1 SV=3	0.925026	1.10424	-0.112434	0.143058	-0.127746
sp|Q9GZS3|WDR61_HUMAN	448	33560	WD repeat-containing protein 61 OS=Homo sapiens GN=WDR61 PE=1 SV=1	0.880652	0.715938	-0.183356	-0.482093	0.149368
sp|Q7Z3B4|NUP54_HUMAN	103	55401	Nucleoporin p54 OS=Homo sapiens GN=NUP54 PE=1 SV=2	1.1015	0.697635	0.139464	-0.519456	0.32946
sp|Q8C1B7|SEP11_MOUSE	91	49663	Septin-11 OS=Mus musculus GN=Sept11 PE=1 SV=4	1.29436	1.32806	0.372236	0.409324	-0.0185443
sp|P36776|LONM_HUMAN	773	106422	Lon protease homolog	0.923758	0.814751	-0.114414	-0.295569	0.0905778
sp|Q92973|TNPO1_HUMAN	1011	102289	Transportin-1 OS=Homo sapiens GN=TNPO1 PE=1 SV=2	0.89917	0.677239	-0.153335	-0.562263	0.204464
sp|P22307|NLTP_HUMAN	126	58956	Non-specific lipid-transfer protein OS=Homo sapiens GN=SCP2 PE=1 SV=2	1.38024	1.67576	0.464914	0.744817	-0.139952
sp|P31942|HNRH3_HUMAN	870	36903	Heterogeneous nuclear ribonucleoprotein H3 OS=Homo sapiens GN=HNRNPH3 PE=1 SV=2	0.939802	0.852264	-0.0895706	-0.230628	0.0705288
sp|P15531|NDKA_HUMAN	1552	17138	Nucleoside diphosphate kinase A OS=Homo sapiens GN=NME1 PE=1 SV=1	1.94243	1.36973	0.957864	0.453886	0.251989
sp|Q14019|COTL1_HUMAN	228	15935	Coactosin-like protein OS=Homo sapiens GN=COTL1 PE=1 SV=3	1.07353	0.920477	0.102364	-0.119546	0.110955
sp|P12814|ACTN1_HUMAN	1767	102993	Alpha-actinin-1 OS=Homo sapiens GN=ACTN1 PE=1 SV=2	1.39468	1.69683	0.479938	0.762843	-0.141453
sp|Q14103|HNRPD_HUMAN	899	38410	Heterogeneous nuclear ribonucleoprotein D0 OS=Homo sapiens GN=HNRNPD PE=1 SV=1	1.20827	0.716838	0.272943	-0.480281	0.376612
sp|Q9CXU9|EIF1B_MOUSE	89	12816	Eukaryotic translation initiation factor 1b OS=Mus musculus GN=Eif1b PE=2 SV=2	1.09152	1.60145	0.12634	0.679378	-0.276519
sp|P50416|CPT1A_HUMAN	203	88311	Carnitine O-palmitoyltransferase 1	1.07112	1.26252	0.0991151	0.336311	-0.118598
sp|Q8VDS4|RPR1A_MOUSE	276	35679	Regulation of nuclear pre-mRNA domain-containing protein 1A OS=Mus musculus GN=Rprd1a PE=2 SV=1	0.945855	1.11704	-0.0803095	0.159685	-0.119997
sp|Q9D6Y9|GLGB_MOUSE	437	80313	1	1.13273	1.54559	0.1798	0.628161	-0.22418
sp|O35129|PHB2_MOUSE	1065	33276	Prohibitin-2 OS=Mus musculus GN=Phb2 PE=1 SV=1	0.922423	0.709731	-0.116499	-0.494656	0.189078
sp|O43242|PSMD3_HUMAN	812	60939	26S proteasome non-ATPase regulatory subunit 3 OS=Homo sapiens GN=PSMD3 PE=1 SV=2	0.867468	0.788883	-0.205118	-0.342116	0.0684994
sp|Q9D4F8|GCP4_MOUSE	88	76078	Gamma-tubulin complex component 4 OS=Mus musculus GN=Tubgcp4 PE=2 SV=2	N/A	N/A	N/A	N/A	N/A
sp|Q16401|PSMD5_HUMAN	298	56160	26S proteasome non-ATPase regulatory subunit 5 OS=Homo sapiens GN=PSMD5 PE=1 SV=3	0.706579	0.969243	-0.501078	-0.0450702	-0.228004
sp|P62158|CALM_HUMAN	211	16827	Calmodulin OS=Homo sapiens GN=CALM1 PE=1 SV=2	0.758061	0.759371	-0.399615	-0.397124	-0.00124569
sp|Q9NQ88|TIGAR_HUMAN	116	30043	Probable fructose-2	1.08792	0.826072	0.12157	-0.275661	0.198616
sp|Q62000|MIME_MOUSE	207	33991	Mimecan OS=Mus musculus GN=Ogn PE=2 SV=1	0.404033	2.87757	-1.30746	1.52485	-1.41615
sp|P56537|IF6_HUMAN	599	26582	Eukaryotic translation initiation factor 6 OS=Homo sapiens GN=EIF6 PE=1 SV=1	1.25402	0.93155	0.326563	-0.102295	0.214429
sp|Q5SF07|IF2B2_MOUSE	141	65543	Insulin-like growth factor 2 mRNA-binding protein 2 OS=Mus musculus GN=Igf2bp2 PE=1 SV=1	0.936893	0.9879	-0.0940439	-0.0175634	-0.0382403
sp|Q9BSH4|TACO1_HUMAN	102	32457	Translational activator of cytochrome c oxidase 1 OS=Homo sapiens GN=TACO1 PE=1 SV=1	2.83844	0.597994	1.5051	-0.741797	1.12345
sp|A8MXV6|CD15L_HUMAN	43	30081	CMT1A duplicated region transcript 15 protein-like protein OS=Homo sapiens GN=CDRT15L2 PE=2 SV=1	0.552425	1.93638	-0.856148	0.953365	-0.904757
sp|Q92616|GCN1L_HUMAN	2684	292572	Translational activator GCN1 OS=Homo sapiens GN=GCN1L1 PE=1 SV=6	0.847164	0.837348	-0.239287	-0.2561	0.00840666
sp|O60664|PLIN3_HUMAN	437	47046	Perilipin-3 OS=Homo sapiens GN=PLIN3 PE=1 SV=3	1.40629	1.17367	0.491896	0.231031	0.130432
sp|P07196|NFL_HUMAN	805	61479	Neurofilament light polypeptide OS=Homo sapiens GN=NEFL PE=1 SV=3	0.410514	0.379502	-1.2845	-1.39782	0.0566612
sp|P48047|ATPO_HUMAN	1171	23263	ATP synthase subunit O	1.05549	0.870607	0.0779183	-0.199907	0.138912
sp|Q9H7B2|RPF2_HUMAN	125	35560	Ribosome production factor 2 homolog OS=Homo sapiens GN=RPF2 PE=1 SV=2	0.749071	0.824784	-0.416825	-0.277912	-0.0694568
sp|P52630|STAT2_HUMAN	94	97855	Signal transducer and activator of transcription 2 OS=Homo sapiens GN=STAT2 PE=1 SV=1	1.54023	0.701521	0.623147	-0.511442	0.567294
sp|O94913|PCF11_HUMAN	56	172944	Pre-mRNA cleavage complex 2 protein Pcf11 OS=Homo sapiens GN=PCF11 PE=1 SV=3	1.1246	1.14591	0.169407	0.19649	-0.0135419
sp|Q13445|TMED1_HUMAN	65	25190	Transmembrane emp24 domain-containing protein 1 OS=Homo sapiens GN=TMED1 PE=1 SV=1	1.0818	0.651177	0.113436	-0.618879	0.366158
sp|P60983|GMFB_HUMAN	251	16702	Glia maturation factor beta OS=Homo sapiens GN=GMFB PE=1 SV=2	2.59302	1.03496	1.37463	0.049571	0.662531
sp|Q15738|NSDHL_HUMAN	351	41874	Sterol-4-alpha-carboxylate 3-dehydrogenase	1.04499	0.893457	0.0634925	-0.162529	0.113011
sp|O54692|ZW10_MOUSE	47	88006	Centromere/kinetochore protein zw10 homolog OS=Mus musculus GN=Zw10 PE=2 SV=3	1.05746	0.991985	0.0806058	-0.0116095	0.0461076
sp|Q9UN86|G3BP2_HUMAN	231	54088	Ras GTPase-activating protein-binding protein 2 OS=Homo sapiens GN=G3BP2 PE=1 SV=2	0.623526	0.91055	-0.681478	-0.135189	-0.273144
sp|Q9BVK6|TMED9_HUMAN	69	27260	Transmembrane emp24 domain-containing protein 9 OS=Homo sapiens GN=TMED9 PE=1 SV=2	0.674586	0.795911	-0.567926	-0.32932	-0.119303
sp|Q9Y5S2|MRCKB_HUMAN	54	194193	Serine/threonine-protein kinase MRCK beta OS=Homo sapiens GN=CDC42BPB PE=1 SV=2	N/A	N/A	N/A	N/A	N/A
sp|Q9WUP7|UCHL5_MOUSE	106	37593	Ubiquitin carboxyl-terminal hydrolase isozyme L5 OS=Mus musculus GN=Uchl5 PE=2 SV=2	0.71066	0.875963	-0.492768	-0.191058	-0.150855
sp|P04186|CFAB_MOUSE	458	84951	Complement factor B OS=Mus musculus GN=Cfb PE=1 SV=2	0.44809	1.09388	-1.15814	0.129451	-0.643795
sp|Q9NZL4|HPBP1_HUMAN	72	39449	Hsp70-binding protein 1 OS=Homo sapiens GN=HSPBP1 PE=1 SV=1	1.31943	1.31656	0.399921	0.396774	0.00157349
sp|Q7L2E3|DHX30_HUMAN	513	133854	Putative ATP-dependent RNA helicase DHX30 OS=Homo sapiens GN=DHX30 PE=1 SV=1	0.848613	0.989193	-0.236821	-0.0156755	-0.110573
sp|P08559|ODPA_HUMAN	261	43268	Pyruvate dehydrogenase E1 component subunit alpha	1.17328	0.841566	0.230553	-0.248851	0.239702
sp|O43324|MCA3_HUMAN	356	19798	Eukaryotic translation elongation factor 1 epsilon-1 OS=Homo sapiens GN=EEF1E1 PE=1 SV=1	0.776478	0.89591	-0.364983	-0.158574	-0.103205
sp|Q60590|A1AG1_MOUSE	170	23880	Alpha-1-acid glycoprotein 1 OS=Mus musculus GN=Orm1 PE=1 SV=1	0.620474	0.790054	-0.688557	-0.339977	-0.17429
sp|Q9BQ67|GRWD1_HUMAN	346	49388	Glutamate-rich WD repeat-containing protein 1 OS=Homo sapiens GN=GRWD1 PE=1 SV=1	0.745435	0.805224	-0.423846	-0.312539	-0.0556537
sp|Q9Y333|LSM2_HUMAN	146	10828	U6 snRNA-associated Sm-like protein LSm2 OS=Homo sapiens GN=LSM2 PE=1 SV=1	1.27833	1.14079	0.354259	0.190034	0.0821124
sp|P06683|CO9_MOUSE	172	61962	Complement component C9 OS=Mus musculus GN=C9 PE=1 SV=2	0.429165	0.81814	-1.22039	-0.28958	-0.465407
sp|Q6ZXV5|TMTC3_HUMAN	99	103942	Transmembrane and TPR repeat-containing protein 3 OS=Homo sapiens GN=TMTC3 PE=1 SV=2	1.16668	0.95708	0.222413	-0.063288	0.14285
sp|P41240|CSK_HUMAN	94	50672	Tyrosine-protein kinase CSK OS=Homo sapiens GN=CSK PE=1 SV=1	1.60563	1.36189	0.683135	0.445607	0.118764
sp|P26043|RADI_MOUSE	1093	68500	Radixin OS=Mus musculus GN=Rdx PE=1 SV=3	1.3523	1.19441	0.435416	0.256301	0.0895575
sp|Q9DD03|RAB13_MOUSE	247	22756	Ras-related protein Rab-13 OS=Mus musculus GN=Rab13 PE=1 SV=1	1.15458	0.759878	0.207364	-0.39616	0.301762
sp|Q8R180|ERO1A_MOUSE	276	54050	ERO1-like protein alpha OS=Mus musculus GN=Ero1l PE=1 SV=2	0.454103	2.79858	-1.13891	1.4847	-1.3118
sp|Q62420|SH3G2_MOUSE	54	39930	Endophilin-A1 OS=Mus musculus GN=Sh3gl2 PE=1 SV=2	1.43206	0.952431	0.518097	-0.0703131	0.294205
sp|O00629|IMA4_HUMAN	315	57851	Importin subunit alpha-4 OS=Homo sapiens GN=KPNA4 PE=1 SV=1	0.940729	0.757742	-0.0881483	-0.400221	0.156036
sp|P07814|SYEP_HUMAN	1349	170483	Bifunctional glutamate/proline--tRNA ligase OS=Homo sapiens GN=EPRS PE=1 SV=5	0.886247	0.920477	-0.174218	-0.119547	-0.0273359
sp|Q61830|MRC1_MOUSE	46	164874	Macrophage mannose receptor 1 OS=Mus musculus GN=Mrc1 PE=1 SV=2	0.783366	3.62013	-0.352242	1.85604	-1.10414
sp|P11413|G6PD_HUMAN	844	59219	Glucose-6-phosphate 1-dehydrogenase OS=Homo sapiens GN=G6PD PE=1 SV=4	0.782436	0.86188	-0.353955	-0.214442	-0.0697568
sp|O75381|PEX14_HUMAN	139	41212	Peroxisomal membrane protein PEX14 OS=Homo sapiens GN=PEX14 PE=1 SV=1	0.710192	0.752762	-0.493718	-0.409735	-0.0419917
sp|Q14194|DPYL1_HUMAN	411	62145	Dihydropyrimidinase-related protein 1 OS=Homo sapiens GN=CRMP1 PE=1 SV=1	1.38595	0.824585	0.470874	-0.27826	0.374567
sp|Q3LXA3|DHAK_HUMAN	78	58910	Bifunctional ATP-dependent dihydroxyacetone kinase/FAD-AMP lyase (cyclizing) OS=Homo sapiens GN=DAK PE=1 SV=2	1.28048	0.787329	0.356684	-0.344961	0.350822
sp|Q60520|SIN3A_MOUSE	185	144998	Paired amphipathic helix protein Sin3a OS=Mus musculus GN=Sin3a PE=1 SV=3	0.969735	0.713676	-0.044337	-0.486659	0.221161
sp|P23381|SYWC_HUMAN	259	53132	Tryptophan--tRNA ligase	1.41044	1.04076	0.496147	0.0576319	0.219258
sp|P20936|RASA1_HUMAN	85	116329	Ras GTPase-activating protein 1 OS=Homo sapiens GN=RASA1 PE=1 SV=1	0.792287	0.393461	-0.335905	-1.34571	0.504901
sp|Q99447|PCY2_HUMAN	48	43808	Ethanolamine-phosphate cytidylyltransferase OS=Homo sapiens GN=PCYT2 PE=1 SV=1	N/A	N/A	N/A	N/A	N/A
sp|Q99LD4|CSN1_MOUSE	142	53408	COP9 signalosome complex subunit 1 OS=Mus musculus GN=Gps1 PE=1 SV=1	1.00095	0.663782	0.00136899	-0.591219	0.296294
sp|Q07021|C1QBP_HUMAN	807	31343	Complement component 1 Q subcomponent-binding protein	0.84312	0.686702	-0.24619	-0.542243	0.148027
sp|Q04637|IF4G1_HUMAN	962	175382	Eukaryotic translation initiation factor 4 gamma 1 OS=Homo sapiens GN=EIF4G1 PE=1 SV=4	0.937338	0.790712	-0.0933591	-0.338776	0.122709
sp|Q6DVA0|LEMD2_MOUSE	84	57471	LEM domain-containing protein 2 OS=Mus musculus GN=Lemd2 PE=1 SV=1	0.815306	0.67618	-0.294587	-0.564521	0.134967
sp|Q6DD88|ATLA3_HUMAN	140	60503	Atlastin-3 OS=Homo sapiens GN=ATL3 PE=1 SV=1	1.12287	0.755221	0.167194	-0.405028	0.286111
sp|Q15813|TBCE_HUMAN	359	59309	Tubulin-specific chaperone E OS=Homo sapiens GN=TBCE PE=1 SV=1	0.925535	0.724273	-0.111641	-0.465394	0.176876
sp|O75691|UTP20_HUMAN	347	318182	Small subunit processome component 20 homolog OS=Homo sapiens GN=UTP20 PE=1 SV=3	1.19427	0.859983	0.256131	-0.21762	0.236875
sp|P06756|ITAV_HUMAN	233	115964	Integrin alpha-V OS=Homo sapiens GN=ITGAV PE=1 SV=2	0.676348	0.889405	-0.564163	-0.169087	-0.197538
sp|P17480|UBF1_HUMAN	205	89350	Nucleolar transcription factor 1 OS=Homo sapiens GN=UBTF PE=1 SV=1	1.15905	0.871346	0.212936	-0.198682	0.205809
sp|O00170|AIP_HUMAN	133	37612	AH receptor-interacting protein OS=Homo sapiens GN=AIP PE=1 SV=2	0.954334	1.08908	-0.0674338	0.123111	-0.0952723
sp|Q13868|EXOS2_HUMAN	238	32768	Exosome complex component RRP4 OS=Homo sapiens GN=EXOSC2 PE=1 SV=2	1.01785	0.935984	0.0255243	-0.0954444	0.0604844
sp|P28665|MUG1_MOUSE	1258	165193	Murinoglobulin-1 OS=Mus musculus GN=Mug1 PE=1 SV=3	0.425506	1.65444	-1.23275	0.726344	-0.979546
sp|Q9UMX0|UBQL1_HUMAN	86	62479	Ubiquilin-1 OS=Homo sapiens GN=UBQLN1 PE=1 SV=2	1.1727	1.9986	0.229831	0.998989	-0.384579
sp|P20339|RAB5A_HUMAN	572	23644	Ras-related protein Rab-5A OS=Homo sapiens GN=RAB5A PE=1 SV=2	0.98101	0.642687	-0.0276604	-0.637812	0.305076
sp|P51149|RAB7A_HUMAN	731	23475	Ras-related protein Rab-7a OS=Homo sapiens GN=RAB7A PE=1 SV=1	1.09222	0.780618	0.127268	-0.357312	0.24229
sp|P29084|T2EB_HUMAN	93	33023	Transcription initiation factor IIE subunit beta OS=Homo sapiens GN=GTF2E2 PE=1 SV=1	1.08549	0.456236	0.118348	-1.13215	0.625248
sp|Q8TF05|PP4R1_HUMAN	55	106936	Serine/threonine-protein phosphatase 4 regulatory subunit 1 OS=Homo sapiens GN=PPP4R1 PE=1 SV=1	N/A	N/A	N/A	N/A	N/A
sp|P55196|AFAD_HUMAN	79	206676	Afadin OS=Homo sapiens GN=MLLT4 PE=1 SV=3	0.766398	0.81628	-0.383835	-0.292864	-0.0454854
sp|O43290|SNUT1_HUMAN	321	90200	U4/U6.U5 tri-snRNP-associated protein 1 OS=Homo sapiens GN=SART1 PE=1 SV=1	1.18713	0.994378	0.247483	-0.00813306	0.127808
sp|O15347|HMGB3_HUMAN	119	22965	High mobility group protein B3 OS=Homo sapiens GN=HMGB3 PE=1 SV=4	1.99766	1.21358	0.99831	0.279263	0.359524
sp|P82198|BGH3_MOUSE	62	74550	Transforming growth factor-beta-induced protein ig-h3 OS=Mus musculus GN=Tgfbi PE=2 SV=1	0.902303	0.977272	-0.148316	-0.033168	-0.057574
sp|P04083|ANXA1_HUMAN	7556	38690	Annexin A1 OS=Homo sapiens GN=ANXA1 PE=1 SV=2	1.12406	1.52793	0.168713	0.611575	-0.221431
sp|O60287|NPA1P_HUMAN	93	254227	Nucleolar pre-ribosomal-associated protein 1 OS=Homo sapiens GN=URB1 PE=1 SV=4	1.13936	0.639668	0.18822	-0.644606	0.416413
sp|Q9NRL3|STRN4_HUMAN	53	80546	Striatin-4 OS=Homo sapiens GN=STRN4 PE=1 SV=2	N/A	N/A	N/A	N/A	N/A
sp|Q9H3N1|TMX1_HUMAN	133	31771	Thioredoxin-related transmembrane protein 1 OS=Homo sapiens GN=TMX1 PE=1 SV=1	1.05647	0.972131	0.0792483	-0.0407768	0.0600125
sp|O75947|ATP5H_HUMAN	301	18480	ATP synthase subunit d	0.871202	0.685067	-0.198921	-0.545683	0.173381
sp|Q8BK63|KC1A_MOUSE	97	38890	Casein kinase I isoform alpha OS=Mus musculus GN=Csnk1a1 PE=2 SV=2	1.11316	0.861326	0.154658	-0.215369	0.185014
sp|Q9DBT5|AMPD2_MOUSE	50	91965	AMP deaminase 2 OS=Mus musculus GN=Ampd2 PE=1 SV=1	1.06719	0.843804	0.0938234	-0.24502	0.169422
sp|Q8CI59|STEA3_MOUSE	70	54714	Metalloreductase STEAP3 OS=Mus musculus GN=Steap3 PE=1 SV=1	1.23399	1.96239	0.303333	0.972609	-0.334638
sp|P08397|HEM3_HUMAN	179	39306	Porphobilinogen deaminase OS=Homo sapiens GN=HMBS PE=1 SV=2	1.41655	1.00447	0.502383	0.00642965	0.247977
sp|Q8CHG3|GCC2_MOUSE	42	194325	GRIP and coiled-coil domain-containing protein 2 OS=Mus musculus GN=Gcc2 PE=1 SV=2	1.38401	1.3153	0.468859	0.395386	0.0367365
sp|Q8R307|VPS18_MOUSE	76	110149	Vacuolar protein sorting-associated protein 18 homolog OS=Mus musculus GN=Vps18 PE=1 SV=2	0.624371	0.749107	-0.679525	-0.416756	-0.131385
sp|Q5JVF3|PCID2_HUMAN	45	46000	PCI domain-containing protein 2 OS=Homo sapiens GN=PCID2 PE=1 SV=2	0.484645	0.375995	-1.045	-1.41122	0.183108
sp|P60866|RS20_HUMAN	488	13364	40S ribosomal protein S20 OS=Homo sapiens GN=RPS20 PE=1 SV=1	0.968723	0.702535	-0.0458439	-0.509358	0.231757
sp|P08032|SPTA1_MOUSE	489	279693	Spectrin alpha chain	0.808746	0.999644	-0.306242	-0.000513087	-0.152864
sp|Q9DBG7|SRPR_MOUSE	80	69579	Signal recognition particle receptor subunit alpha OS=Mus musculus GN=Srpr PE=1 SV=1	1.02303	1.68635	0.0328445	0.753905	-0.36053
sp|P52701|MSH6_HUMAN	514	152689	DNA mismatch repair protein Msh6 OS=Homo sapiens GN=MSH6 PE=1 SV=2	0.883457	0.652136	-0.178768	-0.616754	0.218993
sp|Q8TBQ9|KISHA_HUMAN	80	8054	Protein kish-A OS=Homo sapiens GN=TMEM167A PE=2 SV=1	0.896802	1.04368	-0.157139	0.061685	-0.109412
sp|P52895|AK1C2_HUMAN	80	36712	Aldo-keto reductase family 1 member C2 OS=Homo sapiens GN=AKR1C2 PE=1 SV=3	0.922668	2.79758	-0.116116	1.48418	-0.800147
sp|O95456|PSMG1_HUMAN	94	32833	Proteasome assembly chaperone 1 OS=Homo sapiens GN=PSMG1 PE=1 SV=1	1.26774	1.00713	0.342256	0.0102438	0.166006
sp|P09382|LEG1_HUMAN	601	14706	Galectin-1 OS=Homo sapiens GN=LGALS1 PE=1 SV=2	0.987336	0.845761	-0.0183875	-0.241677	0.111645
sp|Q96AB3|ISOC2_HUMAN	94	22323	Isochorismatase domain-containing protein 2	N/A	N/A	N/A	N/A	N/A
sp|Q9NWV8|BABA1_HUMAN	44	36537	BRISC and BRCA1-A complex member 1 OS=Homo sapiens GN=BABAM1 PE=1 SV=1	0.953931	0.97903	-0.0680439	-0.0305743	-0.0187348
sp|Q99497|PARK7_HUMAN	875	19878	Protein DJ-1 OS=Homo sapiens GN=PARK7 PE=1 SV=2	1.82243	1.77849	0.86586	0.830657	0.0176016
sp|Q6P5G6|UBXN7_MOUSE	99	52132	UBX domain-containing protein 7 OS=Mus musculus GN=Ubxn7 PE=1 SV=2	1.26436	0.864482	0.338404	-0.210092	0.274248
sp|P00405|COX2_MOUSE	96	25959	Cytochrome c oxidase subunit 2 OS=Mus musculus GN=Mtco2 PE=1 SV=1	0.919323	2.94383	-0.121357	1.55769	-0.839525
sp|P04919|B3AT_MOUSE	752	103070	Band 3 anion transport protein OS=Mus musculus GN=Slc4a1 PE=1 SV=1	0.70918	0.964721	-0.495776	-0.0518167	-0.22198
sp|Q99729|ROAA_HUMAN	398	36202	Heterogeneous nuclear ribonucleoprotein A/B OS=Homo sapiens GN=HNRNPAB PE=1 SV=2	1.05323	0.712849	0.0748147	-0.488332	0.281573
sp|P78358|CTG1B_HUMAN	155	17981	Cancer/testis antigen 1 OS=Homo sapiens GN=CTAG1A PE=1 SV=1	0.764362	1.05594	-0.387672	0.0785218	-0.233097
sp|O60879|DIAP2_HUMAN	38	125490	Protein diaphanous homolog 2 OS=Homo sapiens GN=DIAPH2 PE=1 SV=1	1.88866	0.759437	0.917361	-0.396997	0.657179
sp|Q9UL45|PLDN_HUMAN	153	19731	Pallidin OS=Homo sapiens GN=PLDN PE=1 SV=1	N/A	N/A	N/A	N/A	N/A
sp|P16110|LEG3_MOUSE	188	27498	Galectin-3 OS=Mus musculus GN=Lgals3 PE=1 SV=3	0.753156	2.77574	-0.408979	1.47287	-0.940926
sp|P04066|FUCO_HUMAN	103	53655	Tissue alpha-L-fucosidase OS=Homo sapiens GN=FUCA1 PE=1 SV=4	0.747	1.57994	-0.420821	0.659866	-0.540343
sp|P07724|ALBU_MOUSE	16125	68648	Serum albumin OS=Mus musculus GN=Alb PE=1 SV=3	0.436753	2.02941	-1.19511	1.02106	-1.10809
sp|Q9BSJ2|GCP2_HUMAN	60	102469	Gamma-tubulin complex component 2 OS=Homo sapiens GN=TUBGCP2 PE=1 SV=2	0.723645	2.3228	-0.466646	1.21586	-0.841254
sp|Q9CPR5|RM15_MOUSE	89	33521	39S ribosomal protein L15	0.903416	0.708722	-0.146538	-0.496709	0.175085
sp|P11021|GRP78_HUMAN	4415	72288	78 kDa glucose-regulated protein OS=Homo sapiens GN=HSPA5 PE=1 SV=2	1.05103	0.947657	0.0718102	-0.0775628	0.0746865
sp|P26368|U2AF2_HUMAN	199	53467	Splicing factor U2AF 65 kDa subunit OS=Homo sapiens GN=U2AF2 PE=1 SV=4	0.880369	0.921182	-0.183819	-0.118442	-0.0326888
sp|P49366|DHYS_HUMAN	184	40945	Deoxyhypusine synthase OS=Homo sapiens GN=DHPS PE=1 SV=1	0.785791	1.89173	-0.347783	0.919707	-0.633745
sp|Q8R326|PSPC1_MOUSE	312	58721	Paraspeckle component 1 OS=Mus musculus GN=Pspc1 PE=1 SV=1	0.920863	0.816171	-0.118941	-0.293057	0.0870579
sp|Q6ZQ06|QN1_MOUSE	42	160757	Protein QN1 homolog OS=Mus musculus GN=Kiaa1009 PE=1 SV=2	1.06643	1.55053	0.0927846	0.632758	-0.269986
sp|P19367|HXK1_HUMAN	539	102420	Hexokinase-1 OS=Homo sapiens GN=HK1 PE=1 SV=3	1.01482	1.10831	0.021222	0.148365	-0.0635713
sp|Q8BIQ5|CSTF2_MOUSE	93	61302	Cleavage stimulation factor subunit 2 OS=Mus musculus GN=Cstf2 PE=1 SV=2	1.2386	0.789353	0.30871	-0.341257	0.324984
sp|O08810|U5S1_MOUSE	1754	109291	116 kDa U5 small nuclear ribonucleoprotein component OS=Mus musculus GN=Eftud2 PE=2 SV=1	0.89982	0.813318	-0.152291	-0.298109	0.0729091
sp|O89053|COR1A_MOUSE	194	50957	Coronin-1A OS=Mus musculus GN=Coro1a PE=1 SV=5	0.530569	2.28381	-0.914387	1.19144	-1.05291
sp|Q6PAM1|TXLNA_MOUSE	85	62330	Alpha-taxilin OS=Mus musculus GN=Txlna PE=2 SV=1	0.712406	1.16728	-0.489229	0.223149	-0.356189
sp|Q9NUQ7|UFSP2_HUMAN	162	53227	Ufm1-specific protease 2 OS=Homo sapiens GN=UFSP2 PE=2 SV=3	0.72852	0.699414	-0.456959	-0.515782	0.0294117
sp|P68032|ACTC_HUMAN	4781	41992	Actin	1.23937	1.1746	0.309605	0.232174	0.0387158
sp|Q922F4|TBB6_MOUSE	2896	50058	Tubulin beta-6 chain OS=Mus musculus GN=Tubb6 PE=1 SV=1	0.903585	0.779398	-0.146268	-0.359567	0.10665
sp|Q5BJF2|TMM97_HUMAN	137	20834	Transmembrane protein 97 OS=Homo sapiens GN=TMEM97 PE=1 SV=1	0.806321	1.03867	-0.310574	0.0547433	-0.182659
sp|P40925|MDHC_HUMAN	1272	36403	Malate dehydrogenase	1.70095	1.89554	0.766339	0.922608	-0.0781341
sp|P13473|LAMP2_HUMAN	367	44932	Lysosome-associated membrane glycoprotein 2 OS=Homo sapiens GN=LAMP2 PE=1 SV=2	0.970952	1.06337	-0.0425277	0.0886495	-0.0655886
sp|O60716|CTND1_HUMAN	227	108103	Catenin delta-1 OS=Homo sapiens GN=CTNND1 PE=1 SV=1	1.14219	0.60957	0.191807	-0.714137	0.452972
sp|Q13435|SF3B2_HUMAN	403	100165	Splicing factor 3B subunit 2 OS=Homo sapiens GN=SF3B2 PE=1 SV=2	1.24102	0.837397	0.311525	-0.256015	0.28377
sp|Q9Y4P1|ATG4B_HUMAN	55	44266	Cysteine protease ATG4B OS=Homo sapiens GN=ATG4B PE=1 SV=2	0.598241	0.275569	-0.741201	-1.85952	0.559158
sp|Q96SZ6|CK5P1_HUMAN	44	67646	CDK5 regulatory subunit-associated protein 1 OS=Homo sapiens GN=CDK5RAP1 PE=1 SV=2	1.312	0.885483	0.391763	-0.175463	0.283613
sp|Q9CQZ5|NDUA6_MOUSE	67	15273	NADH dehydrogenase [ubiquinone] 1 alpha subcomplex subunit 6 OS=Mus musculus GN=Ndufa6 PE=1 SV=1	0.813177	1.05131	-0.298359	0.0721869	-0.185273
sp|Q99MQ4|ASPN_MOUSE	94	42545	Asporin OS=Mus musculus GN=Aspn PE=1 SV=1	0.480629	1.51492	-1.057	0.599237	-0.828121
sp|P02469|LAMB1_MOUSE	3422	196961	Laminin subunit beta-1 OS=Mus musculus GN=Lamb1 PE=1 SV=3	0.633565	3.69488	-0.658435	1.88553	-1.27198
sp|Q8N6R0|MTL13_HUMAN	43	78718	Methyltransferase-like protein 13 OS=Homo sapiens GN=METTL13 PE=1 SV=1	1.04356	1.20928	0.0615082	0.274143	-0.106318
sp|Q9UKM9|RALY_HUMAN	92	32444	RNA-binding protein Raly OS=Homo sapiens GN=RALY PE=1 SV=1	1.00243	1.01435	0.0035	0.0205498	-0.00852491
sp|Q9CR84|AT5G1_MOUSE	79	14191	ATP synthase lipid-binding protein	0.97727	0.934058	-0.033171	-0.0984158	0.0326224
sp|Q15370|ELOB_HUMAN	42	13125	Transcription elongation factor B polypeptide 2 OS=Homo sapiens GN=TCEB2 PE=1 SV=1	0.781299	0.788072	-0.356052	-0.3436	-0.00622629
sp|Q9UNS1|TIM_HUMAN	70	138572	Protein timeless homolog OS=Homo sapiens GN=TIMELESS PE=1 SV=2	N/A	N/A	N/A	N/A	N/A
sp|P35980|RL18_MOUSE	69	21631	60S ribosomal protein L18 OS=Mus musculus GN=Rpl18 PE=2 SV=3	0.569124	2.31964	-0.813186	1.2139	-1.01354
sp|P38646|GRP75_HUMAN	6737	73635	Stress-70 protein	1.03613	0.704675	0.0512002	-0.50497	0.278085
sp|Q9NY61|AATF_HUMAN	121	63094	Protein AATF OS=Homo sapiens GN=AATF PE=1 SV=1	1.06548	0.749102	0.0915046	-0.416765	0.254135
sp|P55060|XPO2_HUMAN	3556	110346	Exportin-2 OS=Homo sapiens GN=CSE1L PE=1 SV=3	1.11701	0.9675	0.159647	-0.0476666	0.103657
sp|Q9QXK7|CPSF3_MOUSE	76	77455	Cleavage and polyadenylation specificity factor subunit 3 OS=Mus musculus GN=Cpsf3 PE=1 SV=2	0.98795	0.616519	-0.0174895	-0.697782	0.340146
sp|Q6AI08|HEAT6_HUMAN	95	128699	HEAT repeat-containing protein 6 OS=Homo sapiens GN=HEATR6 PE=1 SV=1	1.26706	1.44194	0.341486	0.528011	-0.0932628
sp|Q9D1J1|NECP2_MOUSE	70	28580	Adaptin ear-binding coat-associated protein 2 OS=Mus musculus GN=Necap2 PE=1 SV=1	0.65966	0.889229	-0.600205	-0.169374	-0.215416
sp|Q9UFC0|LRWD1_HUMAN	171	70816	Leucine-rich repeat and WD repeat-containing protein 1 OS=Homo sapiens GN=LRWD1 PE=1 SV=2	0.901856	0.954889	-0.14903	-0.0665953	-0.0412176
sp|O75489|NDUS3_HUMAN	663	30223	NADH dehydrogenase [ubiquinone] iron-sulfur protein 3	0.935885	0.916286	-0.0955975	-0.126131	0.0152667
sp|Q2L4X1|BZW2_MUSMM	346	48033	Basic leucine zipper and W2 domain-containing protein 2 OS=Mus musculus molossinus GN=Bzw2 PE=2 SV=1	0.922362	0.56776	-0.116595	-0.816648	0.350026
sp|Q8BMF4|ODP2_MOUSE	40	67899	Dihydrolipoyllysine-residue acetyltransferase component of pyruvate dehydrogenase complex	0.838125	0.368668	-0.254762	-1.43961	0.592422
sp|Q9JK38|GNA1_MOUSE	55	20778	Glucosamine 6-phosphate N-acetyltransferase OS=Mus musculus GN=Gnpnat1 PE=2 SV=1	0.770209	1.60517	-0.376679	0.682728	-0.529703
sp|Q3TPX4|EXOC5_MOUSE	73	81686	Exocyst complex component 5 OS=Mus musculus GN=Exoc5 PE=1 SV=2	1.01798	0.84041	0.0257169	-0.250834	0.138276
sp|O00429|DNM1L_HUMAN	2179	81826	Dynamin-1-like protein OS=Homo sapiens GN=DNM1L PE=1 SV=2	0.80263	0.841184	-0.317192	-0.249506	-0.033843
sp|Q9D172|ES1_MOUSE	60	28073	ES1 protein homolog	0.941344	1.59262	-0.0872061	0.6714	-0.379303
sp|Q15417|CNN3_HUMAN	224	36391	Calponin-3 OS=Homo sapiens GN=CNN3 PE=1 SV=1	0.880511	1.3918	-0.183588	0.476953	-0.33027
sp|P46821|MAP1B_HUMAN	422	270468	Microtubule-associated protein 1B OS=Homo sapiens GN=MAP1B PE=1 SV=2	0.866271	0.949175	-0.20711	-0.0752535	-0.0659283
sp|P00813|ADA_HUMAN	47	40739	Adenosine deaminase OS=Homo sapiens GN=ADA PE=1 SV=3	1.19198	1.21384	0.253354	0.279581	-0.0131137
sp|Q9UEE9|CFDP1_HUMAN	56	33573	Craniofacial development protein 1 OS=Homo sapiens GN=CFDP1 PE=1 SV=1	2.55208	4.53459	1.35168	2.18097	-0.414648
sp|P61970|NTF2_HUMAN	197	14469	Nuclear transport factor 2 OS=Homo sapiens GN=NUTF2 PE=1 SV=1	1.62178	1.21148	0.697575	0.276769	0.210403
sp|Q8N6M3|FITM2_HUMAN	57	29835	Fat storage-inducing transmembrane protein 2 OS=Homo sapiens GN=FITM2 PE=2 SV=1	0.179698	1.07365	-2.47635	0.102519	-1.28944
sp|P10912|GHR_HUMAN	48	71454	Growth hormone receptor OS=Homo sapiens GN=GHR PE=1 SV=1	1.47199	0.77853	0.557767	-0.361176	0.459471
sp|P46940|IQGA1_HUMAN	3078	189134	Ras GTPase-activating-like protein IQGAP1 OS=Homo sapiens GN=IQGAP1 PE=1 SV=1	1.06909	1.06425	0.0963862	0.0898415	0.00327234
sp|P16435|NCPR_HUMAN	1794	76641	NADPH--cytochrome P450 reductase OS=Homo sapiens GN=POR PE=1 SV=2	0.824517	0.905827	-0.278378	-0.142692	-0.0678433
sp|Q16854|DGUOK_HUMAN	53	32036	Deoxyguanosine kinase	0.859594	1.03779	-0.218273	0.0535098	-0.135891
sp|P78417|GSTO1_HUMAN	291	27548	Glutathione S-transferase omega-1 OS=Homo sapiens GN=GSTO1 PE=1 SV=2	1.59288	1.6117	0.671633	0.688586	-0.00847649
sp|P49590|SYHM_HUMAN	78	56852	Probable histidine--tRNA ligase	N/A	N/A	N/A	N/A	N/A
sp|O00291|HIP1_HUMAN	47	116148	Huntingtin-interacting protein 1 OS=Homo sapiens GN=HIP1 PE=1 SV=5	N/A	N/A	N/A	N/A	N/A
sp|Q6DID3|SCAF8_MOUSE	41	139486	Protein SCAF8 OS=Mus musculus GN=Scaf8 PE=1 SV=1	1.47617	0.808405	0.561863	-0.30685	0.434356
sp|Q6P9B6|K1609_HUMAN	104	50961	TLD domain-containing protein KIAA1609 OS=Homo sapiens GN=KIAA1609 PE=1 SV=2	1.01136	0.559066	0.0162894	-0.838909	0.427599
sp|P07361|A1AG2_MOUSE	105	23828	Alpha-1-acid glycoprotein 2 OS=Mus musculus GN=Orm2 PE=1 SV=1	1.07734	0.625127	0.107469	-0.677779	0.392624
sp|Q8TBF2|PGFS_HUMAN	162	21209	Prostamide/prostaglandin F synthase OS=Homo sapiens GN=FAM213B PE=2 SV=1	0.567671	0.685888	-0.816872	-0.543955	-0.136459
sp|P08238|HS90B_HUMAN	13306	83212	Heat shock protein HSP 90-beta OS=Homo sapiens GN=HSP90AB1 PE=1 SV=4	0.943746	0.85989	-0.0835288	-0.217777	0.0671239
sp|P46776|RL27A_HUMAN	393	16551	60S ribosomal protein L27a OS=Homo sapiens GN=RPL27A PE=1 SV=2	1.06374	0.802445	0.0891509	-0.317526	0.203338
sp|Q9HCU5|PREB_HUMAN	66	45440	Prolactin regulatory element-binding protein OS=Homo sapiens GN=PREB PE=1 SV=2	0.681907	0.73808	-0.552352	-0.43815	-0.057101
sp|O75874|IDHC_HUMAN	236	46630	Isocitrate dehydrogenase [NADP] cytoplasmic OS=Homo sapiens GN=IDH1 PE=1 SV=2	3.35546	2.73002	1.74651	1.44891	0.148798
sp|Q5T9A4|ATD3B_HUMAN	797	72527	ATPase family AAA domain-containing protein 3B OS=Homo sapiens GN=ATAD3B PE=1 SV=1	0.624151	0.550353	-0.680032	-0.86157	0.0907686
sp|P09601|HMOX1_HUMAN	642	32798	Heme oxygenase 1 OS=Homo sapiens GN=HMOX1 PE=1 SV=1	1.06818	2.52638	0.0951508	1.33707	-0.620961
sp|Q76MZ3|2AAA_MOUSE	1532	65281	Serine/threonine-protein phosphatase 2A 65 kDa regulatory subunit A alpha isoform OS=Mus musculus GN=Ppp2r1a PE=1 SV=3	0.968813	0.819436	-0.0457099	-0.287297	0.120794
sp|P21180|CO2_MOUSE	75	84687	Complement C2 OS=Mus musculus GN=C2 PE=2 SV=2	0.311702	0.712102	-1.68176	-0.489845	-0.595957
sp|P00390|GSHR_HUMAN	680	56221	Glutathione reductase	1.01708	1.53316	0.0244361	0.616507	-0.296035
sp|Q08623|HDHD1_HUMAN	60	25233	Pseudouridine-5'-monophosphatase OS=Homo sapiens GN=HDHD1 PE=1 SV=3	0.785902	1.42292	-0.347579	0.508858	-0.428219
sp|Q08379|GOGA2_HUMAN	55	113017	Golgin subfamily A member 2 OS=Homo sapiens GN=GOLGA2 PE=1 SV=3	0.724333	1.05574	-0.465276	0.0782505	-0.271763
sp|P34059|GALNS_HUMAN	47	57989	N-acetylgalactosamine-6-sulfatase OS=Homo sapiens GN=GALNS PE=1 SV=1	0.671369	1.3994	-0.574822	0.484805	-0.529814
sp|P68104|EF1A1_HUMAN	7889	50109	Elongation factor 1-alpha 1 OS=Homo sapiens GN=EEF1A1 PE=1 SV=1	0.894381	0.52259	-0.161039	-0.93625	0.387605
sp|Q5XG71|UTP20_MOUSE	43	317542	Small subunit processome component 20 homolog OS=Mus musculus GN=Utp20 PE=2 SV=2	N/A	N/A	N/A	N/A	N/A
sp|Q8CGZ0|CHERP_MOUSE	217	106102	Calcium homeostasis endoplasmic reticulum protein OS=Mus musculus GN=Cherp PE=1 SV=1	0.79578	0.737024	-0.329559	-0.440217	0.0553289
sp|Q8BHN1|TXLNG_MOUSE	167	60271	Gamma-taxilin OS=Mus musculus GN=Txlng PE=1 SV=1	0.937259	0.839665	-0.0934799	-0.252115	0.0793176
sp|Q9D6K5|SYJ2B_MOUSE	61	15805	Synaptojanin-2-binding protein OS=Mus musculus GN=Synj2bp PE=1 SV=1	0.803837	0.809224	-0.315025	-0.30539	-0.00481764
sp|Q96GQ7|DDX27_HUMAN	54	89779	Probable ATP-dependent RNA helicase DDX27 OS=Homo sapiens GN=DDX27 PE=1 SV=2	1.46923	3.88144	0.555063	1.95659	-0.700765
sp|Q15477|SKIV2_HUMAN	149	137668	Helicase SKI2W OS=Homo sapiens GN=SKIV2L PE=1 SV=3	0.717835	0.373312	-0.478277	-1.42155	0.471634
sp|P36405|ARL3_HUMAN	370	20443	ADP-ribosylation factor-like protein 3 OS=Homo sapiens GN=ARL3 PE=1 SV=2	0.988003	0.795703	-0.0174125	-0.329698	0.156143
sp|Q96KG9|NTKL_HUMAN	64	89575	N-terminal kinase-like protein OS=Homo sapiens GN=SCYL1 PE=1 SV=1	1.04977	0.897018	0.0700777	-0.156791	0.113434
sp|P63244|GBLP_HUMAN	1549	35055	Guanine nucleotide-binding protein subunit beta-2-like 1 OS=Homo sapiens GN=GNB2L1 PE=1 SV=3	0.909346	0.783569	-0.137099	-0.351867	0.107384
sp|A8MWD9|RUXGL_HUMAN	297	8538	Small nuclear ribonucleoprotein G-like protein OS=Homo sapiens PE=3 SV=2	1.01551	0.6729	0.0222019	-0.571536	0.296869
sp|Q01082|SPTB2_HUMAN	1940	274439	Spectrin beta chain	1.08407	1.48278	0.116452	0.568304	-0.225926
sp|Q03135|CAV1_HUMAN	237	20458	Caveolin-1 OS=Homo sapiens GN=CAV1 PE=1 SV=4	0.890107	1.79016	-0.167949	0.840091	-0.50402
sp|O00203|AP3B1_HUMAN	81	121244	AP-3 complex subunit beta-1 OS=Homo sapiens GN=AP3B1 PE=1 SV=3	0.850383	1.09045	-0.233815	0.124921	-0.179368
sp|P0C0S8|H2A1_HUMAN	2265	14083	Histone H2A type 1 OS=Homo sapiens GN=HIST1H2AG PE=1 SV=2	N/A	N/A	N/A	N/A	N/A
sp|Q8K327|CHAP1_MOUSE	60	87506	Chromosome alignment-maintaining phosphoprotein 1 OS=Mus musculus GN=Champ1 PE=1 SV=1	0.363918	2.0317	-1.45831	1.02269	-1.2405
sp|Q3TRM4|PLPL6_MOUSE	289	149443	Neuropathy target esterase OS=Mus musculus GN=Pnpla6 PE=2 SV=2	1.11238	1.12711	0.153656	0.172628	-0.00948629
sp|Q9WV03|FA50A_MOUSE	43	40227	Protein FAM50A OS=Mus musculus GN=Fam50a PE=2 SV=1	1.50015	1.84238	0.585107	0.881571	-0.148232
sp|Q9H9T3|ELP3_HUMAN	149	62219	Elongator complex protein 3 OS=Homo sapiens GN=ELP3 PE=1 SV=2	0.761828	0.852121	-0.392463	-0.230871	-0.0807964
sp|A6NHL2|TBAL3_HUMAN	796	49877	Tubulin alpha chain-like 3 OS=Homo sapiens GN=TUBAL3 PE=1 SV=2	0.954086	0.780057	-0.067808	-0.358349	0.145271
sp|Q14204|DYHC1_HUMAN	8033	532072	Cytoplasmic dynein 1 heavy chain 1 OS=Homo sapiens GN=DYNC1H1 PE=1 SV=5	0.920621	0.84031	-0.119321	-0.251007	0.0658431
sp|O43823|AKAP8_HUMAN	443	76061	A-kinase anchor protein 8 OS=Homo sapiens GN=AKAP8 PE=1 SV=1	N/A	N/A	N/A	N/A	N/A
sp|Q8NBQ5|DHB11_HUMAN	701	32915	Estradiol 17-beta-dehydrogenase 11 OS=Homo sapiens GN=HSD17B11 PE=1 SV=3	0.546806	0.62037	-0.8709	-0.6888	-0.09105
sp|O70423|AOC3_MOUSE	46	84480	Membrane primary amine oxidase OS=Mus musculus GN=Aoc3 PE=2 SV=3	N/A	N/A	N/A	N/A	N/A
sp|Q9NY93|DDX56_HUMAN	60	61551	Probable ATP-dependent RNA helicase DDX56 OS=Homo sapiens GN=DDX56 PE=1 SV=1	N/A	N/A	N/A	N/A	N/A
sp|Q00688|FKBP3_HUMAN	107	25161	Peptidyl-prolyl cis-trans isomerase FKBP3 OS=Homo sapiens GN=FKBP3 PE=1 SV=1	1.80451	1.45357	0.851605	0.5396	0.156003
sp|Q5EB52|MEST_HUMAN	53	38806	Mesoderm-specific transcript homolog protein OS=Homo sapiens GN=MEST PE=2 SV=2	N/A	N/A	N/A	N/A	N/A
sp|Q8NI36|WDR36_HUMAN	87	105255	WD repeat-containing protein 36 OS=Homo sapiens GN=WDR36 PE=1 SV=1	0.784658	0.909093	-0.349864	-0.1375	-0.106182
sp|Q5BKZ1|ZN326_HUMAN	169	65613	Zinc finger protein 326 OS=Homo sapiens GN=ZNF326 PE=1 SV=2	0.97681	0.821195	-0.0338505	-0.284204	0.125177
sp|P09429|HMGB1_HUMAN	894	24878	High mobility group protein B1 OS=Homo sapiens GN=HMGB1 PE=1 SV=3	1.37507	0.987669	0.459508	-0.0178999	0.238704
sp|Q08093|CNN2_MOUSE	190	33134	Calponin-2 OS=Mus musculus GN=Cnn2 PE=2 SV=1	0.866011	1.03253	-0.207543	0.046183	-0.126863
sp|Q9Y263|PLAP_HUMAN	84	87101	Phospholipase A-2-activating protein OS=Homo sapiens GN=PLAA PE=1 SV=2	0.937192	0.914192	-0.0935834	-0.12943	0.0179235
sp|Q9Y4W2|LAS1L_HUMAN	53	83013	Ribosomal biogenesis protein LAS1L OS=Homo sapiens GN=LAS1L PE=1 SV=2	1.31861	1.04327	0.399013	0.0611062	0.168953
sp|Q5XJY5|COPD_MOUSE	425	57193	Coatomer subunit delta OS=Mus musculus GN=Arcn1 PE=2 SV=2	0.899148	1.0542	-0.153369	0.0761494	-0.114759
sp|Q9JJK2|LANC2_MOUSE	45	50745	LanC-like protein 2 OS=Mus musculus GN=Lancl2 PE=1 SV=1	0.61332	0.846545	-0.705287	-0.240341	-0.232473
sp|P12277|KCRB_HUMAN	2183	42617	Creatine kinase B-type OS=Homo sapiens GN=CKB PE=1 SV=1	1.8737	0.972368	0.905892	-0.0404258	0.473159
sp|Q7KZF4|SND1_HUMAN	1961	101934	Staphylococcal nuclease domain-containing protein 1 OS=Homo sapiens GN=SND1 PE=1 SV=1	0.90116	0.860686	-0.150146	-0.216441	0.0331476
sp|Q9Y4C8|RBM19_HUMAN	160	107265	Probable RNA-binding protein 19 OS=Homo sapiens GN=RBM19 PE=1 SV=3	0.446701	1.27742	-1.16262	0.353235	-0.757927
sp|Q69YN4|VIR_HUMAN	260	201898	Protein virilizer homolog OS=Homo sapiens GN=KIAA1429 PE=1 SV=2	1.10719	0.897393	0.146906	-0.156188	0.151547
sp|Q9Z2N8|ACL6A_MOUSE	255	47417	Actin-like protein 6A OS=Mus musculus GN=Actl6a PE=1 SV=2	0.879523	0.96783	-0.185207	-0.0471738	-0.0690164
sp|O94925|GLSK_HUMAN	338	73414	Glutaminase kidney isoform	0.926899	0.973209	-0.109515	-0.0391781	-0.0351687
sp|O70194|EIF3D_MOUSE	513	63948	Eukaryotic translation initiation factor 3 subunit D OS=Mus musculus GN=Eif3d PE=1 SV=2	0.858902	0.827871	-0.219434	-0.272523	0.0265442
sp|Q8K389|CK5P2_MOUSE	41	205817	CDK5 regulatory subunit-associated protein 2 OS=Mus musculus GN=Cdk5rap2 PE=1 SV=3	0.912297	1.12339	-0.132425	0.167856	-0.15014
sp|Q68EM7|RHG17_HUMAN	114	95377	Rho GTPase-activating protein 17 OS=Homo sapiens GN=ARHGAP17 PE=1 SV=1	1.57411	0.223469	0.65454	-2.16185	1.4082
sp|Q9Y6K0|CEPT1_HUMAN	44	46523	Choline/ethanolaminephosphotransferase 1 OS=Homo sapiens GN=CEPT1 PE=1 SV=1	N/A	N/A	N/A	N/A	N/A
sp|Q9JLV5|CUL3_MOUSE	43	88891	Cullin-3 OS=Mus musculus GN=Cul3 PE=1 SV=1	0.801204	1.45859	-0.319759	0.54457	-0.432164
sp|O75352|MPU1_HUMAN	36	26620	Mannose-P-dolichol utilization defect 1 protein OS=Homo sapiens GN=MPDU1 PE=1 SV=2	1.0034	0.424986	0.00489257	-1.23451	0.619703
sp|P31939|PUR9_HUMAN	2417	64575	Bifunctional purine biosynthesis protein PURH OS=Homo sapiens GN=ATIC PE=1 SV=3	1.03624	0.814187	0.0513638	-0.296568	0.173966
sp|P01029|CO4B_MOUSE	1112	192794	Complement C4-B OS=Mus musculus GN=C4b PE=1 SV=3	0.577513	0.975721	-0.792075	-0.0354596	-0.378308
sp|Q14739|LBR_HUMAN	53	70658	Lamin-B receptor OS=Homo sapiens GN=LBR PE=1 SV=2	1.17932	0.629419	0.237955	-0.667907	0.452931
sp|Q9NX58|LYAR_HUMAN	569	43588	Cell growth-regulating nucleolar protein OS=Homo sapiens GN=LYAR PE=1 SV=2	1.10707	0.781197	0.14675	-0.356242	0.251496
sp|Q9NZL9|MAT2B_HUMAN	92	37528	Methionine adenosyltransferase 2 subunit beta OS=Homo sapiens GN=MAT2B PE=1 SV=1	1.01197	0.811317	0.0171658	-0.301662	0.159414
sp|P52788|SPSY_HUMAN	82	41242	Spermine synthase OS=Homo sapiens GN=SMS PE=1 SV=2	0.999942	1.15966	-8.30748e-05	0.213706	-0.106895
sp|Q96MU7|YTDC1_HUMAN	44	84649	YTH domain-containing protein 1 OS=Homo sapiens GN=YTHDC1 PE=1 SV=3	0.824243	1.15655	-0.278859	0.209829	-0.244344
sp|Q9Y3B3|TMED7_HUMAN	62	25156	Transmembrane emp24 domain-containing protein 7 OS=Homo sapiens GN=TMED7 PE=1 SV=2	0.535908	0.818335	-0.899944	-0.289236	-0.305354
sp|Q9EP72|CO024_MOUSE	50	26293	UPF0480 protein C15orf24 homolog OS=Mus musculus GN=ORF3 PE=2 SV=1	1.17837	0.686669	0.236786	-0.542314	0.38955
sp|Q9NZJ7|MTCH1_HUMAN	157	41517	Mitochondrial carrier homolog 1 OS=Homo sapiens GN=MTCH1 PE=1 SV=1	N/A	N/A	N/A	N/A	N/A
sp|A1L0T0|ILVBL_HUMAN	476	67825	Acetolactate synthase-like protein OS=Homo sapiens GN=ILVBL PE=1 SV=2	1.1326	0.703942	0.179636	-0.506471	0.343054
sp|P29788|VTNC_MOUSE	1218	54814	Vitronectin OS=Mus musculus GN=Vtn PE=1 SV=2	0.841983	1.28399	-0.248137	0.360636	-0.304386
sp|P10606|COX5B_HUMAN	82	13687	Cytochrome c oxidase subunit 5B	1.11624	0.836057	0.158646	-0.258327	0.208487
sp|P21981|TGM2_MOUSE	123	77012	Protein-glutamine gamma-glutamyltransferase 2 OS=Mus musculus GN=Tgm2 PE=1 SV=4	0.563503	1.56129	-0.827506	0.642739	-0.735123
sp|P31948|STIP1_HUMAN	920	62599	Stress-induced-phosphoprotein 1 OS=Homo sapiens GN=STIP1 PE=1 SV=1	1.03123	0.669483	0.0443667	-0.57888	0.311624
sp|Q12792|TWF1_HUMAN	303	40258	Twinfilin-1 OS=Homo sapiens GN=TWF1 PE=1 SV=3	1.17007	0.961917	0.226594	-0.0560163	0.141305
sp|P82675|RT05_HUMAN	65	47976	28S ribosomal protein S5	1.68305	0.861557	0.75108	-0.214981	0.48303
sp|Q14697|GANAB_HUMAN	5029	106807	Neutral alpha-glucosidase AB OS=Homo sapiens GN=GANAB PE=1 SV=3	1.02974	0.896831	0.0422785	-0.157092	0.0996851
sp|Q9H0D6|XRN2_HUMAN	227	108513	5'-3' exoribonuclease 2 OS=Homo sapiens GN=XRN2 PE=1 SV=1	2.01336	0.962546	1.00961	-0.0550734	0.532339
sp|Q9H9B4|SFXN1_HUMAN	915	35596	Sideroflexin-1 OS=Homo sapiens GN=SFXN1 PE=1 SV=4	0.751573	0.982385	-0.412016	-0.025639	-0.193188
sp|Q8NFF5|FAD1_HUMAN	215	65224	FAD synthase OS=Homo sapiens GN=FLAD1 PE=1 SV=1	1.2911	0.657836	0.368605	-0.604201	0.486403
sp|P10605|CATB_MOUSE	242	37256	Cathepsin B OS=Mus musculus GN=Ctsb PE=1 SV=2	0.674702	2.67529	-0.567678	1.4197	-0.993687
sp|Q6ZWV3|RL10_MOUSE	540	24588	60S ribosomal protein L10 OS=Mus musculus GN=Rpl10 PE=2 SV=3	0.93144	1.06409	-0.102465	0.0896196	-0.0960421
sp|Q9NRG9|AAAS_HUMAN	81	59536	Aladin OS=Homo sapiens GN=AAAS PE=1 SV=1	N/A	N/A	N/A	N/A	N/A
sp|Q53FA7|QORX_HUMAN	47	35514	Quinone oxidoreductase PIG3 OS=Homo sapiens GN=TP53I3 PE=1 SV=2	1.62771	2.12336	0.702844	1.08635	-0.191752
sp|O75521|ECI2_HUMAN	179	43557	Enoyl-CoA delta isomerase 2	0.834642	0.905186	-0.26077	-0.143714	-0.0585281
sp|P30041|PRDX6_HUMAN	1782	25019	Peroxiredoxin-6 OS=Homo sapiens GN=PRDX6 PE=1 SV=3	1.1415	1.25843	0.190925	0.331622	-0.0703482
sp|P27824|CALX_HUMAN	2054	67526	Calnexin OS=Homo sapiens GN=CANX PE=1 SV=2	0.707524	0.720823	-0.499149	-0.472284	-0.0134327
sp|Q9BR76|COR1B_HUMAN	42	54200	Coronin-1B OS=Homo sapiens GN=CORO1B PE=1 SV=1	N/A	N/A	N/A	N/A	N/A
sp|Q01813|K6PP_HUMAN	1661	85542	6-phosphofructokinase type C OS=Homo sapiens GN=PFKP PE=1 SV=2	0.983589	1.29887	-0.0238729	0.37726	-0.200567
sp|Q05682|CALD1_HUMAN	61	93175	Caldesmon OS=Homo sapiens GN=CALD1 PE=1 SV=3	0.983226	2.26328	-0.0244053	1.17841	-0.601409
sp|P53994|RAB2A_MOUSE	442	23533	Ras-related protein Rab-2A OS=Mus musculus GN=Rab2a PE=1 SV=1	0.882101	1.09624	-0.180984	0.132566	-0.156775
sp|Q15388|TOM20_HUMAN	292	16288	Mitochondrial import receptor subunit TOM20 homolog OS=Homo sapiens GN=TOMM20 PE=1 SV=1	1.02083	0.499591	0.0297493	-1.00118	0.515464
sp|Q8R367|RERG_MOUSE	43	22566	Ras-related and estrogen-regulated growth inhibitor OS=Mus musculus GN=Rerg PE=2 SV=1	1.06846	0.696489	0.0955272	-0.521828	0.308678
sp|P55884|EIF3B_HUMAN	1133	92424	Eukaryotic translation initiation factor 3 subunit B OS=Homo sapiens GN=EIF3B PE=1 SV=3	1.09951	0.677645	0.136865	-0.561398	0.349131
sp|Q92499|DDX1_HUMAN	1032	82380	ATP-dependent RNA helicase DDX1 OS=Homo sapiens GN=DDX1 PE=1 SV=2	1.16393	0.809916	0.219011	-0.304156	0.261584
sp|P53004|BIEA_HUMAN	59	33407	Biliverdin reductase A OS=Homo sapiens GN=BLVRA PE=1 SV=2	0.58802	1.4865	-0.766064	0.571918	-0.668991
sp|Q9R0Q3|TMED2_MOUSE	365	22690	Transmembrane emp24 domain-containing protein 2 OS=Mus musculus GN=Tmed2 PE=1 SV=1	0.773488	0.804837	-0.37055	-0.313232	-0.0286589
sp|Q86VM9|ZCH18_HUMAN	43	106316	Zinc finger CCCH domain-containing protein 18 OS=Homo sapiens GN=ZC3H18 PE=1 SV=2	1.23991	1.02837	0.310237	0.0403612	0.134938
sp|Q02790|FKBP4_HUMAN	1586	51772	Peptidyl-prolyl cis-trans isomerase FKBP4 OS=Homo sapiens GN=FKBP4 PE=1 SV=3	0.663404	0.85642	-0.59204	-0.22361	-0.184215
sp|P97290|IC1_MOUSE	814	55549	Plasma protease C1 inhibitor OS=Mus musculus GN=Serping1 PE=1 SV=3	0.394026	0.848728	-1.34364	-0.236626	-0.553505
sp|Q8CCK0|H2AW_MOUSE	687	40067	Core histone macro-H2A.2 OS=Mus musculus GN=H2afy2 PE=1 SV=3	0.842965	1.02067	-0.246455	0.0295112	-0.137983
sp|P18077|RL35A_HUMAN	56	12530	60S ribosomal protein L35a OS=Homo sapiens GN=RPL35A PE=1 SV=2	1.26818	0.887488	0.342754	-0.172201	0.257477
sp|Q6UX04|CWC27_HUMAN	92	53814	Peptidyl-prolyl cis-trans isomerase CWC27 homolog OS=Homo sapiens GN=CWC27 PE=1 SV=1	0.899959	0.748781	-0.152069	-0.417385	0.132658
sp|Q96GA7|SDSL_HUMAN	106	34652	Serine dehydratase-like OS=Homo sapiens GN=SDSL PE=1 SV=1	N/A	N/A	N/A	N/A	N/A
sp|Q80X19|COEA1_MOUSE	134	192892	Collagen alpha-1(XIV) chain OS=Mus musculus GN=Col14a1 PE=2 SV=2	0.299432	4.48889	-1.7397	2.16636	-1.95303
sp|P04075|ALDOA_HUMAN	3775	39395	Fructose-bisphosphate aldolase A OS=Homo sapiens GN=ALDOA PE=1 SV=2	1.93144	2.33414	0.949676	1.22289	-0.136609
sp|P62333|PRS10_HUMAN	1092	44145	26S protease regulatory subunit 10B OS=Homo sapiens GN=PSMC6 PE=1 SV=1	1.00634	0.84266	0.0091137	-0.246977	0.128045
sp|Q8VHE0|SEC63_MOUSE	62	87815	Translocation protein SEC63 homolog OS=Mus musculus GN=Sec63 PE=1 SV=4	1.31552	1.02782	0.395629	0.0395928	0.178018
sp|Q13610|PWP1_HUMAN	142	55793	Periodic tryptophan protein 1 homolog OS=Homo sapiens GN=PWP1 PE=1 SV=1	0.587634	0.668078	-0.76701	-0.581911	-0.0925496
sp|Q9BT22|ALG1_HUMAN	72	52484	Chitobiosyldiphosphodolichol beta-mannosyltransferase OS=Homo sapiens GN=ALG1 PE=1 SV=2	1.21674	0.712525	0.283019	-0.488987	0.386003
sp|P84243|H33_HUMAN	285	15318	Histone H3.3 OS=Homo sapiens GN=H3F3A PE=1 SV=2	1.24434	1.03028	0.315381	0.0430306	0.136175
sp|Q9HA64|KT3K_HUMAN	145	34390	Ketosamine-3-kinase OS=Homo sapiens GN=FN3KRP PE=1 SV=2	0.940715	1.27202	-0.08817	0.347122	-0.217646
sp|O43592|XPOT_HUMAN	133	109893	Exportin-T OS=Homo sapiens GN=XPOT PE=1 SV=2	0.946861	0.859953	-0.0787747	-0.217671	0.0694481
[truncated: 664 more rows]

## Sheet: S5-2
Table S5-2: The protein abundance ratios C2/C1 and T2/T1 of proteins identified in the large-scale experiment by using normalization method 1.
Note:	The protein abundance ratios shown are normalized protein abundance ratios.
				Protein abundance ratio
				C2/C1	T2/T1
Accession	Protein score	Protein mass	Description	115/114	117/116
sp|P21399|ACOC_HUMAN	195	98337	Cytoplasmic aconitate hydratase OS=Homo sapiens GN=ACO1 PE=1 SV=3	0.7985	0.776887
sp|Q60605|MYL6_MOUSE	474	16919	Myosin light polypeptide 6 OS=Mus musculus GN=Myl6 PE=1 SV=3	1.04579	0.987896
sp|Q969Y2|GTPB3_HUMAN	108	52026	tRNA modification GTPase GTPBP3	0.848457	0.964132
sp|Q8R050|ERF3A_MOUSE	462	55675	Eukaryotic peptide chain release factor GTP-binding subunit ERF3A OS=Mus musculus GN=Gspt1 PE=1 SV=1	1.17833	0.984854
sp|Q6NVF9|CPSF6_MOUSE	371	59116	Cleavage and polyadenylation specificity factor subunit 6 OS=Mus musculus GN=Cpsf6 PE=1 SV=1	1.54387	1.13565
sp|P61247|RS3A_HUMAN	2557	29926	40S ribosomal protein S3a OS=Homo sapiens GN=RPS3A PE=1 SV=2	1.21078	0.905622
sp|Q9UBB6|NCDN_HUMAN	106	78814	Neurochondrin OS=Homo sapiens GN=NCDN PE=1 SV=1	1.43554	0.843496
sp|P38935|SMBP2_HUMAN	36	109082	DNA-binding protein SMUBP-2 OS=Homo sapiens GN=IGHMBP2 PE=1 SV=3	N/A	N/A
sp|P34949|MPI_HUMAN	126	46626	Mannose-6-phosphate isomerase OS=Homo sapiens GN=MPI PE=1 SV=2	1.65402	1.16342
sp|Q99PL5|RRBP1_MOUSE	48	172776	Ribosome-binding protein 1 OS=Mus musculus GN=Rrbp1 PE=2 SV=2	0.73451	0.591202
sp|P26196|DDX6_HUMAN	444	54382	Probable ATP-dependent RNA helicase DDX6 OS=Homo sapiens GN=DDX6 PE=1 SV=2	0.925571	0.99486
sp|P57088|TMM33_HUMAN	276	27960	Transmembrane protein 33 OS=Homo sapiens GN=TMEM33 PE=1 SV=2	1.61734	0.887114
sp|Q9CRA5|GOLP3_MOUSE	120	33731	Golgi phosphoprotein 3 OS=Mus musculus GN=Golph3 PE=2 SV=1	1.3473	1.45468
sp|Q9JJI8|RL38_MOUSE	419	8199	60S ribosomal protein L38 OS=Mus musculus GN=Rpl38 PE=2 SV=3	1.43525	1.08142
sp|P24534|EF1B_HUMAN	433	24748	Elongation factor 1-beta OS=Homo sapiens GN=EEF1B2 PE=1 SV=3	1.09041	1.1062
sp|Q8NFA0|UBP32_HUMAN	146	181540	Ubiquitin carboxyl-terminal hydrolase 32 OS=Homo sapiens GN=USP32 PE=1 SV=1	0.6595	0.188819
sp|P07741|APT_HUMAN	248	19595	Adenine phosphoribosyltransferase OS=Homo sapiens GN=APRT PE=1 SV=2	1.15527	0.965691
sp|Q15942|ZYX_HUMAN	528	61238	Zyxin OS=Homo sapiens GN=ZYX PE=1 SV=1	0.621829	2.58306
sp|P10126|EF1A1_MOUSE	7141	50082	Elongation factor 1-alpha 1 OS=Mus musculus GN=Eef1a1 PE=1 SV=3	0.747885	0.882574
sp|Q16543|CDC37_HUMAN	315	44440	Hsp90 co-chaperone Cdc37 OS=Homo sapiens GN=CDC37 PE=1 SV=1	1.04073	0.940982
sp|Q9BRR6|ADPGK_HUMAN	164	54055	ADP-dependent glucokinase OS=Homo sapiens GN=ADPGK PE=1 SV=1	1.18973	1.06884
sp|Q96HR9|REEP6_HUMAN	66	20720	Receptor expression-enhancing protein 6 OS=Homo sapiens GN=REEP6 PE=1 SV=1	1.18985	1.37057
sp|Q15067|ACOX1_HUMAN	77	74376	Peroxisomal acyl-coenzyme A oxidase 1 OS=Homo sapiens GN=ACOX1 PE=1 SV=3	1.05649	3.23729
sp|Q9BT73|PSMG3_HUMAN	84	13096	Proteasome assembly chaperone 3 OS=Homo sapiens GN=PSMG3 PE=1 SV=1	1.5625	0.660698
sp|Q14789|GOGB1_HUMAN	41	375790	Golgin subfamily B member 1 OS=Homo sapiens GN=GOLGB1 PE=1 SV=2	0.65404	1.30699
sp|P23610|F8I2_HUMAN	43	39079	Factor VIII intron 22 protein OS=Homo sapiens GN=F8A1 PE=1 SV=2	1.7605	0.229651
sp|P18124|RL7_HUMAN	979	29207	60S ribosomal protein L7 OS=Homo sapiens GN=RPL7 PE=1 SV=1	1.18659	0.955967
sp|P02649|APOE_HUMAN	103	36132	Apolipoprotein E OS=Homo sapiens GN=APOE PE=1 SV=1	0.40459	1.21835
sp|P54619|AAKG1_HUMAN	346	37556	5'-AMP-activated protein kinase subunit gamma-1 OS=Homo sapiens GN=PRKAG1 PE=1 SV=1	0.94472	0.862938
sp|P05023|AT1A1_HUMAN	2093	112824	Sodium/potassium-transporting ATPase subunit alpha-1 OS=Homo sapiens GN=ATP1A1 PE=1 SV=1	1.5741	0.973992
sp|Q3THE2|ML12B_MOUSE	480	19767	Myosin regulatory light chain 12B OS=Mus musculus GN=Myl12b PE=1 SV=2	0.914984	1.12639
sp|Q8C3P7|MTA70_MOUSE	51	64576	N6-adenosine-methyltransferase 70 kDa subunit OS=Mus musculus GN=Mettl3 PE=2 SV=2	1.13728	1.30459
sp|Q9UBC2|EP15R_HUMAN	46	94197	Epidermal growth factor receptor substrate 15-like 1 OS=Homo sapiens GN=EPS15L1 PE=1 SV=1	1.21442	0.770172
sp|Q6PKG0|LARP1_HUMAN	303	123434	La-related protein 1 OS=Homo sapiens GN=LARP1 PE=1 SV=2	0.857749	0.888898
sp|Q14376|GALE_HUMAN	62	38257	UDP-glucose 4-epimerase OS=Homo sapiens GN=GALE PE=1 SV=2	1.47512	0.795673
sp|Q9ET30|TM9S3_MOUSE	69	67500	Transmembrane 9 superfamily member 3 OS=Mus musculus GN=Tm9sf3 PE=1 SV=1	0.936286	0.695632
sp|Q9H4A4|AMPB_HUMAN	71	72549	Aminopeptidase B OS=Homo sapiens GN=RNPEP PE=1 SV=2	2.0508	0.728649
sp|P62277|RS13_HUMAN	1064	17212	40S ribosomal protein S13 OS=Homo sapiens GN=RPS13 PE=1 SV=2	1.09499	0.935457
sp|P60709|ACTB_HUMAN	19473	41710	Actin	1.30728	1.08075
sp|Q9C0B1|FTO_HUMAN	171	58245	Alpha-ketoglutarate-dependent dioxygenase FTO OS=Homo sapiens GN=FTO PE=1 SV=3	1.1929	0.85454
sp|P97493|THIOM_MOUSE	79	18244	Thioredoxin	1.06298	0.885285
sp|Q9CQE8|CN166_MOUSE	248	28135	UPF0568 protein C14orf166 homolog OS=Mus musculus PE=2 SV=1	1.05218	0.770712
sp|Q9H299|SH3L3_HUMAN	97	10431	SH3 domain-binding glutamic acid-rich-like protein 3 OS=Homo sapiens GN=SH3BGRL3 PE=1 SV=1	0.729022	0.952321
sp|Q53GS9|SNUT2_HUMAN	281	65340	U4/U6.U5 tri-snRNP-associated protein 2 OS=Homo sapiens GN=USP39 PE=1 SV=2	1.47096	0.943641
sp|Q9UHY1|NRBP_HUMAN	132	59807	Nuclear receptor-binding protein OS=Homo sapiens GN=NRBP1 PE=1 SV=1	1.54545	0.96
sp|P43304|GPDM_HUMAN	379	80802	Glycerol-3-phosphate dehydrogenase	1.16791	1.09502
sp|Q96AA3|RFT1_HUMAN	64	60296	Protein RFT1 homolog OS=Homo sapiens GN=RFT1 PE=1 SV=1	1.7636	1.08984
sp|Q13057|COASY_HUMAN	68	62290	Bifunctional coenzyme A synthase OS=Homo sapiens GN=COASY PE=1 SV=4	2.2021	0.915632
sp|Q15642|CIP4_HUMAN	51	68310	Cdc42-interacting protein 4 OS=Homo sapiens GN=TRIP10 PE=1 SV=3	1.35673	1.1286
sp|P22570|ADRO_HUMAN	304	53803	NADPH:adrenodoxin oxidoreductase	0.99517	1.00815
sp|P20042|IF2B_HUMAN	284	38364	Eukaryotic translation initiation factor 2 subunit 2 OS=Homo sapiens GN=EIF2S2 PE=1 SV=2	1.08665	1.02574
sp|O75439|MPPB_HUMAN	1029	54331	Mitochondrial-processing peptidase subunit beta OS=Homo sapiens GN=PMPCB PE=1 SV=2	0.922649	0.855395
sp|P18858|DNLI1_HUMAN	162	101673	DNA ligase 1 OS=Homo sapiens GN=LIG1 PE=1 SV=1	1.64225	0.653402
sp|O43399|TPD54_HUMAN	172	22224	Tumor protein D54 OS=Homo sapiens GN=TPD52L2 PE=1 SV=2	0.611524	0.608962
sp|Q14145|KEAP1_HUMAN	43	69621	Kelch-like ECH-associated protein 1 OS=Homo sapiens GN=KEAP1 PE=1 SV=2	0.561734	0.963167
sp|Q14978|NOLC1_HUMAN	387	73560	Nucleolar and coiled-body phosphoprotein 1 OS=Homo sapiens GN=NOLC1 PE=1 SV=2	1.01146	0.815842
sp|Q9BZE4|NOG1_HUMAN	858	73918	Nucleolar GTP-binding protein 1 OS=Homo sapiens GN=GTPBP4 PE=1 SV=3	1.32802	0.828697
sp|O88738|BIRC6_MOUSE	68	531833	Baculoviral IAP repeat-containing protein 6 OS=Mus musculus GN=Birc6 PE=1 SV=2	0.950101	0.273983
sp|Q2M389|WASH7_HUMAN	82	136316	WASH complex subunit 7 OS=Homo sapiens GN=KIAA1033 PE=1 SV=2	1.11757	1.20835
sp|Q9D964|GATM_MOUSE	42	48266	Glycine amidinotransferase	N/A	N/A
sp|P22830|HEMH_HUMAN	104	47832	Ferrochelatase	1.26754	0.487951
sp|B2RY56|RBM25_MOUSE	379	99865	RNA-binding protein 25 OS=Mus musculus GN=Rbm25 PE=1 SV=1	0.916077	0.782233
sp|P46782|RS5_HUMAN	629	22862	40S ribosomal protein S5 OS=Homo sapiens GN=RPS5 PE=1 SV=4	1.23938	0.901848
sp|Q9JHS4|CLPX_MOUSE	79	69186	ATP-dependent Clp protease ATP-binding subunit clpX-like	0.727019	0.803422
sp|P07477|TRY1_HUMAN	153	26541	Trypsin-1 OS=Homo sapiens GN=PRSS1 PE=1 SV=1	0.892079	0.719124
sp|O15382|BCAT2_HUMAN	62	44259	Branched-chain-amino-acid aminotransferase	0.885308	0.834483
sp|P26641|EF1G_HUMAN	3742	50087	Elongation factor 1-gamma OS=Homo sapiens GN=EEF1G PE=1 SV=3	1.36417	0.888804
sp|P84084|ARF5_MOUSE	888	20517	ADP-ribosylation factor 5 OS=Mus musculus GN=Arf5 PE=2 SV=2	0.846642	0.91408
sp|Q99661|KIF2C_HUMAN	207	81261	Kinesin-like protein KIF2C OS=Homo sapiens GN=KIF2C PE=1 SV=2	1.00725	0.670883
sp|P10451|OSTP_HUMAN	105	35401	Osteopontin OS=Homo sapiens GN=SPP1 PE=1 SV=1	1.12264	0.734867
sp|Q01518|CAP1_HUMAN	1150	51869	Adenylyl cyclase-associated protein 1 OS=Homo sapiens GN=CAP1 PE=1 SV=5	1.10699	1.06185
sp|P51784|UBP11_HUMAN	290	109747	Ubiquitin carboxyl-terminal hydrolase 11 OS=Homo sapiens GN=USP11 PE=1 SV=3	1.02724	0.783367
sp|Q13451|FKBP5_HUMAN	142	51180	Peptidyl-prolyl cis-trans isomerase FKBP5 OS=Homo sapiens GN=FKBP5 PE=1 SV=2	0.647209	1.06932
sp|Q9CWK8|SNX2_MOUSE	92	58435	Sorting nexin-2 OS=Mus musculus GN=Snx2 PE=1 SV=2	1.2161	2.26127
sp|P08207|S10AA_MOUSE	78	11179	Protein S100-A10 OS=Mus musculus GN=S100a10 PE=2 SV=2	1.5142	1.23103
sp|Q9UJV9|DDX41_HUMAN	165	69793	Probable ATP-dependent RNA helicase DDX41 OS=Homo sapiens GN=DDX41 PE=1 SV=2	1.2994	0.687596
sp|Q9UL46|PSME2_HUMAN	485	27384	Proteasome activator complex subunit 2 OS=Homo sapiens GN=PSME2 PE=1 SV=4	1.13546	1.73472
sp|Q9NTZ6|RBM12_HUMAN	111	97333	RNA-binding protein 12 OS=Homo sapiens GN=RBM12 PE=1 SV=1	1.18494	0.74762
sp|Q9H3G5|CPVL_HUMAN	84	54129	Probable serine carboxypeptidase CPVL OS=Homo sapiens GN=CPVL PE=1 SV=2	0.837889	0.821071
sp|Q8CCS6|PABP2_MOUSE	70	32277	Polyadenylate-binding protein 2 OS=Mus musculus GN=Pabpn1 PE=2 SV=3	0.955858	1.04016
sp|P35276|RAB3D_MOUSE	140	24401	Ras-related protein Rab-3D OS=Mus musculus GN=Rab3d PE=1 SV=1	1.26283	1.10981
sp|P14131|RS16_MOUSE	705	16435	40S ribosomal protein S16 OS=Mus musculus GN=Rps16 PE=2 SV=4	1.18419	1.02013
sp|O60568|PLOD3_HUMAN	261	84731	Procollagen-lysine	1.0608	1.33057
sp|Q9Z1G4|VPP1_MOUSE	56	96404	V-type proton ATPase 116 kDa subunit a isoform 1 OS=Mus musculus GN=Atp6v0a1 PE=1 SV=3	1.07378	0.799242
sp|P41223|BUD31_HUMAN	264	16989	Protein BUD31 homolog OS=Homo sapiens GN=BUD31 PE=1 SV=2	1.03794	0.78158
sp|Q9CZS1|AL1B1_MOUSE	138	57516	Aldehyde dehydrogenase X	0.948265	0.976583
sp|P53634|CATC_HUMAN	79	51820	Dipeptidyl peptidase 1 OS=Homo sapiens GN=CTSC PE=1 SV=2	0.837508	0.794075
sp|Q8IVF7|FMNL3_HUMAN	69	117139	Formin-like protein 3 OS=Homo sapiens GN=FMNL3 PE=1 SV=3	0.627371	2.24097
sp|P08226|APOE_MOUSE	513	35844	Apolipoprotein E OS=Mus musculus GN=Apoe PE=1 SV=2	0.992527	1.34774
sp|Q02880|TOP2B_HUMAN	1596	183152	DNA topoisomerase 2-beta OS=Homo sapiens GN=TOP2B PE=1 SV=3	0.93544	1.0525
sp|Q8CI71|CC132_MOUSE	80	111104	Coiled-coil domain-containing protein 132 OS=Mus musculus GN=Ccdc132 PE=1 SV=2	2.20048	1.39586
sp|P29083|T2EA_HUMAN	51	49421	General transcription factor IIE subunit 1 OS=Homo sapiens GN=GTF2E1 PE=1 SV=2	N/A	N/A
sp|Q13247|SRSF6_HUMAN	223	39563	Serine/arginine-rich splicing factor 6 OS=Homo sapiens GN=SRSF6 PE=1 SV=2	0.713937	0.897983
sp|Q9BWS9|CHID1_HUMAN	74	44912	Chitinase domain-containing protein 1 OS=Homo sapiens GN=CHID1 PE=1 SV=1	4.7059	1.15797
sp|Q5SSL4|ABR_MOUSE	83	97605	Active breakpoint cluster region-related protein OS=Mus musculus GN=Abr PE=2 SV=1	N/A	N/A
sp|Q9ULX3|NOB1_HUMAN	104	46646	RNA-binding protein NOB1 OS=Homo sapiens GN=NOB1 PE=1 SV=1	1.29659	0.663389
sp|Q01130|SRSF2_HUMAN	273	25461	Serine/arginine-rich splicing factor 2 OS=Homo sapiens GN=SRSF2 PE=1 SV=4	1.78023	0.945499
sp|Q9UBN7|HDAC6_HUMAN	306	131336	Histone deacetylase 6 OS=Homo sapiens GN=HDAC6 PE=1 SV=2	1.06321	0.50985
sp|O76003|GLRX3_HUMAN	145	37408	Glutaredoxin-3 OS=Homo sapiens GN=GLRX3 PE=1 SV=2	1.42986	0.838924
sp|P08133|ANXA6_HUMAN	1715	75826	Annexin A6 OS=Homo sapiens GN=ANXA6 PE=1 SV=3	1.12835	1.14486
sp|B1AVY7|KI16B_MOUSE	43	149965	Kinesin-like protein KIF16B OS=Mus musculus GN=Kif16b PE=1 SV=1	1.61092	0.683067
sp|O75362|ZN217_HUMAN	61	115199	Zinc finger protein 217 OS=Homo sapiens GN=ZNF217 PE=1 SV=1	0.922195	1.15441
sp|Q923G2|RPAB3_MOUSE	216	17132	DNA-directed RNA polymerases I	0.974027	0.644752
sp|P62834|RAP1A_HUMAN	522	20974	Ras-related protein Rap-1A OS=Homo sapiens GN=RAP1A PE=1 SV=1	1.23325	0.780357
sp|P14576|SRP54_MOUSE	143	55684	Signal recognition particle 54 kDa protein OS=Mus musculus GN=Srp54 PE=1 SV=2	0.845927	1.01151
sp|P62750|RL23A_HUMAN	415	17684	60S ribosomal protein L23a OS=Homo sapiens GN=RPL23A PE=1 SV=1	1.37986	0.895891
sp|Q9Y673|ALG5_HUMAN	100	36922	Dolichyl-phosphate beta-glucosyltransferase OS=Homo sapiens GN=ALG5 PE=1 SV=1	0.49932	0.763398
sp|Q9BXR0|TGT_HUMAN	241	44019	Queuine tRNA-ribosyltransferase OS=Homo sapiens GN=QTRT1 PE=1 SV=3	N/A	N/A
sp|O09106|HDAC1_MOUSE	280	55040	Histone deacetylase 1 OS=Mus musculus GN=Hdac1 PE=1 SV=1	1.30275	1.00878
sp|P05213|TBA1B_MOUSE	11597	50120	Tubulin alpha-1B chain OS=Mus musculus GN=Tuba1b PE=1 SV=2	1.30548	1.0785
sp|Q99733|NP1L4_HUMAN	492	42797	Nucleosome assembly protein 1-like 4 OS=Homo sapiens GN=NAP1L4 PE=1 SV=1	1.03685	1.00495
sp|Q9NPD3|EXOS4_HUMAN	87	26366	Exosome complex component RRP41 OS=Homo sapiens GN=EXOSC4 PE=1 SV=3	1.51605	0.85245
sp|P49736|MCM2_HUMAN	812	101832	DNA replication licensing factor MCM2 OS=Homo sapiens GN=MCM2 PE=1 SV=4	1.05609	1.00096
sp|Q9P0J7|KCMF1_HUMAN	177	41919	E3 ubiquitin-protein ligase KCMF1 OS=Homo sapiens GN=KCMF1 PE=1 SV=2	0.552768	0.483342
sp|Q8CA72|GAN_MOUSE	115	67627	Gigaxonin OS=Mus musculus GN=Gan PE=1 SV=2	1.05245	0.27351
sp|Q60875|ARHG2_MOUSE	77	111905	Rho guanine nucleotide exchange factor 2 OS=Mus musculus GN=Arhgef2 PE=1 SV=4	0.514615	1.04188
sp|P49753|ACOT2_HUMAN	270	53185	Acyl-coenzyme A thioesterase 2	1.21248	0.73823
sp|Q62188|DPYL3_MOUSE	281	61897	Dihydropyrimidinase-related protein 3 OS=Mus musculus GN=Dpysl3 PE=1 SV=1	1.32569	0.728843
sp|Q9D1R9|RL34_MOUSE	98	13284	60S ribosomal protein L34 OS=Mus musculus GN=Rpl34 PE=3 SV=2	1.21347	0.984775
sp|Q06265|EXOS9_HUMAN	156	48918	Exosome complex component RRP45 OS=Homo sapiens GN=EXOSC9 PE=1 SV=3	1.40381	1.00047
sp|Q8IVF2|AHNK2_HUMAN	42	616242	Protein AHNAK2 OS=Homo sapiens GN=AHNAK2 PE=1 SV=2	0.893647	0.698848
sp|P23921|RIR1_HUMAN	52	90013	Ribonucleoside-diphosphate reductase large subunit OS=Homo sapiens GN=RRM1 PE=1 SV=1	2.55036	1.06124
sp|Q91YN9|BAG2_MOUSE	204	23459	BAG family molecular chaperone regulator 2 OS=Mus musculus GN=Bag2 PE=1 SV=1	0.579751	1.25586
sp|Q9D7M8|RPB4_MOUSE	137	16301	DNA-directed RNA polymerase II subunit RPB4 OS=Mus musculus GN=Polr2d PE=2 SV=2	1.1998	1.55829
sp|Q04941|PLP2_HUMAN	56	16680	Proteolipid protein 2 OS=Homo sapiens GN=PLP2 PE=1 SV=1	0.406158	0.389424
sp|Q13561|DCTN2_HUMAN	330	44204	Dynactin subunit 2 OS=Homo sapiens GN=DCTN2 PE=1 SV=4	1.08999	0.909602
sp|Q14974|IMB1_HUMAN	3255	97108	Importin subunit beta-1 OS=Homo sapiens GN=KPNB1 PE=1 SV=2	1.26606	0.861197
sp|P53657|KPYR_MOUSE	167	62270	Pyruvate kinase isozymes R/L OS=Mus musculus GN=Pklr PE=2 SV=1	1.1254	2.09753
sp|P46063|RECQ1_HUMAN	737	73410	ATP-dependent DNA helicase Q1 OS=Homo sapiens GN=RECQL PE=1 SV=3	1.20458	1.01716
sp|Q9UBB9|TFP11_HUMAN	283	96758	Tuftelin-interacting protein 11 OS=Homo sapiens GN=TFIP11 PE=1 SV=1	0.986589	1.0253
sp|Q8IYB3|SRRM1_HUMAN	205	102274	Serine/arginine repetitive matrix protein 1 OS=Homo sapiens GN=SRRM1 PE=1 SV=2	1.14479	0.801817
sp|P49593|PPM1F_HUMAN	280	49800	Protein phosphatase 1F OS=Homo sapiens GN=PPM1F PE=1 SV=3	1.01291	0.649586
sp|Q9NPH2|INO1_HUMAN	354	61029	Inositol-3-phosphate synthase 1 OS=Homo sapiens GN=ISYNA1 PE=1 SV=1	1.25105	1.0236
sp|P11679|K2C8_MOUSE	185	54531	Keratin	0.609018	0.235578
sp|Q9BRG1|VPS25_HUMAN	118	20735	Vacuolar protein-sorting-associated protein 25 OS=Homo sapiens GN=VPS25 PE=1 SV=1	0.609946	0.973914
sp|P62136|PP1A_HUMAN	580	37488	Serine/threonine-protein phosphatase PP1-alpha catalytic subunit OS=Homo sapiens GN=PPP1CA PE=1 SV=1	1.19617	1.12957
sp|Q9BXS5|AP1M1_HUMAN	327	48556	AP-1 complex subunit mu-1 OS=Homo sapiens GN=AP1M1 PE=1 SV=3	0.991312	0.697038
sp|P49419|AL7A1_HUMAN	638	58450	Alpha-aminoadipic semialdehyde dehydrogenase OS=Homo sapiens GN=ALDH7A1 PE=1 SV=5	0.826797	0.808577
sp|P62962|PROF1_MOUSE	638	14948	Profilin-1 OS=Mus musculus GN=Pfn1 PE=1 SV=2	0.426917	2.17919
sp|Q58FF6|H90B4_HUMAN	791	58228	Putative heat shock protein HSP 90-beta 4 OS=Homo sapiens GN=HSP90AB4P PE=5 SV=1	1.3727	1.16085
sp|Q5SRE5|NU188_HUMAN	164	195917	Nucleoporin NUP188 homolog OS=Homo sapiens GN=NUP188 PE=1 SV=1	0.951788	0.975098
sp|P37268|FDFT_HUMAN	148	48084	Squalene synthase OS=Homo sapiens GN=FDFT1 PE=1 SV=1	1.33401	1.43476
sp|P21281|VATB2_HUMAN	524	56465	V-type proton ATPase subunit B	0.668601	0.813671
sp|Q8TCD5|NT5C_HUMAN	107	23368	5'(3')-deoxyribonucleotidase	N/A	N/A
sp|Q8NGA1|OR1M1_HUMAN	75	34816	Olfactory receptor 1M1 OS=Homo sapiens GN=OR1M1 PE=2 SV=1	1.12405	0.569333
sp|O43776|SYNC_HUMAN	224	62903	Asparagine--tRNA ligase	1.33522	0.998433
sp|Q8N8S7|ENAH_HUMAN	222	66470	Protein enabled homolog OS=Homo sapiens GN=ENAH PE=1 SV=2	1.41565	0.860342
sp|P22234|PUR6_HUMAN	1203	47049	Multifunctional protein ADE2 OS=Homo sapiens GN=PAICS PE=1 SV=3	1.29413	0.94271
sp|Q8NE71|ABCF1_HUMAN	412	95866	ATP-binding cassette sub-family F member 1 OS=Homo sapiens GN=ABCF1 PE=1 SV=2	0.959351	0.794138
sp|P53618|COPB_HUMAN	1487	107074	Coatomer subunit beta OS=Homo sapiens GN=COPB1 PE=1 SV=3	1.12349	1.01251
sp|Q9UI26|IPO11_HUMAN	751	112463	Importin-11 OS=Homo sapiens GN=IPO11 PE=1 SV=1	1.0208	0.726397
sp|Q99943|PLCA_HUMAN	148	31696	1-acyl-sn-glycerol-3-phosphate acyltransferase alpha OS=Homo sapiens GN=AGPAT1 PE=2 SV=2	0.811332	0.980485
sp|Q9P2I0|CPSF2_HUMAN	302	88431	Cleavage and polyadenylation specificity factor subunit 2 OS=Homo sapiens GN=CPSF2 PE=1 SV=2	0.851183	0.975379
sp|Q13263|TIF1B_HUMAN	401	88493	Transcription intermediary factor 1-beta OS=Homo sapiens GN=TRIM28 PE=1 SV=5	1.13448	1.04258
sp|Q02218|ODO1_HUMAN	573	115861	2-oxoglutarate dehydrogenase	0.79343	0.912084
sp|Q99NB9|SF3B1_MOUSE	2572	145724	Splicing factor 3B subunit 1 OS=Mus musculus GN=Sf3b1 PE=1 SV=1	1.02363	0.866038
sp|Q99JY9|ARP3_MOUSE	854	47327	Actin-related protein 3 OS=Mus musculus GN=Actr3 PE=1 SV=3	0.952039	1.4866
sp|Q9P2R7|SUCB1_HUMAN	78	50285	Succinyl-CoA ligase [ADP-forming] subunit beta	0.327521	1.11565
sp|P49748|ACADV_HUMAN	670	70345	Very long-chain specific acyl-CoA dehydrogenase	0.917875	0.909774
sp|P05455|LA_HUMAN	1484	46808	Lupus La protein OS=Homo sapiens GN=SSB PE=1 SV=2	1.29915	0.99792
sp|P22392|NDKB_HUMAN	1398	17287	Nucleoside diphosphate kinase B OS=Homo sapiens GN=NME2 PE=1 SV=1	1.19438	0.818674
sp|A2AKX3|SETX_MOUSE	55	297401	Probable helicase senataxin OS=Mus musculus GN=Setx PE=2 SV=1	1.03354	1.0076
sp|Q8NGZ5|OR2G2_HUMAN	117	35535	Olfactory receptor 2G2 OS=Homo sapiens GN=OR2G2 PE=2 SV=1	0.735798	0.327498
sp|Q15833|STXB2_HUMAN	163	66410	Syntaxin-binding protein 2 OS=Homo sapiens GN=STXBP2 PE=1 SV=2	1.76491	1.29532
sp|Q9BQA1|MEP50_HUMAN	581	36701	Methylosome protein 50 OS=Homo sapiens GN=WDR77 PE=1 SV=1	1.02321	1.01583
sp|O43296|ZN264_HUMAN	45	70541	Zinc finger protein 264 OS=Homo sapiens GN=ZNF264 PE=1 SV=1	1.12048	0.338015
sp|Q8BRE0|RD3_MOUSE	39	22655	Protein RD3 OS=Mus musculus GN=Rd3 PE=2 SV=1	0.789038	2.48218
sp|P40926|MDHM_HUMAN	2910	35481	Malate dehydrogenase	0.890941	0.857634
sp|Q9ULA0|DNPEP_HUMAN	69	52395	Aspartyl aminopeptidase OS=Homo sapiens GN=DNPEP PE=1 SV=1	1.25687	1.31232
sp|Q15631|TSN_HUMAN	280	26167	Translin OS=Homo sapiens GN=TSN PE=1 SV=1	0.99747	0.71914
sp|O60313|OPA1_HUMAN	222	111561	Dynamin-like 120 kDa protein	0.952107	0.968698
sp|Q9Y265|RUVB1_HUMAN	1528	50196	RuvB-like 1 OS=Homo sapiens GN=RUVBL1 PE=1 SV=1	0.974687	0.904548
sp|Q8NEW0|ZNT7_HUMAN	128	41599	Zinc transporter 7 OS=Homo sapiens GN=SLC30A7 PE=1 SV=1	0.75245	0.877718
sp|P62304|RUXE_HUMAN	55	10797	Small nuclear ribonucleoprotein E OS=Homo sapiens GN=SNRPE PE=1 SV=1	1.17003	0.950647
sp|O54781|SRPK2_MOUSE	94	76709	SRSF protein kinase 2 OS=Mus musculus GN=Srpk2 PE=1 SV=2	0.722948	0.484872
sp|Q9UDX3|S14L4_HUMAN	39	46614	SEC14-like protein 4 OS=Homo sapiens GN=SEC14L4 PE=2 SV=1	1.23571	0.963298
sp|Q9CQU3|RER1_MOUSE	83	22973	Protein RER1 OS=Mus musculus GN=Rer1 PE=1 SV=1	1.36691	0.674025
sp|P26231|CTNA1_MOUSE	326	100044	Catenin alpha-1 OS=Mus musculus GN=Ctnna1 PE=1 SV=1	0.943563	0.967478
sp|P05114|HMGN1_HUMAN	64	10653	Non-histone chromosomal protein HMG-14 OS=Homo sapiens GN=HMGN1 PE=1 SV=3	2.07758	2.22147
sp|Q13464|ROCK1_HUMAN	183	158076	Rho-associated protein kinase 1 OS=Homo sapiens GN=ROCK1 PE=1 SV=1	0.872763	1.16354
sp|Q6P549|SHIP2_MOUSE	101	138887	Phosphatidylinositol-3	1.10209	0.750862
sp|Q96FW1|OTUB1_HUMAN	689	31264	Ubiquitin thioesterase OTUB1 OS=Homo sapiens GN=OTUB1 PE=1 SV=2	1.22836	0.8946
sp|Q9CWJ9|PUR9_MOUSE	1222	64177	Bifunctional purine biosynthesis protein PURH OS=Mus musculus GN=Atic PE=1 SV=2	0.797887	0.927714
sp|Q9NVP1|DDX18_HUMAN	470	75359	ATP-dependent RNA helicase DDX18 OS=Homo sapiens GN=DDX18 PE=1 SV=2	1.15471	0.819519
sp|P55084|ECHB_HUMAN	549	51262	Trifunctional enzyme subunit beta	0.976768	0.883201
sp|P62195|PRS8_HUMAN	1166	45597	26S protease regulatory subunit 8 OS=Homo sapiens GN=PSMC5 PE=1 SV=1	1.00586	0.867285
sp|Q9NZT2|OGFR_HUMAN	163	73280	Opioid growth factor receptor OS=Homo sapiens GN=OGFR PE=1 SV=3	1.08112	0.903304
sp|P61758|PFD3_HUMAN	240	22643	Prefoldin subunit 3 OS=Homo sapiens GN=VBP1 PE=1 SV=3	0.905611	0.664589
sp|Q86VP6|CAND1_HUMAN	933	136289	Cullin-associated NEDD8-dissociated protein 1 OS=Homo sapiens GN=CAND1 PE=1 SV=2	0.755025	0.705957
sp|Q96A26|F162A_HUMAN	112	17331	Protein FAM162A OS=Homo sapiens GN=FAM162A PE=1 SV=2	1.06051	1.20378
sp|P06728|APOA4_MOUSE	293	45001	Apolipoprotein A-IV OS=Mus musculus GN=Apoa4 PE=2 SV=3	0.825382	1.39529
sp|P33610|PRI2_MOUSE	71	58372	DNA primase large subunit OS=Mus musculus GN=Prim2 PE=1 SV=1	2.52216	0.942987
sp|P29218|IMPA1_HUMAN	53	30169	Inositol monophosphatase 1 OS=Homo sapiens GN=IMPA1 PE=1 SV=1	1.97465	1.07004
sp|P62191|PRS4_HUMAN	1343	49154	26S protease regulatory subunit 4 OS=Homo sapiens GN=PSMC1 PE=1 SV=1	0.977775	0.836683
sp|Q9NS69|TOM22_HUMAN	193	15512	Mitochondrial import receptor subunit TOM22 homolog OS=Homo sapiens GN=TOMM22 PE=1 SV=3	0.990918	0.815827
sp|P17812|PYRG1_HUMAN	715	66648	CTP synthase 1 OS=Homo sapiens GN=CTPS PE=1 SV=2	1.18872	0.941325
sp|Q969H8|CS010_HUMAN	90	18783	UPF0556 protein C19orf10 OS=Homo sapiens GN=C19orf10 PE=1 SV=1	1.04482	0.937251
sp|P56192|SYMC_HUMAN	1173	101052	Methionine--tRNA ligase	1.01942	0.968924
sp|Q9DC33|HM20A_MOUSE	45	39893	High mobility group protein 20A OS=Mus musculus GN=Hmg20a PE=2 SV=1	1.3121	1.24464
sp|Q9BXJ9|NAA15_HUMAN	192	101208	N-alpha-acetyltransferase 15	1.90019	0.672082
sp|P57678|GEMI4_HUMAN	270	119960	Gem-associated protein 4 OS=Homo sapiens GN=GEMIN4 PE=1 SV=2	0.972599	1.06288
sp|Q96KP4|CNDP2_HUMAN	300	52845	Cytosolic non-specific dipeptidase OS=Homo sapiens GN=CNDP2 PE=1 SV=2	0.824452	0.959668
sp|Q15042|RB3GP_HUMAN	208	110454	Rab3 GTPase-activating protein catalytic subunit OS=Homo sapiens GN=RAB3GAP1 PE=1 SV=3	0.671281	0.640069
sp|P37198|NUP62_HUMAN	150	53222	Nuclear pore glycoprotein p62 OS=Homo sapiens GN=NUP62 PE=1 SV=3	0.978613	0.840843
sp|Q8R1T1|CHMP7_MOUSE	145	50601	Charged multivesicular body protein 7 OS=Mus musculus GN=Chmp7 PE=1 SV=1	0.770165	0.399887
sp|P24941|CDK2_HUMAN	88	33908	Cyclin-dependent kinase 2 OS=Homo sapiens GN=CDK2 PE=1 SV=2	1.44127	0.833998
sp|Q8R3S6|EXOC1_MOUSE	119	101825	Exocyst complex component 1 OS=Mus musculus GN=Exoc1 PE=2 SV=4	0.915007	1.24083
sp|Q96EY1|DNJA3_HUMAN	159	52456	DnaJ homolog subfamily A member 3	1.03304	0.887803
sp|P06151|LDHA_MOUSE	1173	36475	L-lactate dehydrogenase A chain OS=Mus musculus GN=Ldha PE=1 SV=3	0.341533	2.14518
sp|P42785|PCP_HUMAN	174	55764	Lysosomal Pro-X carboxypeptidase OS=Homo sapiens GN=PRCP PE=1 SV=1	0.668701	0.729248
sp|Q14764|MVP_HUMAN	196	99266	Major vault protein OS=Homo sapiens GN=MVP PE=1 SV=4	0.88245	1.01518
sp|O15031|PLXB2_HUMAN	44	204997	Plexin-B2 OS=Homo sapiens GN=PLXNB2 PE=1 SV=3	N/A	N/A
sp|O75976|CBPD_HUMAN	42	152835	Carboxypeptidase D OS=Homo sapiens GN=CPD PE=1 SV=2	0.597312	0.496555
sp|O43852|CALU_HUMAN	675	37084	Calumenin OS=Homo sapiens GN=CALU PE=1 SV=2	0.870512	1.03709
sp|P51570|GALK1_HUMAN	120	42246	Galactokinase OS=Homo sapiens GN=GALK1 PE=1 SV=1	0.648029	0.835472
sp|Q9JJ28|FLII_MOUSE	37	144712	Protein flightless-1 homolog OS=Mus musculus GN=Flii PE=1 SV=1	0.609988	1.28142
sp|Q5TAP6|UT14C_HUMAN	42	87135	U3 small nucleolar RNA-associated protein 14 homolog C OS=Homo sapiens GN=UTP14C PE=1 SV=1	1.28997	1.06544
sp|Q00535|CDK5_HUMAN	64	33283	Cyclin-dependent kinase 5 OS=Homo sapiens GN=CDK5 PE=1 SV=3	0.808321	1.00677
sp|P12236|ADT3_HUMAN	1351	32845	ADP/ATP translocase 3 OS=Homo sapiens GN=SLC25A6 PE=1 SV=4	1.12336	0.7377
sp|Q9BTX1|NDC1_HUMAN	114	76255	Nucleoporin NDC1 OS=Homo sapiens GN=TMEM48 PE=1 SV=2	0.436997	1.4775
sp|Q9BSJ8|ESYT1_HUMAN	1471	122780	Extended synaptotagmin-1 OS=Homo sapiens GN=ESYT1 PE=1 SV=1	0.991151	0.979379
sp|Q7L5N1|CSN6_HUMAN	324	36140	COP9 signalosome complex subunit 6 OS=Homo sapiens GN=COPS6 PE=1 SV=1	1.04901	1.14895
sp|Q8C5N3|CWC22_MOUSE	217	104709	Pre-mRNA-splicing factor CWC22 homolog OS=Mus musculus GN=Cwc22 PE=1 SV=1	1.55912	0.473633
sp|O15294|OGT1_HUMAN	44	116850	UDP-N-acetylglucosamine--peptide N-acetylglucosaminyltransferase 110 kDa subunit OS=Homo sapiens GN=OGT PE=1 SV=3	1.5405	1.08766
sp|Q9UM00|TMCO1_HUMAN	69	21161	Transmembrane and coiled-coil domain-containing protein 1 OS=Homo sapiens GN=TMCO1 PE=1 SV=1	1.39073	1.49877
sp|Q3U1J4|DDB1_MOUSE	1083	126772	DNA damage-binding protein 1 OS=Mus musculus GN=Ddb1 PE=1 SV=2	0.928782	0.841743
sp|O60832|DKC1_HUMAN	770	57638	H/ACA ribonucleoprotein complex subunit 4 OS=Homo sapiens GN=DKC1 PE=1 SV=3	1.04245	0.911688
sp|Q9NY33|DPP3_HUMAN	201	82538	Dipeptidyl peptidase 3 OS=Homo sapiens GN=DPP3 PE=1 SV=2	1.00761	0.928272
sp|Q9Y2W1|TR150_HUMAN	73	108601	Thyroid hormone receptor-associated protein 3 OS=Homo sapiens GN=THRAP3 PE=1 SV=2	1.02937	0.78829
sp|Q6P1J9|CDC73_HUMAN	104	60539	Parafibromin OS=Homo sapiens GN=CDC73 PE=1 SV=1	1.03231	0.627462
sp|P63085|MK01_MOUSE	271	41249	Mitogen-activated protein kinase 1 OS=Mus musculus GN=Mapk1 PE=1 SV=3	0.863439	1.15265
sp|P00533|EGFR_HUMAN	54	134190	Epidermal growth factor receptor OS=Homo sapiens GN=EGFR PE=1 SV=2	0.499687	1.93407
sp|P62857|RS28_HUMAN	261	7836	40S ribosomal protein S28 OS=Homo sapiens GN=RPS28 PE=1 SV=1	1.12755	0.833395
sp|P68036|UB2L3_HUMAN	410	17850	Ubiquitin-conjugating enzyme E2 L3 OS=Homo sapiens GN=UBE2L3 PE=1 SV=1	0.912667	0.73385
sp|Q96BH1|RNF25_HUMAN	83	51187	E3 ubiquitin-protein ligase RNF25 OS=Homo sapiens GN=RNF25 PE=1 SV=1	1.25933	0.835975
sp|Q8WUM4|PDC6I_HUMAN	1286	95963	Programmed cell death 6-interacting protein OS=Homo sapiens GN=PDCD6IP PE=1 SV=1	1.16072	1.03053
sp|P35580|MYH10_HUMAN	4529	228858	Myosin-10 OS=Homo sapiens GN=MYH10 PE=1 SV=3	0.823451	0.779312
sp|P51148|RAB5C_HUMAN	782	23468	Ras-related protein Rab-5C OS=Homo sapiens GN=RAB5C PE=1 SV=2	0.936245	1.08552
sp|Q12788|TBL3_HUMAN	407	88978	Transducin beta-like protein 3 OS=Homo sapiens GN=TBL3 PE=1 SV=2	1.02942	0.740806
sp|Q99986|VRK1_HUMAN	203	45447	Serine/threonine-protein kinase VRK1 OS=Homo sapiens GN=VRK1 PE=1 SV=1	1.09034	0.796787
sp|P07099|HYEP_HUMAN	84	52915	Epoxide hydrolase 1 OS=Homo sapiens GN=EPHX1 PE=1 SV=1	0.792502	1.08802
sp|Q3UHX2|HAP28_MOUSE	46	20593	28 kDa heat- and acid-stable phosphoprotein OS=Mus musculus GN=Pdap1 PE=1 SV=1	0.878875	0.680279
sp|P55265|DSRAD_HUMAN	451	135981	Double-stranded RNA-specific adenosine deaminase OS=Homo sapiens GN=ADAR PE=1 SV=4	0.96111	0.904053
sp|Q8N1G2|MTR1_HUMAN	55	95260	Cap-specific mRNA (nucleoside-2'-O-)-methyltransferase 1 OS=Homo sapiens GN=FTSJD2 PE=1 SV=1	0.537717	1.53929
sp|Q9NR45|SIAS_HUMAN	166	40281	Sialic acid synthase OS=Homo sapiens GN=NANS PE=1 SV=2	0.497944	0.824576
sp|Q53GQ0|DHB12_HUMAN	203	34302	Estradiol 17-beta-dehydrogenase 12 OS=Homo sapiens GN=HSD17B12 PE=1 SV=2	1.15344	0.783404
sp|Q99JF8|PSIP1_MOUSE	95	59660	PC4 and SFRS1-interacting protein OS=Mus musculus GN=Psip1 PE=1 SV=1	1.13365	0.894922
sp|P17751|TPIS_MOUSE	1937	32171	Triosephosphate isomerase OS=Mus musculus GN=Tpi1 PE=1 SV=4	0.246658	2.74365
sp|Q80YX1|TENA_MOUSE	578	231659	Tenascin OS=Mus musculus GN=Tnc PE=1 SV=1	0.886965	3.84661
sp|P09110|THIK_HUMAN	111	44264	3-ketoacyl-CoA thiolase	0.547602	0.888751
sp|O14744|ANM5_HUMAN	796	72638	Protein arginine N-methyltransferase 5 OS=Homo sapiens GN=PRMT5 PE=1 SV=4	1.02026	1.03074
sp|Q91V12|BACH_MOUSE	674	42510	Cytosolic acyl coenzyme A thioester hydrolase OS=Mus musculus GN=Acot7 PE=1 SV=2	0.891087	1.11375
sp|Q9QZM0|UBQL2_MOUSE	62	67308	Ubiquilin-2 OS=Mus musculus GN=Ubqln2 PE=1 SV=2	0.766638	0.486369
sp|Q6IN85|P4R3A_HUMAN	119	95308	Serine/threonine-protein phosphatase 4 regulatory subunit 3A OS=Homo sapiens GN=SMEK1 PE=1 SV=1	2.53154	1.40008
sp|P39656|OST48_HUMAN	629	50769	Dolichyl-diphosphooligosaccharide--protein glycosyltransferase 48 kDa subunit OS=Homo sapiens GN=DDOST PE=1 SV=4	1.09573	0.981074
sp|Q96A33|CCD47_HUMAN	252	55838	Coiled-coil domain-containing protein 47 OS=Homo sapiens GN=CCDC47 PE=1 SV=1	0.951539	1.15981
sp|Q9Y6N5|SQRD_HUMAN	73	49929	Sulfide:quinone oxidoreductase	1.0071	1.21235
sp|Q3TTA7|CBLB_MOUSE	100	109023	E3 ubiquitin-protein ligase CBL-B OS=Mus musculus GN=Cblb PE=1 SV=3	0.839907	0.804192
sp|P18206|VINC_HUMAN	2722	123722	Vinculin OS=Homo sapiens GN=VCL PE=1 SV=4	1.0332	0.641463
sp|Q9JHW2|NIT2_MOUSE	36	30483	Omega-amidase NIT2 OS=Mus musculus GN=Nit2 PE=1 SV=1	1.12599	0.687381
sp|P22695|QCR2_HUMAN	1823	48413	Cytochrome b-c1 complex subunit 2	0.995174	0.884982
sp|Q9D7G0|PRPS1_MOUSE	317	34812	Ribose-phosphate pyrophosphokinase 1 OS=Mus musculus GN=Prps1 PE=1 SV=4	1.29377	0.906963
sp|P53621|COPA_HUMAN	1003	138258	Coatomer subunit alpha OS=Homo sapiens GN=COPA PE=1 SV=2	1.07347	0.998248
sp|Q91ZJ5|UGPA_MOUSE	343	56944	UTP--glucose-1-phosphate uridylyltransferase OS=Mus musculus GN=Ugp2 PE=2 SV=3	0.75277	1.17189
sp|Q12789|TF3C1_HUMAN	99	238725	General transcription factor 3C polypeptide 1 OS=Homo sapiens GN=GTF3C1 PE=1 SV=4	0.513415	0.910668
sp|O15228|GNPAT_HUMAN	83	77138	Dihydroxyacetone phosphate acyltransferase OS=Homo sapiens GN=GNPAT PE=1 SV=1	0.713369	1.64385
sp|P16104|H2AX_HUMAN	1117	15135	Histone H2A.x OS=Homo sapiens GN=H2AFX PE=1 SV=2	1.22926	1.1213
sp|P03905|NU4M_HUMAN	73	51547	NADH-ubiquinone oxidoreductase chain 4 OS=Homo sapiens GN=MT-ND4 PE=1 SV=1	0.635493	1.27505
sp|Q9UHG3|PCYOX_HUMAN	88	56604	Prenylcysteine oxidase 1 OS=Homo sapiens GN=PCYOX1 PE=1 SV=3	0.627348	1.29974
sp|O00411|RPOM_HUMAN	373	138532	DNA-directed RNA polymerase	1.15843	1.69508
sp|O00217|NDUS8_HUMAN	105	23690	NADH dehydrogenase [ubiquinone] iron-sulfur protein 8	0.960099	0.762774
sp|P42704|LPPRC_HUMAN	5564	157805	Leucine-rich PPR motif-containing protein	1.01467	0.785054
sp|Q969M3|YIPF5_HUMAN	46	27971	Protein YIPF5 OS=Homo sapiens GN=YIPF5 PE=1 SV=1	0.889895	0.909475
sp|P12111|CO6A3_HUMAN	615	343457	Collagen alpha-3(VI) chain OS=Homo sapiens GN=COL6A3 PE=1 SV=5	0.555411	2.14088
sp|O43491|E41L2_HUMAN	50	112519	Band 4.1-like protein 2 OS=Homo sapiens GN=EPB41L2 PE=1 SV=1	1.67165	0.816113
sp|P28340|DPOD1_HUMAN	124	123553	DNA polymerase delta catalytic subunit OS=Homo sapiens GN=POLD1 PE=1 SV=2	1.14835	0.83673
sp|Q14CX7|NAA25_HUMAN	41	112221	N-alpha-acetyltransferase 25	N/A	N/A
sp|Q5VIR6|VPS53_HUMAN	91	79602	Vacuolar protein sorting-associated protein 53 homolog OS=Homo sapiens GN=VPS53 PE=1 SV=1	N/A	N/A
sp|Q9ERD7|TBB3_MOUSE	5752	50386	Tubulin beta-3 chain OS=Mus musculus GN=Tubb3 PE=1 SV=1	1.17664	0.872553
sp|Q8N163|K1967_HUMAN	355	102838	Protein KIAA1967 OS=Homo sapiens GN=KIAA1967 PE=1 SV=2	0.957719	0.777098
sp|Q9HB90|RRAGC_HUMAN	50	44196	Ras-related GTP-binding protein C OS=Homo sapiens GN=RRAGC PE=1 SV=1	1.35033	1.35741
sp|Q15365|PCBP1_HUMAN	3440	37474	Poly(rC)-binding protein 1 OS=Homo sapiens GN=PCBP1 PE=1 SV=2	1.16832	1.0781
sp|O60610|DIAP1_HUMAN	949	141258	Protein diaphanous homolog 1 OS=Homo sapiens GN=DIAPH1 PE=1 SV=2	1.15893	1.12055
sp|Q9P0S9|TM14C_HUMAN	837	11557	Transmembrane protein 14C OS=Homo sapiens GN=TMEM14C PE=1 SV=1	1.00528	0.908286
sp|Q05186|RCN1_MOUSE	140	38090	Reticulocalbin-1 OS=Mus musculus GN=Rcn1 PE=1 SV=1	1.16837	0.991334
sp|Q9NNW7|TRXR2_HUMAN	68	56472	Thioredoxin reductase 2	N/A	N/A
sp|P46736|BRCC3_HUMAN	81	36049	Lys-63-specific deubiquitinase BRCC36 OS=Homo sapiens GN=BRCC3 PE=1 SV=2	0.939156	1.90662
sp|P24788|CDK11_MOUSE	145	91458	Cyclin-dependent kinase 11 OS=Mus musculus GN=Cdk11 PE=1 SV=2	1.28772	1.63898
sp|Q8R121|ZPI_MOUSE	118	51764	Protein Z-dependent protease inhibitor OS=Mus musculus GN=Serpina10 PE=1 SV=1	0.530306	0.610835
sp|Q6UB35|C1TM_HUMAN	200	105724	Monofunctional C1-tetrahydrofolate synthase	0.81735	0.78968
sp|O00267|SPT5H_HUMAN	180	120925	Transcription elongation factor SPT5 OS=Homo sapiens GN=SUPT5H PE=1 SV=1	1.24307	5.15716
sp|Q9WTK5|NFKB2_MOUSE	85	96772	Nuclear factor NF-kappa-B p100 subunit OS=Mus musculus GN=Nfkb2 PE=1 SV=1	0.875542	0.714623
sp|P08621|RU17_HUMAN	228	51526	U1 small nuclear ribonucleoprotein 70 kDa OS=Homo sapiens GN=SNRNP70 PE=1 SV=2	1.20795	0.886481
sp|P06733|ENOA_HUMAN	9055	47139	Alpha-enolase OS=Homo sapiens GN=ENO1 PE=1 SV=2	0.933484	0.650739
sp|Q9P003|CNIH4_HUMAN	164	16082	Protein cornichon homolog 4 OS=Homo sapiens GN=CNIH4 PE=2 SV=1	0.734526	1.35843
sp|Q9DBG6|RPN2_MOUSE	654	69020	Dolichyl-diphosphooligosaccharide--protein glycosyltransferase subunit 2 OS=Mus musculus GN=Rpn2 PE=2 SV=1	1.02822	2.51664
sp|Q7Z6M4|MTER2_HUMAN	49	43930	mTERF domain-containing protein 2 OS=Homo sapiens GN=MTERFD2 PE=1 SV=3	0.825694	0.669203
sp|Q6ZWV7|RL35_MOUSE	104	14544	60S ribosomal protein L35 OS=Mus musculus GN=Rpl35 PE=2 SV=1	1.14784	0.984813
sp|Q9H0A0|NAT10_HUMAN	801	115657	N-acetyltransferase 10 OS=Homo sapiens GN=NAT10 PE=1 SV=2	1.28675	0.697469
sp|Q8VCM7|FIBG_MOUSE	2452	49360	Fibrinogen gamma chain OS=Mus musculus GN=Fgg PE=2 SV=1	0.736253	0.383264
sp|P32261|ANT3_MOUSE	1139	51971	Antithrombin-III OS=Mus musculus GN=Serpinc1 PE=1 SV=1	0.751614	0.950832
sp|P61750|ARF4_MOUSE	810	20384	ADP-ribosylation factor 4 OS=Mus musculus GN=Arf4 PE=2 SV=2	0.997041	2.08
sp|Q14247|SRC8_HUMAN	103	61549	Src substrate cortactin OS=Homo sapiens GN=CTTN PE=1 SV=2	0.96141	0.792903
sp|P48147|PPCE_HUMAN	136	80648	Prolyl endopeptidase OS=Homo sapiens GN=PREP PE=1 SV=2	0.878382	0.99884
sp|Q922K7|NOP2_MOUSE	46	86699	Putative ribosomal RNA methyltransferase NOP2 OS=Mus musculus GN=Nop2 PE=2 SV=1	0.458397	0.734022
sp|O60701|UGDH_HUMAN	901	54989	UDP-glucose 6-dehydrogenase OS=Homo sapiens GN=UGDH PE=1 SV=1	1.12482	1.28589
sp|Q9D6F9|TBB4A_MOUSE	5953	49554	Tubulin beta-4A chain OS=Mus musculus GN=Tubb4a PE=1 SV=3	0.982518	0.994333
sp|Q9BX68|HINT2_HUMAN	195	17151	Histidine triad nucleotide-binding protein 2	0.836921	0.883651
sp|Q99575|POP1_HUMAN	56	114636	Ribonucleases P/MRP protein subunit POP1 OS=Homo sapiens GN=POP1 PE=1 SV=2	1.35459	0.561305
sp|P62820|RAB1A_HUMAN	893	22663	Ras-related protein Rab-1A OS=Homo sapiens GN=RAB1A PE=1 SV=3	1.21841	1.13072
sp|Q16555|DPYL2_HUMAN	306	62255	Dihydropyrimidinase-related protein 2 OS=Homo sapiens GN=DPYSL2 PE=1 SV=1	0.857082	1.98751
sp|Q16740|CLPP_HUMAN	72	30161	Putative ATP-dependent Clp protease proteolytic subunit	1.38869	1.4442
sp|Q99798|ACON_HUMAN	1329	85372	Aconitate hydratase	1.11783	0.843812
sp|P01027|CO3_MOUSE	3680	186366	Complement C3 OS=Mus musculus GN=C3 PE=1 SV=3	0.572121	1.23799
sp|Q91WJ8|FUBP1_MOUSE	410	68497	Far upstream element-binding protein 1 OS=Mus musculus GN=Fubp1 PE=1 SV=1	1.08349	0.742068
sp|P29317|EPHA2_HUMAN	49	108197	Ephrin type-A receptor 2 OS=Homo sapiens GN=EPHA2 PE=1 SV=2	1.88585	0.0535668
sp|P46459|NSF_HUMAN	362	82542	Vesicle-fusing ATPase OS=Homo sapiens GN=NSF PE=1 SV=3	1.03057	0.97177
sp|P84103|SRSF3_HUMAN	149	19318	Serine/arginine-rich splicing factor 3 OS=Homo sapiens GN=SRSF3 PE=1 SV=1	1.29513	0.884855
sp|Q9NXS2|QPCTL_HUMAN	61	42897	Glutaminyl-peptide cyclotransferase-like protein OS=Homo sapiens GN=QPCTL PE=1 SV=2	N/A	N/A
sp|Q9Y3Z3|SAMH1_HUMAN	70	72155	SAM domain and HD domain-containing protein 1 OS=Homo sapiens GN=SAMHD1 PE=1 SV=2	1.39278	1.98418
sp|P03886|NU1M_HUMAN	61	35637	NADH-ubiquinone oxidoreductase chain 1 OS=Homo sapiens GN=MT-ND1 PE=1 SV=1	0.6669	0.932513
sp|Q8IWV8|UBR2_HUMAN	118	200408	E3 ubiquitin-protein ligase UBR2 OS=Homo sapiens GN=UBR2 PE=1 SV=1	1.45029	1.52126
sp|P09651|ROA1_HUMAN	3304	38723	Heterogeneous nuclear ribonucleoprotein A1 OS=Homo sapiens GN=HNRNPA1 PE=1 SV=5	1.35817	0.695249
sp|Q14624|ITIH4_HUMAN	46	103293	Inter-alpha-trypsin inhibitor heavy chain H4 OS=Homo sapiens GN=ITIH4 PE=1 SV=4	0.362439	0.90348
sp|Q8VHL0|UT1_MOUSE	83	42098	Urea transporter 1 OS=Mus musculus GN=Slc14a1 PE=1 SV=2	N/A	N/A
sp|O75531|BAF_HUMAN	588	10052	Barrier-to-autointegration factor OS=Homo sapiens GN=BANF1 PE=1 SV=1	1.10698	0.695226
sp|Q8C1D8|IWS1_MOUSE	49	85197	Protein IWS1 homolog OS=Mus musculus GN=Iws1 PE=1 SV=1	N/A	N/A
sp|Q9CXY6|ILF2_MOUSE	1293	43035	Interleukin enhancer-binding factor 2 OS=Mus musculus GN=Ilf2 PE=1 SV=1	1.05197	0.709513
sp|P52272|HNRPM_HUMAN	2337	77464	Heterogeneous nuclear ribonucleoprotein M OS=Homo sapiens GN=HNRNPM PE=1 SV=3	1.11047	0.826677
sp|Q93009|UBP7_HUMAN	975	128220	Ubiquitin carboxyl-terminal hydrolase 7 OS=Homo sapiens GN=USP7 PE=1 SV=2	1.16406	0.986264
sp|Q9NSE4|SYIM_HUMAN	237	113719	Isoleucine--tRNA ligase	1.33074	0.909147
sp|Q9H089|LSG1_HUMAN	48	75178	Large subunit GTPase 1 homolog OS=Homo sapiens GN=LSG1 PE=1 SV=2	N/A	N/A
sp|O60216|RAD21_HUMAN	70	71645	Double-strand-break repair protein rad21 homolog OS=Homo sapiens GN=RAD21 PE=1 SV=2	0.185025	1.70622
sp|Q9Z2U1|PSA5_MOUSE	442	26394	Proteasome subunit alpha type-5 OS=Mus musculus GN=Psma5 PE=1 SV=1	0.923806	0.988393
sp|P26883|FKB1A_MOUSE	189	11915	Peptidyl-prolyl cis-trans isomerase FKBP1A OS=Mus musculus GN=Fkbp1a PE=1 SV=2	0.779167	1.00929
sp|P52888|THOP1_HUMAN	73	78789	Thimet oligopeptidase OS=Homo sapiens GN=THOP1 PE=1 SV=2	N/A	N/A
sp|P32883|RASK_MOUSE	49	21642	GTPase KRas OS=Mus musculus GN=Kras PE=1 SV=1	0.677469	0.765222
sp|P21283|VATC1_HUMAN	160	43914	V-type proton ATPase subunit C 1 OS=Homo sapiens GN=ATP6V1C1 PE=1 SV=4	0.900009	0.930091
sp|P59998|ARPC4_HUMAN	493	19654	Actin-related protein 2/3 complex subunit 4 OS=Homo sapiens GN=ARPC4 PE=1 SV=3	0.937018	1.50517
sp|O75844|FACE1_HUMAN	444	54778	CAAX prenyl protease 1 homolog OS=Homo sapiens GN=ZMPSTE24 PE=1 SV=2	1.04337	0.797788
sp|Q99N57|RAF1_MOUSE	45	72871	RAF proto-oncogene serine/threonine-protein kinase OS=Mus musculus GN=Raf1 PE=1 SV=2	N/A	N/A
sp|O15143|ARC1B_HUMAN	252	40923	Actin-related protein 2/3 complex subunit 1B OS=Homo sapiens GN=ARPC1B PE=1 SV=3	0.996665	1.16593
sp|Q9NUJ1|ABHDA_HUMAN	127	33911	Abhydrolase domain-containing protein 10	0.955589	1.19422
sp|Q09666|AHNK_HUMAN	412	628699	Neuroblast differentiation-associated protein AHNAK OS=Homo sapiens GN=AHNAK PE=1 SV=2	0.577821	1.35289
sp|Q7Z7H5|TMED4_HUMAN	62	25926	Transmembrane emp24 domain-containing protein 4 OS=Homo sapiens GN=TMED4 PE=1 SV=1	0.527117	1.10982
sp|Q8C9B9|DIDO1_MOUSE	41	247024	Death-inducer obliterator 1 OS=Mus musculus GN=Dido1 PE=1 SV=4	0.185163	0.392463
sp|P07384|CAN1_HUMAN	374	81838	Calpain-1 catalytic subunit OS=Homo sapiens GN=CAPN1 PE=1 SV=1	0.831273	0.965426
sp|Q9UHD2|TBK1_HUMAN	69	83589	Serine/threonine-protein kinase TBK1 OS=Homo sapiens GN=TBK1 PE=1 SV=1	0.468841	0.805309
sp|Q8N766|K0090_HUMAN	542	111689	Uncharacterized protein KIAA0090 OS=Homo sapiens GN=KIAA0090 PE=1 SV=1	1.0834	0.885584
sp|O95336|6PGL_HUMAN	101	27530	6-phosphogluconolactonase OS=Homo sapiens GN=PGLS PE=1 SV=2	0.867724	1.41215
sp|Q08257|QOR_HUMAN	361	35185	Quinone oxidoreductase OS=Homo sapiens GN=CRYZ PE=1 SV=1	0.794806	0.863416
sp|Q9R1P4|PSA1_MOUSE	263	29528	Proteasome subunit alpha type-1 OS=Mus musculus GN=Psma1 PE=1 SV=1	0.759964	0.94013
sp|Q14108|SCRB2_HUMAN	74	54255	Lysosome membrane protein 2 OS=Homo sapiens GN=SCARB2 PE=1 SV=2	N/A	N/A
sp|P30519|HMOX2_HUMAN	149	36010	Heme oxygenase 2 OS=Homo sapiens GN=HMOX2 PE=1 SV=2	1.17338	1.14283
sp|Q9Y2L1|RRP44_HUMAN	70	108934	Exosome complex exonuclease RRP44 OS=Homo sapiens GN=DIS3 PE=1 SV=2	0.96842	0.968769
sp|O95671|ASML_HUMAN	344	68813	N-acetylserotonin O-methyltransferase-like protein OS=Homo sapiens GN=ASMTL PE=1 SV=3	0.844355	0.761693
sp|Q0KL02|TRIO_MOUSE	83	347643	Triple functional domain protein OS=Mus musculus GN=Trio PE=1 SV=3	N/A	N/A
sp|P42166|LAP2A_HUMAN	875	75446	Lamina-associated polypeptide 2	1.0434	0.895377
sp|P25398|RS12_HUMAN	520	14505	40S ribosomal protein S12 OS=Homo sapiens GN=RPS12 PE=1 SV=3	1.2062	0.878674
sp|P51572|BAP31_HUMAN	229	27974	B-cell receptor-associated protein 31 OS=Homo sapiens GN=BCAP31 PE=1 SV=3	1.16291	1.22857
sp|Q9BZF1|OSBL8_HUMAN	87	101132	Oxysterol-binding protein-related protein 8 OS=Homo sapiens GN=OSBPL8 PE=1 SV=3	0.805492	0.595234
sp|O43707|ACTN4_HUMAN	1563	104788	Alpha-actinin-4 OS=Homo sapiens GN=ACTN4 PE=1 SV=2	0.962575	0.97348
sp|P35613|BASI_HUMAN	404	42174	Basigin OS=Homo sapiens GN=BSG PE=1 SV=2	0.893097	0.923418
sp|Q12931|TRAP1_HUMAN	1651	80060	Heat shock protein 75 kDa	1.25534	0.871678
sp|Q9ES56|TPPC4_MOUSE	79	24370	Trafficking protein particle complex subunit 4 OS=Mus musculus GN=Trappc4 PE=1 SV=1	1.51138	2.9247
sp|O43181|NDUS4_HUMAN	66	20095	NADH dehydrogenase [ubiquinone] iron-sulfur protein 4	0.75144	0.5004
sp|Q9R1C7|PR40A_MOUSE	84	108412	Pre-mRNA-processing factor 40 homolog A OS=Mus musculus GN=Prpf40a PE=1 SV=1	0.945665	1.10935
sp|O70422|TF2H4_MOUSE	117	52191	General transcription factor IIH subunit 4 OS=Mus musculus GN=Gtf2h4 PE=2 SV=1	0.435628	1.39983
sp|P35441|TSP1_MOUSE	391	129564	Thrombospondin-1 OS=Mus musculus GN=Thbs1 PE=1 SV=1	N/A	N/A
sp|Q6ZWN5|RS9_MOUSE	1072	22578	40S ribosomal protein S9 OS=Mus musculus GN=Rps9 PE=2 SV=3	1.24287	0.949014
sp|Q01405|SC23A_MOUSE	903	86106	Protein transport protein Sec23A OS=Mus musculus GN=Sec23a PE=1 SV=2	0.866114	0.951969
sp|P09622|DLDH_HUMAN	534	54143	Dihydrolipoyl dehydrogenase	0.96171	0.687093
sp|Q969F9|HPS3_HUMAN	37	113662	Hermansky-Pudlak syndrome 3 protein OS=Homo sapiens GN=HPS3 PE=1 SV=1	2.12302	1.31397
sp|P52597|HNRPF_HUMAN	1707	45643	Heterogeneous nuclear ribonucleoprotein F OS=Homo sapiens GN=HNRNPF PE=1 SV=3	1.56059	0.857486
sp|Q9NUU7|DD19A_HUMAN	543	53941	ATP-dependent RNA helicase DDX19A OS=Homo sapiens GN=DDX19A PE=1 SV=1	0.986673	0.803845
sp|Q13526|PIN1_HUMAN	253	18232	Peptidyl-prolyl cis-trans isomerase NIMA-interacting 1 OS=Homo sapiens GN=PIN1 PE=1 SV=1	0.91759	0.989223
sp|P43034|LIS1_HUMAN	157	46608	Platelet-activating factor acetylhydrolase IB subunit alpha OS=Homo sapiens GN=PAFAH1B1 PE=1 SV=2	1.03474	1.00445
sp|O95059|RPP14_HUMAN	109	13684	Ribonuclease P protein subunit p14 OS=Homo sapiens GN=RPP14 PE=1 SV=3	0.435942	0.691448
sp|P10412|H14_HUMAN	1205	21852	Histone H1.4 OS=Homo sapiens GN=HIST1H1E PE=1 SV=2	1.36594	1.06035
sp|Q12797|ASPH_HUMAN	287	85809	Aspartyl/asparaginyl beta-hydroxylase OS=Homo sapiens GN=ASPH PE=1 SV=3	0.611231	2.30084
sp|P07602|SAP_HUMAN	73	58074	Proactivator polypeptide OS=Homo sapiens GN=PSAP PE=1 SV=2	1.33023	1.26627
sp|Q9BPU6|DPYL5_HUMAN	61	61382	Dihydropyrimidinase-related protein 5 OS=Homo sapiens GN=DPYSL5 PE=1 SV=1	2.25362	1.06459
sp|P12955|PEPD_HUMAN	94	54513	Xaa-Pro dipeptidase OS=Homo sapiens GN=PEPD PE=1 SV=3	N/A	N/A
sp|Q8CFI0|NED4L_MOUSE	46	115347	E3 ubiquitin-protein ligase NEDD4-like OS=Mus musculus GN=Nedd4l PE=1 SV=2	N/A	N/A
sp|P22626|ROA2_HUMAN	3292	37407	Heterogeneous nuclear ribonucleoproteins A2/B1 OS=Homo sapiens GN=HNRNPA2B1 PE=1 SV=2	1.12107	0.81149
sp|Q08J23|NSUN2_HUMAN	872	86416	tRNA (cytosine(34)-C(5))-methyltransferase OS=Homo sapiens GN=NSUN2 PE=1 SV=2	1.04382	0.727711
sp|Q99627|CSN8_HUMAN	118	23211	COP9 signalosome complex subunit 8 OS=Homo sapiens GN=COPS8 PE=1 SV=1	1.08395	0.76557
sp|Q4G0F5|VP26B_HUMAN	47	39130	Vacuolar protein sorting-associated protein 26B OS=Homo sapiens GN=VPS26B PE=1 SV=2	0.63724	0.130594
sp|P54819|KAD2_HUMAN	457	26461	Adenylate kinase 2	0.822755	0.586627
sp|Q9NWY4|CD027_HUMAN	137	39411	UPF0609 protein C4orf27 OS=Homo sapiens GN=C4orf27 PE=1 SV=2	1.05061	0.666956
sp|Q9P2J5|SYLC_HUMAN	1447	134379	Leucine--tRNA ligase	0.965369	0.927628
sp|Q8TB36|GDAP1_HUMAN	46	41320	Ganglioside-induced differentiation-associated protein 1 OS=Homo sapiens GN=GDAP1 PE=1 SV=3	3.46412	0.313728
sp|Q92688|AN32B_HUMAN	432	28770	Acidic leucine-rich nuclear phosphoprotein 32 family member B OS=Homo sapiens GN=ANP32B PE=1 SV=1	1.29569	0.900331
sp|Q9QYJ3|DNJB1_MOUSE	45	38143	DnaJ homolog subfamily B member 1 OS=Mus musculus GN=Dnajb1 PE=2 SV=3	1.06587	1.04044
sp|Q10570|CPSF1_HUMAN	136	160782	Cleavage and polyadenylation specificity factor subunit 1 OS=Homo sapiens GN=CPSF1 PE=1 SV=2	1.30404	0.883575
sp|P36543|VATE1_HUMAN	172	26129	V-type proton ATPase subunit E 1 OS=Homo sapiens GN=ATP6V1E1 PE=1 SV=1	0.890375	0.895138
sp|Q52LJ0|FA98B_HUMAN	212	37167	Protein FAM98B OS=Homo sapiens GN=FAM98B PE=1 SV=1	1.45852	0.886798
sp|Q5SYL1|SG494_MOUSE	42	31661	Uncharacterized serine/threonine-protein kinase SgK494 OS=Mus musculus GN=Sgk494 PE=2 SV=1	1.51096	0.798035
sp|Q80X50|UBP2L_MOUSE	73	116728	Ubiquitin-associated protein 2-like OS=Mus musculus GN=Ubap2l PE=1 SV=1	1.16472	0.877776
sp|P13693|TCTP_HUMAN	231	19583	Translationally-controlled tumor protein OS=Homo sapiens GN=TPT1 PE=1 SV=1	1.55738	0.915364
sp|Q9QWR8|NAGAB_MOUSE	315	47204	Alpha-N-acetylgalactosaminidase OS=Mus musculus GN=Naga PE=2 SV=2	N/A	N/A
sp|Q7LBC6|KDM3B_HUMAN	57	191461	Lysine-specific demethylase 3B OS=Homo sapiens GN=KDM3B PE=1 SV=2	0.727287	0.884221
sp|Q8BVG8|NAT14_MOUSE	35	21764	N-acetyltransferase 14 OS=Mus musculus GN=Nat14 PE=2 SV=1	0.97144	0.3656
sp|Q03252|LMNB2_HUMAN	175	67647	Lamin-B2 OS=Homo sapiens GN=LMNB2 PE=1 SV=3	0.734056	0.776326
sp|P12081|SYHC_HUMAN	348	57374	Histidine--tRNA ligase	0.91973	0.81392
sp|Q9CXW4|RL11_MOUSE	416	20240	60S ribosomal protein L11 OS=Mus musculus GN=Rpl11 PE=1 SV=4	0.993867	0.997846
sp|Q02788|CO6A2_MOUSE	296	110266	Collagen alpha-2(VI) chain OS=Mus musculus GN=Col6a2 PE=2 SV=3	0.904536	3.1735
sp|Q9Y4A5|TRRAP_HUMAN	105	437318	Transformation/transcription domain-associated protein OS=Homo sapiens GN=TRRAP PE=1 SV=3	0.912345	0.718131
sp|Q8TDN1|KCNG4_HUMAN	41	58941	Potassium voltage-gated channel subfamily G member 4 OS=Homo sapiens GN=KCNG4 PE=2 SV=1	0.950403	0.894284
sp|P41250|SYG_HUMAN	1274	83113	Glycine--tRNA ligase OS=Homo sapiens GN=GARS PE=1 SV=3	0.774147	0.77923
sp|P14324|FPPS_HUMAN	279	48245	Farnesyl pyrophosphate synthase OS=Homo sapiens GN=FDPS PE=1 SV=4	0.774523	0.78156
sp|Q7L576|CYFP1_HUMAN	343	145089	Cytoplasmic FMR1-interacting protein 1 OS=Homo sapiens GN=CYFIP1 PE=1 SV=1	0.906637	0.946951
sp|P70333|HNRH2_MOUSE	1075	49248	Heterogeneous nuclear ribonucleoprotein H2 OS=Mus musculus GN=Hnrnph2 PE=1 SV=1	1.06989	0.751462
sp|Q8R2U6|NUDT4_MOUSE	43	20143	Diphosphoinositol polyphosphate phosphohydrolase 2 OS=Mus musculus GN=Nudt4 PE=1 SV=1	N/A	N/A
sp|O95801|TTC4_HUMAN	91	44650	Tetratricopeptide repeat protein 4 OS=Homo sapiens GN=TTC4 PE=1 SV=3	0.958734	0.454675
sp|O75431|MTX2_HUMAN	162	29744	Metaxin-2 OS=Homo sapiens GN=MTX2 PE=1 SV=1	0.872771	1.00878
sp|Q14011|CIRBP_HUMAN	145	18637	Cold-inducible RNA-binding protein OS=Homo sapiens GN=CIRBP PE=1 SV=1	0.569999	0.54297
sp|Q9D883|U2AF1_MOUSE	430	27797	Splicing factor U2AF 35 kDa subunit OS=Mus musculus GN=U2af1 PE=1 SV=4	1.37783	0.676913
sp|P46926|GNPI1_HUMAN	162	32648	Glucosamine-6-phosphate isomerase 1 OS=Homo sapiens GN=GNPDA1 PE=1 SV=1	0.845667	0.906701
sp|P25325|THTM_HUMAN	138	33158	3-mercaptopyruvate sulfurtransferase OS=Homo sapiens GN=MPST PE=1 SV=3	0.916778	1.23962
sp|Q9Y3F4|STRAP_HUMAN	506	38414	Serine-threonine kinase receptor-associated protein OS=Homo sapiens GN=STRAP PE=1 SV=1	1.33851	0.783909
sp|Q9HBI1|PARVB_HUMAN	95	41688	Beta-parvin OS=Homo sapiens GN=PARVB PE=1 SV=1	0.736565	1.2791
sp|O43615|TIM44_HUMAN	512	51323	Mitochondrial import inner membrane translocase subunit TIM44 OS=Homo sapiens GN=TIMM44 PE=1 SV=2	1.10886	0.826341
sp|P43490|NAMPT_HUMAN	854	55487	Nicotinamide phosphoribosyltransferase OS=Homo sapiens GN=NAMPT PE=1 SV=1	0.948777	0.891511
sp|Q8CFV9|RIFK_MOUSE	70	17426	Riboflavin kinase OS=Mus musculus GN=Rfk PE=2 SV=2	1.65179	0.381375
sp|Q9Z0N1|IF2G_MOUSE	1038	51033	Eukaryotic translation initiation factor 2 subunit 3	1.11935	1.01916
sp|Q7L592|MIDA_HUMAN	52	49206	Protein midA homolog	0.993626	2.89094
sp|Q5T653|RM02_HUMAN	163	33280	39S ribosomal protein L2	1.30867	1.70677
sp|Q8NC51|PAIRB_HUMAN	522	44938	Plasminogen activator inhibitor 1 RNA-binding protein OS=Homo sapiens GN=SERBP1 PE=1 SV=2	0.925322	0.800807
sp|Q969X6|CIR1A_HUMAN	176	76841	Cirhin OS=Homo sapiens GN=CIRH1A PE=1 SV=1	1.1819	0.78562
sp|P22087|FBRL_HUMAN	1403	33763	rRNA 2'-O-methyltransferase fibrillarin OS=Homo sapiens GN=FBL PE=1 SV=2	1.25757	0.898472
sp|P49222|EPB42_MOUSE	69	76707	Erythrocyte membrane protein band 4.2 OS=Mus musculus GN=Epb42 PE=2 SV=3	0.213925	0.226367
sp|P26645|MARCS_MOUSE	54	29644	Myristoylated alanine-rich C-kinase substrate OS=Mus musculus GN=Marcks PE=1 SV=2	1.19198	1.91939
sp|P99029|PRDX5_MOUSE	323	21884	Peroxiredoxin-5	0.461934	2.18153
sp|P40227|TCPZ_HUMAN	3938	57988	T-complex protein 1 subunit zeta OS=Homo sapiens GN=CCT6A PE=1 SV=3	1.05596	1.06059
sp|Q9C005|DPY30_HUMAN	252	11243	Protein dpy-30 homolog OS=Homo sapiens GN=DPY30 PE=1 SV=1	0.755034	1.02229
sp|Q99829|CPNE1_HUMAN	779	59022	Copine-1 OS=Homo sapiens GN=CPNE1 PE=1 SV=1	1.14205	1.05288
sp|Q8R332|NUPL1_MOUSE	115	59409	Nucleoporin p58/p45 OS=Mus musculus GN=Nupl1 PE=1 SV=1	0.29281	2.92506
sp|Q9ESB3|HRG_MOUSE	642	59126	Histidine-rich glycoprotein OS=Mus musculus GN=Hrg PE=1 SV=2	0.541801	1.12097
sp|Q8K0E8|FIBB_MOUSE	5952	54718	Fibrinogen beta chain OS=Mus musculus GN=Fgb PE=2 SV=1	0.677213	0.42864
sp|Q16186|ADRM1_HUMAN	160	42127	Proteasomal ubiquitin receptor ADRM1 OS=Homo sapiens GN=ADRM1 PE=1 SV=2	1.49229	0.887233
sp|Q9H501|ESF1_HUMAN	48	98735	ESF1 homolog OS=Homo sapiens GN=ESF1 PE=1 SV=1	1.37373	1.03353
sp|Q86UP2|KTN1_HUMAN	220	156179	Kinectin OS=Homo sapiens GN=KTN1 PE=1 SV=1	0.77913	1.1011
sp|Q9Y3T9|NOC2L_HUMAN	162	84866	Nucleolar complex protein 2 homolog OS=Homo sapiens GN=NOC2L PE=1 SV=4	0.875361	0.810816
sp|Q13907|IDI1_HUMAN	321	26302	Isopentenyl-diphosphate Delta-isomerase 1 OS=Homo sapiens GN=IDI1 PE=1 SV=2	1.03487	0.88356
sp|P97364|SPS2_MOUSE	44	47804	Selenide	3.67817	1.02899
sp|Q925I1|ATAD3_MOUSE	1059	66701	ATPase family AAA domain-containing protein 3 OS=Mus musculus GN=Atad3 PE=1 SV=1	N/A	N/A
sp|O88844|IDHC_MOUSE	161	46644	Isocitrate dehydrogenase [NADP] cytoplasmic OS=Mus musculus GN=Idh1 PE=1 SV=2	0.279166	2.29922
sp|Q9CQ89|CUTA_MOUSE	62	18853	Protein CutA OS=Mus musculus GN=Cuta PE=2 SV=3	1.20368	0.9782
sp|Q13620|CUL4B_HUMAN	806	103916	Cullin-4B OS=Homo sapiens GN=CUL4B PE=1 SV=4	1.09756	0.872406
sp|Q8BMA6|SRP68_MOUSE	276	70530	Signal recognition particle 68 kDa protein OS=Mus musculus GN=Srp68 PE=2 SV=2	1.19415	1.0834
sp|P30084|ECHM_HUMAN	640	31367	Enoyl-CoA hydratase	1.05468	1.26113
sp|Q6NVY1|HIBCH_HUMAN	88	43454	3-hydroxyisobutyryl-CoA hydrolase	1.21242	1.05176
sp|Q99LG2|TNPO2_MOUSE	673	100391	Transportin-2 OS=Mus musculus GN=Tnpo2 PE=2 SV=1	0.906179	1.07474
sp|P56378|68MP_HUMAN	104	6658	6.8 kDa mitochondrial proteolipid OS=Homo sapiens GN=MP68 PE=1 SV=1	0.863139	0.767501
sp|P11276|FINC_MOUSE	3762	272319	Fibronectin OS=Mus musculus GN=Fn1 PE=1 SV=3	0.651025	0.856064
sp|Q12894|IFRD2_HUMAN	46	54779	Interferon-related developmental regulator 2 OS=Homo sapiens GN=IFRD2 PE=2 SV=3	1.04085	1.26636
sp|Q14669|TRIPC_HUMAN	54	220296	Probable E3 ubiquitin-protein ligase TRIP12 OS=Homo sapiens GN=TRIP12 PE=1 SV=1	N/A	N/A
sp|O95347|SMC2_HUMAN	314	135572	Structural maintenance of chromosomes protein 2 OS=Homo sapiens GN=SMC2 PE=1 SV=2	0.900271	0.89457
sp|Q9BV86|NTM1A_HUMAN	102	25371	Alpha N-terminal protein methyltransferase 1A OS=Homo sapiens GN=METTL11A PE=1 SV=3	0.797211	0.887882
sp|Q07960|RHG01_HUMAN	119	50404	Rho GTPase-activating protein 1 OS=Homo sapiens GN=ARHGAP1 PE=1 SV=1	0.946188	1.25211
sp|P47755|CAZA2_HUMAN	352	32929	F-actin-capping protein subunit alpha-2 OS=Homo sapiens GN=CAPZA2 PE=1 SV=3	0.596978	1.06844
sp|P06576|ATPB_HUMAN	12949	56525	ATP synthase subunit beta	1.2154	0.807962
sp|Q14331|FRG1_HUMAN	78	29154	Protein FRG1 OS=Homo sapiens GN=FRG1 PE=1 SV=1	1.55003	1.0349
sp|Q9HB07|MYG1_HUMAN	144	42422	UPF0160 protein MYG1	1.06763	0.707893
sp|Q9NZI8|IF2B1_HUMAN	1775	63441	Insulin-like growth factor 2 mRNA-binding protein 1 OS=Homo sapiens GN=IGF2BP1 PE=1 SV=2	0.715586	0.525778
sp|P49354|FNTA_HUMAN	43	44381	Protein farnesyltransferase/geranylgeranyltransferase type-1 subunit alpha OS=Homo sapiens GN=FNTA PE=1 SV=1	N/A	N/A
sp|Q61247|A2AP_MOUSE	656	54937	Alpha-2-antiplasmin OS=Mus musculus GN=Serpinf2 PE=1 SV=1	0.735897	0.896363
sp|Q8VCH6|DHC24_MOUSE	84	60073	Delta(24)-sterol reductase OS=Mus musculus GN=Dhcr24 PE=2 SV=1	0.863106	0.734591
sp|P0C7N9|PSMG4_MOUSE	107	13965	Proteasome assembly chaperone 4 OS=Mus musculus GN=Psmg4 PE=1 SV=1	1.32582	1.16964
sp|P19525|E2AK2_HUMAN	72	62056	Interferon-induced	0.787306	0.934089
sp|Q96IJ6|GMPPA_HUMAN	92	46262	Mannose-1-phosphate guanyltransferase alpha OS=Homo sapiens GN=GMPPA PE=1 SV=1	1.20417	0.635703
sp|Q9C0C9|UBE2O_HUMAN	287	141205	Ubiquitin-conjugating enzyme E2 O OS=Homo sapiens GN=UBE2O PE=1 SV=3	1.3174	0.847736
sp|P46013|KI67_HUMAN	108	358474	Antigen KI-67 OS=Homo sapiens GN=MKI67 PE=1 SV=2	0.45957	1.17779
sp|Q9H9S3|S61A2_HUMAN	470	52214	Protein transport protein Sec61 subunit alpha isoform 2 OS=Homo sapiens GN=SEC61A2 PE=2 SV=3	N/A	N/A
sp|Q9UBM7|DHCR7_HUMAN	137	54454	7-dehydrocholesterol reductase OS=Homo sapiens GN=DHCR7 PE=1 SV=1	0.922612	0.602302
sp|O15372|EIF3H_HUMAN	184	39905	Eukaryotic translation initiation factor 3 subunit H OS=Homo sapiens GN=EIF3H PE=1 SV=1	0.747631	1.00891
sp|P16383|GCFC2_HUMAN	60	89329	GC-rich sequence DNA-binding factor 2 OS=Homo sapiens GN=GCFC2 PE=1 SV=2	0.846562	0.789854
sp|P15311|EZRI_HUMAN	904	69370	Ezrin OS=Homo sapiens GN=EZR PE=1 SV=4	1.2019	0.779792
sp|Q9BY32|ITPA_HUMAN	217	21432	Inosine triphosphate pyrophosphatase OS=Homo sapiens GN=ITPA PE=1 SV=2	1.11311	0.825447
sp|Q5JRA6|MIA3_HUMAN	127	213570	Melanoma inhibitory activity protein 3 OS=Homo sapiens GN=MIA3 PE=1 SV=1	0.804048	0.670256
sp|Q9Y5L0|TNPO3_HUMAN	445	104136	Transportin-3 OS=Homo sapiens GN=TNPO3 PE=1 SV=3	1.03959	0.950417
sp|P13804|ETFA_HUMAN	717	35058	Electron transfer flavoprotein subunit alpha	0.918039	1.17227
sp|Q8BG30|NELFA_MOUSE	220	57549	Negative elongation factor A OS=Mus musculus GN=Whsc2 PE=1 SV=1	N/A	N/A
sp|P21266|GSTM3_HUMAN	1796	26542	Glutathione S-transferase Mu 3 OS=Homo sapiens GN=GSTM3 PE=1 SV=3	0.800898	1.00074
sp|P02545|LMNA_HUMAN	356	74095	Prelamin-A/C OS=Homo sapiens GN=LMNA PE=1 SV=1	0.862603	0.786766
sp|Q9Y262|EIF3L_HUMAN	633	66684	Eukaryotic translation initiation factor 3 subunit L OS=Homo sapiens GN=EIF3L PE=1 SV=1	1.09209	0.99183
sp|P14866|HNRPL_HUMAN	2375	64092	Heterogeneous nuclear ribonucleoprotein L OS=Homo sapiens GN=HNRNPL PE=1 SV=2	1.0754	0.884994
sp|Q9D1G2|PMVK_MOUSE	51	21902	Phosphomevalonate kinase OS=Mus musculus GN=Pmvk PE=2 SV=3	0.813799	0.869237
sp|P61026|RAB10_HUMAN	911	22527	Ras-related protein Rab-10 OS=Homo sapiens GN=RAB10 PE=1 SV=1	1.11023	1.04859
sp|P07237|PDIA1_HUMAN	2607	57081	Protein disulfide-isomerase OS=Homo sapiens GN=P4HB PE=1 SV=3	0.915412	0.93674
sp|P13639|EF2_HUMAN	7548	95277	Elongation factor 2 OS=Homo sapiens GN=EEF2 PE=1 SV=4	1.59459	0.9928
sp|P35268|RL22_HUMAN	483	14778	60S ribosomal protein L22 OS=Homo sapiens GN=RPL22 PE=1 SV=2	1.24156	0.975975
sp|Q8NEJ9|NGDN_HUMAN	65	35872	Neuroguidin OS=Homo sapiens GN=NGDN PE=1 SV=1	1.36152	1.18817
sp|Q9BRJ2|RM45_HUMAN	99	35328	39S ribosomal protein L45	1.24634	1.17762
sp|Q9BS26|ERP44_HUMAN	102	46941	Endoplasmic reticulum resident protein 44 OS=Homo sapiens GN=ERP44 PE=1 SV=1	1.07401	0.90525
sp|Q8BSK8|KS6B1_MOUSE	199	59108	Ribosomal protein S6 kinase beta-1 OS=Mus musculus GN=Rps6kb1 PE=1 SV=2	1.02879	1.07385
sp|Q16795|NDUA9_HUMAN	275	42483	NADH dehydrogenase [ubiquinone] 1 alpha subcomplex subunit 9	0.845107	0.637547
sp|P49915|GUAA_HUMAN	1441	76667	GMP synthase [glutamine-hydrolyzing] OS=Homo sapiens GN=GMPS PE=1 SV=1	1.35034	0.929295
sp|Q06770|CBG_MOUSE	137	44740	Corticosteroid-binding globulin OS=Mus musculus GN=Serpina6 PE=1 SV=1	0.691641	3.34418
sp|P04183|KITH_HUMAN	185	25452	Thymidine kinase	1.66363	0.885132
sp|P01892|1A02_HUMAN	116	40896	HLA class I histocompatibility antigen	1.31298	1.45488
sp|Q06830|PRDX1_HUMAN	1888	22096	Peroxiredoxin-1 OS=Homo sapiens GN=PRDX1 PE=1 SV=1	0.991073	0.984537
sp|Q9R0P5|DEST_MOUSE	286	18509	Destrin OS=Mus musculus GN=Dstn PE=1 SV=3	0.661185	2.786
sp|Q9CZM2|RL15_MOUSE	300	24131	60S ribosomal protein L15 OS=Mus musculus GN=Rpl15 PE=2 SV=4	1.26913	0.960722
sp|Q02952|AKA12_HUMAN	103	191367	A-kinase anchor protein 12 OS=Homo sapiens GN=AKAP12 PE=1 SV=4	1.77985	0.551821
sp|P14209|CD99_HUMAN	38	18836	CD99 antigen OS=Homo sapiens GN=CD99 PE=1 SV=1	4.02491	0.775986
sp|Q91WV0|NC2B_MOUSE	68	19419	Protein Dr1 OS=Mus musculus GN=Dr1 PE=2 SV=1	N/A	N/A
sp|P12268|IMDH2_HUMAN	1865	55770	Inosine-5'-monophosphate dehydrogenase 2 OS=Homo sapiens GN=IMPDH2 PE=1 SV=2	1.10175	0.81917
sp|Q15907|RB11B_HUMAN	338	24473	Ras-related protein Rab-11B OS=Homo sapiens GN=RAB11B PE=1 SV=4	1.02215	1.09847
sp|Q9NVV4|PAPD1_HUMAN	50	66130	Poly(A) RNA polymerase	1.82268	0.684323
sp|O95202|LETM1_HUMAN	586	83302	LETM1 and EF-hand domain-containing protein 1	1.02187	1.02542
sp|O88342|WDR1_MOUSE	1176	66365	WD repeat-containing protein 1 OS=Mus musculus GN=Wdr1 PE=1 SV=3	0.466059	2.6572
sp|Q61584|FXR1_MOUSE	975	76175	Fragile X mental retardation syndrome-related protein 1 OS=Mus musculus GN=Fxr1 PE=1 SV=2	1.23473	0.84156
sp|O35492|CLK3_MOUSE	82	73751	Dual specificity protein kinase CLK3 OS=Mus musculus GN=Clk3 PE=1 SV=2	0.804515	0.727815
sp|P19221|THRB_MOUSE	210	70224	Prothrombin OS=Mus musculus GN=F2 PE=1 SV=1	0.9046	0.778721
sp|O60678|ANM3_HUMAN	79	59838	Protein arginine N-methyltransferase 3 OS=Homo sapiens GN=PRMT3 PE=1 SV=3	2.03678	0.545017
sp|P26041|MOES_MOUSE	1194	67725	Moesin OS=Mus musculus GN=Msn PE=1 SV=3	0.603769	2.23984
sp|P50552|VASP_HUMAN	403	39805	Vasodilator-stimulated phosphoprotein OS=Homo sapiens GN=VASP PE=1 SV=3	0.962491	1.14797
sp|P48960|CD97_HUMAN	152	91809	CD97 antigen OS=Homo sapiens GN=CD97 PE=1 SV=4	1.20855	0.205013
sp|P35250|RFC2_HUMAN	128	39132	Replication factor C subunit 2 OS=Homo sapiens GN=RFC2 PE=1 SV=3	1.25609	0.651076
sp|Q9CR86|CHSP1_MOUSE	277	16052	Calcium-regulated heat stable protein 1 OS=Mus musculus GN=Carhsp1 PE=1 SV=1	0.701442	0.930107
sp|Q8R2U0|SEH1_MOUSE	249	39749	Nucleoporin SEH1 OS=Mus musculus GN=Seh1l PE=2 SV=1	1.36351	0.953819
sp|O95394|AGM1_HUMAN	45	59814	Phosphoacetylglucosamine mutase OS=Homo sapiens GN=PGM3 PE=1 SV=1	1.83493	0.551256
sp|Q9Y2G8|DJC16_HUMAN	48	90534	DnaJ homolog subfamily C member 16 OS=Homo sapiens GN=DNAJC16 PE=2 SV=3	N/A	N/A
sp|P63279|UBC9_HUMAN	95	17995	SUMO-conjugating enzyme UBC9 OS=Homo sapiens GN=UBE2I PE=1 SV=1	1.01982	1.0289
sp|Q9Y5K8|VATD_HUMAN	78	28245	V-type proton ATPase subunit D OS=Homo sapiens GN=ATP6V1D PE=1 SV=1	1.9181	0.890959
sp|Q13765|NACA_HUMAN	483	23370	Nascent polypeptide-associated complex subunit alpha OS=Homo sapiens GN=NACA PE=1 SV=1	1.31003	0.779286
sp|O43598|RCL_HUMAN	350	19097	Deoxyribonucleoside 5'-monophosphate N-glycosidase OS=Homo sapiens GN=RCL PE=1 SV=1	1.1308	1.03263
sp|O60884|DNJA2_HUMAN	789	45717	DnaJ homolog subfamily A member 2 OS=Homo sapiens GN=DNAJA2 PE=1 SV=1	1.03807	0.764761
sp|Q9DB27|MCTS1_MOUSE	264	20542	Malignant T-cell-amplified sequence 1 OS=Mus musculus GN=Mcts1 PE=2 SV=1	1.20031	0.855222
sp|Q8R3P6|CO044_MOUSE	74	57200	UPF0464 protein C15orf44 homolog OS=Mus musculus PE=2 SV=1	0.764391	1.26744
sp|Q86V81|THOC4_HUMAN	317	26872	THO complex subunit 4 OS=Homo sapiens GN=ALYREF PE=1 SV=3	1.00579	0.828345
sp|O15498|YKT6_HUMAN	72	22403	Synaptobrevin homolog YKT6 OS=Homo sapiens GN=YKT6 PE=1 SV=1	0.819547	0.605128
sp|Q92922|SMRC1_HUMAN	407	122790	SWI/SNF complex subunit SMARCC1 OS=Homo sapiens GN=SMARCC1 PE=1 SV=3	0.908649	0.708365
sp|P22102|PUR2_HUMAN	1626	107699	Trifunctional purine biosynthetic protein adenosine-3 OS=Homo sapiens GN=GART PE=1 SV=1	1.15374	1.00793
sp|O15269|SPTC1_HUMAN	43	52710	Serine palmitoyltransferase 1 OS=Homo sapiens GN=SPTLC1 PE=1 SV=1	0.869275	0.633632
sp|P24270|CATA_MOUSE	376	59758	Catalase OS=Mus musculus GN=Cat PE=1 SV=4	0.437829	0.697313
sp|P17182|ENOA_MOUSE	3543	47111	Alpha-enolase OS=Mus musculus GN=Eno1 PE=1 SV=3	0.712881	0.868822
sp|P06909|CFAH_MOUSE	90	138992	Complement factor H OS=Mus musculus GN=Cfh PE=1 SV=1	0.713614	0.947441
sp|Q91WP6|SPA3N_MOUSE	1047	46688	Serine protease inhibitor A3N OS=Mus musculus GN=Serpina3n PE=1 SV=1	0.362959	0.919033
sp|P62984|RL40_MOUSE	1122	14719	Ubiquitin-60S ribosomal protein L40 OS=Mus musculus GN=Uba52 PE=1 SV=2	0.744353	0.946303
sp|Q9WV80|SNX1_MOUSE	110	58916	Sorting nexin-1 OS=Mus musculus GN=Snx1 PE=1 SV=1	0.920369	1.27297
sp|P20700|LMNB1_HUMAN	419	66368	Lamin-B1 OS=Homo sapiens GN=LMNB1 PE=1 SV=2	1.12037	1.09626
sp|P49721|PSB2_HUMAN	474	22822	Proteasome subunit beta type-2 OS=Homo sapiens GN=PSMB2 PE=1 SV=1	0.844433	0.919921
sp|P09103|PDIA1_MOUSE	1760	57023	Protein disulfide-isomerase OS=Mus musculus GN=P4hb PE=1 SV=2	0.52082	2.31302
sp|O14647|CHD2_HUMAN	59	211214	Chromodomain-helicase-DNA-binding protein 2 OS=Homo sapiens GN=CHD2 PE=1 SV=2	N/A	N/A
sp|Q86T82|UBP37_HUMAN	43	110101	Ubiquitin carboxyl-terminal hydrolase 37 OS=Homo sapiens GN=USP37 PE=1 SV=2	N/A	N/A
sp|P04264|K2C1_HUMAN	404	65999	Keratin	1.13226	1.48225
sp|P12532|KCRU_HUMAN	268	47007	Creatine kinase U-type	0.819556	1.22607
sp|P18084|ITB5_HUMAN	47	87996	Integrin beta-5 OS=Homo sapiens GN=ITGB5 PE=1 SV=1	0.406203	1.07977
sp|P09528|FRIH_MOUSE	286	21053	Ferritin heavy chain OS=Mus musculus GN=Fth1 PE=1 SV=2	0.275863	1.41998
sp|Q6NZC7|S23IP_MOUSE	79	110711	SEC23-interacting protein OS=Mus musculus GN=Sec23ip PE=1 SV=2	0.66774	0.771204
sp|Q923D2|BLVRB_MOUSE	558	22183	Flavin reductase (NADPH) OS=Mus musculus GN=Blvrb PE=2 SV=3	0.417603	0.716007
sp|Q6PAC3|DCA13_MOUSE	49	51423	DDB1- and CUL4-associated factor 13 OS=Mus musculus GN=Dcaf13 PE=2 SV=2	0.799319	0.965062
sp|Q03265|ATPA_MOUSE	6581	59716	ATP synthase subunit alpha	1.21169	1.49996
sp|Q86X10|RLGPB_HUMAN	105	166692	Ral GTPase-activating protein subunit beta OS=Homo sapiens GN=RALGAPB PE=1 SV=1	1.61269	1.22017
sp|P27144|KAD4_HUMAN	92	25252	Adenylate kinase isoenzyme 4	1.41071	1.07863
sp|P57740|NU107_HUMAN	157	106307	Nuclear pore complex protein Nup107 OS=Homo sapiens GN=NUP107 PE=1 SV=1	1.06413	1.25094
sp|P31350|RIR2_HUMAN	175	44849	Ribonucleoside-diphosphate reductase subunit M2 OS=Homo sapiens GN=RRM2 PE=1 SV=1	0.896556	0.85354
sp|Q99707|METH_HUMAN	63	140437	Methionine synthase OS=Homo sapiens GN=MTR PE=1 SV=2	1.28546	0.944869
sp|Q91X72|HEMO_MOUSE	1146	51285	Hemopexin OS=Mus musculus GN=Hpx PE=1 SV=2	0.41164	0.883077
sp|Q8TED0|UTP15_HUMAN	109	58379	U3 small nucleolar RNA-associated protein 15 homolog OS=Homo sapiens GN=UTP15 PE=1 SV=3	0.564093	4.07911
sp|Q8CFX1|G6PE_MOUSE	122	88872	GDH/6PGL endoplasmic bifunctional protein OS=Mus musculus GN=H6pd PE=2 SV=2	1.20749	1.85809
sp|P62318|SMD3_HUMAN	252	13907	Small nuclear ribonucleoprotein Sm D3 OS=Homo sapiens GN=SNRPD3 PE=1 SV=1	1.24926	0.892741
sp|P52732|KIF11_HUMAN	118	119085	Kinesin-like protein KIF11 OS=Homo sapiens GN=KIF11 PE=1 SV=2	1.56986	0.821849
sp|Q5T0D9|TPRGL_HUMAN	42	30193	Tumor protein p63-regulated gene 1-like protein OS=Homo sapiens GN=TPRG1L PE=1 SV=1	0.36004	1.27111
sp|Q9CT10|RANB3_MOUSE	42	52541	Ran-binding protein 3 OS=Mus musculus GN=Ranbp3 PE=1 SV=2	3.1509	1.53986
sp|O75534|CSDE1_HUMAN	302	88829	Cold shock domain-containing protein E1 OS=Homo sapiens GN=CSDE1 PE=1 SV=2	0.964902	0.75688
sp|Q15233|NONO_HUMAN	2157	54197	Non-POU domain-containing octamer-binding protein OS=Homo sapiens GN=NONO PE=1 SV=4	1.21438	0.823463
sp|Q5DU56|NLRC3_MOUSE	42	115919	Protein NLRC3 OS=Mus musculus GN=Nlrc3 PE=2 SV=2	N/A	N/A
sp|P31930|QCR1_HUMAN	888	52612	Cytochrome b-c1 complex subunit 1	1.04256	0.734231
sp|Q64727|VINC_MOUSE	2256	116644	Vinculin OS=Mus musculus GN=Vcl PE=1 SV=4	0.707725	2.00294
sp|Q9Y2Z0|SUGT1_HUMAN	199	40998	Suppressor of G2 allele of SKP1 homolog OS=Homo sapiens GN=SUGT1 PE=1 SV=3	1.40874	1.01679
sp|P32969|RL9_HUMAN	1730	21850	60S ribosomal protein L9 OS=Homo sapiens GN=RPL9 PE=1 SV=1	1.03242	1.05537
sp|P30086|PEBP1_HUMAN	702	21044	Phosphatidylethanolamine-binding protein 1 OS=Homo sapiens GN=PEBP1 PE=1 SV=3	0.985132	0.72839
sp|Q9EPK7|XPO7_MOUSE	200	123731	Exportin-7 OS=Mus musculus GN=Xpo7 PE=2 SV=3	0.868751	1.37725
sp|P14618|KPYM_HUMAN	6203	57900	Pyruvate kinase isozymes M1/M2 OS=Homo sapiens GN=PKM2 PE=1 SV=4	1.29233	1.42134
sp|Q9UID3|FFR_HUMAN	82	85988	Protein fat-free homolog OS=Homo sapiens GN=FFR PE=1 SV=2	N/A	N/A
sp|P01902|HA1D_MOUSE	133	41464	H-2 class I histocompatibility antigen	1.08297	3.3212
sp|P57078|RIPK4_HUMAN	44	91553	Receptor-interacting serine/threonine-protein kinase 4 OS=Homo sapiens GN=RIPK4 PE=1 SV=1	0.722541	0.79521
sp|P36957|ODO2_HUMAN	410	48724	Dihydrolipoyllysine-residue succinyltransferase component of 2-oxoglutarate dehydrogenase complex	0.966638	0.883533
sp|Q8NBS9|TXND5_HUMAN	952	47599	Thioredoxin domain-containing protein 5 OS=Homo sapiens GN=TXNDC5 PE=1 SV=2	1.08776	1.02909
sp|P49257|LMAN1_HUMAN	635	57513	Protein ERGIC-53 OS=Homo sapiens GN=LMAN1 PE=1 SV=2	0.96574	0.915726
sp|Q9NP81|SYSM_HUMAN	85	58246	Serine--tRNA ligase	N/A	N/A
sp|Q99543|DNJC2_HUMAN	85	71952	DnaJ homolog subfamily C member 2 OS=Homo sapiens GN=DNAJC2 PE=1 SV=4	0.958022	0.737076
sp|Q9Y3A5|SBDS_HUMAN	319	28745	Ribosome maturation protein SBDS OS=Homo sapiens GN=SBDS PE=1 SV=4	1.03007	0.889921
sp|Q9NR30|DDX21_HUMAN	924	87290	Nucleolar RNA helicase 2 OS=Homo sapiens GN=DDX21 PE=1 SV=5	1.17965	0.774543
sp|Q5I7T1|AG10B_HUMAN	102	55411	Putative Dol-P-Glc:Glc(2)Man(9)GlcNAc(2)-PP-Dol alpha-1	0.655783	1.09552
sp|Q03734|SPA3M_MOUSE	1625	47034	Serine protease inhibitor A3M OS=Mus musculus GN=Serpina3m PE=1 SV=2	0.763239	0.838156
sp|Q9DCD2|SYF1_MOUSE	153	99924	Pre-mRNA-splicing factor SYF1 OS=Mus musculus GN=Xab2 PE=2 SV=1	1.37835	0.679495
sp|P55258|RAB8A_MOUSE	325	23653	Ras-related protein Rab-8A OS=Mus musculus GN=Rab8a PE=1 SV=2	0.984989	0.85342
sp|P30046|DOPD_HUMAN	153	12704	D-dopachrome decarboxylase OS=Homo sapiens GN=DDT PE=1 SV=3	0.817668	0.777507
sp|Q13895|BYST_HUMAN	110	49570	Bystin OS=Homo sapiens GN=BYSL PE=1 SV=3	1.19636	0.921201
sp|Q9UPN9|TRI33_HUMAN	63	122456	E3 ubiquitin-protein ligase TRIM33 OS=Homo sapiens GN=TRIM33 PE=1 SV=3	1.1842	1.0995
sp|Q9BUQ8|DDX23_HUMAN	200	95524	Probable ATP-dependent RNA helicase DDX23 OS=Homo sapiens GN=DDX23 PE=1 SV=3	1.1437	1.16688
sp|Q02978|M2OM_HUMAN	384	34040	Mitochondrial 2-oxoglutarate/malate carrier protein OS=Homo sapiens GN=SLC25A11 PE=1 SV=3	0.921937	0.959982
sp|P55209|NP1L1_HUMAN	1582	45346	Nucleosome assembly protein 1-like 1 OS=Homo sapiens GN=NAP1L1 PE=1 SV=1	1.23957	0.72595
sp|P02786|TFR1_HUMAN	1180	84818	Transferrin receptor protein 1 OS=Homo sapiens GN=TFRC PE=1 SV=2	1.77424	0.959341
sp|Q9WUK2|IF4H_MOUSE	246	27324	Eukaryotic translation initiation factor 4H OS=Mus musculus GN=Eif4h PE=1 SV=3	0.988375	1.05073
sp|Q61233|PLSL_MOUSE	721	70105	Plastin-2 OS=Mus musculus GN=Lcp1 PE=1 SV=4	0.472677	2.22422
sp|P31689|DNJA1_HUMAN	1347	44839	DnaJ homolog subfamily A member 1 OS=Homo sapiens GN=DNAJA1 PE=1 SV=2	1.25345	0.756756
sp|Q99K41|EMIL1_MOUSE	42	107518	EMILIN-1 OS=Mus musculus GN=Emilin1 PE=1 SV=1	N/A	N/A
sp|O00422|SAP18_HUMAN	132	17550	Histone deacetylase complex subunit SAP18 OS=Homo sapiens GN=SAP18 PE=1 SV=1	1.13358	0.852814
sp|P62805|H4_HUMAN	3211	11360	Histone H4 OS=Homo sapiens GN=HIST1H4A PE=1 SV=2	1.34953	1.18268
sp|P51809|VAMP7_HUMAN	94	24919	Vesicle-associated membrane protein 7 OS=Homo sapiens GN=VAMP7 PE=1 SV=3	1.47131	0.711445
sp|P62937|PPIA_HUMAN	1706	18001	Peptidyl-prolyl cis-trans isomerase A OS=Homo sapiens GN=PPIA PE=1 SV=2	1.07813	1.00473
sp|Q14568|HS902_HUMAN	1807	39340	Putative heat shock protein HSP 90-alpha A2 OS=Homo sapiens GN=HSP90AA2 PE=1 SV=2	1.27106	1.21851
sp|P10253|LYAG_HUMAN	110	105257	Lysosomal alpha-glucosidase OS=Homo sapiens GN=GAA PE=1 SV=4	0.842696	1.22647
sp|Q9Y490|TLN1_HUMAN	5675	269599	Talin-1 OS=Homo sapiens GN=TLN1 PE=1 SV=3	0.875854	1.4723
sp|P37837|TALDO_HUMAN	330	37516	Transaldolase OS=Homo sapiens GN=TALDO1 PE=1 SV=2	0.938107	1.07843
sp|Q8BG32|PSD11_MOUSE	871	47407	26S proteasome non-ATPase regulatory subunit 11 OS=Mus musculus GN=Psmd11 PE=1 SV=3	1.09153	0.969661
sp|P26640|SYVC_HUMAN	2218	140387	Valine--tRNA ligase OS=Homo sapiens GN=VARS PE=1 SV=4	1.09025	0.813724
sp|P49327|FAS_HUMAN	7402	273254	Fatty acid synthase OS=Homo sapiens GN=FASN PE=1 SV=3	1.24651	1.22866
sp|Q61171|PRDX2_MOUSE	673	21765	Peroxiredoxin-2 OS=Mus musculus GN=Prdx2 PE=1 SV=3	0.531227	0.634072
sp|Q9P035|HACD3_HUMAN	499	43132	3-hydroxyacyl-CoA dehydratase 3 OS=Homo sapiens GN=PTPLAD1 PE=1 SV=2	1.07106	0.799822
sp|Q5T2N8|ATD3C_HUMAN	839	46350	ATPase family AAA domain-containing protein 3C OS=Homo sapiens GN=ATAD3C PE=1 SV=2	N/A	N/A
sp|P43358|MAGA4_HUMAN	2201	34877	Melanoma-associated antigen 4 OS=Homo sapiens GN=MAGEA4 PE=1 SV=2	1.487	0.88643
sp|P07737|PROF1_HUMAN	2584	15045	Profilin-1 OS=Homo sapiens GN=PFN1 PE=1 SV=2	1.34049	1.04588
sp|Q7Z4Q2|HEAT3_HUMAN	389	74535	HEAT repeat-containing protein 3 OS=Homo sapiens GN=HEATR3 PE=1 SV=2	1.28881	0.639234
sp|Q99525|H4G_HUMAN	142	11002	Histone H4-like protein type G OS=Homo sapiens GN=HIST1H4G PE=2 SV=1	N/A	N/A
sp|Q9GZL7|WDR12_HUMAN	550	47678	Ribosome biogenesis protein WDR12 OS=Homo sapiens GN=WDR12 PE=1 SV=2	1.17197	0.872054
sp|P30044|PRDX5_HUMAN	1491	22073	Peroxiredoxin-5	0.596898	0.756623
sp|Q62383|SPT6H_MOUSE	83	198962	Transcription elongation factor SPT6 OS=Mus musculus GN=Supt6h PE=1 SV=2	0.94548	0.819359
sp|Q9NPJ6|MED4_HUMAN	54	29727	Mediator of RNA polymerase II transcription subunit 4 OS=Homo sapiens GN=MED4 PE=1 SV=1	N/A	N/A
sp|Q02809|PLOD1_HUMAN	125	83497	Procollagen-lysine	0.426533	1.30164
sp|P11169|GTR3_HUMAN	1216	53889	Solute carrier family 2	0.903753	0.594478
sp|Q6PA06|ATLA2_MOUSE	99	66182	Atlastin-2 OS=Mus musculus GN=Atl2 PE=1 SV=1	2.18781	1.69014
sp|P04040|CATA_HUMAN	620	59719	Catalase OS=Homo sapiens GN=CAT PE=1 SV=3	0.682295	0.664861
sp|Q8WYA6|CTBL1_HUMAN	151	65132	Beta-catenin-like protein 1 OS=Homo sapiens GN=CTNNBL1 PE=1 SV=1	1.09708	0.850366
sp|Q66K74|MAP1S_HUMAN	279	112142	Microtubule-associated protein 1S OS=Homo sapiens GN=MAP1S PE=1 SV=2	1.1288	0.900719
sp|P35527|K1C9_HUMAN	104	62027	Keratin	1.69076	2.14704
sp|Q8WVY7|UBCP1_HUMAN	197	36781	Ubiquitin-like domain-containing CTD phosphatase 1 OS=Homo sapiens GN=UBLCP1 PE=1 SV=2	1.07655	0.533203
sp|Q16881|TRXR1_HUMAN	3287	70862	Thioredoxin reductase 1	1.03076	0.93205
sp|Q16658|FSCN1_HUMAN	4063	54496	Fascin OS=Homo sapiens GN=FSCN1 PE=1 SV=3	1.14547	0.844126
sp|P35270|SPRE_HUMAN	1031	28031	Sepiapterin reductase OS=Homo sapiens GN=SPR PE=1 SV=1	1.20774	1.79898
sp|Q9R1P0|PSA4_MOUSE	204	29452	Proteasome subunit alpha type-4 OS=Mus musculus GN=Psma4 PE=1 SV=1	0.785475	1.00866
sp|Q16352|AINX_HUMAN	290	55357	Alpha-internexin OS=Homo sapiens GN=INA PE=1 SV=2	0.704402	0.557242
sp|Q921M3|SF3B3_MOUSE	2696	135465	Splicing factor 3B subunit 3 OS=Mus musculus GN=Sf3b3 PE=2 SV=1	1.13849	0.968379
sp|Q9JM99|PRG4_MOUSE	41	115924	Proteoglycan 4 OS=Mus musculus GN=Prg4 PE=1 SV=2	1.14626	1.11349
sp|Q3TX08|TRM1_MOUSE	58	72304	tRNA (guanine(26)-N(2))-dimethyltransferase OS=Mus musculus GN=Trmt1 PE=1 SV=2	0.997875	1.12842
sp|P29279|CTGF_HUMAN	132	38065	Connective tissue growth factor OS=Homo sapiens GN=CTGF PE=1 SV=2	1.02518	1.0732
sp|Q9BTW9|TBCD_HUMAN	1148	132515	Tubulin-specific chaperone D OS=Homo sapiens GN=TBCD PE=1 SV=2	1.07838	0.95422
sp|O75915|PRAF3_HUMAN	205	21600	PRA1 family protein 3 OS=Homo sapiens GN=ARL6IP5 PE=1 SV=1	0.840751	0.87194
sp|P48678|LMNA_MOUSE	409	74193	Prelamin-A/C OS=Mus musculus GN=Lmna PE=1 SV=2	0.306169	2.06602
sp|Q8NBN3|TM87A_HUMAN	69	63389	Transmembrane protein 87A OS=Homo sapiens GN=TMEM87A PE=1 SV=3	0.514031	0.433717
sp|Q15181|IPYR_HUMAN	569	32639	Inorganic pyrophosphatase OS=Homo sapiens GN=PPA1 PE=1 SV=2	1.1111	0.760622
sp|Q9D0M3|CY1_MOUSE	141	35305	Cytochrome c1	1.28001	0.832969
sp|Q13523|PRP4B_HUMAN	138	116916	Serine/threonine-protein kinase PRP4 homolog OS=Homo sapiens GN=PRPF4B PE=1 SV=3	1.54126	0.97291
sp|P00920|CAH2_MOUSE	1282	29014	Carbonic anhydrase 2 OS=Mus musculus GN=Ca2 PE=1 SV=4	0.383004	0.322327
sp|P46783|RS10_HUMAN	913	18886	40S ribosomal protein S10 OS=Homo sapiens GN=RPS10 PE=1 SV=1	0.989876	0.847855
sp|Q9JLQ2|GIT2_MOUSE	81	78717	ARF GTPase-activating protein GIT2 OS=Mus musculus GN=Git2 PE=1 SV=2	2.64723	3.40555
sp|Q9H2M9|RBGPR_HUMAN	121	155886	Rab3 GTPase-activating protein non-catalytic subunit OS=Homo sapiens GN=RAB3GAP2 PE=1 SV=1	1.12906	0.86346
sp|O15173|PGRC2_HUMAN	634	23804	Membrane-associated progesterone receptor component 2 OS=Homo sapiens GN=PGRMC2 PE=1 SV=1	0.881151	0.965708
sp|P82094|TMF1_HUMAN	59	122767	TATA element modulatory factor OS=Homo sapiens GN=TMF1 PE=1 SV=2	1.22053	0.614576
sp|P63241|IF5A1_HUMAN	2538	16821	Eukaryotic translation initiation factor 5A-1 OS=Homo sapiens GN=EIF5A PE=1 SV=2	0.863988	0.793844
sp|Q8IXB1|DJC10_HUMAN	49	91021	DnaJ homolog subfamily C member 10 OS=Homo sapiens GN=DNAJC10 PE=1 SV=2	N/A	N/A
sp|P41252|SYIC_HUMAN	1028	144406	Isoleucine--tRNA ligase	1.11199	1.02002
sp|A6NL28|TPM3L_HUMAN	305	26253	Putative tropomyosin alpha-3 chain-like protein OS=Homo sapiens PE=5 SV=2	0.851283	1.06314
sp|P23528|COF1_HUMAN	2710	18491	Cofilin-1 OS=Homo sapiens GN=CFL1 PE=1 SV=3	1.33309	0.861004
sp|Q9CX00|IST1_MOUSE	445	39443	IST1 homolog OS=Mus musculus GN=Ist1 PE=2 SV=1	0.706963	0.827639
sp|Q9UDX5|MTFP1_HUMAN	96	17999	Mitochondrial fission process protein 1 OS=Homo sapiens GN=MTFP1 PE=1 SV=1	0.742528	0.835761
sp|O95747|OXSR1_HUMAN	670	57986	Serine/threonine-protein kinase OSR1 OS=Homo sapiens GN=OXSR1 PE=1 SV=1	1.02978	0.864289
sp|Q9Y3U8|RL36_HUMAN	182	12246	60S ribosomal protein L36 OS=Homo sapiens GN=RPL36 PE=1 SV=3	1.00407	0.802413
sp|Q8WTT2|NOC3L_HUMAN	152	92490	Nucleolar complex protein 3 homolog OS=Homo sapiens GN=NOC3L PE=1 SV=1	0.949696	0.810845
sp|Q9UBQ7|GRHPR_HUMAN	504	35646	Glyoxylate reductase/hydroxypyruvate reductase OS=Homo sapiens GN=GRHPR PE=1 SV=1	1.15539	1.04736
sp|O95299|NDUAA_HUMAN	275	40725	NADH dehydrogenase [ubiquinone] 1 alpha subcomplex subunit 10	1.0424	1.09882
sp|Q80XI3|IF4G3_MOUSE	222	174781	Eukaryotic translation initiation factor 4 gamma 3 OS=Mus musculus GN=Eif4g3 PE=1 SV=2	1.02309	0.933162
sp|Q12904|AIMP1_HUMAN	180	34331	Aminoacyl tRNA synthase complex-interacting multifunctional protein 1 OS=Homo sapiens GN=AIMP1 PE=1 SV=2	1.03185	0.927636
sp|O94826|TOM70_HUMAN	130	67412	Mitochondrial import receptor subunit TOM70 OS=Homo sapiens GN=TOMM70A PE=1 SV=1	1.31004	0.667943
sp|Q15019|SEPT2_HUMAN	1224	41461	Septin-2 OS=Homo sapiens GN=SEPT2 PE=1 SV=1	0.962087	1.28487
sp|Q6NZI2|PTRF_HUMAN	208	43450	Polymerase I and transcript release factor OS=Homo sapiens GN=PTRF PE=1 SV=1	1.04404	1.58557
sp|Q9Z1P6|NDUA7_MOUSE	44	12568	NADH dehydrogenase [ubiquinone] 1 alpha subcomplex subunit 7 OS=Mus musculus GN=Ndufa7 PE=1 SV=3	0.882985	0.8875
sp|O00764|PDXK_HUMAN	235	35080	Pyridoxal kinase OS=Homo sapiens GN=PDXK PE=1 SV=1	0.887967	1.07273
sp|Q9NZ45|CISD1_HUMAN	92	12191	CDGSH iron-sulfur domain-containing protein 1 OS=Homo sapiens GN=CISD1 PE=1 SV=1	0.729398	0.710799
sp|P61981|1433G_HUMAN	1841	28285	14-3-3 protein gamma OS=Homo sapiens GN=YWHAG PE=1 SV=2	0.910011	1.12063
sp|O15397|IPO8_HUMAN	50	119861	Importin-8 OS=Homo sapiens GN=IPO8 PE=1 SV=2	2.43472	0.589968
sp|Q15070|OXA1L_HUMAN	42	48516	Mitochondrial inner membrane protein OXA1L OS=Homo sapiens GN=OXA1L PE=1 SV=3	1.27055	1.01037
sp|O60763|USO1_HUMAN	706	107828	General vesicular transport factor p115 OS=Homo sapiens GN=USO1 PE=1 SV=2	0.972974	1.17815
sp|Q9D554|SF3A3_MOUSE	455	58805	Splicing factor 3A subunit 3 OS=Mus musculus GN=Sf3a3 PE=2 SV=2	1.11576	0.89346
sp|Q9Y697|NFS1_HUMAN	45	50164	Cysteine desulfurase	1.22432	1.55003
sp|Q14203|DCTN1_HUMAN	806	141607	Dynactin subunit 1 OS=Homo sapiens GN=DCTN1 PE=1 SV=3	0.981497	0.871938
sp|Q9UIQ6|LCAP_HUMAN	164	117274	Leucyl-cystinyl aminopeptidase OS=Homo sapiens GN=LNPEP PE=1 SV=3	0.95445	0.963965
sp|Q9CQC9|SAR1B_MOUSE	276	22367	GTP-binding protein SAR1b OS=Mus musculus GN=Sar1b PE=1 SV=1	1.29991	1.46026
sp|Q96S97|MYADM_HUMAN	153	35250	Myeloid-associated differentiation marker OS=Homo sapiens GN=MYADM PE=1 SV=2	1.05835	1.06906
sp|O15460|P4HA2_HUMAN	100	60864	Prolyl 4-hydroxylase subunit alpha-2 OS=Homo sapiens GN=P4HA2 PE=1 SV=1	1.31305	0.605472
sp|O00159|MYO1C_HUMAN	479	121606	Unconventional myosin-Ic OS=Homo sapiens GN=MYO1C PE=1 SV=4	1.20524	1.19637
sp|P28070|PSB4_HUMAN	706	29185	Proteasome subunit beta type-4 OS=Homo sapiens GN=PSMB4 PE=1 SV=4	0.870023	0.97278
sp|Q9QZD9|EIF3I_MOUSE	173	36438	Eukaryotic translation initiation factor 3 subunit I OS=Mus musculus GN=Eif3i PE=1 SV=1	1.01435	1.15364
sp|P10493|NID1_MOUSE	1539	136450	Nidogen-1 OS=Mus musculus GN=Nid1 PE=1 SV=2	2.91592	13.0546
sp|P09543|CN37_HUMAN	99	47549	2'	0.933079	0.828425
sp|P26583|HMGB2_HUMAN	274	24019	High mobility group protein B2 OS=Homo sapiens GN=HMGB2 PE=1 SV=2	1.06292	0.730244
sp|P10644|KAP0_HUMAN	128	42955	cAMP-dependent protein kinase type I-alpha regulatory subunit OS=Homo sapiens GN=PRKAR1A PE=1 SV=1	1.36747	1.41378
sp|Q7Z5K2|WAPL_HUMAN	94	132863	Wings apart-like protein homolog OS=Homo sapiens GN=WAPAL PE=1 SV=1	N/A	N/A
sp|P10404|ENV1_MOUSE	619	69569	MLV-related proviral Env polyprotein OS=Mus musculus PE=2 SV=3	1.18077	2.52589
sp|Q9D2C7|BI1_MOUSE	49	26460	Bax inhibitor 1 OS=Mus musculus GN=Tmbim6 PE=2 SV=1	1.16936	0.968448
sp|Q7Z4W1|DCXR_HUMAN	215	25897	L-xylulose reductase OS=Homo sapiens GN=DCXR PE=1 SV=2	N/A	N/A
sp|Q9H2W6|RM46_HUMAN	106	31685	39S ribosomal protein L46	1.15682	1.25649
sp|Q96AY3|FKB10_HUMAN	405	64204	Peptidyl-prolyl cis-trans isomerase FKBP10 OS=Homo sapiens GN=FKBP10 PE=1 SV=1	1.0297	0.914318
sp|Q15139|KPCD1_HUMAN	58	101639	Serine/threonine-protein kinase D1 OS=Homo sapiens GN=PRKD1 PE=1 SV=2	0.447838	0.600344
sp|Q06124|PTN11_HUMAN	119	68393	Tyrosine-protein phosphatase non-receptor type 11 OS=Homo sapiens GN=PTPN11 PE=1 SV=2	0.660799	0.927236
sp|Q61838|A2M_MOUSE	2216	165748	Alpha-2-macroglobulin OS=Mus musculus GN=A2m PE=1 SV=3	0.362103	1.51209
sp|P00387|NB5R3_HUMAN	339	34213	NADH-cytochrome b5 reductase 3 OS=Homo sapiens GN=CYB5R3 PE=1 SV=3	1.29909	0.930506
sp|Q9H3U1|UN45A_HUMAN	208	103011	Protein unc-45 homolog A OS=Homo sapiens GN=UNC45A PE=1 SV=1	0.601581	0.796619
sp|Q5VTL8|PR38B_HUMAN	66	64429	Pre-mRNA-splicing factor 38B OS=Homo sapiens GN=PRPF38B PE=1 SV=1	1.14765	0.616154
sp|P35610|SOAT1_HUMAN	110	64692	Sterol O-acyltransferase 1 OS=Homo sapiens GN=SOAT1 PE=1 SV=3	0.946726	0.626119
sp|Q9H269|VPS16_HUMAN	213	94634	Vacuolar protein sorting-associated protein 16 homolog OS=Homo sapiens GN=VPS16 PE=1 SV=2	1.0333	1.28608
sp|Q810A7|DDX42_MOUSE	159	101902	ATP-dependent RNA helicase DDX42 OS=Mus musculus GN=Ddx42 PE=1 SV=3	0.665496	1.59076
sp|Q9Z130|HNRDL_MOUSE	550	33538	Heterogeneous nuclear ribonucleoprotein D-like OS=Mus musculus GN=Hnrpdl PE=1 SV=1	0.950851	0.63806
sp|Q61598|GDIB_MOUSE	1014	50505	Rab GDP dissociation inhibitor beta OS=Mus musculus GN=Gdi2 PE=1 SV=1	0.905697	1.43485
sp|Q15102|PA1B3_HUMAN	1079	25718	Platelet-activating factor acetylhydrolase IB subunit gamma OS=Homo sapiens GN=PAFAH1B3 PE=1 SV=1	0.947471	1.05861
sp|Q96KA5|CLP1L_HUMAN	113	62189	Cleft lip and palate transmembrane protein 1-like protein OS=Homo sapiens GN=CLPTM1L PE=1 SV=1	0.954265	1.14068
sp|O95782|AP2A1_HUMAN	241	107478	AP-2 complex subunit alpha-1 OS=Homo sapiens GN=AP2A1 PE=1 SV=3	1.13367	0.999313
sp|Q8IZ81|ELMD2_HUMAN	58	34938	ELMO domain-containing protein 2 OS=Homo sapiens GN=ELMOD2 PE=1 SV=1	0.839313	0.996171
sp|P50454|SERPH_HUMAN	2505	46411	Serpin H1 OS=Homo sapiens GN=SERPINH1 PE=1 SV=2	1.30486	1.1604
sp|P07759|SPA3K_MOUSE	5213	46850	Serine protease inhibitor A3K OS=Mus musculus GN=Serpina3k PE=1 SV=2	0.543057	2.75252
sp|Q8TBC4|UBA3_HUMAN	285	51819	NEDD8-activating enzyme E1 catalytic subunit OS=Homo sapiens GN=UBA3 PE=1 SV=2	1.07013	1.12659
sp|Q13823|NOG2_HUMAN	40	83603	Nucleolar GTP-binding protein 2 OS=Homo sapiens GN=GNL2 PE=1 SV=1	0.695392	0.672108
sp|Q9BVI4|NOC4L_HUMAN	323	58431	Nucleolar complex protein 4 homolog OS=Homo sapiens GN=NOC4L PE=1 SV=1	1.03635	1.14222
sp|Q86WB0|NIPA_HUMAN	171	55226	Nuclear-interacting partner of ALK OS=Homo sapiens GN=ZC3HC1 PE=1 SV=1	0.898857	0.863181
sp|Q8TB03|CX038_HUMAN	79	36646	Uncharacterized protein CXorf38 OS=Homo sapiens GN=CXorf38 PE=1 SV=1	2.50239	0.489594
sp|Q01105|SET_HUMAN	1501	33469	Protein SET OS=Homo sapiens GN=SET PE=1 SV=3	0.999351	0.832256
sp|Q5RJG1|NOL10_MOUSE	100	80027	Nucleolar protein 10 OS=Mus musculus GN=Nol10 PE=2 SV=1	0.905113	0.87073
sp|Q96HY7|DHTK1_HUMAN	195	103011	Probable 2-oxoglutarate dehydrogenase E1 component DHKTD1	0.616032	1.15352
sp|P33176|KINH_HUMAN	1770	109617	Kinesin-1 heavy chain OS=Homo sapiens GN=KIF5B PE=1 SV=1	1.01124	0.909369
sp|Q04736|YES_MOUSE	191	60591	Tyrosine-protein kinase Yes OS=Mus musculus GN=Yes1 PE=1 SV=3	N/A	N/A
sp|Q6NV83|SR140_MOUSE	342	118188	U2 snRNP-associated SURP motif-containing protein OS=Mus musculus GN=U2surp PE=1 SV=3	0.920372	0.672063
sp|P00338|LDHA_HUMAN	1740	36665	L-lactate dehydrogenase A chain OS=Homo sapiens GN=LDHA PE=1 SV=2	0.928855	0.809318
sp|Q8BMJ3|IF1AX_MOUSE	159	16450	Eukaryotic translation initiation factor 1A	1.22168	0.75513
sp|Q86WJ1|CHD1L_HUMAN	132	100921	Chromodomain-helicase-DNA-binding protein 1-like OS=Homo sapiens GN=CHD1L PE=1 SV=2	0.898716	1.29579
sp|Q04917|1433F_HUMAN	1397	28201	14-3-3 protein eta OS=Homo sapiens GN=YWHAH PE=1 SV=4	0.986749	1.23597
sp|Q99LC5|ETFA_MOUSE	641	34988	Electron transfer flavoprotein subunit alpha	0.748922	2.81372
sp|O43808|PM34_HUMAN	78	34545	Peroxisomal membrane protein PMP34 OS=Homo sapiens GN=SLC25A17 PE=1 SV=1	1.42253	0.812749
sp|Q04206|TF65_HUMAN	63	60181	Transcription factor p65 OS=Homo sapiens GN=RELA PE=1 SV=2	1.38992	0.730052
sp|Q14694|UBP10_HUMAN	292	87080	Ubiquitin carboxyl-terminal hydrolase 10 OS=Homo sapiens GN=USP10 PE=1 SV=2	0.819553	1.03991
sp|P20585|MSH3_HUMAN	71	127332	DNA mismatch repair protein Msh3 OS=Homo sapiens GN=MSH3 PE=1 SV=4	0.926275	0.244915
sp|O96008|TOM40_HUMAN	706	37869	Mitochondrial import receptor subunit TOM40 homolog OS=Homo sapiens GN=TOMM40 PE=1 SV=1	0.810641	0.843966
sp|P46777|RL5_HUMAN	712	34341	60S ribosomal protein L5 OS=Homo sapiens GN=RPL5 PE=1 SV=3	1.10801	0.933753
sp|Q07864|DPOE1_HUMAN	40	261351	DNA polymerase epsilon catalytic subunit A OS=Homo sapiens GN=POLE PE=1 SV=5	0.821007	1.23332
sp|Q9Y4R8|TELO2_HUMAN	53	91689	Telomere length regulation protein TEL2 homolog OS=Homo sapiens GN=TELO2 PE=1 SV=2	N/A	N/A
sp|Q9Y277|VDAC3_HUMAN	777	30639	Voltage-dependent anion-selective channel protein 3 OS=Homo sapiens GN=VDAC3 PE=1 SV=1	0.793859	1.08046
sp|P29391|FRIL1_MOUSE	1169	20790	Ferritin light chain 1 OS=Mus musculus GN=Ftl1 PE=1 SV=2	0.190521	1.99399
sp|Q9HAV4|XPO5_HUMAN	1972	136222	Exportin-5 OS=Homo sapiens GN=XPO5 PE=1 SV=1	0.94656	0.840859
sp|Q9HC38|GLOD4_HUMAN	160	34771	Glyoxalase domain-containing protein 4 OS=Homo sapiens GN=GLOD4 PE=1 SV=1	0.724687	0.983381
sp|Q12769|NU160_HUMAN	990	162017	Nuclear pore complex protein Nup160 OS=Homo sapiens GN=NUP160 PE=1 SV=3	1.07461	1.16323
sp|P09211|GSTP1_HUMAN	4904	23341	Glutathione S-transferase P OS=Homo sapiens GN=GSTP1 PE=1 SV=2	1.30359	0.911941
sp|O00425|IF2B3_HUMAN	804	63666	Insulin-like growth factor 2 mRNA-binding protein 3 OS=Homo sapiens GN=IGF2BP3 PE=1 SV=2	0.834165	0.758364
sp|Q8CGP0|H2B3B_MOUSE	7146	13900	Histone H2B type 3-B OS=Mus musculus GN=Hist3h2bb PE=1 SV=3	0.95422	0.809301
sp|P49589|SYCC_HUMAN	50	85419	Cysteine--tRNA ligase	0.583688	0.801786
sp|Q14980|NUMA1_HUMAN	1278	238115	Nuclear mitotic apparatus protein 1 OS=Homo sapiens GN=NUMA1 PE=1 SV=2	0.867783	0.848517
sp|Q9Y394|DHRS7_HUMAN	214	38274	Dehydrogenase/reductase SDR family member 7 OS=Homo sapiens GN=DHRS7 PE=1 SV=1	0.999682	0.879875
sp|Q8R5C5|ACTY_MOUSE	171	42255	Beta-centractin OS=Mus musculus GN=Actr1b PE=1 SV=1	1.24771	0.773417
sp|P12931|SRC_HUMAN	141	59797	Proto-oncogene tyrosine-protein kinase Src OS=Homo sapiens GN=SRC PE=1 SV=3	N/A	N/A
sp|Q6IBS0|TWF2_HUMAN	221	39523	Twinfilin-2 OS=Homo sapiens GN=TWF2 PE=1 SV=2	1.46998	1.06219
sp|Q8CCF0|PRP31_MOUSE	200	55395	U4/U6 small nuclear ribonucleoprotein Prp31 OS=Mus musculus GN=Prpf31 PE=2 SV=3	0.974362	0.758133
sp|O14569|C56D2_HUMAN	51	23958	Cytochrome b561 domain-containing protein 2 OS=Homo sapiens GN=CYB561D2 PE=1 SV=1	0.623055	1.65005
sp|Q9UK22|FBX2_HUMAN	141	33307	F-box only protein 2 OS=Homo sapiens GN=FBXO2 PE=1 SV=2	0.550997	1.12187
sp|O60306|AQR_HUMAN	391	171186	Intron-binding protein aquarius OS=Homo sapiens GN=AQR PE=1 SV=4	0.939663	0.881574
sp|Q8R3C0|MCMBP_MOUSE	42	72845	Mini-chromosome maintenance complex-binding protein OS=Mus musculus GN=Mcmbp PE=2 SV=1	1.18617	0.715349
sp|Q9HD20|AT131_HUMAN	48	132870	Probable cation-transporting ATPase 13A1 OS=Homo sapiens GN=ATP13A1 PE=1 SV=2	1.11417	0.428493
sp|Q9BXW7|CECR5_HUMAN	505	46292	Cat eye syndrome critical region protein 5 OS=Homo sapiens GN=CECR5 PE=1 SV=1	0.881692	0.888917
sp|O60518|RNBP6_HUMAN	290	124633	Ran-binding protein 6 OS=Homo sapiens GN=RANBP6 PE=1 SV=2	N/A	N/A
sp|P35573|GDE_HUMAN	109	174652	Glycogen debranching enzyme OS=Homo sapiens GN=AGL PE=1 SV=3	1.02491	0.621493
sp|P49755|TMEDA_HUMAN	788	24960	Transmembrane emp24 domain-containing protein 10 OS=Homo sapiens GN=TMED10 PE=1 SV=2	1.06976	0.947471
sp|Q8CI95|OSB11_MOUSE	112	83576	Oxysterol-binding protein-related protein 11 OS=Mus musculus GN=Osbpl11 PE=1 SV=2	1.32918	0.877642
sp|Q9UBF2|COPG2_HUMAN	475	97560	Coatomer subunit gamma-2 OS=Homo sapiens GN=COPG2 PE=1 SV=1	0.932746	0.86917
sp|P62244|RS15A_HUMAN	822	14830	40S ribosomal protein S15a OS=Homo sapiens GN=RPS15A PE=1 SV=2	1.27377	0.904674
sp|P08236|BGLR_HUMAN	82	74685	Beta-glucuronidase OS=Homo sapiens GN=GUSB PE=1 SV=2	0.795377	0.902384
sp|Q8BMS1|ECHA_MOUSE	213	82617	Trifunctional enzyme subunit alpha	1.04529	0.881453
sp|A8MXV4|NUD19_HUMAN	45	42207	Nucleoside diphosphate-linked moiety X motif 19	0.629633	0.640937
sp|Q8CG14|CS1A_MOUSE	111	76808	Complement C1s-A subcomponent OS=Mus musculus GN=C1sa PE=2 SV=2	1.00365	1.05061
sp|Q8R010|AIMP2_MOUSE	186	35355	Aminoacyl tRNA synthase complex-interacting multifunctional protein 2 OS=Mus musculus GN=Aimp2 PE=1 SV=2	1.25552	1.15466
sp|P06744|G6PI_HUMAN	3426	63107	Glucose-6-phosphate isomerase OS=Homo sapiens GN=GPI PE=1 SV=4	0.94524	0.869949
sp|O00567|NOP56_HUMAN	1011	66009	Nucleolar protein 56 OS=Homo sapiens GN=NOP56 PE=1 SV=4	1.0248	0.82705
sp|Q13162|PRDX4_HUMAN	387	30521	Peroxiredoxin-4 OS=Homo sapiens GN=PRDX4 PE=1 SV=1	1.32885	0.99049
sp|P62841|RS15_HUMAN	1125	17029	40S ribosomal protein S15 OS=Homo sapiens GN=RPS15 PE=1 SV=2	0.901288	0.841498
sp|Q70UQ0|IKIP_HUMAN	125	39285	Inhibitor of nuclear factor kappa-B kinase-interacting protein OS=Homo sapiens GN=IKBIP PE=1 SV=1	1.51785	0.918139
sp|O95470|SGPL1_HUMAN	72	63483	Sphingosine-1-phosphate lyase 1 OS=Homo sapiens GN=SGPL1 PE=1 SV=3	0.899075	0.502325
sp|P28288|ABCD3_HUMAN	549	75428	ATP-binding cassette sub-family D member 3 OS=Homo sapiens GN=ABCD3 PE=1 SV=1	0.974761	0.837957
sp|P16858|G3P_MOUSE	7434	35787	Glyceraldehyde-3-phosphate dehydrogenase OS=Mus musculus GN=Gapdh PE=1 SV=2	0.544348	2.535
sp|Q5ND52|RMTL1_MOUSE	237	46767	RNA methyltransferase-like protein 1 OS=Mus musculus GN=Rnmtl1 PE=2 SV=1	0.783669	0.96368
sp|Q8BVQ5|PPME1_MOUSE	77	42229	Protein phosphatase methylesterase 1 OS=Mus musculus GN=Ppme1 PE=1 SV=5	1.13558	0.97801
sp|Q9UHY7|ENOPH_HUMAN	86	28914	Enolase-phosphatase E1 OS=Homo sapiens GN=ENOPH1 PE=1 SV=1	0.6443	0.734161
sp|O14929|HAT1_HUMAN	263	49481	Histone acetyltransferase type B catalytic subunit OS=Homo sapiens GN=HAT1 PE=1 SV=1	0.980088	0.843923
sp|Q9R078|AAKB1_MOUSE	150	30289	5'-AMP-activated protein kinase subunit beta-1 OS=Mus musculus GN=Prkab1 PE=1 SV=2	0.999544	0.783867
sp|P07686|HEXB_HUMAN	180	63071	Beta-hexosaminidase subunit beta OS=Homo sapiens GN=HEXB PE=1 SV=3	1.14438	1.05761
sp|P26639|SYTC_HUMAN	482	83382	Threonine--tRNA ligase	1.22868	0.962323
sp|P27694|RFA1_HUMAN	497	68095	Replication protein A 70 kDa DNA-binding subunit OS=Homo sapiens GN=RPA1 PE=1 SV=2	0.893738	0.783133
sp|Q6ZWM4|NAA38_MOUSE	44	10396	N-alpha-acetyltransferase 38	N/A	N/A
sp|Q16822|PCKGM_HUMAN	73	70685	Phosphoenolpyruvate carboxykinase [GTP]	1.31546	2.42064
sp|Q14676|MDC1_HUMAN	78	226529	Mediator of DNA damage checkpoint protein 1 OS=Homo sapiens GN=MDC1 PE=1 SV=3	0.760621	0.874274
sp|Q99460|PSMD1_HUMAN	1437	105769	26S proteasome non-ATPase regulatory subunit 1 OS=Homo sapiens GN=PSMD1 PE=1 SV=2	1.0442	0.831627
sp|Q9H6R4|NOL6_HUMAN	255	127513	Nucleolar protein 6 OS=Homo sapiens GN=NOL6 PE=1 SV=2	1.12033	0.676047
sp|Q8C2Q3|RBM14_MOUSE	80	69406	RNA-binding protein 14 OS=Mus musculus GN=Rbm14 PE=1 SV=1	1.03679	0.790909
sp|Q8BX10|PGAM5_MOUSE	45	31975	Serine/threonine-protein phosphatase PGAM5	1.24593	2.04798
sp|Q9Y2R4|DDX52_HUMAN	315	67456	Probable ATP-dependent RNA helicase DDX52 OS=Homo sapiens GN=DDX52 PE=1 SV=3	1.00736	0.818429
sp|Q9BV38|WDR18_HUMAN	259	47375	WD repeat-containing protein 18 OS=Homo sapiens GN=WDR18 PE=1 SV=2	0.73014	0.696991
sp|P17844|DDX5_HUMAN	1391	69105	Probable ATP-dependent RNA helicase DDX5 OS=Homo sapiens GN=DDX5 PE=1 SV=1	1.24976	0.740506
sp|Q9DBJ3|BI2L1_MOUSE	240	57152	Brain-specific angiogenesis inhibitor 1-associated protein 2-like protein 1 OS=Mus musculus GN=Baiap2l1 PE=1 SV=1	1.10725	0.527532
sp|O14617|AP3D1_HUMAN	214	130076	AP-3 complex subunit delta-1 OS=Homo sapiens GN=AP3D1 PE=1 SV=1	1.01984	0.871346
sp|Q8R0X7|SGPL1_MOUSE	104	63636	Sphingosine-1-phosphate lyase 1 OS=Mus musculus GN=Sgpl1 PE=2 SV=1	0.485884	3.7164
sp|Q9JII5|DAZP1_MOUSE	433	43187	DAZ-associated protein 1 OS=Mus musculus GN=Dazap1 PE=2 SV=2	0.972898	1.00965
sp|Q16836|HCDH_HUMAN	254	34272	Hydroxyacyl-coenzyme A dehydrogenase	0.989915	0.414139
sp|P11172|UMPS_HUMAN	153	52189	Uridine 5'-monophosphate synthase OS=Homo sapiens GN=UMPS PE=1 SV=1	0.805681	0.704414
sp|P15559|NQO1_HUMAN	1490	30848	NAD(P)H dehydrogenase [quinone] 1 OS=Homo sapiens GN=NQO1 PE=1 SV=1	1.00274	1.49936
sp|P07900|HS90A_HUMAN	7351	84607	Heat shock protein HSP 90-alpha OS=Homo sapiens GN=HSP90AA1 PE=1 SV=5	1.08673	1.05957
sp|Q9NR28|DBLOH_HUMAN	53	27114	Diablo homolog	1.00911	1.23634
sp|P0C0S5|H2AZ_HUMAN	313	13545	Histone H2A.Z OS=Homo sapiens GN=H2AFZ PE=1 SV=2	1.11842	1.18447
sp|Q9H3S7|PTN23_HUMAN	253	178861	Tyrosine-protein phosphatase non-receptor type 23 OS=Homo sapiens GN=PTPN23 PE=1 SV=1	0.639175	0.683166
sp|Q99549|MPP8_HUMAN	91	97123	M-phase phosphoprotein 8 OS=Homo sapiens GN=MPHOSPH8 PE=1 SV=2	0.90919	1.44276
sp|O14802|RPC1_HUMAN	84	155542	DNA-directed RNA polymerase III subunit RPC1 OS=Homo sapiens GN=POLR3A PE=1 SV=2	0.878823	1.5295
sp|Q9UNZ2|NSF1C_HUMAN	121	40548	NSFL1 cofactor p47 OS=Homo sapiens GN=NSFL1C PE=1 SV=2	0.536367	0.79949
sp|P38606|VATA_HUMAN	827	68260	V-type proton ATPase catalytic subunit A OS=Homo sapiens GN=ATP6V1A PE=1 SV=2	0.963584	0.934851
sp|Q91XI1|DUS3L_MOUSE	82	71033	tRNA-dihydrouridine(47) synthase [NAD(P)(+)]-like OS=Mus musculus GN=Dus3l PE=2 SV=1	1.0563	0.577579
sp|P35579|MYH9_HUMAN	11647	226392	Myosin-9 OS=Homo sapiens GN=MYH9 PE=1 SV=4	1.08657	1.03455
sp|P10518|HEM2_MOUSE	96	36000	Delta-aminolevulinic acid dehydratase OS=Mus musculus GN=Alad PE=1 SV=1	0.115609	1.22982
sp|P35606|COPB2_HUMAN	780	102422	Coatomer subunit beta' OS=Homo sapiens GN=COPB2 PE=1 SV=2	1.30958	0.988454
sp|P24369|PPIB_MOUSE	330	23699	Peptidyl-prolyl cis-trans isomerase B OS=Mus musculus GN=Ppib PE=2 SV=2	0.722589	4.36693
sp|O43175|SERA_HUMAN	1722	56614	D-3-phosphoglycerate dehydrogenase OS=Homo sapiens GN=PHGDH PE=1 SV=4	0.958626	0.985192
sp|Q15149|PLEC_HUMAN	904	531466	Plectin OS=Homo sapiens GN=PLEC PE=1 SV=3	0.874071	1.01102
sp|Q03147|CDK7_MOUSE	173	38944	Cyclin-dependent kinase 7 OS=Mus musculus GN=Cdk7 PE=1 SV=2	1.19045	0.90469
sp|P46778|RL21_HUMAN	274	18553	60S ribosomal protein L21 OS=Homo sapiens GN=RPL21 PE=1 SV=2	1.12541	1.00513
sp|P05141|ADT2_HUMAN	1653	32831	ADP/ATP translocase 2 OS=Homo sapiens GN=SLC25A5 PE=1 SV=7	1.10216	1.06458
sp|Q91V64|ISOC1_MOUSE	362	32012	Isochorismatase domain-containing protein 1 OS=Mus musculus GN=Isoc1 PE=2 SV=1	1.51158	0.851779
sp|Q9D8C4|IN35_MOUSE	68	31856	Interferon-induced 35 kDa protein homolog OS=Mus musculus GN=Ifi35 PE=2 SV=3	1.4247	1.47389
sp|Q7Z2E3|APTX_HUMAN	40	40714	Aprataxin OS=Homo sapiens GN=APTX PE=1 SV=2	0.164537	0.456805
sp|P00492|HPRT_HUMAN	408	24564	Hypoxanthine-guanine phosphoribosyltransferase OS=Homo sapiens GN=HPRT1 PE=1 SV=2	1.01922	0.697479
sp|Q96GD4|AURKB_HUMAN	52	39286	Aurora kinase B OS=Homo sapiens GN=AURKB PE=1 SV=3	1.20613	0.688987
sp|O14874|BCKD_HUMAN	68	46331	[3-methyl-2-oxobutanoate dehydrogenase [lipoamide]] kinase	0.630337	0.575084
sp|Q6ZWU9|RS27_MOUSE	203	9455	40S ribosomal protein S27 OS=Mus musculus GN=Rps27 PE=1 SV=3	1.13238	0.807077
sp|P36551|HEM6_HUMAN	68	50120	Coproporphyrinogen-III oxidase	0.866925	0.616343
sp|Q5T8P6|RBM26_HUMAN	41	113527	RNA-binding protein 26 OS=Homo sapiens GN=RBM26 PE=1 SV=3	2.20107	1.32378
sp|Q9Y230|RUVB2_HUMAN	1230	51125	RuvB-like 2 OS=Homo sapiens GN=RUVBL2 PE=1 SV=3	1.02848	0.989743
sp|P50395|GDIB_HUMAN	2318	50631	Rab GDP dissociation inhibitor beta OS=Homo sapiens GN=GDI2 PE=1 SV=2	1.05125	0.837591
sp|Q9JIF0|ANM1_MOUSE	461	42408	Protein arginine N-methyltransferase 1 OS=Mus musculus GN=Prmt1 PE=1 SV=1	1.01424	1.22907
sp|Q8TDD1|DDX54_HUMAN	66	98534	ATP-dependent RNA helicase DDX54 OS=Homo sapiens GN=DDX54 PE=1 SV=2	0.979807	0.974213
sp|P16403|H12_HUMAN	1341	21352	Histone H1.2 OS=Homo sapiens GN=HIST1H1C PE=1 SV=2	1.73825	1.23606
sp|Q13043|STK4_HUMAN	162	55595	Serine/threonine-protein kinase 4 OS=Homo sapiens GN=STK4 PE=1 SV=2	1.36588	0.893872
sp|O75607|NPM3_HUMAN	74	19331	Nucleoplasmin-3 OS=Homo sapiens GN=NPM3 PE=1 SV=3	0.477873	0.818227
sp|P27816|MAP4_HUMAN	785	120930	Microtubule-associated protein 4 OS=Homo sapiens GN=MAP4 PE=1 SV=3	0.86806	1.00678
sp|P11940|PABP1_HUMAN	1327	70626	Polyadenylate-binding protein 1 OS=Homo sapiens GN=PABPC1 PE=1 SV=2	1.15402	0.919564
sp|O60506|HNRPQ_HUMAN	1023	69560	Heterogeneous nuclear ribonucleoprotein Q OS=Homo sapiens GN=SYNCRIP PE=1 SV=2	1.3672	0.983452
sp|P05161|ISG15_HUMAN	216	17876	Ubiquitin-like protein ISG15 OS=Homo sapiens GN=ISG15 PE=1 SV=5	1.63909	0.639632
sp|O14646|CHD1_HUMAN	56	196567	Chromodomain-helicase-DNA-binding protein 1 OS=Homo sapiens GN=CHD1 PE=1 SV=2	0.892922	1.34205
sp|Q8TBN0|R3GEF_HUMAN	42	42610	Guanine nucleotide exchange factor for Rab-3A OS=Homo sapiens GN=RAB3IL1 PE=1 SV=1	N/A	N/A
sp|Q14444|CAPR1_HUMAN	285	78318	Caprin-1 OS=Homo sapiens GN=CAPRIN1 PE=1 SV=2	1.87415	0.808799
sp|O08709|PRDX6_MOUSE	927	24855	Peroxiredoxin-6 OS=Mus musculus GN=Prdx6 PE=1 SV=3	0.379236	1.27833
sp|P60228|EIF3E_HUMAN	1179	52187	Eukaryotic translation initiation factor 3 subunit E OS=Homo sapiens GN=EIF3E PE=1 SV=1	1.13853	1.0849
sp|Q0JRZ9|FCHO2_HUMAN	85	88869	FCH domain only protein 2 OS=Homo sapiens GN=FCHO2 PE=1 SV=2	0.993103	1.61546
sp|Q7Z7K6|CENPV_HUMAN	153	29927	Centromere protein V OS=Homo sapiens GN=CENPV PE=1 SV=1	1.11163	0.702072
sp|Q9D662|SC23B_MOUSE	408	86382	Protein transport protein Sec23B OS=Mus musculus GN=Sec23b PE=2 SV=1	1.03368	1.10101
sp|Q6L8Q7|PDE12_HUMAN	416	67309	2'	1.21775	1.11063
sp|Q13619|CUL4A_HUMAN	205	87624	Cullin-4A OS=Homo sapiens GN=CUL4A PE=1 SV=3	1.09199	1.88203
sp|Q9CY50|SSRA_MOUSE	557	32045	Translocon-associated protein subunit alpha OS=Mus musculus GN=Ssr1 PE=1 SV=1	1.13324	1.01737
sp|Q9D6R2|IDH3A_MOUSE	237	39613	Isocitrate dehydrogenase [NAD] subunit alpha	0.742007	1.21043
sp|Q92665|RT31_HUMAN	320	45290	28S ribosomal protein S31	1.25302	0.756454
sp|Q6ZQ88|KDM1A_MOUSE	280	92793	Lysine-specific histone demethylase 1A OS=Mus musculus GN=Kdm1a PE=1 SV=2	1.18018	1.07256
sp|Q9NQZ2|SAS10_HUMAN	220	54525	Something about silencing protein 10 OS=Homo sapiens GN=UTP3 PE=1 SV=1	0.713891	0.865014
sp|Q13151|ROA0_HUMAN	805	30822	Heterogeneous nuclear ribonucleoprotein A0 OS=Homo sapiens GN=HNRNPA0 PE=1 SV=1	1.10165	0.771551
sp|Q9H3K6|BOLA2_HUMAN	206	10110	BolA-like protein 2 OS=Homo sapiens GN=BOLA2 PE=1 SV=1	1.31503	1.01761
sp|P17655|CAN2_HUMAN	72	79945	Calpain-2 catalytic subunit OS=Homo sapiens GN=CAPN2 PE=1 SV=6	0.36749	2.53079
sp|Q16774|KGUA_HUMAN	69	21712	Guanylate kinase OS=Homo sapiens GN=GUK1 PE=1 SV=2	2.18164	1.75834
sp|P19324|SERPH_MOUSE	1639	46504	Serpin H1 OS=Mus musculus GN=Serpinh1 PE=1 SV=3	0.626004	3.70806
sp|Q9Z2Q6|SEPT5_MOUSE	48	42721	Septin-5 OS=Mus musculus GN=Sept5 PE=1 SV=2	0.866543	1.29679
sp|Q9NU22|MDN1_HUMAN	202	632420	Midasin OS=Homo sapiens GN=MDN1 PE=1 SV=2	0.733615	0.750159
sp|P11177|ODPB_HUMAN	767	39208	Pyruvate dehydrogenase E1 component subunit beta	1.1591	0.819752
sp|P43686|PRS6B_HUMAN	873	47337	26S protease regulatory subunit 6B OS=Homo sapiens GN=PSMC4 PE=1 SV=2	1.07584	0.766561
sp|Q9QWT9|KIFC1_MOUSE	178	74107	Kinesin-like protein KIFC1 OS=Mus musculus GN=Kifc1 PE=1 SV=2	2.4989	8.33654
sp|P08237|K6PF_HUMAN	1069	85128	6-phosphofructokinase	1.03677	0.872307
sp|Q7TSV4|PGM2_MOUSE	220	68704	Phosphoglucomutase-2 OS=Mus musculus GN=Pgm2 PE=1 SV=1	N/A	N/A
sp|Q96RS6|NUDC1_HUMAN	160	66713	NudC domain-containing protein 1 OS=Homo sapiens GN=NUDCD1 PE=1 SV=2	1.0506	1.01925
sp|P63167|DYL1_HUMAN	96	10359	Dynein light chain 1	1.06417	0.786215
sp|Q92820|GGH_HUMAN	578	35941	Gamma-glutamyl hydrolase OS=Homo sapiens GN=GGH PE=1 SV=2	0.88453	0.961919
sp|Q7Z6Z7|HUWE1_HUMAN	620	481589	E3 ubiquitin-protein ligase HUWE1 OS=Homo sapiens GN=HUWE1 PE=1 SV=3	0.882252	1.01336
sp|Q14498|RBM39_HUMAN	401	59343	RNA-binding protein 39 OS=Homo sapiens GN=RBM39 PE=1 SV=2	1.03476	0.71898
sp|P35232|PHB_HUMAN	2280	29786	Prohibitin OS=Homo sapiens GN=PHB PE=1 SV=1	1.0339	0.885545
sp|P15864|H12_MOUSE	1164	21254	Histone H1.2 OS=Mus musculus GN=Hist1h1c PE=1 SV=2	0.832797	1.92746
sp|P02468|LAMC1_MOUSE	3333	177185	Laminin subunit gamma-1 OS=Mus musculus GN=Lamc1 PE=1 SV=2	3.01401	17.03
sp|Q9UBG0|MRC2_HUMAN	99	166568	C-type mannose receptor 2 OS=Homo sapiens GN=MRC2 PE=1 SV=2	0.822195	0.71163
sp|P19784|CSK22_HUMAN	762	41187	Casein kinase II subunit alpha' OS=Homo sapiens GN=CSNK2A2 PE=1 SV=1	0.932233	0.746915
sp|Q9NXF1|TEX10_HUMAN	297	105608	Testis-expressed sequence 10 protein OS=Homo sapiens GN=TEX10 PE=1 SV=2	1.41313	0.653146
sp|P49411|EFTU_HUMAN	2054	49510	Elongation factor Tu	1.33457	0.927409
sp|O14933|UB2L6_HUMAN	146	17757	Ubiquitin/ISG15-conjugating enzyme E2 L6 OS=Homo sapiens GN=UBE2L6 PE=1 SV=4	0.598625	0.906094
sp|Q9Y276|BCS1_HUMAN	88	47504	Mitochondrial chaperone BCS1 OS=Homo sapiens GN=BCS1L PE=1 SV=1	1.62894	0.398352
sp|Q969G3|SMCE1_HUMAN	151	46621	SWI/SNF-related matrix-associated actin-dependent regulator of chromatin subfamily E member 1 OS=Homo sapiens GN=SMARCE1 PE=1 SV=2	1.00876	0.908827
sp|P62140|PP1B_HUMAN	502	37163	Serine/threonine-protein phosphatase PP1-beta catalytic subunit OS=Homo sapiens GN=PPP1CB PE=1 SV=3	0.90214	1.14172
sp|Q02447|SP3_HUMAN	43	81876	Transcription factor Sp3 OS=Homo sapiens GN=SP3 PE=1 SV=3	0.862428	0.806013
sp|Q61207|SAP_MOUSE	80	61381	Sulfated glycoprotein 1 OS=Mus musculus GN=Psap PE=1 SV=2	0.490525	0.8429
sp|Q96HY6|DDRGK_HUMAN	44	35589	DDRGK domain-containing protein 1 OS=Homo sapiens GN=DDRGK1 PE=1 SV=2	1.29067	0.541082
sp|P13010|XRCC5_HUMAN	3985	82652	X-ray repair cross-complementing protein 5 OS=Homo sapiens GN=XRCC5 PE=1 SV=3	1.1916	0.823335
sp|Q99442|SEC62_HUMAN	45	45833	Translocation protein SEC62 OS=Homo sapiens GN=SEC62 PE=1 SV=1	2.02908	0.367518
sp|Q01650|LAT1_HUMAN	397	54974	Large neutral amino acids transporter small subunit 1 OS=Homo sapiens GN=SLC7A5 PE=1 SV=2	0.978435	1.2919
sp|Q9UG63|ABCF2_HUMAN	59	71245	ATP-binding cassette sub-family F member 2 OS=Homo sapiens GN=ABCF2 PE=1 SV=2	1.02524	0.738043
sp|Q14008|CKAP5_HUMAN	449	225352	Cytoskeleton-associated protein 5 OS=Homo sapiens GN=CKAP5 PE=1 SV=3	1.1101	0.807336
sp|P31150|GDIA_HUMAN	1802	50550	Rab GDP dissociation inhibitor alpha OS=Homo sapiens GN=GDI1 PE=1 SV=2	0.87429	0.844911
sp|Q9HDC9|APMAP_HUMAN	969	46451	Adipocyte plasma membrane-associated protein OS=Homo sapiens GN=APMAP PE=1 SV=2	0.960907	1.07509
sp|O75506|HSBP1_HUMAN	85	8538	Heat shock factor-binding protein 1 OS=Homo sapiens GN=HSBP1 PE=1 SV=1	0.612879	0.883301
sp|Q86TG7|PEG10_HUMAN	484	80122	Retrotransposon-derived protein PEG10 OS=Homo sapiens GN=PEG10 PE=1 SV=2	0.860426	0.604673
sp|P62826|RAN_HUMAN	1698	24408	GTP-binding nuclear protein Ran OS=Homo sapiens GN=RAN PE=1 SV=3	1.20648	0.916344
sp|Q61687|ATRX_MOUSE	39	278414	Transcriptional regulator ATRX OS=Mus musculus GN=Atrx PE=1 SV=3	1.37795	0.346258
sp|Q61147|CERU_MOUSE	1224	121074	Ceruloplasmin OS=Mus musculus GN=Cp PE=1 SV=2	0.587405	0.875312
sp|Q8IY81|RRMJ3_HUMAN	349	96499	Putative rRNA methyltransferase 3 OS=Homo sapiens GN=FTSJ3 PE=1 SV=2	0.943005	0.894988
sp|Q01432|AMPD3_HUMAN	50	88756	AMP deaminase 3 OS=Homo sapiens GN=AMPD3 PE=1 SV=1	1.11656	1.19857
sp|P13020|GELS_MOUSE	692	85888	Gelsolin OS=Mus musculus GN=Gsn PE=1 SV=3	0.685851	1.8401
sp|Q8BFZ9|ERLN2_MOUSE	126	37848	Erlin-2 OS=Mus musculus GN=Erlin2 PE=1 SV=1	0.987338	0.770442
sp|Q5JRX3|PREP_HUMAN	139	117380	Presequence protease	1.1153	0.876182
sp|P56134|ATPK_HUMAN	358	10911	ATP synthase subunit f	1.00431	0.837991
sp|Q9UJS0|CMC2_HUMAN	1057	74129	Calcium-binding mitochondrial carrier protein Aralar2 OS=Homo sapiens GN=SLC25A13 PE=1 SV=2	1.03559	0.922614
sp|P28352|APEX1_MOUSE	1084	35468	DNA-(apurinic or apyrimidinic site) lyase OS=Mus musculus GN=Apex1 PE=1 SV=2	1.28989	0.69073
sp|Q62230|SN_MOUSE	45	182865	Sialoadhesin OS=Mus musculus GN=Siglec1 PE=1 SV=2	1.42677	6.01113
sp|P11717|MPRI_HUMAN	74	274199	Cation-independent mannose-6-phosphate receptor OS=Homo sapiens GN=IGF2R PE=1 SV=3	0.491644	1.04159
sp|Q9JIH2|NUP50_MOUSE	52	49455	Nuclear pore complex protein Nup50 OS=Mus musculus GN=Nup50 PE=1 SV=3	1.56027	1.1545
sp|P23527|H2B1O_HUMAN	7199	13898	Histone H2B type 1-O OS=Homo sapiens GN=HIST1H2BO PE=1 SV=3	N/A	N/A
sp|P11352|GPX1_MOUSE	44	22316	Glutathione peroxidase 1 OS=Mus musculus GN=Gpx1 PE=1 SV=2	0.30742	0.525131
sp|Q5RI15|FA36A_HUMAN	50	13283	Protein FAM36A OS=Homo sapiens GN=FAM36A PE=1 SV=2	0.896291	1.02797
sp|Q96C36|P5CR2_HUMAN	61	33616	Pyrroline-5-carboxylate reductase 2 OS=Homo sapiens GN=PYCR2 PE=1 SV=1	0.829422	0.996852
sp|P62910|RL32_HUMAN	116	15850	60S ribosomal protein L32 OS=Homo sapiens GN=RPL32 PE=1 SV=2	1.10571	0.870096
sp|P26516|PSD7_MOUSE	850	36517	26S proteasome non-ATPase regulatory subunit 7 OS=Mus musculus GN=Psmd7 PE=1 SV=2	0.887863	0.829134
sp|P04080|CYTB_HUMAN	132	11133	Cystatin-B OS=Homo sapiens GN=CSTB PE=1 SV=2	0.894468	1.16671
sp|P55039|DRG2_HUMAN	58	40720	Developmentally-regulated GTP-binding protein 2 OS=Homo sapiens GN=DRG2 PE=1 SV=1	0.8102	0.43971
sp|Q3THS6|METK2_MOUSE	594	43661	S-adenosylmethionine synthase isoform type-2 OS=Mus musculus GN=Mat2a PE=2 SV=2	1.05695	0.862773
sp|Q15397|K0020_HUMAN	474	73538	Pumilio domain-containing protein KIAA0020 OS=Homo sapiens GN=KIAA0020 PE=1 SV=3	1.49281	1.25061
sp|O00303|EIF3F_HUMAN	735	37540	Eukaryotic translation initiation factor 3 subunit F OS=Homo sapiens GN=EIF3F PE=1 SV=1	0.976856	1.07893
sp|P62873|GBB1_HUMAN	245	37353	Guanine nucleotide-binding protein G(I)/G(S)/G(T) subunit beta-1 OS=Homo sapiens GN=GNB1 PE=1 SV=3	1.09405	1.1789
sp|Q8N122|RPTOR_HUMAN	98	148942	Regulatory-associated protein of mTOR OS=Homo sapiens GN=RPTOR PE=1 SV=1	N/A	N/A
sp|Q9QUI0|RHOA_MOUSE	572	21768	Transforming protein RhoA OS=Mus musculus GN=Rhoa PE=1 SV=1	1.01863	0.927509
sp|P45880|VDAC2_HUMAN	755	31547	Voltage-dependent anion-selective channel protein 2 OS=Homo sapiens GN=VDAC2 PE=1 SV=2	1.09649	0.970619
sp|O14656|TOR1A_HUMAN	144	37784	Torsin-1A OS=Homo sapiens GN=TOR1A PE=1 SV=1	0.709939	0.475146
sp|Q15046|SYK_HUMAN	659	68005	Lysine--tRNA ligase OS=Homo sapiens GN=KARS PE=1 SV=3	1.11481	1.08333
sp|P60510|PP4C_HUMAN	73	35057	Serine/threonine-protein phosphatase 4 catalytic subunit OS=Homo sapiens GN=PPP4C PE=1 SV=1	1.00937	1.70558
sp|Q16850|CP51A_HUMAN	115	56769	Lanosterol 14-alpha demethylase OS=Homo sapiens GN=CYP51A1 PE=1 SV=3	0.471638	0.493468
sp|Q9BYG3|MK67I_HUMAN	150	34201	MKI67 FHA domain-interacting nucleolar phosphoprotein OS=Homo sapiens GN=MKI67IP PE=1 SV=1	1.57636	0.350616
sp|Q92979|NEP1_HUMAN	271	26703	Ribosomal RNA small subunit methyltransferase NEP1 OS=Homo sapiens GN=EMG1 PE=1 SV=4	1.13087	0.972518
sp|Q92621|NU205_HUMAN	568	227776	Nuclear pore complex protein Nup205 OS=Homo sapiens GN=NUP205 PE=1 SV=3	1.01471	0.783659
sp|Q13813|SPTA2_HUMAN	1764	284364	Spectrin alpha chain	0.842297	1.16005
sp|P10107|ANXA1_MOUSE	1244	38710	Annexin A1 OS=Mus musculus GN=Anxa1 PE=1 SV=2	0.496608	3.28499
sp|P30048|PRDX3_HUMAN	718	27675	Thioredoxin-dependent peroxide reductase	1.21963	0.947247
sp|Q8VBW6|ULA1_MOUSE	119	60236	NEDD8-activating enzyme E1 regulatory subunit OS=Mus musculus GN=Nae1 PE=2 SV=1	1.11363	1.03906
sp|Q9BRP1|PDD2L_HUMAN	90	39391	Programmed cell death protein 2-like OS=Homo sapiens GN=PDCD2L PE=1 SV=1	1.36224	0.773249
sp|Q9UQ80|PA2G4_HUMAN	1063	43759	Proliferation-associated protein 2G4 OS=Homo sapiens GN=PA2G4 PE=1 SV=3	1.26576	0.921994
sp|Q8IX12|CCAR1_HUMAN	352	132739	Cell division cycle and apoptosis regulator protein 1 OS=Homo sapiens GN=CCAR1 PE=1 SV=2	0.918083	0.740759
sp|Q8N392|RHG18_HUMAN	76	74930	Rho GTPase-activating protein 18 OS=Homo sapiens GN=ARHGAP18 PE=1 SV=3	0.661998	1.12969
sp|Q15366|PCBP2_HUMAN	2691	38556	Poly(rC)-binding protein 2 OS=Homo sapiens GN=PCBP2 PE=1 SV=1	1.26074	0.850582
sp|O95163|ELP1_HUMAN	254	150159	Elongator complex protein 1 OS=Homo sapiens GN=IKBKAP PE=1 SV=3	0.713029	1.44845
sp|P42224|STAT1_HUMAN	967	87280	Signal transducer and activator of transcription 1-alpha/beta OS=Homo sapiens GN=STAT1 PE=1 SV=2	1.15346	1.04248
sp|Q9Y2X3|NOP58_HUMAN	1799	59541	Nucleolar protein 58 OS=Homo sapiens GN=NOP58 PE=1 SV=1	1.09128	0.716342
sp|Q9R0U0|SRS10_MOUSE	133	31282	Serine/arginine-rich splicing factor 10 OS=Mus musculus GN=Srsf10 PE=1 SV=2	1.0473	0.899251
sp|Q86WA6|BPHL_HUMAN	118	32522	Valacyclovir hydrolase OS=Homo sapiens GN=BPHL PE=1 SV=1	1.03064	1.06532
sp|Q9UNM6|PSD13_HUMAN	1097	42918	26S proteasome non-ATPase regulatory subunit 13 OS=Homo sapiens GN=PSMD13 PE=1 SV=2	0.941813	0.86675
sp|P53999|TCP4_HUMAN	554	14386	Activated RNA polymerase II transcriptional coactivator p15 OS=Homo sapiens GN=SUB1 PE=1 SV=3	1.42475	0.752383
sp|Q9H8H0|NOL11_HUMAN	489	81072	Nucleolar protein 11 OS=Homo sapiens GN=NOL11 PE=1 SV=1	1.84799	0.988579
sp|Q6TEK5|VKORL_MOUSE	78	19766	Vitamin K epoxide reductase complex subunit 1-like protein 1 OS=Mus musculus GN=Vkorc1l1 PE=2 SV=1	1.26959	1.49846
sp|P53396|ACLY_HUMAN	4524	120762	ATP-citrate synthase OS=Homo sapiens GN=ACLY PE=1 SV=3	0.989346	1.1074
sp|P02794|FRIH_HUMAN	259	21212	Ferritin heavy chain OS=Homo sapiens GN=FTH1 PE=1 SV=2	0.517636	0.395025
sp|P24527|LKHA4_MOUSE	362	69007	Leukotriene A-4 hydrolase OS=Mus musculus GN=Lta4h PE=1 SV=4	0.524148	1.14922
sp|P11142|HSP7C_HUMAN	7770	70854	Heat shock cognate 71 kDa protein OS=Homo sapiens GN=HSPA8 PE=1 SV=1	1.37347	1.13822
sp|P05198|IF2A_HUMAN	1089	36089	Eukaryotic translation initiation factor 2 subunit 1 OS=Homo sapiens GN=EIF2S1 PE=1 SV=3	1.20038	0.901105
sp|Q9BPW8|NIPS1_HUMAN	1103	33289	Protein NipSnap homolog 1 OS=Homo sapiens GN=NIPSNAP1 PE=1 SV=1	0.912388	1.16785
sp|Q8N1F7|NUP93_HUMAN	480	93430	Nuclear pore complex protein Nup93 OS=Homo sapiens GN=NUP93 PE=1 SV=2	1.00821	0.734263
sp|Q9BV44|THUM3_HUMAN	60	56967	THUMP domain-containing protein 3 OS=Homo sapiens GN=THUMPD3 PE=1 SV=1	0.956633	0.470414
sp|Q9Z1N5|DX39B_MOUSE	1451	49004	Spliceosome RNA helicase Ddx39b OS=Mus musculus GN=Ddx39b PE=1 SV=1	1.40979	0.877852
sp|O88935|SYN1_MOUSE	43	74052	Synapsin-1 OS=Mus musculus GN=Syn1 PE=1 SV=2	1.27742	1.04674
sp|Q8R001|MARE2_MOUSE	133	36923	Microtubule-associated protein RP/EB family member 2 OS=Mus musculus GN=Mapre2 PE=1 SV=1	0.458209	0.565996
sp|Q9H9Z2|LN28A_HUMAN	384	22728	Protein lin-28 homolog A OS=Homo sapiens GN=LIN28A PE=1 SV=1	0.483444	0.349142
sp|Q9DBG3|AP2B1_MOUSE	1221	104516	AP-2 complex subunit beta OS=Mus musculus GN=Ap2b1 PE=1 SV=1	0.875268	1.06627
sp|Q1KMD3|HNRL2_HUMAN	515	85052	Heterogeneous nuclear ribonucleoprotein U-like protein 2 OS=Homo sapiens GN=HNRNPUL2 PE=1 SV=1	1.04349	0.822283
sp|Q9ULR0|ISY1_HUMAN	50	32972	Pre-mRNA-splicing factor ISY1 homolog OS=Homo sapiens GN=ISY1 PE=1 SV=3	N/A	N/A
sp|Q7M6Y3|PICA_MOUSE	477	71498	Phosphatidylinositol-binding clathrin assembly protein OS=Mus musculus GN=Picalm PE=1 SV=1	0.868087	0.961823
sp|Q96P70|IPO9_HUMAN	1880	115889	Importin-9 OS=Homo sapiens GN=IPO9 PE=1 SV=3	0.904383	1.07178
sp|Q8BHN3|GANAB_MOUSE	1386	106844	Neutral alpha-glucosidase AB OS=Mus musculus GN=Ganab PE=1 SV=1	0.656964	0.869751
sp|Q16718|NDUA5_HUMAN	469	13450	NADH dehydrogenase [ubiquinone] 1 alpha subcomplex subunit 5 OS=Homo sapiens GN=NDUFA5 PE=1 SV=3	0.894434	0.722715
sp|Q9H6S0|YTDC2_HUMAN	120	160147	Probable ATP-dependent RNA helicase YTHDC2 OS=Homo sapiens GN=YTHDC2 PE=1 SV=2	1.48468	0.694932
sp|Q5H9R7|PP6R3_HUMAN	129	97608	Serine/threonine-protein phosphatase 6 regulatory subunit 3 OS=Homo sapiens GN=PPP6R3 PE=1 SV=2	1.18834	0.842735
sp|Q9UNS2|CSN3_HUMAN	51	47842	COP9 signalosome complex subunit 3 OS=Homo sapiens GN=COPS3 PE=1 SV=3	N/A	N/A
sp|Q96H79|ZCCHL_HUMAN	106	32940	Zinc finger CCCH-type antiviral protein 1-like OS=Homo sapiens GN=ZC3HAV1L PE=1 SV=2	0.508632	0.480416
sp|O94979|SC31A_HUMAN	604	132931	Protein transport protein Sec31A OS=Homo sapiens GN=SEC31A PE=1 SV=3	0.991389	0.826097
sp|Q9NZ32|ARP10_HUMAN	66	46277	Actin-related protein 10 OS=Homo sapiens GN=ACTR10 PE=1 SV=1	1.42987	1.01921
sp|P13073|COX41_HUMAN	498	19564	Cytochrome c oxidase subunit 4 isoform 1	0.982186	0.746267
sp|Q9H008|LHPP_HUMAN	99	29147	Phospholysine phosphohistidine inorganic pyrophosphate phosphatase OS=Homo sapiens GN=LHPP PE=1 SV=2	N/A	N/A
sp|O43390|HNRPR_HUMAN	1621	70899	Heterogeneous nuclear ribonucleoprotein R OS=Homo sapiens GN=HNRNPR PE=1 SV=1	1.19886	0.935144
sp|P04844|RPN2_HUMAN	2671	69241	Dolichyl-diphosphooligosaccharide--protein glycosyltransferase subunit 2 OS=Homo sapiens GN=RPN2 PE=1 SV=3	1.16606	0.95211
sp|Q15459|SF3A1_HUMAN	142	88831	Splicing factor 3A subunit 1 OS=Homo sapiens GN=SF3A1 PE=1 SV=1	1.19585	0.802761
sp|Q8K224|NAT10_MOUSE	458	115346	N-acetyltransferase 10 OS=Mus musculus GN=Nat10 PE=2 SV=1	1.41911	0.985887
sp|P51885|LUM_MOUSE	186	38241	Lumican OS=Mus musculus GN=Lum PE=1 SV=2	0.855678	4.54214
sp|P11182|ODB2_HUMAN	42	53453	Lipoamide acyltransferase component of branched-chain alpha-keto acid dehydrogenase complex	1.48835	1.04784
sp|Q15269|PWP2_HUMAN	104	102387	Periodic tryptophan protein 2 homolog OS=Homo sapiens GN=PWP2 PE=1 SV=2	1.42028	0.661776
sp|Q9Y266|NUDC_HUMAN	351	38219	Nuclear migration protein nudC OS=Homo sapiens GN=NUDC PE=1 SV=1	1.0691	0.921376
sp|Q9CQW2|ARL8B_MOUSE	1082	21525	ADP-ribosylation factor-like protein 8B OS=Mus musculus GN=Arl8b PE=2 SV=1	1.25253	0.741136
sp|Q6A068|CDC5L_MOUSE	142	92133	Cell division cycle 5-like protein OS=Mus musculus GN=Cdc5l PE=1 SV=2	0.778049	0.528482
sp|Q61704|ITIH3_MOUSE	214	99296	Inter-alpha-trypsin inhibitor heavy chain H3 OS=Mus musculus GN=Itih3 PE=1 SV=3	0.586236	1.05428
sp|O00299|CLIC1_HUMAN	1285	26906	Chloride intracellular channel protein 1 OS=Homo sapiens GN=CLIC1 PE=1 SV=4	1.19841	1.0063
sp|Q5JWF2|GNAS1_HUMAN	548	110956	Guanine nucleotide-binding protein G(s) subunit alpha isoforms XLas OS=Homo sapiens GN=GNAS PE=1 SV=2	1.11898	0.93937
sp|Q92990|GLMN_HUMAN	300	68165	Glomulin OS=Homo sapiens GN=GLMN PE=1 SV=2	0.92692	1.00682
sp|P40124|CAP1_MOUSE	420	51532	Adenylyl cyclase-associated protein 1 OS=Mus musculus GN=Cap1 PE=1 SV=4	0.660434	2.55333
sp|Q9UP83|COG5_HUMAN	102	92685	Conserved oligomeric Golgi complex subunit 5 OS=Homo sapiens GN=COG5 PE=1 SV=3	N/A	N/A
sp|Q8BTT6|DIEXF_MOUSE	71	88762	Digestive organ expansion factor homolog OS=Mus musculus GN=Diexf PE=2 SV=2	0.937934	0.599053
sp|P26039|TLN1_MOUSE	4265	269653	Talin-1 OS=Mus musculus GN=Tln1 PE=1 SV=2	0.701667	6.32722
sp|Q9H0U9|TSYL1_HUMAN	62	49162	Testis-specific Y-encoded-like protein 1 OS=Homo sapiens GN=TSPYL1 PE=1 SV=3	0.505511	3.89339
sp|P11310|ACADM_HUMAN	386	46559	Medium-chain specific acyl-CoA dehydrogenase	0.910666	0.962851
sp|P08134|RHOC_HUMAN	609	21992	Rho-related GTP-binding protein RhoC OS=Homo sapiens GN=RHOC PE=1 SV=1	1.0241	0.997044
sp|P35251|RFC1_HUMAN	41	128175	Replication factor C subunit 1 OS=Homo sapiens GN=RFC1 PE=1 SV=4	0.808903	1.81202
sp|Q9DBR7|MYPT1_MOUSE	200	114927	Protein phosphatase 1 regulatory subunit 12A OS=Mus musculus GN=Ppp1r12a PE=1 SV=2	1.05778	0.857249
sp|Q9NVU7|SDA1_HUMAN	75	79820	Protein SDA1 homolog OS=Homo sapiens GN=SDAD1 PE=1 SV=3	1.12696	0.682869
sp|Q5T3U5|MRP7_HUMAN	45	161527	Multidrug resistance-associated protein 7 OS=Homo sapiens GN=ABCC10 PE=1 SV=1	1.10596	0.877471
sp|Q15021|CND1_HUMAN	105	157082	Condensin complex subunit 1 OS=Homo sapiens GN=NCAPD2 PE=1 SV=3	0.993298	0.674266
sp|Q8BH97|RCN3_MOUSE	226	37978	Reticulocalbin-3 OS=Mus musculus GN=Rcn3 PE=2 SV=1	1.02852	1.10132
sp|A6NDU8|CE051_HUMAN	203	33599	UPF0600 protein C5orf51 OS=Homo sapiens GN=C5orf51 PE=1 SV=1	1.86442	1.50755
sp|P35564|CALX_MOUSE	620	67236	Calnexin OS=Mus musculus GN=Canx PE=1 SV=1	0.606464	3.65646
sp|Q96I24|FUBP3_HUMAN	169	61602	Far upstream element-binding protein 3 OS=Homo sapiens GN=FUBP3 PE=1 SV=2	1.09644	0.886989
sp|P62258|1433E_HUMAN	1604	29155	14-3-3 protein epsilon OS=Homo sapiens GN=YWHAE PE=1 SV=1	0.909273	0.835657
sp|O00148|DX39A_HUMAN	1029	49098	ATP-dependent RNA helicase DDX39A OS=Homo sapiens GN=DDX39A PE=1 SV=2	1.33853	0.949411
sp|Q14149|MORC3_HUMAN	67	107045	MORC family CW-type zinc finger protein 3 OS=Homo sapiens GN=MORC3 PE=1 SV=3	1.11982	0.745059
sp|P49754|VPS41_HUMAN	45	98503	Vacuolar protein sorting-associated protein 41 homolog OS=Homo sapiens GN=VPS41 PE=1 SV=3	1.01392	3.32893
sp|Q9CZ30|OLA1_MOUSE	497	44701	Obg-like ATPase 1 OS=Mus musculus GN=Ola1 PE=1 SV=1	1.09777	1.14818
sp|O75150|BRE1B_HUMAN	86	113581	E3 ubiquitin-protein ligase BRE1B OS=Homo sapiens GN=RNF40 PE=1 SV=4	0.715549	0.898781
sp|Q9UIJ7|KAD3_HUMAN	65	25550	GTP:AMP phosphotransferase	0.719903	1.12709
sp|P50995|ANX11_HUMAN	107	54355	Annexin A11 OS=Homo sapiens GN=ANXA11 PE=1 SV=1	0.689438	0.81948
sp|P62753|RS6_HUMAN	806	28663	40S ribosomal protein S6 OS=Homo sapiens GN=RPS6 PE=1 SV=1	1.28436	0.934689
sp|Q9D1M0|SEC13_MOUSE	72	35543	Protein SEC13 homolog OS=Mus musculus GN=Sec13 PE=2 SV=3	0.727191	0.669662
sp|P29992|GNA11_HUMAN	44	42097	Guanine nucleotide-binding protein subunit alpha-11 OS=Homo sapiens GN=GNA11 PE=1 SV=2	0.420656	2.94945
sp|Q99426|TBCB_HUMAN	142	27308	Tubulin-folding cofactor B OS=Homo sapiens GN=TBCB PE=1 SV=2	0.816287	0.938909
sp|Q02543|RL18A_HUMAN	296	20749	60S ribosomal protein L18a OS=Homo sapiens GN=RPL18A PE=1 SV=2	1.01516	0.858506
sp|O75964|ATP5L_HUMAN	484	11421	ATP synthase subunit g	1.04672	0.918266
sp|P22314|UBA1_HUMAN	11880	117774	Ubiquitin-like modifier-activating enzyme 1 OS=Homo sapiens GN=UBA1 PE=1 SV=3	1.47221	1.23376
sp|P31943|HNRH1_HUMAN	2696	49198	Heterogeneous nuclear ribonucleoprotein H OS=Homo sapiens GN=HNRNPH1 PE=1 SV=4	1.13105	0.862098
sp|Q9Y2S7|PDIP2_HUMAN	106	42007	Polymerase delta-interacting protein 2 OS=Homo sapiens GN=POLDIP2 PE=1 SV=1	0.88517	0.618042
sp|Q9D5V5|CUL5_MOUSE	266	90916	Cullin-5 OS=Mus musculus GN=Cul5 PE=1 SV=3	N/A	N/A
sp|P78347|GTF2I_HUMAN	674	112346	General transcription factor II-I OS=Homo sapiens GN=GTF2I PE=1 SV=2	0.8525	1.09866
sp|Q8NBM8|PCYXL_HUMAN	93	54612	Prenylcysteine oxidase-like OS=Homo sapiens GN=PCYOX1L PE=1 SV=2	1.06618	1.99164
sp|P54136|SYRC_HUMAN	1414	75331	Arginine--tRNA ligase	1.05154	0.989642
sp|Q99M28|RNPS1_MOUSE	65	34188	RNA-binding protein with serine-rich domain 1 OS=Mus musculus GN=Rnps1 PE=2 SV=1	0.893773	0.711289
sp|P31483|TIA1_HUMAN	140	42936	Nucleolysin TIA-1 isoform p40 OS=Homo sapiens GN=TIA1 PE=1 SV=3	0.58141	0.827682
sp|P02671|FIBA_HUMAN	96	94914	Fibrinogen alpha chain OS=Homo sapiens GN=FGA PE=1 SV=2	0.761191	0.438281
sp|Q5VZE5|NAA35_HUMAN	90	83584	N-alpha-acetyltransferase 35	0.801171	0.903813
sp|P41214|EIF2D_HUMAN	89	64666	Eukaryotic translation initiation factor 2D OS=Homo sapiens GN=EIF2D PE=1 SV=3	1.02703	0.841179
sp|P19096|FAS_MOUSE	501	272257	Fatty acid synthase OS=Mus musculus GN=Fasn PE=1 SV=2	0.178711	1.43445
sp|Q9EP89|LACTB_MOUSE	84	60667	Serine beta-lactamase-like protein LACTB	N/A	N/A
sp|Q03013|GSTM4_HUMAN	357	25545	Glutathione S-transferase Mu 4 OS=Homo sapiens GN=GSTM4 PE=1 SV=3	0.633419	0.744989
sp|P36954|RPB9_HUMAN	66	14514	DNA-directed RNA polymerase II subunit RPB9 OS=Homo sapiens GN=POLR2I PE=1 SV=1	N/A	N/A
sp|P23284|PPIB_HUMAN	363	23728	Peptidyl-prolyl cis-trans isomerase B OS=Homo sapiens GN=PPIB PE=1 SV=2	1.92242	1.22238
sp|Q8BGA7|CG026_MOUSE	83	49876	Uncharacterized protein C7orf26 homolog OS=Mus musculus PE=2 SV=1	N/A	N/A
sp|P36969|GPX4_HUMAN	193	22161	Phospholipid hydroperoxide glutathione peroxidase	0.721373	0.895652
sp|O54984|ASNA_MOUSE	531	38797	ATPase Asna1 OS=Mus musculus GN=Asna1 PE=1 SV=2	0.918598	1.22697
sp|Q9Y4L1|HYOU1_HUMAN	1476	111266	Hypoxia up-regulated protein 1 OS=Homo sapiens GN=HYOU1 PE=1 SV=1	1.21471	0.881067
sp|Q8BP67|RL24_MOUSE	403	17768	60S ribosomal protein L24 OS=Mus musculus GN=Rpl24 PE=2 SV=2	1.32384	0.973217
sp|P04632|CPNS1_HUMAN	543	28298	Calpain small subunit 1 OS=Homo sapiens GN=CAPNS1 PE=1 SV=1	0.994041	1.08595
sp|Q60692|PSB6_MOUSE	59	25362	Proteasome subunit beta type-6 OS=Mus musculus GN=Psmb6 PE=1 SV=3	N/A	N/A
sp|Q9D8Z6|ATGA1_MOUSE	160	24986	Autophagy-related protein 101 OS=Mus musculus GN=Atg101 PE=2 SV=1	1.29893	0.695242
sp|P70195|PSB7_MOUSE	202	29872	Proteasome subunit beta type-7 OS=Mus musculus GN=Psmb7 PE=1 SV=1	0.766584	1.01448
sp|P26358|DNMT1_HUMAN	168	183050	DNA (cytosine-5)-methyltransferase 1 OS=Homo sapiens GN=DNMT1 PE=1 SV=2	0.751431	0.758879
sp|P34896|GLYC_HUMAN	59	53049	Serine hydroxymethyltransferase	0.682078	0.808805
sp|Q9BQG0|MBB1A_HUMAN	1414	148762	Myb-binding protein 1A OS=Homo sapiens GN=MYBBP1A PE=1 SV=2	1.08876	0.716631
sp|P28838|AMPL_HUMAN	513	56131	Cytosol aminopeptidase OS=Homo sapiens GN=LAP3 PE=1 SV=3	1.11863	0.925217
sp|Q8BWY3|ERF1_MOUSE	351	49000	Eukaryotic peptide chain release factor subunit 1 OS=Mus musculus GN=Etf1 PE=1 SV=4	0.506538	0.780369
[truncated: 1,605 more rows]

## Sheet: S5-3
Table S5-3: The S values of proteins identified in the large-scale experiment by using normalization method 2.
[truncated: 2,663 more rows]

[truncated: 1 more sheets: S5-4]
