# Supplementary material for: Quantitative Proteomic Analysis of Human Lung Tumor Xenografts Treated with the Ectopic ATP Synthase Inhibitor Citreoviridin
Source: PLoS One. 2013 Aug 21;8(8):e70642. doi: 10.1371/journal.pone.0070642 (PMC3749231; doi:10.1371/journal.pone.0070642)
Supplement: Table S7 — Calculation of cut-off values and estimation of individual variations among biological replicates of samples. S7-1: Calculation of cut-off values for selecting differentially expressed proteins. S7-2: Calculation of the variations resulting from the biological replicates of samples. (XLSX) [file pone.0070642.s012.xlsx]

## Sheet: S7-1
Table S7-1: Calculation of cut-off values for selecting differentially expressed proteins.
Note:	Cut-off value = (Median of R values) ± 1.96 (S.D. of S values).
				Protein abundance ratio						Log2(protein abundance ratio)								Median of R values	0.003681		Cut-off values
				C2/C1	T2/T1	T1/C1	T2/C2	T2/C1	T1/C2	Log(C2/C1)	Log2(T2/T1)	Log2(T1/C1)	Log2(T2/C2)	Log2(T2/C1)	Log2(T1/C2)			S.D. of S values	0.425629		Up-regulation	Down-regulation
Accession	Protein score	Protein mass	Description	115/114	117/116	116/114	117/115	117/114	116/115	Log2(115/114)	Log2(117/116)	Log2(116/114)	Log2(117/115)	Log2(117/114)	Log2(116/115)	R value	S value				0.837913	-0.83055
sp|P21399|ACOC_HUMAN	195	98337	Cytoplasmic aconitate hydratase OS=Homo sapiens GN=ACO1 PE=1 SV=3	0.780971	0.806632	1.55185	1.60284	1.25177	1.98707	-0.356658	-0.310018	0.633988	0.680628	0.32397	0.990646	0.657308	-0.0233202
sp|Q60605|MYL6_MOUSE	474	16919	Myosin light polypeptide 6 OS=Mus musculus GN=Myl6 PE=1 SV=3	1.02283	1.02572	0.910552	0.913121	0.933971	0.890225	0.0325718	0.0366366	-0.135186	-0.131122	-0.0985498	-0.167758	-0.13315	-0.00203239
sp|Q969Y2|GTPB3_HUMAN	108	52026	tRNA modification GTPase GTPBP3	0.829832	1.00104	1.41186	1.70316	1.41334	1.70139	-0.26911	0.00150733	0.497601	0.768217	0.499108	0.76671	0.632909	-0.135308
sp|Q8R050|ERF3A_MOUSE	462	55675	Eukaryotic peptide chain release factor GTP-binding subunit ERF3A OS=Mus musculus GN=Gspt1 PE=1 SV=1	1.15247	1.02256	0.929635	0.824848	0.950608	0.806649	0.204723	0.0321865	-0.105264	-0.2778	-0.0730776	-0.309987	-0.19153	0.0862681
sp|Q6NVF9|CPSF6_MOUSE	371	59116	Cleavage and polyadenylation specificity factor subunit 6 OS=Mus musculus GN=Cpsf6 PE=1 SV=1	1.50998	1.17913	0.938459	0.732837	1.10657	0.621505	0.594529	0.237727	-0.0916336	-0.448435	0.146094	-0.686162	-0.27003	0.178401
sp|P61247|RS3A_HUMAN	2557	29926	40S ribosomal protein S3a OS=Homo sapiens GN=RPS3A PE=1 SV=2	1.1842	0.940295	1.06649	0.846829	1.00281	0.900599	0.24391	-0.0888142	0.0928675	-0.239857	0.00405327	-0.151042	-0.07349	0.166362
sp|Q9UBB6|NCDN_HUMAN	106	78814	Neurochondrin OS=Homo sapiens GN=NCDN PE=1 SV=1	1.40403	0.875791	1.35239	0.843579	1.18441	0.96322	0.489574	-0.191342	0.435511	-0.245405	0.244169	-0.0540632	0.095053	0.340458
sp|P38935|SMBP2_HUMAN	36	109082	DNA-binding protein SMUBP-2 OS=Homo sapiens GN=IGHMBP2 PE=1 SV=3	N/A	N/A	N/A	N/A	N/A	N/A	N/A	N/A	N/A	N/A	N/A	N/A	N/A	N/A
sp|P34949|MPI_HUMAN	126	46626	Mannose-6-phosphate isomerase OS=Homo sapiens GN=MPI PE=1 SV=2	1.61771	1.20796	1.4421	1.07683	1.742	0.891447	0.693952	0.272573	0.528172	0.106794	0.800745	-0.16578	0.317483	0.210689
sp|Q99PL5|RRBP1_MOUSE	48	172776	Ribosome-binding protein 1 OS=Mus musculus GN=Rrbp1 PE=2 SV=2	0.718386	0.613837	1.74566	1.49161	1.07155	2.42997	-0.477169	-0.704072	0.80377	0.576867	0.0996977	1.28094	0.690318	0.113451
sp|P26196|DDX6_HUMAN	444	54382	Probable ATP-dependent RNA helicase DDX6 OS=Homo sapiens GN=DDX6 PE=1 SV=2	0.905252	1.03295	0.851053	0.971106	0.879096	0.940128	-0.143608	0.0467706	-0.232679	-0.0422999	-0.185908	-0.0890705	-0.13749	-0.0951893
sp|P57088|TMM33_HUMAN	276	27960	Transmembrane protein 33 OS=Homo sapiens GN=TMEM33 PE=1 SV=2	1.58184	0.921079	0.790648	0.460381	0.72825	0.499828	0.661604	-0.118603	-0.338892	-1.1191	-0.457494	-1.0005	-0.729	0.390103
sp|Q9CRA5|GOLP3_MOUSE	120	33731	Golgi phosphoprotein 3 OS=Mus musculus GN=Golph3 PE=2 SV=1	1.31773	1.51037	0.747343	0.856601	1.12877	0.567145	0.398053	0.594905	-0.420158	-0.223305	0.174747	-0.818211	-0.32173	-0.0984261
sp|Q9JJI8|RL38_MOUSE	419	8199	60S ribosomal protein L38 OS=Mus musculus GN=Rpl38 PE=2 SV=3	1.40375	1.12283	1.3358	1.06848	1.49988	0.9516	0.489283	0.167137	0.41771	0.0955633	0.584846	-0.0715733	0.256637	0.161073
sp|P24534|EF1B_HUMAN	433	24748	Elongation factor 1-beta OS=Homo sapiens GN=EEF1B2 PE=1 SV=3	1.06647	1.14855	0.839755	0.904388	0.964503	0.787415	0.092844	0.199817	-0.25196	-0.144987	-0.0521429	-0.344804	-0.19847	-0.0534863
sp|Q8NFA0|UBP32_HUMAN	146	181540	Ubiquitin carboxyl-terminal hydrolase 32 OS=Homo sapiens GN=USP32 PE=1 SV=1	0.645023	0.196048	1.74611	0.530712	0.342321	2.70705	-0.632578	-2.35072	0.804142	-0.914	-1.54658	1.43672	-0.05493	0.859071
sp|P07741|APT_HUMAN	248	19595	Adenine phosphoribosyltransferase OS=Homo sapiens GN=APRT PE=1 SV=2	1.12991	1.00266	1.11005	0.98504	1.113	0.982422	0.176205	0.00383932	0.150619	-0.0217465	0.154458	-0.0255858	0.064436	0.0861827
sp|Q15942|ZYX_HUMAN	528	61238	Zyxin OS=Homo sapiens GN=ZYX PE=1 SV=1	0.608178	2.68196	0.712157	3.14049	1.90998	1.17097	-0.717434	1.42329	-0.489732	1.65099	0.933554	0.227701	0.580628	-1.07036
sp|P10126|EF1A1_MOUSE	7141	50082	Elongation factor 1-alpha 1 OS=Mus musculus GN=Eef1a1 PE=1 SV=3	0.731467	0.916365	1.63223	2.04481	1.49571	2.23144	-0.451135	-0.126006	0.70684	1.03197	0.580834	1.15798	0.869405	-0.162565
sp|Q16543|CDC37_HUMAN	315	44440	Hsp90 co-chaperone Cdc37 OS=Homo sapiens GN=CDC37 PE=1 SV=1	1.01788	0.977009	1.14678	1.10073	1.12042	1.12664	0.0255725	-0.0335564	0.197592	0.138464	0.164036	0.17202	0.168028	0.0295644
sp|Q9BRR6|ADPGK_HUMAN	164	54055	ADP-dependent glucokinase OS=Homo sapiens GN=ADPGK PE=1 SV=1	1.16361	1.10976	1.18885	1.13383	1.31934	1.02169	0.218608	0.150254	0.249564	0.18121	0.399818	0.030956	0.215387	0.0341771
sp|Q96HR9|REEP6_HUMAN	66	20720	Receptor expression-enhancing protein 6 OS=Homo sapiens GN=REEP6 PE=1 SV=1	1.16373	1.42304	1.32212	1.61673	1.88144	1.13611	0.218754	0.508976	0.402858	0.693081	0.911834	0.184105	0.547969	-0.145111
sp|Q15067|ACOX1_HUMAN	77	74376	Peroxisomal acyl-coenzyme A oxidase 1 OS=Homo sapiens GN=ACOX1 PE=1 SV=3	1.0333	3.36124	0.139214	0.452854	0.467932	0.134728	0.0472535	1.74899	-2.84462	-1.14288	-1.09563	-2.89188	-1.99375	-0.85087
sp|Q9BT73|PSMG3_HUMAN	84	13096	Proteasome assembly chaperone 3 OS=Homo sapiens GN=PSMG3 PE=1 SV=1	1.5282	0.685994	1.32082	0.592902	0.906072	0.864296	0.611832	-0.543732	0.40143	-0.754135	-0.142303	-0.210403	-0.17635	0.577782
sp|Q14789|GOGB1_HUMAN	41	375790	Golgin subfamily B member 1 OS=Homo sapiens GN=GOLGB1 PE=1 SV=2	0.639683	1.35703	0.627048	1.33022	0.850921	0.980249	-0.644572	0.44045	-0.673352	0.41167	-0.232902	-0.0287801	-0.13084	-0.542511
sp|P23610|F8I2_HUMAN	43	39079	Factor VIII intron 22 protein OS=Homo sapiens GN=F8A1 PE=1 SV=2	1.72185	0.238443	2.94273	0.40751	0.701674	1.70904	0.783964	-2.06828	1.55715	-1.29509	-0.511128	0.77319	0.131031	1.42612
sp|P18124|RL7_HUMAN	979	29207	60S ribosomal protein L7 OS=Homo sapiens GN=RPL7 PE=1 SV=1	1.16054	0.992569	1.05047	0.898427	1.04266	0.905154	0.214801	-0.0107613	0.0710359	-0.154526	0.0602746	-0.143765	-0.04175	0.112781
sp|P02649|APOE_HUMAN	103	36132	Apolipoprotein E OS=Homo sapiens GN=APOE PE=1 SV=1	0.395709	1.265	0.486874	1.55644	0.615895	1.23039	-1.33749	0.339135	-1.03838	0.638246	-0.699244	0.299111	-0.20007	-0.838312
sp|P54619|AAKG1_HUMAN	346	37556	5'-AMP-activated protein kinase subunit gamma-1 OS=Homo sapiens GN=PRKAG1 PE=1 SV=1	0.923982	0.895978	0.963005	0.933819	0.862831	1.04223	-0.114064	-0.158465	-0.0543844	-0.0987859	-0.21285	0.0596794	-0.07659	0.0222007
sp|P05023|AT1A1_HUMAN	2093	112824	Sodium/potassium-transporting ATPase subunit alpha-1 OS=Homo sapiens GN=ATP1A1 PE=1 SV=1	1.53954	1.01128	1.14382	0.751342	1.15672	0.742959	0.622502	0.0161878	0.193856	-0.412458	0.210044	-0.428646	-0.1093	0.303157
sp|Q3THE2|ML12B_MOUSE	480	19767	Myosin regulatory light chain 12B OS=Mus musculus GN=Myl12b PE=1 SV=2	0.894898	1.16951	0.899543	1.17558	1.05203	1.00519	-0.160204	0.225909	-0.152736	0.233377	0.0731726	0.00746816	0.04032	-0.193056
sp|Q8C3P7|MTA70_MOUSE	51	64576	N6-adenosine-methyltransferase 70 kDa subunit OS=Mus musculus GN=Mettl3 PE=2 SV=2	1.11231	1.35454	1.54325	1.87932	2.09039	1.38742	0.153559	0.437801	0.625969	0.910212	1.06377	0.47241	0.76809	-0.142121
sp|Q9UBC2|EP15R_HUMAN	46	94197	Epidermal growth factor receptor substrate 15-like 1 OS=Homo sapiens GN=EPS15L1 PE=1 SV=1	1.18776	0.799659	1.30875	0.881114	1.04655	1.10186	0.248243	-0.322542	0.388187	-0.182599	0.0656443	0.139944	0.102794	0.285393
sp|Q6PKG0|LARP1_HUMAN	303	123434	La-related protein 1 OS=Homo sapiens GN=LARP1 PE=1 SV=2	0.83892	0.922932	0.723616	0.796081	0.667848	0.862557	-0.253395	-0.115704	-0.466704	-0.329013	-0.582408	-0.213309	-0.39786	-0.0688455
sp|Q14376|GALE_HUMAN	62	38257	UDP-glucose 4-epimerase OS=Homo sapiens GN=GALE PE=1 SV=2	1.44274	0.826137	0.994787	0.569631	0.82183	0.689511	0.528814	-0.275547	-0.00754024	-0.811902	-0.283087	-0.536354	-0.40972	0.402181
sp|Q9ET30|TM9S3_MOUSE	69	67500	Transmembrane 9 superfamily member 3 OS=Mus musculus GN=Tm9sf3 PE=1 SV=1	0.915732	0.722266	0.979605	0.772645	0.707536	1.06975	-0.127002	-0.469397	-0.029728	-0.372123	-0.499125	0.0972743	-0.20093	0.171198
sp|Q9H4A4|AMPB_HUMAN	71	72549	Aminopeptidase B OS=Homo sapiens GN=RNPEP PE=1 SV=2	2.00578	0.756547	3.27072	1.23366	2.47445	1.63064	1.00416	-0.402498	1.70961	0.302945	1.30711	0.705443	1.00628	0.703331
sp|P62277|RS13_HUMAN	1064	17212	40S ribosomal protein S13 OS=Homo sapiens GN=RPS13 PE=1 SV=2	1.07096	0.971273	1.22827	1.11394	1.19298	1.14689	0.0989004	-0.0420518	0.296628	0.155676	0.254576	0.197727	0.226152	0.0704761
sp|P60709|ACTB_HUMAN	19473	41710	Actin	1.27858	1.12213	0.97721	0.857638	1.09656	0.764293	0.354542	0.166242	-0.0332592	-0.22156	0.132983	-0.387802	-0.12741	0.0941502
sp|Q9C0B1|FTO_HUMAN	171	58245	Alpha-ketoglutarate-dependent dioxygenase FTO OS=Homo sapiens GN=FTO PE=1 SV=3	1.16672	0.887258	1.55134	1.17976	1.37644	1.32967	0.222454	-0.172574	0.633517	0.238488	0.460942	0.411063	0.436002	0.197514
sp|P97493|THIOM_MOUSE	79	18244	Thioredoxin	1.03964	0.91918	1.53205	1.35453	1.40823	1.47363	0.0560915	-0.12158	0.615468	0.437797	0.493888	0.559377	0.526633	0.0888357
sp|Q9CQE8|CN166_MOUSE	248	28135	UPF0568 protein C14orf166 homolog OS=Mus musculus PE=2 SV=1	1.02909	0.80022	1.13094	0.879418	0.904997	1.09897	0.0413635	-0.321531	0.177517	-0.185378	-0.144015	0.136153	-0.00393	0.181447
sp|Q9H299|SH3L3_HUMAN	97	10431	SH3 domain-binding glutamic acid-rich-like protein 3 OS=Homo sapiens GN=SH3BGRL3 PE=1 SV=1	0.713019	0.988783	1.41206	1.95819	1.39623	1.9804	-0.487988	-0.0162747	0.497807	0.96952	0.481532	0.985795	0.733664	-0.235857
sp|Q53GS9|SNUT2_HUMAN	281	65340	U4/U6.U5 tri-snRNP-associated protein 2 OS=Homo sapiens GN=USP39 PE=1 SV=2	1.43867	0.97977	1.05404	0.717824	1.03271	0.732646	0.524734	-0.0294854	0.0759221	-0.478297	0.0464367	-0.448812	-0.20119	0.27711
sp|Q9UHY1|NRBP_HUMAN	132	59807	Nuclear receptor-binding protein OS=Homo sapiens GN=NRBP1 PE=1 SV=1	1.51153	0.996755	1.27005	0.837517	1.26593	0.840244	0.596008	-0.00468844	0.344887	-0.255809	0.340199	-0.251121	0.044539	0.300348
sp|P43304|GPDM_HUMAN	379	80802	Glycerol-3-phosphate dehydrogenase	1.14227	1.13695	1.07914	1.07411	1.22693	0.944731	0.191904	0.185168	0.109879	0.103143	0.295047	-0.0820243	0.106511	0.00336792
sp|Q96AA3|RFT1_HUMAN	64	60296	Protein RFT1 homolog OS=Homo sapiens GN=RFT1 PE=1 SV=1	1.72488	1.13156	1.57556	1.0336	1.78285	0.913429	0.786498	0.17832	0.655862	0.0476836	0.834182	-0.130636	0.351773	0.304089
sp|Q13057|COASY_HUMAN	68	62290	Bifunctional coenzyme A synthase OS=Homo sapiens GN=COASY PE=1 SV=4	2.15376	0.950689	0.912317	0.402706	0.867329	0.423593	1.10685	-0.0729548	-0.132393	-1.3122	-0.205348	-1.23925	-0.7223	0.589905
sp|Q15642|CIP4_HUMAN	51	68310	Cdc42-interacting protein 4 OS=Homo sapiens GN=TRIP10 PE=1 SV=3	1.32694	1.17181	1.02205	0.90256	1.19765	0.770225	0.408106	0.228743	0.0314586	-0.147905	0.260201	-0.376648	-0.05822	0.0896818
sp|P22570|ADRO_HUMAN	304	53803	NADPH:adrenodoxin oxidoreductase	0.973324	1.04675	1.22253	1.31475	1.27968	1.25604	-0.0390082	0.0659102	0.289871	0.39479	0.355782	0.32888	0.342331	-0.0524592
sp|P20042|IF2B_HUMAN	284	38364	Eukaryotic translation initiation factor 2 subunit 2 OS=Homo sapiens GN=EIF2S2 PE=1 SV=2	1.06279	1.06501	1.03475	1.0369	1.10201	0.973609	0.0878634	0.0908638	0.049278	0.0522784	0.140142	-0.0385854	0.050778	-0.0015002
sp|O75439|MPPB_HUMAN	1029	54331	Mitochondrial-processing peptidase subunit beta OS=Homo sapiens GN=PMPCB PE=1 SV=2	0.902395	0.888146	1.16142	1.14308	1.03151	1.28704	-0.14817	-0.171131	0.215891	0.19293	0.0447601	0.364061	0.204411	0.0114809
sp|P18858|DNLI1_HUMAN	162	101673	DNA ligase 1 OS=Homo sapiens GN=LIG1 PE=1 SV=1	1.6062	0.678419	1.36713	0.577441	0.927488	0.851156	0.683655	-0.559751	0.451151	-0.792255	-0.1086	-0.232504	-0.17055	0.621703
sp|O43399|TPD54_HUMAN	172	22224	Tumor protein D54 OS=Homo sapiens GN=TPD52L2 PE=1 SV=2	0.5981	0.632277	1.62154	1.7142	1.02526	2.71115	-0.741542	-0.661371	0.697362	0.777532	0.0359906	1.4389	0.737447	-0.0400852
sp|Q14145|KEAP1_HUMAN	43	69621	Kelch-like ECH-associated protein 1 OS=Homo sapiens GN=KEAP1 PE=1 SV=2	0.549403	1.00004	0.660708	1.20265	0.660737	1.20259	-0.864064	6.36958e-05	-0.597915	0.266212	-0.597851	0.266149	-0.16585	-0.432064
sp|Q14978|NOLC1_HUMAN	387	73560	Nucleolar and coiled-body phosphoprotein 1 OS=Homo sapiens GN=NOLC1 PE=1 SV=2	0.989261	0.847078	1.58432	1.35661	1.34204	1.60152	-0.015577	-0.239434	0.663863	0.440006	0.424429	0.67944	0.551935	0.111928
sp|Q9BZE4|NOG1_HUMAN	858	73918	Nucleolar GTP-binding protein 1 OS=Homo sapiens GN=GTPBP4 PE=1 SV=3	1.29887	0.860426	1.15226	0.763305	0.991434	0.887126	0.377256	-0.216878	0.204466	-0.389668	-0.0124118	-0.17279	-0.0926	0.297067
sp|O88738|BIRC6_MOUSE	68	531833	Baculoviral IAP repeat-containing protein 6 OS=Mus musculus GN=Birc6 PE=1 SV=2	0.929245	0.284473	2.06941	0.633514	0.58869	2.22698	-0.105869	-1.81364	1.04922	-0.658551	-0.76442	1.15509	0.195333	0.853884
sp|Q2M389|WASH7_HUMAN	82	136316	WASH complex subunit 7 OS=Homo sapiens GN=KIAA1033 PE=1 SV=2	1.09303	1.25462	1.00498	1.15355	1.26087	0.919446	0.128336	0.327247	0.00717263	0.206083	0.334419	-0.121164	0.106628	-0.0994553
sp|Q9D964|GATM_MOUSE	42	48266	Glycine amidinotransferase	N/A	N/A	N/A	N/A	N/A	N/A	N/A	N/A	N/A	N/A	N/A	N/A	N/A	N/A
sp|P22830|HEMH_HUMAN	104	47832	Ferrochelatase	1.23972	0.506634	1.94333	0.794178	0.984556	1.56756	0.31001	-0.980985	0.95853	-0.332465	-0.0224552	0.64852	0.313033	0.645497
sp|B2RY56|RBM25_MOUSE	379	99865	RNA-binding protein 25 OS=Mus musculus GN=Rbm25 PE=1 SV=1	0.895967	0.812182	1.37675	1.24801	1.11817	1.53661	-0.158482	-0.300124	0.461269	0.319627	0.161145	0.619751	0.390448	0.0708209
sp|P46782|RS5_HUMAN	629	22862	40S ribosomal protein S5 OS=Homo sapiens GN=RPS5 PE=1 SV=4	1.21217	0.936377	1.02971	0.795433	0.964198	0.849479	0.27759	-0.0948384	0.0422403	-0.330188	-0.0525981	-0.23535	-0.14397	0.186214
sp|Q9JHS4|CLPX_MOUSE	79	69186	ATP-dependent Clp protease ATP-binding subunit clpX-like	0.71106	0.834183	0.859286	1.00808	0.716802	1.20846	-0.491957	-0.261564	-0.21879	0.0116034	-0.480354	0.273167	-0.10359	-0.115197
sp|P07477|TRY1_HUMAN	153	26541	Trypsin-1 OS=Homo sapiens GN=PRSS1 PE=1 SV=1	0.872496	0.746657	1.32099	1.13047	0.98633	1.51404	-0.196779	-0.421482	0.401624	0.176921	-0.0198583	0.598403	0.289272	0.112351
sp|O15382|BCAT2_HUMAN	62	44259	Branched-chain-amino-acid aminotransferase	0.865874	0.866433	1.36795	1.36883	1.18524	1.57985	-0.207771	-0.206841	0.452014	0.452945	0.245173	0.659785	0.452479	-0.000465398
sp|P26641|EF1G_HUMAN	3742	50087	Elongation factor 1-gamma OS=Homo sapiens GN=EEF1G PE=1 SV=3	1.33422	0.922834	1.08501	0.750465	1.00128	0.813218	0.415997	-0.115858	0.11771	-0.414144	0.00185277	-0.298286	-0.14822	0.265927
sp|P84084|ARF5_MOUSE	888	20517	ADP-ribosylation factor 5 OS=Mus musculus GN=Arf5 PE=2 SV=2	0.828057	0.949078	0.597188	0.684467	0.566777	0.721192	-0.272199	-0.075402	-0.743744	-0.546947	-0.819146	-0.471546	-0.64535	-0.0983983
sp|Q99661|KIF2C_HUMAN	207	81261	Kinesin-like protein KIF2C OS=Homo sapiens GN=KIF2C PE=1 SV=2	0.985136	0.696569	1.03158	0.729412	0.718569	1.04715	-0.0216057	-0.521661	0.0448605	-0.455195	-0.476801	0.0664662	-0.20517	0.250028
sp|P10451|OSTP_HUMAN	105	35401	Osteopontin OS=Homo sapiens GN=SPP1 PE=1 SV=1	1.098	0.763002	0.853608	0.593176	0.651305	0.777424	0.134872	-0.39024	-0.228355	-0.753468	-0.618595	-0.363227	-0.49091	0.262556
sp|Q01518|CAP1_HUMAN	1150	51869	Adenylyl cyclase-associated protein 1 OS=Homo sapiens GN=CAP1 PE=1 SV=5	1.08269	1.10251	1.63164	1.66151	1.7989	1.50702	0.114623	0.140791	0.706323	0.732491	0.847114	0.5917	0.719407	-0.0130841
sp|P51784|UBP11_HUMAN	290	109747	Ubiquitin carboxyl-terminal hydrolase 11 OS=Homo sapiens GN=USP11 PE=1 SV=3	1.00469	0.813359	1.52414	1.23388	1.23968	1.51702	0.00675674	-0.298035	0.607998	0.303206	0.309962	0.601241	0.455602	0.152396
sp|Q13451|FKBP5_HUMAN	142	51180	Peptidyl-prolyl cis-trans isomerase FKBP5 OS=Homo sapiens GN=FKBP5 PE=1 SV=2	0.633001	1.11026	0.812239	1.42464	0.901799	1.28316	-0.65972	0.150901	-0.300023	0.510597	-0.149123	0.359697	0.105287	-0.40531
sp|Q9CWK8|SNX2_MOUSE	92	58435	Sorting nexin-2 OS=Mus musculus GN=Snx2 PE=1 SV=2	1.1894	2.34784	0.674276	1.331	1.58309	0.566903	0.250237	1.23134	-0.568589	0.41251	0.662747	-0.818826	-0.07804	-0.490549
sp|P08207|S10AA_MOUSE	78	11179	Protein S100-A10 OS=Mus musculus GN=S100a10 PE=2 SV=2	1.48096	1.27816	0.877291	0.757156	1.12132	0.59238	0.566533	0.354068	-0.188872	-0.401337	0.165196	-0.755405	-0.2951	0.106233
sp|Q9UJV9|DDX41_HUMAN	165	69793	Probable ATP-dependent RNA helicase DDX41 OS=Homo sapiens GN=DDX41 PE=1 SV=2	1.27087	0.713922	1.21189	0.680791	0.865198	0.953594	0.345818	-0.486162	0.277265	-0.554715	-0.208897	-0.0685534	-0.13873	0.41599
sp|Q9UL46|PSME2_HUMAN	485	27384	Proteasome activator complex subunit 2 OS=Homo sapiens GN=PSME2 PE=1 SV=4	1.11053	1.80114	1.44797	2.34842	2.608	1.30385	0.151253	0.848912	0.534034	1.23169	1.38295	0.382781	0.882863	-0.348829
sp|Q9NTZ6|RBM12_HUMAN	111	97333	RNA-binding protein 12 OS=Homo sapiens GN=RBM12 PE=1 SV=1	1.15893	0.776245	1.23794	0.829165	0.960941	1.06818	0.21279	-0.365417	0.307937	-0.270269	-0.0574796	0.0951475	0.018834	0.289103
sp|Q9H3G5|CPVL_HUMAN	84	54129	Probable serine carboxypeptidase CPVL OS=Homo sapiens GN=CPVL PE=1 SV=2	0.819495	0.852507	1.06659	1.10955	0.909273	1.30152	-0.287192	-0.230216	0.0930023	0.149978	-0.137214	0.380194	0.12149	-0.028488
sp|Q8CCS6|PABP2_MOUSE	70	32277	Polyadenylate-binding protein 2 OS=Mus musculus GN=Pabpn1 PE=2 SV=3	0.934875	1.07998	0.963271	1.11279	1.04032	1.03037	-0.097154	0.111012	-0.053987	0.154179	0.0570247	0.0431669	0.050096	-0.104083
sp|P35276|RAB3D_MOUSE	140	24401	Ras-related protein Rab-3D OS=Mus musculus GN=Rab3d PE=1 SV=1	1.23511	1.1523	1.09509	1.02167	1.26188	0.886634	0.304641	0.204519	0.131051	0.0309296	0.335571	-0.17359	0.08099	0.0500609
sp|P14131|RS16_MOUSE	705	16435	40S ribosomal protein S16 OS=Mus musculus GN=Rps16 PE=2 SV=4	1.15819	1.05919	0.965643	0.883097	1.0228	0.833749	0.211877	0.0829585	-0.0504385	-0.179356	0.0325201	-0.262315	-0.1149	0.064459
sp|O60568|PLOD3_HUMAN	261	84731	Procollagen-lysine	1.03751	1.38151	0.896849	1.19421	1.23901	0.864422	0.0531305	0.466248	-0.157062	0.256055	0.309185	-0.210193	0.049496	-0.206559
sp|Q9Z1G4|VPP1_MOUSE	56	96404	V-type proton ATPase 116 kDa subunit a isoform 1 OS=Mus musculus GN=Atp6v0a1 PE=1 SV=3	1.05021	0.829842	0.929037	0.734094	0.770954	0.884618	0.0706806	-0.269091	-0.106193	-0.445964	-0.375283	-0.176873	-0.27608	0.169886
sp|P41223|BUD31_HUMAN	264	16989	Protein BUD31 homolog OS=Homo sapiens GN=BUD31 PE=1 SV=2	1.01516	0.811505	1.09106	0.872176	0.885396	1.07476	0.0217032	-0.301329	0.125723	-0.197309	-0.175605	0.10402	-0.03579	0.161516
sp|Q9CZS1|AL1B1_MOUSE	138	57516	Aldehyde dehydrogenase X	0.927449	1.01397	1.1342	1.24001	1.15004	1.22292	-0.108661	0.0200203	0.181669	0.31035	0.20169	0.29033	0.24601	-0.0643406
sp|P53634|CATC_HUMAN	79	51820	Dipeptidyl peptidase 1 OS=Homo sapiens GN=CTSC PE=1 SV=2	0.819123	0.824478	0.458822	0.461821	0.378288	0.560138	-0.287848	-0.278448	-1.12399	-1.11459	-1.40244	-0.836146	-1.11929	-0.00470003
sp|Q8IVF7|FMNL3_HUMAN	69	117139	Formin-like protein 3 OS=Homo sapiens GN=FMNL3 PE=1 SV=3	0.613599	2.32678	0.584461	2.21628	1.35991	0.952513	-0.704632	1.21833	-0.774822	1.14814	0.44351	-0.0701894	0.18666	-0.961482
sp|P08226|APOE_MOUSE	513	35844	Apolipoprotein E OS=Mus musculus GN=Apoe PE=1 SV=2	0.970739	1.39934	0.652068	0.939967	0.912462	0.671724	-0.0428449	0.484742	-0.616905	-0.089318	-0.132163	-0.57406	-0.35311	-0.263794
sp|Q02880|TOP2B_HUMAN	1596	183152	DNA topoisomerase 2-beta OS=Homo sapiens GN=TOP2B PE=1 SV=3	0.914905	1.0928	1.01296	1.20992	1.10696	1.10717	-0.128305	0.128028	0.0185729	0.274906	0.146601	0.146878	0.146739	-0.128167
sp|Q8CI71|CC132_MOUSE	80	111104	Coiled-coil domain-containing protein 132 OS=Mus musculus GN=Ccdc132 PE=1 SV=2	2.15218	1.4493	0.932409	0.627896	1.35135	0.43324	1.1058	0.53536	-0.100965	-0.671402	0.434396	-1.20676	-0.38618	0.285219
sp|P29083|T2EA_HUMAN	51	49421	General transcription factor IIE subunit 1 OS=Homo sapiens GN=GTF2E1 PE=1 SV=2	N/A	N/A	N/A	N/A	N/A	N/A	N/A	N/A	N/A	N/A	N/A	N/A	N/A	N/A
sp|Q13247|SRSF6_HUMAN	223	39563	Serine/arginine-rich splicing factor 6 OS=Homo sapiens GN=SRSF6 PE=1 SV=2	0.698265	0.932364	0.834134	1.11378	0.777716	1.19458	-0.518153	-0.101035	-0.261649	0.155469	-0.362684	0.256504	-0.05309	-0.208559
sp|Q9BWS9|CHID1_HUMAN	74	44912	Chitinase domain-containing protein 1 OS=Homo sapiens GN=CHID1 PE=1 SV=1	4.6026	1.20231	1.85649	0.48496	2.23208	0.403358	2.20245	0.265805	0.89258	-1.04406	1.15839	-1.30987	-0.07574	0.968322
sp|Q5SSL4|ABR_MOUSE	83	97605	Active breakpoint cluster region-related protein OS=Mus musculus GN=Abr PE=2 SV=1	N/A	N/A	N/A	N/A	N/A	N/A	N/A	N/A	N/A	N/A	N/A	N/A	N/A	N/A
sp|Q9ULX3|NOB1_HUMAN	104	46646	RNA-binding protein NOB1 OS=Homo sapiens GN=NOB1 PE=1 SV=1	1.26813	0.688788	1.33412	0.724628	0.918924	1.05203	0.342705	-0.537868	0.415885	-0.464688	-0.121983	0.0731801	-0.0244	0.440286
sp|Q01130|SRSF2_HUMAN	273	25461	Serine/arginine-rich splicing factor 2 OS=Homo sapiens GN=SRSF2 PE=1 SV=4	1.74115	0.9817	1.16881	0.659001	1.14742	0.671286	0.800042	-0.0266461	0.225041	-0.601647	0.198395	-0.575001	-0.1883	0.413344
sp|Q9UBN7|HDAC6_HUMAN	306	131336	Histone deacetylase 6 OS=Homo sapiens GN=HDAC6 PE=1 SV=2	1.03987	0.529371	2.60545	1.32637	1.37925	2.50557	0.0563984	-0.917649	1.38154	0.407487	0.463886	1.32514	0.894511	0.487024
sp|O76003|GLRX3_HUMAN	145	37408	Glutaredoxin-3 OS=Homo sapiens GN=GLRX3 PE=1 SV=2	1.39847	0.871044	1.17725	0.733255	1.02544	0.841811	0.483851	-0.199182	0.235419	-0.447613	0.0362375	-0.248431	-0.1061	0.341516
sp|P08133|ANXA6_HUMAN	1715	75826	Annexin A6 OS=Homo sapiens GN=ANXA6 PE=1 SV=3	1.10358	1.18869	0.797615	0.859126	0.948118	0.72275	0.142197	0.249373	-0.326235	-0.219058	-0.0768614	-0.468432	-0.27265	-0.0535884
sp|B1AVY7|KI16B_MOUSE	43	149965	Kinesin-like protein KIF16B OS=Mus musculus GN=Kif16b PE=1 SV=1	1.57556	0.709219	4.1827	1.88279	2.96645	2.65474	0.655864	-0.495697	2.06443	0.912874	1.56874	1.40857	1.48866	0.57578
sp|O75362|ZN217_HUMAN	61	115199	Zinc finger protein 217 OS=Homo sapiens GN=ZNF217 PE=1 SV=1	0.901951	1.19861	0.656068	0.871852	0.786368	0.727388	-0.148879	0.261359	-0.608082	-0.197844	-0.346723	-0.459203	-0.40296	-0.205119
sp|Q923G2|RPAB3_MOUSE	216	17132	DNA-directed RNA polymerases I	0.952645	0.669438	1.05934	0.744414	0.709162	1.112	-0.0699896	-0.578978	0.0831657	-0.425823	-0.495813	0.153155	-0.17133	0.254494
sp|P62834|RAP1A_HUMAN	522	20974	Ras-related protein Rap-1A OS=Homo sapiens GN=RAP1A PE=1 SV=1	1.20618	0.810234	1.08946	0.731832	0.882722	0.903236	0.270446	-0.303589	0.12362	-0.450415	-0.179969	-0.146826	-0.1634	0.287017
sp|P14576|SRP54_MOUSE	143	55684	Signal recognition particle 54 kDa protein OS=Mus musculus GN=Srp54 PE=1 SV=2	0.827357	1.05024	0.936981	1.18939	0.98405	1.1325	-0.273418	0.070712	-0.0939079	0.250222	-0.0231959	0.17951	0.078157	-0.172065
sp|P62750|RL23A_HUMAN	415	17684	60S ribosomal protein L23a OS=Homo sapiens GN=RPL23A PE=1 SV=1	1.34957	0.930192	1.61606	1.11387	1.50325	1.19747	0.432497	-0.104399	0.69248	0.155585	0.588081	0.259984	0.424032	0.268448
sp|Q9Y673|ALG5_HUMAN	100	36922	Dolichyl-phosphate beta-glucosyltransferase OS=Homo sapiens GN=ALG5 PE=1 SV=1	0.488359	0.792626	0.610012	0.990074	0.483511	1.24911	-1.03399	-0.335288	-0.71309	-0.0143916	-1.04838	0.320896	-0.36374	-0.349349
sp|Q9BXR0|TGT_HUMAN	241	44019	Queuine tRNA-ribosyltransferase OS=Homo sapiens GN=QTRT1 PE=1 SV=3	N/A	N/A	N/A	N/A	N/A	N/A	N/A	N/A	N/A	N/A	N/A	N/A	N/A	N/A
sp|O09106|HDAC1_MOUSE	280	55040	Histone deacetylase 1 OS=Mus musculus GN=Hdac1 PE=1 SV=1	1.27416	1.0474	1.25651	1.03289	1.31607	0.986151	0.349542	0.0668125	0.329422	0.0466934	0.396235	-0.020119	0.188058	0.141365
sp|P05213|TBA1B_MOUSE	11597	50120	Tubulin alpha-1B chain OS=Mus musculus GN=Tuba1b PE=1 SV=2	1.27683	1.11979	0.83548	0.732726	0.935563	0.654341	0.352562	0.16323	-0.259323	-0.448654	-0.0960928	-0.611884	-0.35399	0.0946658
sp|Q99733|NP1L4_HUMAN	492	42797	Nucleosome assembly protein 1-like 4 OS=Homo sapiens GN=NAP1L4 PE=1 SV=1	1.01409	1.04342	0.909433	0.935741	0.948923	0.8968	0.0201811	0.0613226	-0.13696	-0.0958188	-0.0756377	-0.157141	-0.11639	-0.0205708
sp|Q9NPD3|EXOS4_HUMAN	87	26366	Exosome complex component RRP41 OS=Homo sapiens GN=EXOSC4 PE=1 SV=3	1.48277	0.885087	1.30209	0.777235	1.15246	0.878144	0.568295	-0.176108	0.380825	-0.363578	0.204717	-0.18747	0.008624	0.372202
sp|P49736|MCM2_HUMAN	812	101832	DNA replication licensing factor MCM2 OS=Homo sapiens GN=MCM2 PE=1 SV=4	1.03291	1.03928	0.873664	0.879058	0.907984	0.845831	0.0467101	0.0555886	-0.194849	-0.185971	-0.13926	-0.241559	-0.19041	-0.00443928
sp|Q9P0J7|KCMF1_HUMAN	177	41919	E3 ubiquitin-protein ligase KCMF1 OS=Homo sapiens GN=KCMF1 PE=1 SV=2	0.540634	0.501847	1.23936	1.15044	0.621968	2.29242	-0.887276	-0.99468	0.309593	0.202189	-0.685087	1.19687	0.255891	0.0537021
sp|Q8CA72|GAN_MOUSE	115	67627	Gigaxonin OS=Mus musculus GN=Gan PE=1 SV=2	1.02935	0.283982	1.0113	0.279004	0.287193	0.982471	0.0417309	-1.81613	0.0162182	-1.84164	-1.79991	-0.0255127	-0.91271	0.92893
sp|Q60875|ARHG2_MOUSE	77	111905	Rho guanine nucleotide exchange factor 2 OS=Mus musculus GN=Arhgef2 PE=1 SV=4	0.503318	1.08177	0.427124	0.918007	0.46205	0.848616	-0.990457	0.113394	-1.22727	-0.123423	-1.11388	-0.236817	-0.67535	-0.551926
sp|P49753|ACOT2_HUMAN	270	53185	Acyl-coenzyme A thioesterase 2	1.18586	0.766495	1.31343	0.848952	1.00674	1.10758	0.245937	-0.383653	0.393345	-0.236245	0.00969202	0.147407	0.07855	0.314795
sp|Q62188|DPYL3_MOUSE	281	61897	Dihydropyrimidinase-related protein 3 OS=Mus musculus GN=Dpysl3 PE=1 SV=1	1.29659	0.756748	1.84546	1.0771	1.39655	1.42333	0.374717	-0.402116	0.883984	0.107152	0.481869	0.509267	0.495568	0.388416
sp|Q9D1R9|RL34_MOUSE	98	13284	60S ribosomal protein L34 OS=Mus musculus GN=Rpl34 PE=3 SV=2	1.18683	1.02248	1.08131	0.931566	1.10561	0.911086	0.247116	0.0320712	0.112775	-0.10227	0.144846	-0.134341	0.005252	0.107522
sp|Q06265|EXOS9_HUMAN	156	48918	Exosome complex component RRP45 OS=Homo sapiens GN=EXOSC9 PE=1 SV=3	1.37299	1.03878	1.08752	0.82279	1.12969	0.792076	0.457326	0.054886	0.121036	-0.281404	0.175922	-0.33629	-0.08018	0.20122
sp|Q8IVF2|AHNK2_HUMAN	42	616242	Protein AHNAK2 OS=Homo sapiens GN=AHNAK2 PE=1 SV=2	0.87403	0.725605	0.856691	0.711211	0.621619	0.980162	-0.194245	-0.462744	-0.223153	-0.491651	-0.685897	-0.0289078	-0.3574	0.134249
sp|P23921|RIR1_HUMAN	52	90013	Ribonucleoside-diphosphate reductase large subunit OS=Homo sapiens GN=RRM1 PE=1 SV=1	2.49437	1.10188	2.15134	0.950342	2.37051	0.862476	1.31868	0.139962	1.10523	-0.0734808	1.2452	-0.213443	0.515876	0.589357
sp|Q91YN9|BAG2_MOUSE	204	23459	BAG family molecular chaperone regulator 2 OS=Mus musculus GN=Bag2 PE=1 SV=1	0.567024	1.30394	0.536545	1.23385	0.699623	0.946247	-0.818517	0.382878	-0.898228	0.303167	-0.51535	-0.0797108	-0.29753	-0.600697
sp|Q9D7M8|RPB4_MOUSE	137	16301	DNA-directed RNA polymerase II subunit RPB4 OS=Mus musculus GN=Polr2d PE=2 SV=2	1.17346	1.61795	1.36173	1.87754	2.20322	1.16044	0.23077	0.69417	0.445442	0.908842	1.13961	0.214672	0.677142	-0.2317
sp|Q04941|PLP2_HUMAN	56	16680	Proteolipid protein 2 OS=Homo sapiens GN=PLP2 PE=1 SV=1	0.397242	0.404334	1.45563	1.48162	0.588563	3.66435	-1.33191	-1.30638	0.541648	0.567178	-0.764732	1.87356	0.554413	-0.012765
sp|Q13561|DCTN2_HUMAN	330	44204	Dynactin subunit 2 OS=Homo sapiens GN=DCTN2 PE=1 SV=4	1.06606	0.944428	1.28616	1.13942	1.21469	1.20646	0.0922868	-0.0824872	0.36307	0.188296	0.280583	0.270783	0.275683	0.087387
sp|Q14974|IMB1_HUMAN	3255	97108	Importin subunit beta-1 OS=Homo sapiens GN=KPNB1 PE=1 SV=2	1.23826	0.89417	1.02978	0.743622	0.920801	0.831634	0.308321	-0.161379	0.0423408	-0.427359	-0.119038	-0.26598	-0.19251	0.23485
sp|P53657|KPYR_MOUSE	167	62270	Pyruvate kinase isozymes R/L OS=Mus musculus GN=Pklr PE=2 SV=1	1.1007	2.17784	0.84206	1.6661	1.83387	0.765024	0.138417	1.1229	-0.248006	0.736473	0.87489	-0.386423	0.244234	-0.49224
sp|P46063|RECQ1_HUMAN	737	73410	ATP-dependent DNA helicase Q1 OS=Homo sapiens GN=RECQL PE=1 SV=3	1.17813	1.0561	0.988226	0.885864	1.04367	0.838806	0.236502	0.0787466	-0.0170876	-0.174843	0.0616589	-0.25359	-0.09597	0.0788779
sp|Q9UBB9|TFP11_HUMAN	283	96758	Tuftelin-interacting protein 11 OS=Homo sapiens GN=TFIP11 PE=1 SV=1	0.964932	1.06456	0.9355	1.03209	0.995893	0.969498	-0.0515014	0.0902534	-0.096191	0.0455637	-0.0059376	-0.0446896	-0.02531	-0.0708774
sp|Q8IYB3|SRRM1_HUMAN	205	102274	Serine/arginine repetitive matrix protein 1 OS=Homo sapiens GN=SRRM1 PE=1 SV=2	1.11966	0.832517	1.10796	0.82382	0.922398	0.989554	0.163059	-0.264449	0.14791	-0.279598	-0.116539	-0.0151492	-0.06584	0.213754
sp|P49593|PPM1F_HUMAN	280	49800	Protein phosphatase 1F OS=Homo sapiens GN=PPM1F PE=1 SV=3	0.990671	0.674457	1.6779	1.14233	1.13167	1.6937	-0.0135213	-0.568201	0.746654	0.191974	0.178452	0.760175	0.469314	0.27734
sp|Q9NPH2|INO1_HUMAN	354	61029	Inositol-3-phosphate synthase 1 OS=Homo sapiens GN=ISYNA1 PE=1 SV=1	1.22359	1.06279	2.34364	2.03565	2.49081	1.91538	0.291122	0.0878632	1.22875	1.02549	1.31661	0.937628	1.12712	0.101629
sp|P11679|K2C8_MOUSE	185	54531	Keratin	0.595649	0.244598	6.68143	2.74367	1.63426	11.2171	-0.747466	-2.03152	2.74016	1.45611	0.70864	3.48762	2.09813	0.642025
sp|Q9BRG1|VPS25_HUMAN	118	20735	Vacuolar protein-sorting-associated protein 25 OS=Homo sapiens GN=VPS25 PE=1 SV=1	0.596556	1.0112	0.74616	1.26479	0.754518	1.25078	-0.74527	0.0160712	-0.422444	0.338897	-0.406372	0.322826	-0.04177	-0.38067
sp|P62136|PP1A_HUMAN	580	37488	Serine/threonine-protein phosphatase PP1-alpha catalytic subunit OS=Homo sapiens GN=PPP1CA PE=1 SV=1	1.16991	1.17282	0.997598	1.00008	1.17	0.852712	0.226401	0.229984	-0.00346931	0.000113771	0.226514	-0.22987	-0.00168	-0.00179154
sp|Q9BXS5|AP1M1_HUMAN	327	48556	AP-1 complex subunit mu-1 OS=Homo sapiens GN=AP1M1 PE=1 SV=3	0.969551	0.723725	1.11145	0.829645	0.804382	1.14635	-0.0446118	-0.466486	0.152439	-0.269435	-0.314047	0.197051	-0.0585	0.210937
sp|P49419|AL7A1_HUMAN	638	58450	Alpha-aminoadipic semialdehyde dehydrogenase OS=Homo sapiens GN=ALDH7A1 PE=1 SV=5	0.808647	0.839535	1.03594	1.07551	0.869709	1.28108	-0.306417	-0.252337	0.0509406	0.105021	-0.201396	0.357358	0.077981	-0.0270402
sp|P62962|PROF1_MOUSE	638	14948	Profilin-1 OS=Mus musculus GN=Pfn1 PE=1 SV=2	0.417546	2.26263	0.603616	3.27092	1.36576	1.44563	-1.25999	1.178	-0.728297	1.7097	0.449702	0.531697	0.4907	-1.219
sp|Q58FF6|H90B4_HUMAN	791	58228	Putative heat shock protein HSP 90-beta 4 OS=Homo sapiens GN=HSP90AB4P PE=5 SV=1	1.34257	1.2053	1.20065	1.07789	1.44714	0.894294	0.424992	0.26939	0.263813	0.108211	0.533203	-0.161178	0.186012	0.077801
sp|Q5SRE5|NU188_HUMAN	164	195917	Nucleoporin NUP188 homolog OS=Homo sapiens GN=NUP188 PE=1 SV=1	0.930894	1.01243	0.89474	0.97311	0.905863	0.961162	-0.103311	0.0178239	-0.16046	-0.0393249	-0.142636	-0.0571488	-0.09989	-0.0605675
sp|P37268|FDFT_HUMAN	148	48084	Squalene synthase OS=Homo sapiens GN=FDFT1 PE=1 SV=1	1.30472	1.48969	0.640272	0.731044	0.95381	0.490734	0.383744	0.575017	-0.643243	-0.451971	-0.0682266	-1.02699	-0.54761	-0.0956363
sp|P21281|VATB2_HUMAN	524	56465	V-type proton ATPase subunit B	0.653924	0.844824	0.95815	1.23786	0.809468	1.46523	-0.612806	-0.243277	-0.0616762	0.307853	-0.304953	0.55113	0.123088	-0.184764
sp|Q8TCD5|NT5C_HUMAN	107	23368	5'(3')-deoxyribonucleotidase	N/A	N/A	N/A	N/A	N/A	N/A	N/A	N/A	N/A	N/A	N/A	N/A	N/A	N/A
sp|Q8NGA1|OR1M1_HUMAN	75	34816	Olfactory receptor 1M1 OS=Homo sapiens GN=OR1M1 PE=2 SV=1	1.09938	0.591131	0.818194	0.439939	0.48366	0.744232	0.13669	-0.75845	-0.289485	-1.18462	-1.04794	-0.426175	-0.73705	0.44757
sp|O43776|SYNC_HUMAN	224	62903	Asparagine--tRNA ligase	1.30591	1.03666	1.23944	0.983899	1.28488	0.949104	0.385056	0.0519433	0.309694	-0.0234184	0.361637	-0.0753617	0.143138	0.166556
sp|Q8N8S7|ENAH_HUMAN	222	66470	Protein enabled homolog OS=Homo sapiens GN=ENAH PE=1 SV=2	1.38457	0.893282	1.57668	1.01722	1.40842	1.13875	0.469442	-0.162812	0.656889	0.0246346	0.494077	0.187447	0.340762	0.316127
sp|P22234|PUR6_HUMAN	1203	47049	Multifunctional protein ADE2 OS=Homo sapiens GN=PAICS PE=1 SV=3	1.26572	0.978803	1.7687	1.36777	1.73121	1.39739	0.339956	-0.0309094	0.822687	0.451822	0.791778	0.482731	0.637254	0.185433
sp|Q8NE71|ABCF1_HUMAN	412	95866	ATP-binding cassette sub-family F member 1 OS=Homo sapiens GN=ABCF1 PE=1 SV=2	0.938291	0.824543	0.944505	0.830004	0.778785	1.00662	-0.0918926	-0.278333	-0.0823693	-0.26881	-0.360702	0.0095233	-0.17559	0.0932202
sp|P53618|COPB_HUMAN	1487	107074	Coatomer subunit beta OS=Homo sapiens GN=COPB1 PE=1 SV=3	1.09883	1.05127	0.884244	0.845973	0.929581	0.804713	0.135969	0.0721363	-0.177484	-0.241317	-0.105348	-0.313453	-0.2094	0.0319163
sp|Q9UI26|IPO11_HUMAN	751	112463	Importin-11 OS=Homo sapiens GN=IPO11 PE=1 SV=1	0.998391	0.754208	1.11178	0.839863	0.838512	1.11357	-0.00232355	-0.406965	0.152868	-0.251773	-0.254097	0.155192	-0.04945	0.202321
sp|Q99943|PLCA_HUMAN	148	31696	1-acyl-sn-glycerol-3-phosphate acyltransferase alpha OS=Homo sapiens GN=AGPAT1 PE=2 SV=2	0.793522	1.01802	0.550218	0.705885	0.560136	0.693387	-0.333658	0.0257733	-0.861925	-0.502494	-0.836152	-0.528267	-0.68221	-0.179716
sp|Q9P2I0|CPSF2_HUMAN	302	88431	Cleavage and polyadenylation specificity factor subunit 2 OS=Homo sapiens GN=CPSF2 PE=1 SV=2	0.832497	1.01272	0.885756	1.07751	0.897026	1.06397	-0.264482	0.0182407	-0.175019	0.107704	-0.156778	0.0894634	-0.03366	-0.141362
sp|Q13263|TIF1B_HUMAN	401	88493	Transcription intermediary factor 1-beta OS=Homo sapiens GN=TRIM28 PE=1 SV=5	1.10957	1.0825	1.17231	1.14371	1.26903	1.05654	0.150007	0.114367	0.229357	0.193717	0.343724	0.0793504	0.211537	0.0178199
sp|Q02218|ODO1_HUMAN	573	115861	2-oxoglutarate dehydrogenase	0.776013	0.947005	0.922311	1.12554	0.873432	1.18853	-0.365847	-0.0785568	-0.116675	0.170615	-0.195232	0.249172	0.02697	-0.143645
sp|Q99NB9|SF3B1_MOUSE	2572	145724	Splicing factor 3B subunit 1 OS=Mus musculus GN=Sf3b1 PE=1 SV=1	1.00116	0.899196	1.0733	0.963992	0.965108	1.07206	0.0016701	-0.153293	0.102056	-0.0529071	-0.051237	0.100386	0.024574	0.0774816
sp|Q99JY9|ARP3_MOUSE	854	47327	Actin-related protein 3 OS=Mus musculus GN=Actr3 PE=1 SV=3	0.93114	1.54352	0.894612	1.48297	1.38085	0.960771	-0.10293	0.626222	-0.160666	0.568485	0.465555	-0.0577362	0.20391	-0.364576
sp|Q9P2R7|SUCB1_HUMAN	78	50285	Succinyl-CoA ligase [ADP-forming] subunit beta	0.320331	1.15837	0.533377	1.92878	0.617848	1.66508	-1.64236	0.212095	-0.906772	0.947687	-0.694677	0.735591	0.020457	-0.927229
sp|P49748|ACADV_HUMAN	670	70345	Very long-chain specific acyl-CoA dehydrogenase	0.897726	0.944607	1.06667	1.12237	1.00758	1.18819	-0.155653	-0.0822142	0.0931127	0.166551	0.0108985	0.248765	0.129832	-0.0367192
sp|P05455|LA_HUMAN	1484	46808	Lupus La protein OS=Homo sapiens GN=SSB PE=1 SV=2	1.27063	1.03613	1.09249	0.890865	1.13196	0.859802	0.345543	0.0512017	0.127619	-0.166722	0.178821	-0.217923	-0.01955	0.14717
sp|P22392|NDKB_HUMAN	1398	17287	Nucleoside diphosphate kinase B OS=Homo sapiens GN=NME2 PE=1 SV=1	1.16816	0.850018	2.2917	1.66757	1.94799	1.96181	0.224234	-0.234434	1.19642	0.737749	0.961984	0.972183	0.967083	0.229334
sp|A2AKX3|SETX_MOUSE	55	297401	Probable helicase senataxin OS=Mus musculus GN=Setx PE=2 SV=1	1.01086	1.04618	1.03337	1.06949	1.08109	1.02228	0.0155767	0.0651334	0.0473606	0.0969172	0.112494	0.0317839	0.072139	-0.0247783
sp|Q8NGZ5|OR2G2_HUMAN	117	35535	Olfactory receptor 2G2 OS=Homo sapiens GN=OR2G2 PE=2 SV=1	0.719645	0.340037	1.00308	0.473961	0.341084	1.39385	-0.474642	-1.55624	0.00443641	-1.07716	-1.5518	0.479078	-0.53636	0.540797
sp|Q15833|STXB2_HUMAN	163	66410	Syntaxin-binding protein 2 OS=Homo sapiens GN=STXBP2 PE=1 SV=2	1.72616	1.34492	1.07948	0.841062	1.45181	0.625364	0.78757	0.427516	0.110339	-0.249716	0.537854	-0.677232	-0.06969	0.180027
sp|Q9BQA1|MEP50_HUMAN	581	36701	Methylosome protein 50 OS=Homo sapiens GN=WDR77 PE=1 SV=1	1.00075	1.05472	1.04288	1.09912	1.09995	1.0421	0.00107736	0.0768623	0.0605706	0.136356	0.137433	0.0594933	0.098463	-0.0378925
sp|O43296|ZN264_HUMAN	45	70541	Zinc finger protein 264 OS=Homo sapiens GN=ZNF264 PE=1 SV=1	1.09589	0.350956	1.63904	0.524899	0.57523	1.49562	0.132099	-1.51064	0.712847	-0.929888	-0.797789	0.580748	-0.10852	0.821368
sp|Q8BRE0|RD3_MOUSE	39	22655	Protein RD3 OS=Mus musculus GN=Rd3 PE=2 SV=1	0.771717	2.57721	1.23661	4.12978	3.18702	1.60242	-0.373857	1.36581	0.306396	2.04606	1.67221	0.680252	1.17623	-0.869834
sp|P40926|MDHM_HUMAN	2910	35481	Malate dehydrogenase	0.871383	0.890471	1.18446	1.2104	1.05472	1.35928	-0.198621	-0.16736	0.244226	0.275486	0.0768657	0.442847	0.259856	-0.0156302
sp|Q9ULA0|DNPEP_HUMAN	69	52395	Aspartyl aminopeptidase OS=Homo sapiens GN=DNPEP PE=1 SV=1	1.22928	1.36256	2.07733	2.30257	2.8305	1.68988	0.297809	0.446323	1.05473	1.20325	1.50105	0.756923	1.12899	-0.0742566
sp|Q15631|TSN_HUMAN	280	26167	Translin OS=Homo sapiens GN=TSN PE=1 SV=1	0.975573	0.746674	1.54937	1.18584	1.15688	1.58817	-0.0356778	-0.42145	0.631683	0.245911	0.210233	0.667361	0.438797	0.192886
sp|O60313|OPA1_HUMAN	222	111561	Dynamin-like 120 kDa protein	0.931206	1.00579	0.944441	1.02008	0.949906	1.01421	-0.102827	0.00832425	-0.0824675	0.0286838	-0.0741432	0.0203595	-0.02689	-0.0555756
sp|Q9Y265|RUVB1_HUMAN	1528	50196	RuvB-like 1 OS=Homo sapiens GN=RUVBL1 PE=1 SV=1	0.953291	0.93918	1.00374	0.988884	0.942695	1.05292	-0.0690113	-0.090526	0.00538866	-0.0161261	-0.0851374	0.0744	-0.00537	0.0107574
sp|Q8NEW0|ZNT7_HUMAN	128	41599	Zinc transporter 7 OS=Homo sapiens GN=SLC30A7 PE=1 SV=1	0.735933	0.911323	0.827542	1.02476	0.754158	1.12448	-0.442354	-0.133966	-0.273096	0.0352927	-0.407062	0.169259	-0.1189	-0.154194
sp|P62304|RUXE_HUMAN	55	10797	Small nuclear ribonucleoprotein E OS=Homo sapiens GN=SNRPE PE=1 SV=1	1.14435	0.987045	0.963445	0.83101	0.950964	0.841917	0.194525	-0.0188125	-0.0537251	-0.267063	-0.0725376	-0.248251	-0.16039	0.106669
sp|O54781|SRPK2_MOUSE	94	76709	SRSF protein kinase 2 OS=Mus musculus GN=Srpk2 PE=1 SV=2	0.707078	0.503436	0.852455	0.606945	0.429157	1.2056	-0.500059	-0.990118	-0.230304	-0.720363	-1.22042	0.269755	-0.47533	0.24503
sp|Q9UDX3|S14L4_HUMAN	39	46614	SEC14-like protein 4 OS=Homo sapiens GN=SEC14L4 PE=2 SV=1	1.20859	1.00018	1.0064	0.832857	1.00658	0.832707	0.273321	0.000259772	0.00920195	-0.26386	0.00946172	-0.26412	-0.12733	0.136531
sp|Q9CQU3|RER1_MOUSE	83	22973	Protein RER1 OS=Mus musculus GN=Rer1 PE=1 SV=1	1.3369	0.699831	1.07073	0.560498	0.749331	0.800904	0.418895	-0.514921	0.098597	-0.835219	-0.416324	-0.320298	-0.36831	0.466908
sp|P26231|CTNA1_MOUSE	326	100044	Catenin alpha-1 OS=Mus musculus GN=Ctnna1 PE=1 SV=1	0.92285	1.00452	1.1668	1.27006	1.17208	1.26435	-0.115832	0.00650657	0.222562	0.344901	0.229069	0.338394	0.283731	-0.0611693
sp|P05114|HMGN1_HUMAN	64	10653	Non-histone chromosomal protein HMG-14 OS=Homo sapiens GN=HMGN1 PE=1 SV=3	2.03197	2.30652	1.62112	1.84016	3.73916	0.79781	1.02288	1.20572	0.696995	0.879834	1.90271	-0.325883	0.788415	-0.0914197
sp|Q13464|ROCK1_HUMAN	183	158076	Rho-associated protein kinase 1 OS=Homo sapiens GN=ROCK1 PE=1 SV=1	0.853604	1.20809	0.867607	1.2279	1.04814	1.0164	-0.228361	0.272723	-0.204886	0.296197	0.0678363	0.0234744	0.045655	-0.250542
sp|Q6P549|SHIP2_MOUSE	101	138887	Phosphatidylinositol-3	1.0779	0.779611	0.81495	0.589427	0.635343	0.756053	0.108224	-0.359175	-0.295217	-0.762616	-0.654391	-0.403441	-0.52892	0.233699
sp|Q96FW1|OTUB1_HUMAN	689	31264	Ubiquitin thioesterase OTUB1 OS=Homo sapiens GN=OTUB1 PE=1 SV=2	1.2014	0.928852	1.27503	0.985783	1.18432	1.06129	0.264715	-0.10648	0.350536	-0.0206583	0.244056	0.0858216	0.164939	0.185597
sp|Q9CWJ9|PUR9_MOUSE	1222	64177	Bifunctional purine biosynthesis protein PURH OS=Mus musculus GN=Atic PE=1 SV=2	0.780371	0.963234	0.877295	1.08287	0.84504	1.1242	-0.357767	-0.0540424	-0.188865	0.11486	-0.242908	0.168902	-0.037	-0.151862
sp|Q9NVP1|DDX18_HUMAN	470	75359	ATP-dependent RNA helicase DDX18 OS=Homo sapiens GN=DDX18 PE=1 SV=2	1.12936	0.850896	1.14448	0.862286	0.97383	1.01339	0.175503	-0.232945	0.194688	-0.213761	-0.0382577	0.0191844	-0.00954	0.204224
sp|P55084|ECHB_HUMAN	549	51262	Trifunctional enzyme subunit beta	0.955326	0.917016	1.02053	0.979609	0.935846	1.06826	-0.0659346	-0.12498	0.0293238	-0.029722	-0.0956566	0.0952585	-0.0002	0.0295229
sp|P62195|PRS8_HUMAN	1166	45597	26S protease regulatory subunit 8 OS=Homo sapiens GN=PSMC5 PE=1 SV=1	0.983781	0.900491	0.970338	0.888186	0.873781	0.986335	-0.0235906	-0.151216	-0.0434409	-0.171066	-0.194657	-0.0198502	-0.10725	0.0638127
sp|Q9NZT2|OGFR_HUMAN	163	73280	Opioid growth factor receptor OS=Homo sapiens GN=OGFR PE=1 SV=3	1.05738	0.937889	0.932403	0.827033	0.87449	0.881803	0.0804981	-0.0925115	-0.100974	-0.273984	-0.193486	-0.181472	-0.18748	0.0865048
sp|P61758|PFD3_HUMAN	240	22643	Prefoldin subunit 3 OS=Homo sapiens GN=VBP1 PE=1 SV=3	0.885731	0.690034	1.38064	1.0756	0.95269	1.55876	-0.17506	-0.535261	0.465339	0.105138	-0.0699216	0.640399	0.285239	0.1801
sp|Q86VP6|CAND1_HUMAN	933	136289	Cullin-associated NEDD8-dissociated protein 1 OS=Homo sapiens GN=CAND1 PE=1 SV=2	0.738451	0.732986	1.21585	1.20685	0.8912	1.64649	-0.437427	-0.448142	0.281964	0.271249	-0.166178	0.719391	0.276606	0.0053578
sp|Q96A26|F162A_HUMAN	112	17331	Protein FAM162A OS=Homo sapiens GN=FAM162A PE=1 SV=2	1.03723	1.24987	0.929375	1.1199	1.16159	0.896016	0.0527363	0.321774	-0.105667	0.163371	0.216107	-0.158404	0.028852	-0.134519
sp|P06728|APOA4_MOUSE	293	45001	Apolipoprotein A-IV OS=Mus musculus GN=Apoa4 PE=2 SV=3	0.807263	1.44871	0.590105	1.059	0.854893	0.730994	-0.308889	0.534773	-0.760957	0.0827049	-0.226184	-0.452068	-0.33913	-0.421831
sp|P33610|PRI2_MOUSE	71	58372	DNA primase large subunit OS=Mus musculus GN=Prim2 PE=1 SV=1	2.46679	0.979091	1.82013	0.722424	1.78207	0.737851	1.30264	-0.030485	0.864038	-0.469083	0.833553	-0.438598	0.197478	0.66656
sp|P29218|IMPA1_HUMAN	53	30169	Inositol monophosphatase 1 OS=Homo sapiens GN=IMPA1 PE=1 SV=1	1.93131	1.11101	2.78172	1.60022	3.09051	1.44033	0.949577	0.151869	1.47598	0.678268	1.62785	0.5264	1.07712	0.398854
sp|P62191|PRS4_HUMAN	1343	49154	26S protease regulatory subunit 4 OS=Homo sapiens GN=PSMC1 PE=1 SV=1	0.956311	0.868717	1.02755	0.933435	0.892654	1.0745	-0.0644489	-0.203042	0.0392145	-0.0993783	-0.163827	0.103663	-0.03008	0.0692964
sp|Q9NS69|TOM22_HUMAN	193	15512	Mitochondrial import receptor subunit TOM22 homolog OS=Homo sapiens GN=TOMM22 PE=1 SV=3	0.969166	0.847062	0.924156	0.807723	0.782818	0.953558	-0.0451846	-0.23946	-0.113792	-0.308067	-0.353251	-0.0686071	-0.21093	0.0971376
sp|P17812|PYRG1_HUMAN	715	66648	CTP synthase 1 OS=Homo sapiens GN=CTPS PE=1 SV=2	1.16262	0.977365	0.867057	0.728896	0.847432	0.745776	0.217385	-0.0330304	-0.2058	-0.456215	-0.238831	-0.423185	-0.33101	0.125207
sp|Q969H8|CS010_HUMAN	90	18783	UPF0556 protein C19orf10 OS=Homo sapiens GN=C19orf10 PE=1 SV=1	1.02188	0.973135	1.50003	1.42847	1.45973	1.46791	0.0312299	-0.039288	0.584993	0.514475	0.545705	0.553763	0.549734	0.035259
sp|P56192|SYMC_HUMAN	1173	101052	Methionine--tRNA ligase	0.99704	1.00602	0.993875	1.00283	0.999859	0.996825	-0.00427647	0.00866065	-0.00886367	0.00407345	-0.00020302	-0.0045872	-0.0024	-0.00646856
sp|Q9DC33|HM20A_MOUSE	45	39893	High mobility group protein 20A OS=Mus musculus GN=Hmg20a PE=2 SV=1	1.2833	1.29229	1.3974	1.40719	1.80585	1.08891	0.359859	0.369936	0.482742	0.492819	0.852678	0.122883	0.48778	-0.0050384
sp|Q9BXJ9|NAA15_HUMAN	192	101208	N-alpha-acetyltransferase 15	1.85847	0.697814	1.49917	0.562904	1.04614	0.806667	0.894118	-0.519085	0.584164	-0.829039	0.0650789	-0.309954	-0.12244	0.706602
sp|P57678|GEMI4_HUMAN	270	119960	Gem-associated protein 4 OS=Homo sapiens GN=GEMIN4 PE=1 SV=2	0.951249	1.10358	0.933631	1.08314	1.03034	0.981479	-0.0721056	0.142191	-0.0990763	0.11522	0.0431145	-0.0269707	0.008072	-0.107148
sp|Q96KP4|CNDP2_HUMAN	300	52845	Cytosolic non-specific dipeptidase OS=Homo sapiens GN=CNDP2 PE=1 SV=2	0.806353	0.996411	1.45247	1.79482	1.44725	1.80128	-0.310516	-0.00518689	0.538506	0.843835	0.533319	0.849022	0.691171	-0.152664
sp|Q15042|RB3GP_HUMAN	208	110454	Rab3 GTPase-activating protein catalytic subunit OS=Homo sapiens GN=RAB3GAP1 PE=1 SV=3	0.656545	0.664576	0.825647	0.835746	0.548705	1.25756	-0.607033	-0.589495	-0.276403	-0.258864	-0.865898	0.33063	-0.26763	-0.00876927
sp|P37198|NUP62_HUMAN	150	53222	Nuclear pore glycoprotein p62 OS=Homo sapiens GN=NUP62 PE=1 SV=3	0.95713	0.873037	1.03414	0.943283	0.902845	1.08046	-0.0632125	-0.195886	0.0484359	-0.0842374	-0.14745	0.111648	-0.0179	0.0663366
sp|Q8R1T1|CHMP7_MOUSE	145	50601	Charged multivesicular body protein 7 OS=Mus musculus GN=Chmp7 PE=1 SV=1	0.753258	0.415198	1.79004	0.986675	0.743221	2.3764	-0.408784	-1.26813	0.839993	-0.0193527	-0.428136	1.24878	0.41032	0.429673
sp|P24941|CDK2_HUMAN	88	33908	Cyclin-dependent kinase 2 OS=Homo sapiens GN=CDK2 PE=1 SV=2	1.40963	0.86593	1.20667	0.741247	1.04489	0.856013	0.49532	-0.207678	0.271025	-0.431973	0.063347	-0.224295	-0.08047	0.351499
sp|Q8R3S6|EXOC1_MOUSE	119	101825	Exocyst complex component 1 OS=Mus musculus GN=Exoc1 PE=2 SV=4	0.894921	1.28834	0.853865	1.22923	1.10007	0.954124	-0.160168	0.365512	-0.22792	0.29776	0.137592	-0.0677519	0.03492	-0.26284
sp|Q96EY1|DNJA3_HUMAN	159	52456	DnaJ homolog subfamily A member 3	1.01036	0.921794	0.960264	0.87609	0.885166	0.950418	0.0148688	-0.117483	-0.0584969	-0.190849	-0.17598	-0.0733656	-0.12467	0.066176
sp|P06151|LDHA_MOUSE	1173	36475	L-lactate dehydrogenase A chain OS=Mus musculus GN=Ldha PE=1 SV=3	0.334035	2.22731	0.629047	4.19442	1.40108	1.88318	-1.58193	1.1553	-0.668761	2.06847	0.486544	0.913167	0.699856	-1.36862
sp|P42785|PCP_HUMAN	174	55764	Lysosomal Pro-X carboxypeptidase OS=Homo sapiens GN=PRCP PE=1 SV=1	0.654021	0.757169	0.956493	1.10734	0.724226	1.46248	-0.61259	-0.401314	-0.0641738	0.147103	-0.465487	0.548417	0.041465	-0.105638
sp|Q14764|MVP_HUMAN	196	99266	Major vault protein OS=Homo sapiens GN=MVP PE=1 SV=4	0.863079	1.05405	1.07566	1.31367	1.1338	1.24631	-0.212436	0.0759418	0.105226	0.393604	0.181168	0.317662	0.249415	-0.144189
sp|O15031|PLXB2_HUMAN	44	204997	Plexin-B2 OS=Homo sapiens GN=PLXNB2 PE=1 SV=3	N/A	N/A	N/A	N/A	N/A	N/A	N/A	N/A	N/A	N/A	N/A	N/A	N/A	N/A
sp|O75976|CBPD_HUMAN	42	152835	Carboxypeptidase D OS=Homo sapiens GN=CPD PE=1 SV=2	0.584199	0.515566	1.28674	1.13557	0.663398	2.20256	-0.775467	-0.95577	0.363717	0.183414	-0.592053	1.13918	0.273566	0.0901515
sp|O43852|CALU_HUMAN	675	37084	Calumenin OS=Homo sapiens GN=CALU PE=1 SV=2	0.851403	1.0768	1.11081	1.40489	1.19613	1.30469	-0.232087	0.106751	0.151617	0.490455	0.258368	0.383704	0.321036	-0.169419
sp|P51570|GALK1_HUMAN	120	42246	Galactokinase OS=Homo sapiens GN=GALK1 PE=1 SV=1	0.633803	0.867459	0.971851	1.33013	0.843041	1.53336	-0.657893	-0.205132	-0.041193	0.411568	-0.246325	0.6167	0.185187	-0.22638
sp|Q9JJ28|FLII_MOUSE	37	144712	Protein flightless-1 homolog OS=Mus musculus GN=Flii PE=1 SV=1	0.596598	1.33048	0.624708	1.39317	0.831162	1.04712	-0.745169	0.411946	-0.678745	0.47837	-0.266799	0.0664241	-0.10019	-0.578558
sp|Q5TAP6|UT14C_HUMAN	42	87135	U3 small nucleolar RNA-associated protein 14 homolog C OS=Homo sapiens GN=UTP14C PE=1 SV=1	1.26165	1.10624	1.80217	1.58017	1.99363	1.42842	0.335317	0.145659	0.849737	0.660079	0.995395	0.51442	0.754908	0.0948291
sp|Q00535|CDK5_HUMAN	64	33283	Cyclin-dependent kinase 5 OS=Homo sapiens GN=CDK5 PE=1 SV=3	0.790577	1.04531	0.843125	1.11479	0.881331	1.06647	-0.339023	0.0639364	-0.246181	0.156778	-0.182244	0.092842	-0.0447	-0.20148
sp|P12236|ADT3_HUMAN	1351	32845	ADP/ATP translocase 3 OS=Homo sapiens GN=SLC25A6 PE=1 SV=4	1.0987	0.765945	0.984728	0.686488	0.754248	0.896264	0.135803	-0.384688	-0.0222023	-0.542693	-0.40689	-0.158005	-0.28245	0.260245
sp|Q9BTX1|NDC1_HUMAN	114	76255	Nucleoporin NDC1 OS=Homo sapiens GN=TMEM48 PE=1 SV=2	0.427404	1.53407	1.22435	4.3945	1.87823	2.86461	-1.22633	0.617361	0.292014	2.1357	0.909375	1.51834	1.21386	-0.921843
sp|Q9BSJ8|ESYT1_HUMAN	1471	122780	Extended synaptotagmin-1 OS=Homo sapiens GN=ESYT1 PE=1 SV=1	0.969393	1.01688	1.11353	1.16808	1.13233	1.14869	-0.0448467	0.0241444	0.155146	0.224137	0.17929	0.199992	0.189641	-0.0344956
sp|Q7L5N1|CSN6_HUMAN	324	36140	COP9 signalosome complex subunit 6 OS=Homo sapiens GN=COPS6 PE=1 SV=1	1.02598	1.19294	0.888675	1.03329	1.06014	0.866172	0.0370018	0.254523	-0.170272	0.0472495	0.0842513	-0.207274	-0.06151	-0.108761
sp|Q8C5N3|CWC22_MOUSE	217	104709	Pre-mRNA-splicing factor CWC22 homolog OS=Mus musculus GN=Cwc22 PE=1 SV=1	1.5249	0.491767	2.6874	0.866663	1.32157	1.76235	0.608711	-1.02395	1.42621	-0.206457	0.402255	0.817498	0.609876	0.816333
sp|O15294|OGT1_HUMAN	44	116850	UDP-N-acetylglucosamine--peptide N-acetylglucosaminyltransferase 110 kDa subunit OS=Homo sapiens GN=OGT PE=1 SV=3	1.50668	1.12931	2.54516	1.90768	2.87426	1.68925	0.591372	0.175438	1.34775	0.93182	1.52319	0.756382	1.13979	0.207967
sp|Q9UM00|TMCO1_HUMAN	69	21161	Transmembrane and coiled-coil domain-containing protein 1 OS=Homo sapiens GN=TMCO1 PE=1 SV=1	1.3602	1.55615	0.776233	0.888058	1.20794	0.570676	0.443818	0.637982	-0.365438	-0.171274	0.272544	-0.809256	-0.26836	-0.0970816
sp|Q3U1J4|DDB1_MOUSE	1083	126772	DNA damage-binding protein 1 OS=Mus musculus GN=Ddb1 PE=1 SV=2	0.908394	0.87397	1.37419	1.32211	1.201	1.51277	-0.138611	-0.194344	0.458579	0.402846	0.264235	0.597189	0.430712	0.0278666
sp|O60832|DKC1_HUMAN	770	57638	H/ACA ribonucleoprotein complex subunit 4 OS=Homo sapiens GN=DKC1 PE=1 SV=3	1.01957	0.946593	1.13536	1.0541	1.07472	1.11357	0.0279535	-0.0791833	0.18315	0.0760136	0.103967	0.155197	0.129582	0.0535684
sp|Q9NY33|DPP3_HUMAN	201	82538	Dipeptidyl peptidase 3 OS=Homo sapiens GN=DPP3 PE=1 SV=2	0.985492	0.963813	1.60127	1.56604	1.54332	1.62484	-0.0210841	-0.0531756	0.679214	0.647122	0.626038	0.700298	0.663168	0.0160458
sp|Q9Y2W1|TR150_HUMAN	73	108601	Thyroid hormone receptor-associated protein 3 OS=Homo sapiens GN=THRAP3 PE=1 SV=2	1.00677	0.818472	0.984247	0.80016	0.805579	0.977627	0.00973693	-0.288995	-0.0229072	-0.32164	-0.311903	-0.0326441	-0.17227	0.149366
sp|Q6P1J9|CDC73_HUMAN	104	60539	Parafibromin OS=Homo sapiens GN=CDC73 PE=1 SV=1	1.00965	0.651485	1.00988	0.651635	0.657922	1.00023	0.0138524	-0.618196	0.0141834	-0.617865	-0.604012	0.000330946	-0.30184	0.316024
sp|P63085|MK01_MOUSE	271	41249	Mitogen-activated protein kinase 1 OS=Mus musculus GN=Mapk1 PE=1 SV=3	0.844485	1.19679	0.772516	1.09479	0.924537	0.914779	-0.243857	0.259166	-0.372363	0.13066	-0.113196	-0.128506	-0.12085	-0.251511
sp|P00533|EGFR_HUMAN	54	134190	Epidermal growth factor receptor OS=Homo sapiens GN=EGFR PE=1 SV=2	0.488718	2.00812	0.504992	2.07499	1.01408	1.0333	-1.03293	1.00585	-0.985669	1.0531	0.0201788	0.0472571	0.033718	-1.01939
sp|P62857|RS28_HUMAN	261	7836	40S ribosomal protein S28 OS=Homo sapiens GN=RPS28 PE=1 SV=1	1.1028	0.865303	1.38632	1.08777	1.19958	1.25709	0.141169	-0.208722	0.471258	0.121366	0.262536	0.330088	0.296312	0.174946
sp|P68036|UB2L3_HUMAN	410	17850	Ubiquitin-conjugating enzyme E2 L3 OS=Homo sapiens GN=UBE2L3 PE=1 SV=1	0.892632	0.761947	1.5692	1.33947	1.19565	1.75795	-0.163863	-0.392238	0.650034	0.421658	0.257796	0.813897	0.535846	0.114188
sp|Q96BH1|RNF25_HUMAN	83	51187	E3 ubiquitin-protein ligase RNF25 OS=Homo sapiens GN=RNF25 PE=1 SV=1	1.23169	0.867982	1.1927	0.84051	1.03525	0.968349	0.300636	-0.204262	0.254236	-0.250663	0.0499734	-0.0464004	0.001786	0.252449
sp|Q8WUM4|PDC6I_HUMAN	1286	95963	Programmed cell death 6-interacting protein OS=Homo sapiens GN=PDCD6IP PE=1 SV=1	1.13524	1.06998	1.07358	1.01188	1.14872	0.94569	0.182993	0.0975912	0.102433	0.017031	0.200024	-0.0805602	0.059732	0.042701
sp|P35580|MYH10_HUMAN	4529	228858	Myosin-10 OS=Homo sapiens GN=MYH10 PE=1 SV=3	0.805375	0.809149	0.775454	0.779088	0.627458	0.962849	-0.312267	-0.305522	-0.366886	-0.360141	-0.672409	-0.054619	-0.36351	-0.00337259
sp|P51148|RAB5C_HUMAN	782	23468	Ras-related protein Rab-5C OS=Homo sapiens GN=RAB5C PE=1 SV=2	0.915692	1.12708	0.655903	0.807319	0.739255	0.716292	-0.127065	0.17259	-0.608445	-0.30879	-0.435855	-0.48138	-0.45862	-0.149828
sp|Q12788|TBL3_HUMAN	407	88978	Transducin beta-like protein 3 OS=Homo sapiens GN=TBL3 PE=1 SV=2	1.00682	0.76917	1.41067	1.0777	1.08505	1.40111	0.00980944	-0.378626	0.496384	0.107948	0.117758	0.486575	0.302166	0.194218
sp|Q99986|VRK1_HUMAN	203	45447	Serine/threonine-protein kinase VRK1 OS=Homo sapiens GN=VRK1 PE=1 SV=1	1.0664	0.827294	0.962298	0.746532	0.796103	0.902379	0.0927504	-0.273528	-0.0554448	-0.421723	-0.328973	-0.148195	-0.23858	0.183139
sp|P07099|HYEP_HUMAN	84	52915	Epoxide hydrolase 1 OS=Homo sapiens GN=EPHX1 PE=1 SV=1	0.775105	1.12967	0.824619	1.20184	0.931551	1.06388	-0.367537	0.175907	-0.2782	0.265244	-0.102293	0.0893368	-0.00648	-0.271722
sp|Q3UHX2|HAP28_MOUSE	46	20593	28 kDa heat- and acid-stable phosphoprotein OS=Mus musculus GN=Pdap1 PE=1 SV=1	0.859582	0.706325	2.14073	1.75906	1.51205	2.49044	-0.218293	-0.501595	1.09811	0.814802	0.59651	1.3164	0.956454	0.141651
sp|P55265|DSRAD_HUMAN	451	135981	Double-stranded RNA-specific adenosine deaminase OS=Homo sapiens GN=ADAR PE=1 SV=4	0.940011	0.938667	1.02442	1.02295	0.961584	1.08979	-0.0892498	-0.0913146	0.0347999	0.0327351	-0.0565147	0.12405	0.033768	0.0010324
sp|Q8N1G2|MTR1_HUMAN	55	95260	Cap-specific mRNA (nucleoside-2'-O-)-methyltransferase 1 OS=Homo sapiens GN=FTSJD2 PE=1 SV=1	0.525913	1.59822	0.56568	1.71907	0.904082	1.07561	-0.927104	0.676466	-0.821941	0.781628	-0.145475	0.105162	-0.02016	-0.801785
sp|Q9NR45|SIAS_HUMAN	166	40281	Sialic acid synthase OS=Homo sapiens GN=NANS PE=1 SV=2	0.487013	0.856147	0.568429	0.999272	0.486658	1.16717	-1.03797	-0.22407	-0.814948	-0.00105082	-1.03902	0.223019	-0.408	-0.406949
sp|Q53GQ0|DHB12_HUMAN	203	34302	Estradiol 17-beta-dehydrogenase 12 OS=Homo sapiens GN=HSD17B12 PE=1 SV=2	1.12812	0.813398	1.00563	0.725078	0.817976	0.891418	0.173923	-0.297966	0.00809644	-0.463793	-0.28987	-0.165826	-0.22785	0.235945
sp|Q99JF8|PSIP1_MOUSE	95	59660	PC4 and SFRS1-interacting protein OS=Mus musculus GN=Psip1 PE=1 SV=1	1.10877	0.929186	0.598875	0.501879	0.556466	0.540127	0.148956	-0.105961	-0.739673	-0.99459	-0.845634	-0.888629	-0.86713	0.127459
sp|P17751|TPIS_MOUSE	1937	32171	Triosephosphate isomerase OS=Mus musculus GN=Tpi1 PE=1 SV=4	0.241244	2.8487	0.503586	5.94654	1.43457	2.08746	-2.05144	1.5103	-0.989689	2.57205	0.520614	1.06175	0.791181	-1.78087
sp|Q80YX1|TENA_MOUSE	578	231659	Tenascin OS=Mus musculus GN=Tnc PE=1 SV=1	0.867494	3.99388	0.458731	2.11197	1.83212	0.5288	-0.205074	1.99779	-1.12428	1.07859	0.873514	-0.919205	-0.02285	-1.10143
sp|P09110|THIK_HUMAN	111	44264	3-ketoacyl-CoA thiolase	0.535581	0.922778	0.784399	1.35148	0.723826	1.46457	-0.900822	-0.115944	-0.350341	0.434537	-0.466285	0.550481	0.042098	-0.392439
sp|O14744|ANM5_HUMAN	796	72638	Protein arginine N-methyltransferase 5 OS=Homo sapiens GN=PRMT5 PE=1 SV=4	0.99786	1.07021	1.08831	1.16721	1.16471	1.09064	-0.00309057	0.0978906	0.122086	0.223067	0.219977	0.125177	0.172577	-0.0504906
sp|Q91V12|BACH_MOUSE	674	42510	Cytosolic acyl coenzyme A thioester hydrolase OS=Mus musculus GN=Acot7 PE=1 SV=2	0.871526	1.15639	0.759418	1.00764	0.878184	0.871366	-0.198385	0.209629	-0.397034	0.0109803	-0.187405	-0.198649	-0.19303	-0.204007
sp|Q9QZM0|UBQL2_MOUSE	62	67308	Ubiquilin-2 OS=Mus musculus GN=Ubqln2 PE=1 SV=2	0.749809	0.50499	1.19259	0.803197	0.602244	1.59052	-0.415405	-0.985672	0.254093	-0.316174	-0.731579	0.669498	-0.03104	0.285134
sp|Q6IN85|P4R3A_HUMAN	119	95308	Serine/threonine-protein phosphatase 4 regulatory subunit 3A OS=Homo sapiens GN=SMEK1 PE=1 SV=1	2.47596	1.45369	0.647024	0.379881	0.940571	0.261322	1.30799	0.539718	-0.628109	-1.39638	-0.0883914	-1.9361	-1.01225	0.384136
sp|P39656|OST48_HUMAN	629	50769	Dolichyl-diphosphooligosaccharide--protein glycosyltransferase 48 kDa subunit OS=Homo sapiens GN=DDOST PE=1 SV=4	1.07168	1.01864	1.00024	0.950729	1.01888	0.933335	0.0998737	0.0266394	0.000340325	-0.072894	0.0269797	-0.0995334	-0.03628	0.0366172
sp|Q96A33|CCD47_HUMAN	252	55838	Coiled-coil domain-containing protein 47 OS=Homo sapiens GN=CCDC47 PE=1 SV=1	0.930651	1.20422	0.724163	0.93703	0.872048	0.778125	-0.103688	0.268093	-0.465614	-0.0938331	-0.197521	-0.361926	-0.27972	-0.18589
sp|Q9Y6N5|SQRD_HUMAN	73	49929	Sulfide:quinone oxidoreductase	0.98499	1.25876	1.26964	1.62253	1.59817	1.28898	-0.0218184	0.332007	0.344416	0.698241	0.676423	0.366234	0.521328	-0.176913
sp|Q3TTA7|CBLB_MOUSE	100	109023	E3 ubiquitin-protein ligase CBL-B OS=Mus musculus GN=Cblb PE=1 SV=3	0.821469	0.834982	0.831617	0.845297	0.694386	1.01235	-0.283722	-0.260182	-0.266009	-0.242469	-0.526191	0.0177134	-0.25424	-0.0117698
sp|P18206|VINC_HUMAN	2722	123722	Vinculin OS=Homo sapiens GN=VCL PE=1 SV=4	1.01052	0.666023	1.59179	1.04913	1.06017	1.57521	0.0150992	-0.586356	0.670647	0.069191	0.0842902	0.655547	0.369919	0.300728
sp|Q9JHW2|NIT2_MOUSE	36	30483	Omega-amidase NIT2 OS=Mus musculus GN=Nit2 PE=1 SV=1	1.10128	0.713698	1.05275	0.682251	0.751347	0.955938	0.139177	-0.486614	0.0741656	-0.551625	-0.412448	-0.065011	-0.23873	0.312895
sp|P22695|QCR2_HUMAN	1823	48413	Cytochrome b-c1 complex subunit 2	0.973328	0.918865	1.00772	0.951332	0.925958	1.03533	-0.039002	-0.122075	0.0110941	-0.0719788	-0.110981	0.0500961	-0.03044	0.0415364
sp|Q9D7G0|PRPS1_MOUSE	317	34812	Ribose-phosphate pyrophosphokinase 1 OS=Mus musculus GN=Prps1 PE=1 SV=4	1.26537	0.941688	1.2024	0.894828	1.13229	0.950239	0.33956	-0.0866796	0.265922	-0.160318	0.179242	-0.073638	0.052802	0.21312
sp|P53621|COPA_HUMAN	1003	138258	Coatomer subunit alpha OS=Homo sapiens GN=COPA PE=1 SV=2	1.04991	1.03647	0.925113	0.913269	0.95885	0.881136	0.0702652	0.0516752	-0.112298	-0.130888	-0.0606228	-0.182563	-0.12159	0.00929503
sp|Q91ZJ5|UGPA_MOUSE	343	56944	UTP--glucose-1-phosphate uridylyltransferase OS=Mus musculus GN=Ugp2 PE=2 SV=3	0.736245	1.21676	1.27381	2.10517	1.54992	1.73014	-0.441741	0.283048	0.349148	1.07394	0.632196	0.79089	0.711543	-0.362395
sp|Q12789|TF3C1_HUMAN	99	238725	General transcription factor 3C polypeptide 1 OS=Homo sapiens GN=GTF3C1 PE=1 SV=4	0.502145	0.945535	0.68383	1.28765	0.646585	1.36182	-0.993825	-0.0807977	-0.54829	0.364737	-0.629087	0.445535	-0.09178	-0.456514
sp|O15228|GNPAT_HUMAN	83	77138	Dihydroxyacetone phosphate acyltransferase OS=Homo sapiens GN=GNPAT PE=1 SV=1	0.697709	1.70679	0.677321	1.65692	1.15604	0.970778	-0.519303	0.771287	-0.562089	0.728501	0.209198	-0.0427864	0.083206	-0.645295
sp|P16104|H2AX_HUMAN	1117	15135	Histone H2A.x OS=Homo sapiens GN=H2AFX PE=1 SV=2	1.20227	1.16423	0.951122	0.921025	1.10732	0.791103	0.265766	0.219375	-0.0722971	-0.118688	0.147078	-0.338063	-0.09549	0.0231953
sp|P03905|NU4M_HUMAN	73	51547	NADH-ubiquinone oxidoreductase chain 4 OS=Homo sapiens GN=MT-ND4 PE=1 SV=1	0.621543	1.32387	0.805707	1.71614	1.06665	1.2963	-0.686075	0.404764	-0.311674	0.779165	0.0930904	0.374401	0.233746	-0.545419
sp|Q9UHG3|PCYOX_HUMAN	88	56604	Prenylcysteine oxidase 1 OS=Homo sapiens GN=PCYOX1 PE=1 SV=3	0.613577	1.3495	1.11829	2.45957	1.50913	1.82258	-0.704684	0.432425	0.161294	1.2984	0.59372	0.865979	0.729849	-0.568555
sp|O00411|RPOM_HUMAN	373	138532	DNA-directed RNA polymerase	1.133	1.75998	1.12602	1.74914	1.98178	0.993841	0.180147	0.815562	0.171234	0.806649	0.986796	-0.0089133	0.488941	-0.317708
sp|O00217|NDUS8_HUMAN	105	23690	NADH dehydrogenase [ubiquinone] iron-sulfur protein 8	0.939022	0.791978	1.03814	0.875574	0.822184	1.10555	-0.0907685	-0.336468	0.0539999	-0.191699	-0.282468	0.144768	-0.06885	0.12285
sp|P42704|LPPRC_HUMAN	5564	157805	Leucine-rich PPR motif-containing protein	0.992394	0.815111	0.953195	0.782915	0.77696	0.960501	-0.0110152	-0.294931	-0.0691569	-0.353073	-0.364088	-0.0581417	-0.21111	0.141958
sp|Q969M3|YIPF5_HUMAN	46	27971	Protein YIPF5 OS=Homo sapiens GN=YIPF5 PE=1 SV=1	0.87036	0.944296	0.816305	0.885649	0.770833	0.937893	-0.200317	-0.082689	-0.292821	-0.175193	-0.37551	-0.0925041	-0.23401	-0.0588137
sp|P12111|CO6A3_HUMAN	615	343457	Collagen alpha-3(VI) chain OS=Homo sapiens GN=COL6A3 PE=1 SV=5	0.543218	2.22285	0.622067	2.5455	1.38276	1.14515	-0.880396	1.15241	-0.684857	1.34795	0.467552	0.195539	0.331545	-1.0164
sp|O43491|E41L2_HUMAN	50	112519	Band 4.1-like protein 2 OS=Homo sapiens GN=EPB41L2 PE=1 SV=1	1.63495	0.847359	1.47181	0.762805	1.24715	0.900215	0.709251	-0.238954	0.557592	-0.390613	0.318638	-0.151659	0.083489	0.474103
sp|P28340|DPOD1_HUMAN	124	123553	DNA polymerase delta catalytic subunit OS=Homo sapiens GN=POLD1 PE=1 SV=2	1.12315	0.868766	0.891645	0.689697	0.77463	0.793881	0.167546	-0.202961	-0.165459	-0.535966	-0.36842	-0.333005	-0.35071	0.185253
sp|Q14CX7|NAA25_HUMAN	41	112221	N-alpha-acetyltransferase 25	N/A	N/A	N/A	N/A	N/A	N/A	N/A	N/A	N/A	N/A	N/A	N/A	N/A	N/A
sp|Q5VIR6|VPS53_HUMAN	91	79602	Vacuolar protein sorting-associated protein 53 homolog OS=Homo sapiens GN=VPS53 PE=1 SV=1	N/A	N/A	N/A	N/A	N/A	N/A	N/A	N/A	N/A	N/A	N/A	N/A	N/A	N/A
sp|Q9ERD7|TBB3_MOUSE	5752	50386	Tubulin beta-3 chain OS=Mus musculus GN=Tubb3 PE=1 SV=1	1.15081	0.90596	1.06373	0.837404	0.963697	0.924328	0.202655	-0.14248	0.089131	-0.256004	-0.053349	-0.113524	-0.08344	0.172567
sp|Q8N163|K1967_HUMAN	355	102838	Protein KIAA1967 OS=Homo sapiens GN=KIAA1967 PE=1 SV=2	0.936695	0.80685	1.15065	0.991152	0.928407	1.22842	-0.094349	-0.309627	0.202456	-0.0128221	-0.107171	0.296805	0.094817	0.107639
sp|Q9HB90|RRAGC_HUMAN	50	44196	Ras-related GTP-binding protein C OS=Homo sapiens GN=RRAGC PE=1 SV=1	1.32069	1.40938	1.17984	1.25907	1.66285	0.89335	0.401294	0.495064	0.238591	0.332361	0.733655	-0.162702	0.285476	-0.046885
sp|Q15365|PCBP1_HUMAN	3440	37474	Poly(rC)-binding protein 1 OS=Homo sapiens GN=PCBP1 PE=1 SV=2	1.14268	1.11938	0.869335	0.85161	0.973114	0.760789	0.192416	0.162696	-0.202015	-0.231735	-0.0393187	-0.394431	-0.21687	0.0148599
sp|O60610|DIAP1_HUMAN	949	141258	Protein diaphanous homolog 1 OS=Homo sapiens GN=DIAPH1 PE=1 SV=2	1.13349	1.16346	1.29828	1.33259	1.51049	1.14538	0.180774	0.218416	0.376596	0.414239	0.595013	0.195822	0.395417	-0.0188212
sp|Q9P0S9|TM14C_HUMAN	837	11557	Transmembrane protein 14C OS=Homo sapiens GN=TMEM14C PE=1 SV=1	0.983212	0.943061	0.957517	0.918416	0.902997	0.973866	-0.0244259	-0.0845764	-0.0626305	-0.122781	-0.147207	-0.0382046	-0.09271	0.0300753
sp|Q05186|RCN1_MOUSE	140	38090	Reticulocalbin-1 OS=Mus musculus GN=Rcn1 PE=1 SV=1	1.14272	1.02929	1.06733	0.961382	1.09859	0.934025	0.192469	0.0416482	0.0940028	-0.0568184	0.135651	-0.0984666	0.018592	0.0754106
sp|Q9NNW7|TRXR2_HUMAN	68	56472	Thioredoxin reductase 2	N/A	N/A	N/A	N/A	N/A	N/A	N/A	N/A	N/A	N/A	N/A	N/A	N/A	N/A
sp|P46736|BRCC3_HUMAN	81	36049	Lys-63-specific deubiquitinase BRCC36 OS=Homo sapiens GN=BRCC3 PE=1 SV=2	0.918539	1.97962	0.856879	1.84673	1.6963	0.932871	-0.122587	0.985224	-0.222837	0.884973	0.762387	-0.10025	0.331068	-0.553905
sp|P24788|CDK11_MOUSE	145	91458	Cyclin-dependent kinase 11 OS=Mus musculus GN=Cdk11 PE=1 SV=2	1.25945	1.70173	1.21032	1.63535	2.05964	0.96099	0.332796	0.767004	0.275389	0.709596	1.04239	-0.0574072	0.492493	-0.217104
sp|Q8R121|ZPI_MOUSE	118	51764	Protein Z-dependent protease inhibitor OS=Mus musculus GN=Serpina10 PE=1 SV=1	0.518664	0.634222	0.855967	1.04668	0.542873	1.65033	-0.947127	-0.65694	-0.224373	0.0658139	-0.881313	0.722754	-0.07928	-0.145093
sp|Q6UB35|C1TM_HUMAN	200	105724	Monofunctional C1-tetrahydrofolate synthase	0.799407	0.819915	1.03992	1.06659	0.852644	1.30086	-0.322997	-0.286454	0.0564702	0.0930131	-0.229984	0.379467	0.074742	-0.0182715
sp|O00267|SPT5H_HUMAN	180	120925	Transcription elongation factor SPT5 OS=Homo sapiens GN=SUPT5H PE=1 SV=1	1.21578	5.35461	0.101587	0.447413	0.543958	0.083557	0.281888	2.42078	-3.29922	-1.16032	-0.878433	-3.5811	-2.22977	-1.06945
sp|Q9WTK5|NFKB2_MOUSE	85	96772	Nuclear factor NF-kappa-B p100 subunit OS=Mus musculus GN=Nfkb2 PE=1 SV=1	0.856322	0.741984	0.467779	0.40532	0.347085	0.546265	-0.223774	-0.43054	-1.0961	-1.30287	-1.52664	-0.872326	-1.19948	0.103383
sp|P08621|RU17_HUMAN	228	51526	U1 small nuclear ribonucleoprotein 70 kDa OS=Homo sapiens GN=SNRNP70 PE=1 SV=2	1.18143	0.920421	1.10425	0.860291	1.01638	0.934671	0.240538	-0.119634	0.143068	-0.217104	0.0234348	-0.09747	-0.03702	0.180086
sp|P06733|ENOA_HUMAN	9055	47139	Alpha-enolase OS=Homo sapiens GN=ENO1 PE=1 SV=2	0.912992	0.675654	2.49152	1.84384	1.68341	2.72897	-0.131325	-0.565643	1.31703	0.882711	0.751385	1.44835	1.09987	0.217159
sp|Q9P003|CNIH4_HUMAN	164	16082	Protein cornichon homolog 4 OS=Homo sapiens GN=CNIH4 PE=2 SV=1	0.718402	1.41044	0.44437	0.872436	0.626759	0.618554	-0.477137	0.496151	-1.17017	-0.196879	-0.674016	-0.693029	-0.68352	-0.486644
sp|Q9DBG6|RPN2_MOUSE	654	69020	Dolichyl-diphosphooligosaccharide--protein glycosyltransferase subunit 2 OS=Mus musculus GN=Rpn2 PE=2 SV=1	1.00565	2.613	0.703295	1.82739	1.83771	0.699344	0.00812763	1.38571	-0.507797	0.86978	0.877908	-0.515925	0.180992	-0.688789
sp|Q7Z6M4|MTER2_HUMAN	49	43930	mTERF domain-containing protein 2 OS=Homo sapiens GN=MTERFD2 PE=1 SV=3	0.807568	0.694825	1.15324	0.992242	0.801303	1.42805	-0.308344	-0.525278	0.205697	-0.0112366	-0.319581	0.514042	0.09723	0.108467
sp|Q6ZWV7|RL35_MOUSE	104	14544	60S ribosomal protein L35 OS=Mus musculus GN=Rpl35 PE=2 SV=1	1.12264	1.02252	0.970199	0.883671	0.992046	0.864211	0.166897	0.0321266	-0.0436478	-0.178418	-0.0115212	-0.210545	-0.11103	0.0673853
sp|Q9H0A0|NAT10_HUMAN	801	115657	N-acetyltransferase 10 OS=Homo sapiens GN=NAT10 PE=1 SV=2	1.2585	0.724173	1.42065	0.817478	1.0288	1.12885	0.331708	-0.465594	0.506555	-0.290747	0.0409607	0.174847	0.107904	0.398651
sp|Q8VCM7|FIBG_MOUSE	2452	49360	Fibrinogen gamma chain OS=Mus musculus GN=Fgg PE=2 SV=1	0.72009	0.397938	1.06859	0.590525	0.425231	1.48396	-0.47375	-1.32939	0.0957047	-0.75993	-1.23368	0.569455	-0.33211	0.427818
sp|P32261|ANT3_MOUSE	1139	51971	Antithrombin-III OS=Mus musculus GN=Serpinc1 PE=1 SV=1	0.735114	0.987236	0.727295	0.976735	0.718012	0.989363	-0.443959	-0.0185329	-0.459387	-0.0339611	-0.47792	-0.0154282	-0.24667	-0.212713
sp|P61750|ARF4_MOUSE	810	20384	ADP-ribosylation factor 4 OS=Mus musculus GN=Arf4 PE=2 SV=2	0.975154	2.15964	0.783004	1.73409	1.691	0.802954	-0.0362981	1.11079	-0.352909	0.794177	0.757879	-0.316611	0.220634	-0.573543
sp|Q14247|SRC8_HUMAN	103	61549	Src substrate cortactin OS=Homo sapiens GN=CTTN PE=1 SV=2	0.940305	0.823261	1.27508	1.11637	1.04973	1.35603	-0.0887991	-0.280578	0.35059	0.158811	0.0700115	0.439389	0.2547	0.0958896
sp|P48147|PPCE_HUMAN	136	80648	Prolyl endopeptidase OS=Homo sapiens GN=PREP PE=1 SV=2	0.8591	1.03708	0.796672	0.961721	0.826214	0.927333	-0.219102	0.0525306	-0.327943	-0.0563097	-0.275412	-0.10884	-0.19213	-0.135816
sp|Q922K7|NOP2_MOUSE	46	86699	Putative ribosomal RNA methyltransferase NOP2 OS=Mus musculus GN=Nop2 PE=2 SV=1	0.448334	0.762126	1.18747	2.01858	0.905001	2.64863	-1.15735	-0.391899	0.24789	1.01334	-0.144009	1.40524	0.630617	-0.382727
sp|O60701|UGDH_HUMAN	901	54989	UDP-glucose 6-dehydrogenase OS=Homo sapiens GN=UGDH PE=1 SV=1	1.10013	1.33513	1.03552	1.25672	1.38255	0.941272	0.137674	0.416978	0.0503583	0.329662	0.467336	-0.0873161	0.19001	-0.139652
sp|Q9D6F9|TBB4A_MOUSE	5953	49554	Tubulin beta-4A chain OS=Mus musculus GN=Tubb4a PE=1 SV=3	0.96095	1.0324	1.00514	1.07988	1.03771	1.04599	-0.0574672	0.0460065	0.00739926	0.110873	0.0534057	0.0648665	0.059136	-0.0517368
sp|Q9BX68|HINT2_HUMAN	195	17151	Histidine triad nucleotide-binding protein 2	0.818549	0.917484	0.778248	0.872312	0.71403	0.950766	-0.28886	-0.124245	-0.361697	-0.197083	-0.485943	-0.0728376	-0.27939	-0.0823071
sp|Q99575|POP1_HUMAN	56	114636	Ribonucleases P/MRP protein subunit POP1 OS=Homo sapiens GN=POP1 PE=1 SV=2	1.32486	0.582796	1.14619	0.504202	0.667996	0.865144	0.405836	-0.778937	0.196848	-0.987925	-0.582089	-0.208988	-0.39554	0.592387
sp|P62820|RAB1A_HUMAN	893	22663	Ras-related protein Rab-1A OS=Homo sapiens GN=RAB1A PE=1 SV=3	1.19167	1.17401	0.966776	0.952455	1.13501	0.811281	0.25298	0.23145	-0.0487461	-0.0702766	0.182704	-0.301726	-0.05951	0.0107652
sp|Q16555|DPYL2_HUMAN	306	62255	Dihydropyrimidinase-related protein 2 OS=Homo sapiens GN=DPYSL2 PE=1 SV=1	0.838267	2.0636	0.911581	2.24408	1.88114	1.08746	-0.254518	1.04517	-0.133558	1.16613	0.911609	0.12096	0.516284	-0.649842
sp|Q16740|CLPP_HUMAN	72	30161	Putative ATP-dependent Clp protease proteolytic subunit	1.3582	1.49949	1.11446	1.23039	1.67112	0.82054	0.441697	0.584472	0.156342	0.299117	0.740814	-0.285355	0.227729	-0.0713876
sp|Q99798|ACON_HUMAN	1329	85372	Aconitate hydratase	1.0933	0.876119	1.13405	0.908778	0.993564	1.03728	0.128684	-0.190801	0.181485	-0.138	-0.00931565	0.0528014	0.021743	0.159743
sp|P01027|CO3_MOUSE	3680	186366	Complement C3 OS=Mus musculus GN=C3 PE=1 SV=3	0.559562	1.28539	0.584941	1.34369	0.751878	1.04535	-0.83763	0.362208	-0.773637	0.426201	-0.411429	0.0639922	-0.17372	-0.599919
sp|Q91WJ8|FUBP1_MOUSE	410	68497	Far upstream element-binding protein 1 OS=Mus musculus GN=Fubp1 PE=1 SV=1	1.0597	0.77048	1.38815	1.00928	1.06954	1.30994	0.0836614	-0.376171	0.473164	0.0133321	0.0969935	0.389503	0.243248	0.229916
sp|P29317|EPHA2_HUMAN	49	108197	Ephrin type-A receptor 2 OS=Homo sapiens GN=EPHA2 PE=1 SV=2	1.84446	0.055618	4.28994	0.129359	0.238597	2.32585	0.883196	-4.16831	2.10096	-2.95055	-2.06736	1.21776	-0.4248	2.52575
sp|P46459|NSF_HUMAN	362	82542	Vesicle-fusing ATPase OS=Homo sapiens GN=NSF PE=1 SV=3	1.00794	1.00898	1.06285	1.06394	1.07239	1.05448	0.011416	0.0128923	0.0879417	0.0894181	0.100834	0.0765257	0.08868	-0.000738156
sp|P84103|SRSF3_HUMAN	149	19318	Serine/arginine-rich splicing factor 3 OS=Homo sapiens GN=SRSF3 PE=1 SV=1	1.2667	0.918733	1.26944	0.920723	1.16628	1.00217	0.341074	-0.122282	0.344195	-0.119161	0.221913	0.00312102	0.112517	0.231678
sp|Q9NXS2|QPCTL_HUMAN	61	42897	Glutaminyl-peptide cyclotransferase-like protein OS=Homo sapiens GN=QPCTL PE=1 SV=2	N/A	N/A	N/A	N/A	N/A	N/A	N/A	N/A	N/A	N/A	N/A	N/A	N/A	N/A
sp|Q9Y3Z3|SAMH1_HUMAN	70	72155	SAM domain and HD domain-containing protein 1 OS=Homo sapiens GN=SAMHD1 PE=1 SV=2	1.36221	2.06015	0.785694	1.18826	1.61865	0.576781	0.445944	1.04275	-0.34796	0.248845	0.694789	-0.793904	-0.04956	-0.298402
sp|P03886|NU1M_HUMAN	61	35637	NADH-ubiquinone oxidoreductase chain 1 OS=Homo sapiens GN=MT-ND1 PE=1 SV=1	0.65226	0.968216	1.30906	1.94316	1.26745	2.00695	-0.616481	-0.0465994	0.388525	0.958406	0.341926	1.00501	0.673466	-0.284941
sp|Q8IWV8|UBR2_HUMAN	118	200408	E3 ubiquitin-protein ligase UBR2 OS=Homo sapiens GN=UBR2 PE=1 SV=1	1.41846	1.5795	0.928342	1.03374	1.46632	0.654473	0.504322	0.659472	-0.107272	0.0478785	0.5522	-0.611593	-0.0297	-0.0775752
sp|P09651|ROA1_HUMAN	3304	38723	Heterogeneous nuclear ribonucleoprotein A1 OS=Homo sapiens GN=HNRNPA1 PE=1 SV=5	1.32835	0.721868	1.5277	0.830198	1.1028	1.15007	0.40964	-0.470192	0.611359	-0.268473	0.141167	0.201719	0.171443	0.439916
sp|Q14624|ITIH4_HUMAN	46	103293	Inter-alpha-trypsin inhibitor heavy chain H4 OS=Homo sapiens GN=ITIH4 PE=1 SV=4	0.354483	0.938072	0.539196	1.42688	0.505805	1.52108	-1.49621	-0.09223	-0.891117	0.512866	-0.983347	0.605096	-0.18913	-0.701992
sp|Q8VHL0|UT1_MOUSE	83	42098	Urea transporter 1 OS=Mus musculus GN=Slc14a1 PE=1 SV=2	N/A	N/A	N/A	N/A	N/A	N/A	N/A	N/A	N/A	N/A	N/A	N/A	N/A	N/A
sp|O75531|BAF_HUMAN	588	10052	Barrier-to-autointegration factor OS=Homo sapiens GN=BANF1 PE=1 SV=1	1.08268	0.721845	1.04111	0.69413	0.751522	0.961606	0.11461	-0.47024	0.0581275	-0.526723	-0.412112	-0.0564828	-0.2343	0.292425
sp|Q8C1D8|IWS1_MOUSE	49	85197	Protein IWS1 homolog OS=Mus musculus GN=Iws1 PE=1 SV=1	N/A	N/A	N/A	N/A	N/A	N/A	N/A	N/A	N/A	N/A	N/A	N/A	N/A	N/A
sp|Q9CXY6|ILF2_MOUSE	1293	43035	Interleukin enhancer-binding factor 2 OS=Mus musculus GN=Ilf2 PE=1 SV=1	1.02887	0.736678	1.71994	1.23149	1.26704	1.67168	0.041066	-0.440894	0.782362	0.300402	0.341468	0.741296	0.541382	0.24098
sp|P52272|HNRPM_HUMAN	2337	77464	Heterogeneous nuclear ribonucleoprotein M OS=Homo sapiens GN=HNRNPM PE=1 SV=3	1.08609	0.858328	1.08294	0.855834	0.929515	0.997094	0.119148	-0.2204	0.11495	-0.224598	-0.10545	-0.00419834	-0.05482	0.169774
sp|Q93009|UBP7_HUMAN	975	128220	Ubiquitin carboxyl-terminal hydrolase 7 OS=Homo sapiens GN=USP7 PE=1 SV=2	1.13851	1.02402	1.12126	1.00851	1.1482	0.984851	0.187148	0.034251	0.165125	0.0122278	0.199376	-0.0220232	0.088676	0.0764486
sp|Q9NSE4|SYIM_HUMAN	237	113719	Isoleucine--tRNA ligase	1.30152	0.943956	1.39215	1.00968	1.31413	1.06963	0.380202	-0.0832091	0.477316	0.0139045	0.394107	0.0971135	0.24561	0.231706
sp|Q9H089|LSG1_HUMAN	48	75178	Large subunit GTPase 1 homolog OS=Homo sapiens GN=LSG1 PE=1 SV=2	N/A	N/A	N/A	N/A	N/A	N/A	N/A	N/A	N/A	N/A	N/A	N/A	N/A	N/A
sp|O60216|RAD21_HUMAN	70	71645	Double-strand-break repair protein rad21 homolog OS=Homo sapiens GN=RAD21 PE=1 SV=2	0.180963	1.77155	0.055204	0.54042	0.097796	0.305055	-2.46623	0.825012	-4.17909	-0.887847	-3.35408	-1.71286	-2.53347	-1.64562
sp|Q9Z2U1|PSA5_MOUSE	442	26394	Proteasome subunit alpha type-5 OS=Mus musculus GN=Psma5 PE=1 SV=1	0.903527	1.02624	1.08819	1.23598	1.11674	1.20438	-0.14636	0.0373613	0.121934	0.305656	0.159295	0.268294	0.213795	-0.0918608
sp|P26883|FKB1A_MOUSE	189	11915	Peptidyl-prolyl cis-trans isomerase FKBP1A OS=Mus musculus GN=Fkbp1a PE=1 SV=2	0.762063	1.04794	1.5254	2.09763	1.59853	2.00168	-0.392018	0.0675523	0.60919	1.06876	0.676742	1.00121	0.838975	-0.229785
sp|P52888|THOP1_HUMAN	73	78789	Thimet oligopeptidase OS=Homo sapiens GN=THOP1 PE=1 SV=2	N/A	N/A	N/A	N/A	N/A	N/A	N/A	N/A	N/A	N/A	N/A	N/A	N/A	N/A
sp|P32883|RASK_MOUSE	49	21642	GTPase KRas OS=Mus musculus GN=Kras PE=1 SV=1	0.662597	0.79452	0.975228	1.1694	0.774839	1.47183	-0.593796	-0.331844	-0.0361888	0.225763	-0.368032	0.557607	0.094787	-0.130976
sp|P21283|VATC1_HUMAN	160	43914	V-type proton ATPase subunit C 1 OS=Homo sapiens GN=ATP6V1C1 PE=1 SV=4	0.880252	0.965702	0.85151	0.93417	0.822305	0.967348	-0.184012	-0.0503503	-0.231905	-0.0982433	-0.282255	-0.047893	-0.16507	-0.0668307
sp|P59998|ARPC4_HUMAN	493	19654	Actin-related protein 2/3 complex subunit 4 OS=Homo sapiens GN=ARPC4 PE=1 SV=3	0.916448	1.5628	0.878556	1.49818	1.37301	0.958653	-0.125875	0.644131	-0.186794	0.583212	0.457337	-0.0609196	0.198209	-0.385003
sp|O75844|FACE1_HUMAN	444	54778	CAAX prenyl protease 1 homolog OS=Homo sapiens GN=ZMPSTE24 PE=1 SV=2	1.02046	0.828333	1.08461	0.880396	0.898413	1.06285	0.0292266	-0.271718	0.117169	-0.183775	-0.154549	0.0879424	-0.0333	0.150472
sp|Q99N57|RAF1_MOUSE	45	72871	RAF proto-oncogene serine/threonine-protein kinase OS=Mus musculus GN=Raf1 PE=1 SV=2	N/A	N/A	N/A	N/A	N/A	N/A	N/A	N/A	N/A	N/A	N/A	N/A	N/A	N/A
sp|O15143|ARC1B_HUMAN	252	40923	Actin-related protein 2/3 complex subunit 1B OS=Homo sapiens GN=ARPC1B PE=1 SV=3	0.974786	1.21057	1.03672	1.28748	1.25502	1.06354	-0.0368429	0.275685	0.0520272	0.364555	0.327712	0.0888701	0.208291	-0.156264
sp|Q9NUJ1|ABHDA_HUMAN	127	33911	Abhydrolase domain-containing protein 10	0.934611	1.23995	1.11461	1.47875	1.38206	1.19259	-0.0975614	0.310279	0.156536	0.564376	0.466815	0.254097	0.360456	-0.20392
sp|Q09666|AHNK_HUMAN	412	628699	Neuroblast differentiation-associated protein AHNAK OS=Homo sapiens GN=AHNAK PE=1 SV=2	0.565137	1.40469	1.5822	3.93267	2.2225	2.79967	-0.823328	0.490254	0.661927	1.97551	1.15218	1.48525	1.31872	-0.656791
sp|Q7Z7H5|TMED4_HUMAN	62	25926	Transmembrane emp24 domain-containing protein 4 OS=Homo sapiens GN=TMED4 PE=1 SV=1	0.515546	1.15231	0.724512	1.61938	0.834862	1.40533	-0.955827	0.204529	-0.464919	0.695437	-0.26039	0.490909	0.115259	-0.580178
sp|Q8C9B9|DIDO1_MOUSE	41	247024	Death-inducer obliterator 1 OS=Mus musculus GN=Dido1 PE=1 SV=4	0.181098	0.407489	0.761162	1.71269	0.310165	4.20303	-2.46515	-1.29517	-0.393724	0.776263	-1.68889	2.07143	0.191269	-0.584994
sp|P07384|CAN1_HUMAN	374	81838	Calpain-1 catalytic subunit OS=Homo sapiens GN=CAPN1 PE=1 SV=1	0.813025	1.00239	0.853403	1.05217	0.855442	1.04966	-0.298628	0.00344291	-0.228702	0.0733694	-0.225259	0.0699265	-0.07767	-0.151036
sp|Q9UHD2|TBK1_HUMAN	69	83589	Serine/threonine-protein kinase TBK1 OS=Homo sapiens GN=TBK1 PE=1 SV=1	0.458549	0.836142	0.479952	0.87517	0.401308	1.04668	-1.12485	-0.25818	-1.05904	-0.192365	-1.31722	0.0658148	-0.6257	-0.433337
sp|Q8N766|K0090_HUMAN	542	111689	Uncharacterized protein KIAA0090 OS=Homo sapiens GN=KIAA0090 PE=1 SV=1	1.05962	0.919491	0.99976	0.867547	0.91927	0.943508	0.0835469	-0.121093	-0.000346727	-0.204987	-0.12144	-0.0838937	-0.10267	0.10232
sp|O95336|6PGL_HUMAN	101	27530	6-phosphogluconolactonase OS=Homo sapiens GN=PGLS PE=1 SV=2	0.848676	1.46622	1.08601	1.87626	1.59234	1.27965	-0.236714	0.552103	0.119041	0.907858	0.671144	0.355755	0.513449	-0.394409
sp|Q08257|QOR_HUMAN	361	35185	Quinone oxidoreductase OS=Homo sapiens GN=CRYZ PE=1 SV=1	0.777358	0.896474	1.18449	1.366	1.06187	1.52374	-0.363349	-0.157666	0.244271	0.449954	0.0866049	0.60762	0.347113	-0.102841
sp|Q9R1P4|PSA1_MOUSE	263	29528	Proteasome subunit alpha type-1 OS=Mus musculus GN=Psma1 PE=1 SV=1	0.743281	0.976124	1.35645	1.78137	1.32406	1.82495	-0.42802	-0.0348632	0.439833	0.83299	0.40497	0.867853	0.636412	-0.196578
sp|Q14108|SCRB2_HUMAN	74	54255	Lysosome membrane protein 2 OS=Homo sapiens GN=SCARB2 PE=1 SV=2	N/A	N/A	N/A	N/A	N/A	N/A	N/A	N/A	N/A	N/A	N/A	N/A	N/A	N/A
sp|P30519|HMOX2_HUMAN	149	36010	Heme oxygenase 2 OS=Homo sapiens GN=HMOX2 PE=1 SV=2	1.14762	1.18658	1.2193	1.26069	1.4468	1.06245	0.19865	0.246814	0.28605	0.334214	0.532865	0.0874003	0.310132	-0.024082
sp|Q9Y2L1|RRP44_HUMAN	70	108934	Exosome complex exonuclease RRP44 OS=Homo sapiens GN=DIS3 PE=1 SV=2	0.947161	1.00586	0.884687	0.939515	0.889871	0.93404	-0.0783186	0.00843044	-0.176762	-0.0900127	-0.168331	-0.0984431	-0.13339	-0.0433745
sp|O95671|ASML_HUMAN	344	68813	N-acetylserotonin O-methyltransferase-like protein OS=Homo sapiens GN=ASMTL PE=1 SV=3	0.82582	0.790856	0.982083	0.940503	0.776686	1.18922	-0.276101	-0.338514	-0.0260828	-0.0884953	-0.364596	0.250018	-0.05729	0.0312063
sp|Q0KL02|TRIO_MOUSE	83	347643	Triple functional domain protein OS=Mus musculus GN=Trio PE=1 SV=3	N/A	N/A	N/A	N/A	N/A	N/A	N/A	N/A	N/A	N/A	N/A	N/A	N/A	N/A
sp|P42166|LAP2A_HUMAN	875	75446	Lamina-associated polypeptide 2	1.02049	0.929659	1.27922	1.16536	1.18924	1.25353	0.0292651	-0.105227	0.355264	0.220771	0.250037	0.325998	0.288018	0.0672461
sp|P25398|RS12_HUMAN	520	14505	40S ribosomal protein S12 OS=Homo sapiens GN=RPS12 PE=1 SV=3	1.17972	0.912316	1.01509	0.784998	0.926078	0.860446	0.238444	-0.132395	0.0216002	-0.349239	-0.110795	-0.216844	-0.16382	0.18542
sp|P51572|BAP31_HUMAN	229	27974	B-cell receptor-associated protein 31 OS=Homo sapiens GN=BCAP31 PE=1 SV=3	1.13739	1.27561	0.847737	0.950759	1.08138	0.745338	0.185721	0.351184	-0.238312	-0.0728491	0.112872	-0.424033	-0.15558	-0.0827313
sp|Q9BZF1|OSBL8_HUMAN	87	101132	Oxysterol-binding protein-related protein 8 OS=Homo sapiens GN=OSBPL8 PE=1 SV=3	0.78781	0.618024	1.02848	0.806827	0.635626	1.30549	-0.344081	-0.694266	0.0405149	-0.309669	-0.653751	0.384596	-0.13458	0.175092
sp|O43707|ACTN4_HUMAN	1563	104788	Alpha-actinin-4 OS=Homo sapiens GN=ACTN4 PE=1 SV=2	0.941445	1.01075	1.43179	1.53719	1.44718	1.52084	-0.0870518	0.0154282	0.517819	0.620299	0.533247	0.60487	0.569059	-0.05124
sp|P35613|BASI_HUMAN	404	42174	Basigin OS=Homo sapiens GN=BSG PE=1 SV=2	0.873492	0.958773	0.986741	1.08308	0.94606	1.12965	-0.195134	-0.0607393	-0.0192571	0.115138	-0.0799964	0.175877	0.04794	-0.0671975
sp|Q12931|TRAP1_HUMAN	1651	80060	Heat shock protein 75 kDa	1.22778	0.905052	1.10509	0.814615	1.00017	0.900075	0.296051	-0.143928	0.144168	-0.29581	0.000240413	-0.151882	-0.07582	0.219989
sp|Q9ES56|TPPC4_MOUSE	79	24370	Trafficking protein particle complex subunit 4 OS=Mus musculus GN=Trappc4 PE=1 SV=1	1.4782	3.03668	0.635029	1.30454	1.92838	0.429595	0.563844	1.6025	-0.655107	0.383545	0.947389	-1.21895	-0.13578	-0.519326
sp|O43181|NDUS4_HUMAN	66	20095	NADH dehydrogenase [ubiquinone] iron-sulfur protein 4	0.734944	0.519559	1.31532	0.929847	0.683386	1.78968	-0.444294	-0.94464	0.395412	-0.104934	-0.549228	0.839705	0.145239	0.250173
sp|Q9R1C7|PR40A_MOUSE	84	108412	Pre-mRNA-processing factor 40 homolog A OS=Mus musculus GN=Prpf40a PE=1 SV=1	0.924906	1.15183	0.818501	1.01931	0.94277	0.884956	-0.112622	0.203922	-0.288944	0.0275995	-0.0850221	-0.176322	-0.13067	-0.158272
sp|O70422|TF2H4_MOUSE	117	52191	General transcription factor IIH subunit 4 OS=Mus musculus GN=Gtf2h4 PE=2 SV=1	0.426065	1.45342	0.179606	0.612686	0.261044	0.421546	-1.23085	0.539456	-2.47709	-0.70678	-1.93763	-1.24624	-1.59194	-0.885155
sp|P35441|TSP1_MOUSE	391	129564	Thrombospondin-1 OS=Mus musculus GN=Thbs1 PE=1 SV=1	N/A	N/A	N/A	N/A	N/A	N/A	N/A	N/A	N/A	N/A	N/A	N/A	N/A	N/A
sp|Q6ZWN5|RS9_MOUSE	1072	22578	40S ribosomal protein S9 OS=Mus musculus GN=Rps9 PE=2 SV=3	1.21558	0.985349	1.05582	0.855843	1.04035	0.868568	0.281648	-0.0212929	0.0783584	-0.224583	0.0570654	-0.20329	-0.07311	0.151471
sp|Q01405|SC23A_MOUSE	903	86106	Protein transport protein Sec23A OS=Mus musculus GN=Sec23a PE=1 SV=2	0.847101	0.988417	0.817078	0.953385	0.807614	0.964557	-0.239393	-0.0168079	-0.291454	-0.0688689	-0.308262	-0.0520609	-0.18016	-0.111293
sp|P09622|DLDH_HUMAN	534	54143	Dihydrolipoyl dehydrogenase	0.940599	0.713399	1.27532	0.967267	0.90981	1.35586	-0.0883489	-0.487218	0.350856	-0.0480137	-0.136363	0.439205	0.151421	0.199435
sp|Q969F9|HPS3_HUMAN	37	113662	Hermansky-Pudlak syndrome 3 protein OS=Homo sapiens GN=HPS3 PE=1 SV=1	2.07642	1.36428	1.6019	1.05251	2.18545	0.771474	1.0541	0.448142	0.679787	0.0738308	1.12793	-0.374311	0.376809	0.302978
sp|P52597|HNRPF_HUMAN	1707	45643	Heterogeneous nuclear ribonucleoprotein F OS=Homo sapiens GN=HNRNPF PE=1 SV=3	1.52633	0.890317	1.44872	0.845047	1.28982	0.949153	0.610068	-0.16761	0.534781	-0.242896	0.367171	-0.0752868	0.145942	0.388839
sp|Q9NUU7|DD19A_HUMAN	543	53941	ATP-dependent RNA helicase DDX19A OS=Homo sapiens GN=DDX19A PE=1 SV=1	0.965013	0.834622	1.04575	0.904448	0.872805	1.08366	-0.0513793	-0.260805	0.0645355	-0.14489	-0.196269	0.115915	-0.04018	0.104713
sp|Q13526|PIN1_HUMAN	253	18232	Peptidyl-prolyl cis-trans isomerase NIMA-interacting 1 OS=Homo sapiens GN=PIN1 PE=1 SV=1	0.897448	1.0271	1.04966	1.2013	1.0781	1.1696	-0.156101	0.0385728	0.0699198	0.264593	0.108493	0.22602	0.167257	-0.0973367
sp|P43034|LIS1_HUMAN	157	46608	Platelet-activating factor acetylhydrolase IB subunit alpha OS=Homo sapiens GN=PAFAH1B1 PE=1 SV=2	1.01203	1.04291	0.925512	0.953753	0.965225	0.914511	0.0172508	0.0606145	-0.111677	-0.068313	-0.0510622	-0.128927	-0.08999	-0.0216819
sp|O95059|RPP14_HUMAN	109	13684	Ribonuclease P protein subunit p14 OS=Homo sapiens GN=RPP14 PE=1 SV=3	0.426372	0.717921	0.713819	1.20192	0.512466	1.67417	-1.22982	-0.478102	-0.486369	0.265343	-0.964472	0.743446	-0.11051	-0.375856
sp|P10412|H14_HUMAN	1205	21852	Histone H1.4 OS=Homo sapiens GN=HIST1H1E PE=1 SV=2	1.33595	1.10094	1.39712	1.15135	1.53815	1.04578	0.41787	0.13874	0.482456	0.203326	0.621196	0.0645862	0.342891	0.139565
sp|Q12797|ASPH_HUMAN	287	85809	Aspartyl/asparaginyl beta-hydroxylase OS=Homo sapiens GN=ASPH PE=1 SV=3	0.597813	2.38893	0.36419	1.45535	0.870024	0.609204	-0.742234	1.25636	-1.45724	0.541361	-0.200873	-0.715003	-0.45794	-0.999299
sp|P07602|SAP_HUMAN	73	58074	Proactivator polypeptide OS=Homo sapiens GN=PSAP PE=1 SV=2	1.30103	1.31476	1.11941	1.13122	1.47175	0.860404	0.379651	0.394795	0.162737	0.177881	0.557531	-0.216914	0.170309	-0.00757208
sp|Q9BPU6|DPYL5_HUMAN	61	61382	Dihydropyrimidinase-related protein 5 OS=Homo sapiens GN=DPYSL5 PE=1 SV=1	2.20415	1.10535	1.6705	0.837735	1.84649	0.757889	1.14022	0.144508	0.740281	-0.255434	0.884789	-0.399942	0.242423	0.497857
sp|P12955|PEPD_HUMAN	94	54513	Xaa-Pro dipeptidase OS=Homo sapiens GN=PEPD PE=1 SV=3	N/A	N/A	N/A	N/A	N/A	N/A	N/A	N/A	N/A	N/A	N/A	N/A	N/A	N/A
sp|Q8CFI0|NED4L_MOUSE	46	115347	E3 ubiquitin-protein ligase NEDD4-like OS=Mus musculus GN=Nedd4l PE=1 SV=2	N/A	N/A	N/A	N/A	N/A	N/A	N/A	N/A	N/A	N/A	N/A	N/A	N/A	N/A
sp|P22626|ROA2_HUMAN	3292	37407	Heterogeneous nuclear ribonucleoproteins A2/B1 OS=Homo sapiens GN=HNRNPA2B1 PE=1 SV=2	1.09646	0.842559	1.46743	1.12763	1.2364	1.33834	0.132855	-0.24715	0.553295	0.173291	0.306145	0.420441	0.363293	0.190002
sp|Q08J23|NSUN2_HUMAN	872	86416	tRNA (cytosine(34)-C(5))-methyltransferase OS=Homo sapiens GN=NSUN2 PE=1 SV=2	1.02091	0.755573	1.01067	0.747996	0.763635	0.989972	0.0298536	-0.404357	0.0153127	-0.418898	-0.389045	-0.0145409	-0.20179	0.217105
sp|Q99627|CSN8_HUMAN	118	23211	COP9 signalosome complex subunit 8 OS=Homo sapiens GN=COPS8 PE=1 SV=1	1.06016	0.794882	1.16773	0.875539	0.928209	1.10147	0.0842789	-0.331188	0.22371	-0.191757	-0.107478	0.139431	0.015977	0.207733
sp|Q4G0F5|VP26B_HUMAN	47	39130	Vacuolar protein sorting-associated protein 26B OS=Homo sapiens GN=VPS26B PE=1 SV=2	0.623251	0.135594	1.44687	0.31478	0.196187	2.32149	-0.682115	-2.88263	0.532934	-1.66758	-2.3497	1.21505	-0.56733	1.10026
sp|P54819|KAD2_HUMAN	457	26461	Adenylate kinase 2	0.804693	0.609087	1.54329	1.16814	0.939994	1.91785	-0.313489	-0.71528	0.626004	0.224213	-0.089276	0.939493	0.425109	0.200896
sp|Q9NWY4|CD027_HUMAN	137	39411	UPF0609 protein C4orf27 OS=Homo sapiens GN=C4orf27 PE=1 SV=2	1.02754	0.692491	0.998814	0.67313	0.69167	0.972041	0.0391982	-0.530132	-0.00171228	-0.571042	-0.531844	-0.0409105	-0.28638	0.284665
sp|Q9P2J5|SYLC_HUMAN	1447	134379	Leucine--tRNA ligase	0.944177	0.963144	0.940432	0.959324	0.905772	0.996034	-0.0828711	-0.054176	-0.0886044	-0.0599093	-0.14278	-0.00573333	-0.07426	-0.0143476
sp|Q8TB36|GDAP1_HUMAN	46	41320	Ganglioside-induced differentiation-associated protein 1 OS=Homo sapiens GN=GDAP1 PE=1 SV=3	3.38807	0.325739	5.85584	0.562998	1.90748	1.72837	1.76047	-1.61821	2.54988	-0.828798	0.931667	0.789412	0.860539	1.68934
sp|Q92688|AN32B_HUMAN	432	28770	Acidic leucine-rich nuclear phosphoprotein 32 family member B OS=Homo sapiens GN=ANP32B PE=1 SV=1	1.26725	0.934802	1.13322	0.83593	1.05933	0.894232	0.341699	-0.0972666	0.180421	-0.258545	0.0831544	-0.161278	-0.03906	0.219483
sp|Q9QYJ3|DNJB1_MOUSE	45	38143	DnaJ homolog subfamily B member 1 OS=Mus musculus GN=Dnajb1 PE=2 SV=3	1.04248	1.08027	0.816138	0.845729	0.881653	0.782884	0.0600142	0.111397	-0.293115	-0.241732	-0.181718	-0.353129	-0.26742	-0.0256914
sp|Q10570|CPSF1_HUMAN	136	160782	Cleavage and polyadenylation specificity factor subunit 1 OS=Homo sapiens GN=CPSF1 PE=1 SV=2	1.27542	0.917405	1.02614	0.738102	0.941387	0.804554	0.350969	-0.12437	0.0372304	-0.438109	-0.0871394	-0.313739	-0.20044	0.23767
sp|P36543|VATE1_HUMAN	172	26129	V-type proton ATPase subunit E 1 OS=Homo sapiens GN=ATP6V1E1 PE=1 SV=1	0.870829	0.92941	1.033	1.10249	0.960082	1.18623	-0.199538	-0.105613	0.046843	0.140768	-0.0587703	0.246381	0.093806	-0.0469626
sp|Q52LJ0|FA98B_HUMAN	212	37167	Protein FAM98B OS=Homo sapiens GN=FAM98B PE=1 SV=1	1.4265	0.920751	1.37581	0.888033	1.26678	0.964466	0.512483	-0.119118	0.460286	-0.171315	0.341168	-0.0521975	0.144485	0.315801
sp|Q5SYL1|SG494_MOUSE	42	31661	Uncharacterized serine/threonine-protein kinase SgK494 OS=Mus musculus GN=Sgk494 PE=2 SV=1	1.47779	0.828589	1.93462	1.08473	1.60301	1.30913	0.563441	-0.271271	0.95205	0.117338	0.680779	0.388609	0.534694	0.417356
sp|Q80X50|UBP2L_MOUSE	73	116728	Ubiquitin-associated protein 2-like OS=Mus musculus GN=Ubap2l PE=1 SV=1	1.13915	0.911383	1.64152	1.3133	1.49605	1.441	0.187962	-0.133871	0.71503	0.393198	0.581159	0.527068	0.554114	0.160916
sp|P13693|TCTP_HUMAN	231	19583	Translationally-controlled tumor protein OS=Homo sapiens GN=TPT1 PE=1 SV=1	1.52319	0.95041	1.0633	0.663459	1.01058	0.698076	0.607098	-0.0733777	0.0885543	-0.591921	0.0151767	-0.518543	-0.25168	0.340238
sp|Q9QWR8|NAGAB_MOUSE	315	47204	Alpha-N-acetylgalactosaminidase OS=Mus musculus GN=Naga PE=2 SV=2	N/A	N/A	N/A	N/A	N/A	N/A	N/A	N/A	N/A	N/A	N/A	N/A	N/A	N/A
sp|Q7LBC6|KDM3B_HUMAN	57	191461	Lysine-specific demethylase 3B OS=Homo sapiens GN=KDM3B PE=1 SV=2	0.711322	0.918075	0.704404	0.909146	0.646695	0.990274	-0.491426	-0.123316	-0.505526	-0.137416	-0.628842	-0.0140998	-0.32147	-0.184055
sp|Q8BVG8|NAT14_MOUSE	35	21764	N-acetyltransferase 14 OS=Mus musculus GN=Nat14 PE=2 SV=1	0.950115	0.379598	6.32496	2.527	2.40094	6.65705	-0.0738265	-1.39746	2.66106	1.33743	1.2636	2.73488	1.99924	0.661815
sp|Q03252|LMNB2_HUMAN	175	67647	Lamin-B2 OS=Homo sapiens GN=LMNB2 PE=1 SV=3	0.717942	0.806049	1.01612	1.14082	0.819043	1.41532	-0.478061	-0.31106	0.0230713	0.190072	-0.287989	0.501132	0.106572	-0.0835003
sp|P12081|SYHC_HUMAN	348	57374	Histidine--tRNA ligase	0.89954	0.845082	1.58794	1.49181	1.34194	1.76528	-0.152741	-0.242837	0.667157	0.577061	0.42432	0.819898	0.622109	0.0450479
sp|Q9CXW4|RL11_MOUSE	416	20240	60S ribosomal protein L11 OS=Mus musculus GN=Rpl11 PE=1 SV=4	0.97205	1.03605	1.75031	1.86555	1.81341	1.80063	-0.0408979	0.0510945	0.807607	0.8996	0.858702	0.848505	0.853603	-0.0459962
sp|Q02788|CO6A2_MOUSE	296	110266	Collagen alpha-2(VI) chain OS=Mus musculus GN=Col6a2 PE=2 SV=3	0.88468	3.295	0.636129	2.36927	2.09605	0.71905	-0.176772	1.72028	-0.652609	1.24444	1.06767	-0.475837	0.295917	-0.948526
sp|Q9Y4A5|TRRAP_HUMAN	105	437318	Transformation/transcription domain-associated protein OS=Homo sapiens GN=TRRAP PE=1 SV=3	0.892317	0.745626	0.628678	0.525327	0.468759	0.704546	-0.164372	-0.423476	-0.669607	-0.928711	-1.09308	-0.505235	-0.79916	0.129552
sp|Q8TDN1|KCNG4_HUMAN	41	58941	Potassium voltage-gated channel subfamily G member 4 OS=Homo sapiens GN=KCNG4 PE=2 SV=1	0.92954	0.928523	0.812183	0.811295	0.754131	0.873747	-0.105411	-0.10699	-0.300123	-0.301702	-0.407113	-0.194712	-0.30091	0.000789399
sp|P41250|SYG_HUMAN	1274	83113	Glycine--tRNA ligase OS=Homo sapiens GN=GARS PE=1 SV=3	0.757153	0.809065	1.00425	1.0731	0.812501	1.32635	-0.401343	-0.305673	0.00611479	0.101785	-0.299558	0.407458	0.05395	-0.047835
sp|P14324|FPPS_HUMAN	279	48245	Farnesyl pyrophosphate synthase OS=Homo sapiens GN=FDPS PE=1 SV=4	0.757521	0.811484	1.58459	1.69747	1.28587	2.09181	-0.400643	-0.301366	0.664108	0.763386	0.362743	1.06475	0.713747	-0.0496387
sp|Q7L576|CYFP1_HUMAN	343	145089	Cytoplasmic FMR1-interacting protein 1 OS=Homo sapiens GN=CYFIP1 PE=1 SV=1	0.886735	0.983207	0.913187	1.01254	0.897852	1.02983	-0.173426	-0.0244326	-0.131017	0.017976	-0.15545	0.0424085	-0.05652	-0.0744966
sp|P70333|HNRH2_MOUSE	1075	49248	Heterogeneous nuclear ribonucleoprotein H2 OS=Mus musculus GN=Hnrnph2 PE=1 SV=1	1.04641	0.780233	1.10188	0.821593	0.85972	1.05301	0.065443	-0.358023	0.139962	-0.283504	-0.218061	0.0745187	-0.07177	0.211733
sp|Q8R2U6|NUDT4_MOUSE	43	20143	Diphosphoinositol polyphosphate phosphohydrolase 2 OS=Mus musculus GN=Nudt4 PE=1 SV=1	N/A	N/A	N/A	N/A	N/A	N/A	N/A	N/A	N/A	N/A	N/A	N/A	N/A	N/A
sp|O95801|TTC4_HUMAN	91	44650	Tetratricopeptide repeat protein 4 OS=Homo sapiens GN=TTC4 PE=1 SV=3	0.937688	0.472083	1.58321	0.797075	0.747407	1.68842	-0.0928204	-1.08289	0.662853	-0.327213	-0.420033	0.755673	0.16782	0.495033
sp|O75431|MTX2_HUMAN	162	29744	Metaxin-2 OS=Homo sapiens GN=MTX2 PE=1 SV=1	0.853612	1.04741	0.887743	1.08929	0.929827	1.03998	-0.228348	0.0668202	-0.171786	0.123383	-0.104966	0.0565625	-0.0242	-0.147584
sp|Q14011|CIRBP_HUMAN	145	18637	Cold-inducible RNA-binding protein OS=Homo sapiens GN=CIRBP PE=1 SV=1	0.557486	0.563759	1.59679	1.61475	0.900202	2.86426	-0.842991	-0.826851	0.675172	0.691313	-0.151679	1.51816	0.683242	-0.00807024
sp|Q9D883|U2AF1_MOUSE	430	27797	Splicing factor U2AF 35 kDa subunit OS=Mus musculus GN=U2af1 PE=1 SV=4	1.34758	0.70283	1.47686	0.770252	1.03798	1.09593	0.430374	-0.508753	0.56253	-0.376597	0.0537765	0.132156	0.092966	0.469563
sp|P46926|GNPI1_HUMAN	162	32648	Glucosamine-6-phosphate isomerase 1 OS=Homo sapiens GN=GNPDA1 PE=1 SV=1	0.827103	0.941416	1.37207	1.5617	1.29169	1.65889	-0.273861	-0.0870952	0.456354	0.643119	0.369259	0.730215	0.549737	-0.0933828
sp|P25325|THTM_HUMAN	138	33158	3-mercaptopyruvate sulfurtransferase OS=Homo sapiens GN=MPST PE=1 SV=3	0.896652	1.28708	0.91997	1.32055	1.18407	1.02601	-0.157379	0.364098	-0.120341	0.401136	0.243757	0.037038	0.140397	-0.260738
sp|Q9Y3F4|STRAP_HUMAN	506	38414	Serine-threonine kinase receptor-associated protein OS=Homo sapiens GN=STRAP PE=1 SV=1	1.30913	0.813922	1.13462	0.705423	0.92349	0.866695	0.388609	-0.297037	0.182206	-0.50344	-0.114832	-0.206403	-0.16062	0.342823
sp|Q9HBI1|PARVB_HUMAN	95	41688	Beta-parvin OS=Homo sapiens GN=PARVB PE=1 SV=1	0.720396	1.32807	0.684684	1.26224	0.909311	0.950427	-0.473138	0.409335	-0.54649	0.335983	-0.137155	-0.0733516	-0.10525	-0.441237
sp|O43615|TIM44_HUMAN	512	51323	Mitochondrial import inner membrane translocase subunit TIM44 OS=Homo sapiens GN=TIMM44 PE=1 SV=2	1.08452	0.85798	1.03291	0.817153	0.886215	0.952415	0.117051	-0.220985	0.0467139	-0.291322	-0.174271	-0.0703373	-0.1223	0.169018
sp|P43490|NAMPT_HUMAN	854	55487	Nicotinamide phosphoribosyltransferase OS=Homo sapiens GN=NAMPT PE=1 SV=1	0.92795	0.925644	1.18268	1.17975	1.09475	1.27451	-0.107882	-0.111471	0.242065	0.238476	0.130595	0.349947	0.240271	0.00179444
sp|Q8CFV9|RIFK_MOUSE	70	17426	Riboflavin kinase OS=Mus musculus GN=Rfk PE=2 SV=2	1.61553	0.395977	2.08158	0.510208	0.824258	1.28848	0.69201	-1.33651	1.05768	-0.970843	-0.278833	0.36567	0.043419	1.01426
sp|Q9Z0N1|IF2G_MOUSE	1038	51033	Eukaryotic translation initiation factor 2 subunit 3	1.09478	1.05818	0.928255	0.897224	0.982261	0.847894	0.130637	0.081584	-0.107406	-0.156459	-0.0258224	-0.238043	-0.13193	0.0245265
sp|Q7L592|MIDA_HUMAN	52	49206	Protein midA homolog	0.971814	3.00162	0.499669	1.54332	1.49982	0.514161	-0.0412483	1.58574	-1.00096	0.626036	0.584787	-0.959707	-0.18746	-0.813496
sp|Q5T653|RM02_HUMAN	163	33280	39S ribosomal protein L2	1.27994	1.77212	0.929663	1.28715	1.64747	0.726332	0.356078	0.825476	-0.105221	0.364177	0.720255	-0.461299	0.129478	-0.234699
sp|Q8NC51|PAIRB_HUMAN	522	44938	Plasminogen activator inhibitor 1 RNA-binding protein OS=Homo sapiens GN=SERBP1 PE=1 SV=2	0.905009	0.831467	1.50636	1.38395	1.25249	1.66447	-0.143996	-0.266269	0.591063	0.46879	0.324795	0.735059	0.529927	0.0611365
sp|Q969X6|CIR1A_HUMAN	176	76841	Cirhin OS=Homo sapiens GN=CIRH1A PE=1 SV=1	1.15596	0.815699	1.12117	0.791152	0.91454	0.969907	0.209091	-0.293891	0.165009	-0.337973	-0.128882	-0.0440822	-0.08648	0.251491
sp|P22087|FBRL_HUMAN	1403	33763	rRNA 2'-O-methyltransferase fibrillarin OS=Homo sapiens GN=FBL PE=1 SV=2	1.22996	0.932872	1.24423	0.943697	1.16071	1.0116	0.298614	-0.100249	0.315258	-0.0836048	0.215009	0.0166439	0.115826	0.199431
sp|P49222|EPB42_MOUSE	69	76707	Erythrocyte membrane protein band 4.2 OS=Mus musculus GN=Epb42 PE=2 SV=3	0.209229	0.235034	1.1231	1.26162	0.263968	5.36782	-2.25684	-2.08906	0.167492	0.335279	-1.92157	2.42434	0.251385	-0.0838935
sp|P26645|MARCS_MOUSE	54	29644	Myristoylated alanine-rich C-kinase substrate OS=Mus musculus GN=Marcks PE=1 SV=2	1.16581	1.99287	1.39977	2.39281	2.78957	1.20068	0.221336	0.994851	0.485193	1.25871	1.48004	0.263857	0.87195	-0.386757
sp|P99029|PRDX5_MOUSE	323	21884	Peroxiredoxin-5	0.451794	2.26505	0.626241	3.13964	1.41847	1.38612	-1.14626	1.17954	-0.675211	1.6506	0.504333	0.471053	0.487693	-1.1629
sp|P40227|TCPZ_HUMAN	3938	57988	T-complex protein 1 subunit zeta OS=Homo sapiens GN=CCT6A PE=1 SV=3	1.03278	1.1012	0.959389	1.02295	1.05648	0.92894	0.0465308	0.139074	-0.0598125	0.0327305	0.0792613	-0.106343	-0.01354	-0.0462715
sp|Q9C005|DPY30_HUMAN	252	11243	Protein dpy-30 homolog OS=Homo sapiens GN=DPY30 PE=1 SV=1	0.73846	1.06143	0.583969	0.839373	0.619843	0.790793	-0.437409	0.0860119	-0.776037	-0.252616	-0.690025	-0.338628	-0.51433	-0.26171
sp|Q99829|CPNE1_HUMAN	779	59022	Copine-1 OS=Homo sapiens GN=CPNE1 PE=1 SV=1	1.11698	1.09319	1.32497	1.29675	1.44844	1.1862	0.159604	0.128549	0.405956	0.374901	0.534505	0.246351	0.390428	0.0155275
sp|Q8R332|NUPL1_MOUSE	115	59409	Nucleoporin p58/p45 OS=Mus musculus GN=Nupl1 PE=1 SV=1	0.286382	3.03705	0.603211	6.39698	1.83198	2.10631	-1.80399	1.60267	-0.729266	2.67739	0.873405	1.07472	0.974063	-1.70333
sp|Q9ESB3|HRG_MOUSE	642	59126	Histidine-rich glycoprotein OS=Mus musculus GN=Hrg PE=1 SV=2	0.529908	1.16389	0.537913	1.18148	0.626073	1.01511	-0.916187	0.218957	-0.894554	0.24059	-0.675597	0.0216329	-0.32698	-0.567572
sp|Q8K0E8|FIBB_MOUSE	5952	54718	Fibrinogen beta chain OS=Mus musculus GN=Fgb PE=2 SV=1	0.662346	0.445051	1.01052	0.679002	0.449734	1.52567	-0.594342	-1.16796	0.0151018	-0.558513	-1.15286	0.609444	-0.27171	0.286807
sp|Q16186|ADRM1_HUMAN	160	42127	Proteasomal ubiquitin receptor ADRM1 OS=Homo sapiens GN=ADRM1 PE=1 SV=2	1.45953	0.921203	1.13385	0.715648	1.04451	0.776863	0.545502	-0.118409	0.181234	-0.482677	0.0628247	-0.364268	-0.15072	0.331956
sp|Q9H501|ESF1_HUMAN	48	98735	ESF1 homolog OS=Homo sapiens GN=ESF1 PE=1 SV=1	1.34357	1.0731	0.966658	0.772065	1.03732	0.71947	0.426072	0.101788	-0.0489219	-0.373206	0.0528666	-0.474994	-0.21106	0.162142
sp|Q86UP2|KTN1_HUMAN	220	156179	Kinectin OS=Homo sapiens GN=KTN1 PE=1 SV=1	0.762027	1.14325	1.20117	1.80209	1.37324	1.57628	-0.392086	0.193146	0.264441	0.849673	0.457587	0.656527	0.557057	-0.292616
sp|Q9Y3T9|NOC2L_HUMAN	162	84866	Nucleolar complex protein 2 homolog OS=Homo sapiens GN=NOC2L PE=1 SV=4	0.856145	0.84186	1.04163	1.02425	0.876906	1.21665	-0.224073	-0.248347	0.0588407	0.0345662	-0.189507	0.282914	0.046703	0.0121373
sp|Q13907|IDI1_HUMAN	321	26302	Isopentenyl-diphosphate Delta-isomerase 1 OS=Homo sapiens GN=IDI1 PE=1 SV=2	1.01215	0.917389	0.933226	0.845854	0.856131	0.922023	0.0174231	-0.124395	-0.0997018	-0.24152	-0.224097	-0.117125	-0.17061	0.070909
sp|P97364|SPS2_MOUSE	44	47804	Selenide	3.59742	1.06839	1.64084	0.487308	1.75305	0.456116	1.84696	0.0954334	0.714436	-1.0371	0.809869	-1.13253	-0.16133	0.875765
sp|Q925I1|ATAD3_MOUSE	1059	66701	ATPase family AAA domain-containing protein 3 OS=Mus musculus GN=Atad3 PE=1 SV=1	N/A	N/A	N/A	N/A	N/A	N/A	N/A	N/A	N/A	N/A	N/A	N/A	N/A	N/A
sp|O88844|IDHC_MOUSE	161	46644	Isocitrate dehydrogenase [NADP] cytoplasmic OS=Mus musculus GN=Idh1 PE=1 SV=2	0.273038	2.38725	0.79136	6.91909	1.88918	2.89835	-1.87283	1.25535	-0.337594	2.79058	0.917756	1.53523	1.22649	-1.56409
sp|Q9CQ89|CUTA_MOUSE	62	18853	Protein CutA OS=Mus musculus GN=Cuta PE=2 SV=3	1.17726	1.01565	1.55015	1.33736	1.57441	1.31675	0.235429	0.0224068	0.632405	0.419383	0.654812	0.396976	0.525894	0.106511
sp|Q13620|CUL4B_HUMAN	806	103916	Cullin-4B OS=Homo sapiens GN=CUL4B PE=1 SV=4	1.07346	0.905808	1.36998	1.15601	1.24094	1.27622	0.102275	-0.142723	0.454156	0.209158	0.311433	0.351881	0.331657	0.122499
sp|Q8BMA6|SRP68_MOUSE	276	70530	Signal recognition particle 68 kDa protein OS=Mus musculus GN=Srp68 PE=2 SV=2	1.16794	1.12488	0.936753	0.902218	1.05374	0.802056	0.223966	0.169772	-0.0942588	-0.148453	0.0755133	-0.318225	-0.12136	0.027097
sp|P30084|ECHM_HUMAN	640	31367	Enoyl-CoA hydratase	1.03153	1.30942	1.20364	1.5279	1.57607	1.16685	0.0447809	0.388925	0.267406	0.611549	0.65633	0.222625	0.439477	-0.172072
sp|Q6NVY1|HIBCH_HUMAN	88	43454	3-hydroxyisobutyryl-CoA hydrolase	1.1858	1.09203	1.14999	1.05904	1.25582	0.969796	0.245862	0.127009	0.201616	0.0827622	0.328625	-0.0442468	0.142189	0.0594267
sp|Q99LG2|TNPO2_MOUSE	673	100391	Transportin-2 OS=Mus musculus GN=Tnpo2 PE=2 SV=1	0.886287	1.11589	0.685541	0.863136	0.764986	0.773498	-0.174155	0.158189	-0.544685	-0.212341	-0.386495	-0.37053	-0.37851	-0.166172
sp|P56378|68MP_HUMAN	104	6658	6.8 kDa mitochondrial proteolipid OS=Homo sapiens GN=MP68 PE=1 SV=1	0.844192	0.796886	1.14872	1.08434	0.915395	1.36073	-0.244357	-0.327555	0.200022	0.116824	-0.127533	0.444379	0.158423	0.0415988
sp|P11276|FINC_MOUSE	3762	272319	Fibronectin OS=Mus musculus GN=Fn1 PE=1 SV=3	0.636733	0.88884	0.742933	1.03709	0.660348	1.16679	-0.651238	-0.170005	-0.428697	0.052537	-0.598701	0.222542	-0.18808	-0.240617
sp|Q12894|IFRD2_HUMAN	46	54779	Interferon-related developmental regulator 2 OS=Homo sapiens GN=IFRD2 PE=2 SV=3	1.018	1.31485	0.825146	1.06576	1.08494	0.810558	0.0257334	0.394895	-0.277278	0.0918833	0.117617	-0.303012	-0.0927	-0.184581
sp|Q14669|TRIPC_HUMAN	54	220296	Probable E3 ubiquitin-protein ligase TRIP12 OS=Homo sapiens GN=TRIP12 PE=1 SV=1	N/A	N/A	N/A	N/A	N/A	N/A	N/A	N/A	N/A	N/A	N/A	N/A	N/A	N/A
sp|O95347|SMC2_HUMAN	314	135572	Structural maintenance of chromosomes protein 2 OS=Homo sapiens GN=SMC2 PE=1 SV=2	0.880508	0.928821	0.741971	0.782681	0.689158	0.842662	-0.183591	-0.106528	-0.430566	-0.353503	-0.537094	-0.246975	-0.39203	-0.0385316
sp|Q9BV86|NTM1A_HUMAN	102	25371	Alpha N-terminal protein methyltransferase 1A OS=Homo sapiens GN=METTL11A PE=1 SV=3	0.77971	0.921877	0.585299	0.692018	0.539573	0.750662	-0.35899	-0.117354	-0.772755	-0.531119	-0.890109	-0.413765	-0.65194	-0.120818
sp|Q07960|RHG01_HUMAN	119	50404	Rho GTPase-activating protein 1 OS=Homo sapiens GN=ARHGAP1 PE=1 SV=1	0.925418	1.30005	0.753907	1.05911	0.980115	0.814667	-0.111824	0.378564	-0.407541	0.0828469	-0.0289766	-0.295717	-0.16235	-0.245194
sp|P47755|CAZA2_HUMAN	352	32929	F-actin-capping protein subunit alpha-2 OS=Homo sapiens GN=CAPZA2 PE=1 SV=3	0.583873	1.10935	1.14365	2.17292	1.26871	1.95873	-0.776273	0.14971	0.193649	1.11963	0.343359	0.969922	0.65664	-0.462991
sp|P06576|ATPB_HUMAN	12949	56525	ATP synthase subunit beta	1.18872	0.838897	1.14826	0.810341	0.963271	0.965961	0.249411	-0.253435	0.199448	-0.303398	-0.0539869	-0.0499634	-0.05198	0.251423
sp|Q14331|FRG1_HUMAN	78	29154	Protein FRG1 OS=Homo sapiens GN=FRG1 PE=1 SV=1	1.516	1.07452	1.29376	0.916998	1.39017	0.8534	0.600271	0.103696	0.371566	-0.12501	0.475262	-0.228705	0.123278	0.248288
sp|Q9HB07|MYG1_HUMAN	144	42422	UPF0160 protein MYG1	1.04419	0.734996	1.45727	1.02576	1.07109	1.3956	0.0623849	-0.444191	0.543271	0.0366945	0.0990794	0.480886	0.289983	0.253288
sp|Q9NZI8|IF2B1_HUMAN	1775	63441	Insulin-like growth factor 2 mRNA-binding protein 1 OS=Homo sapiens GN=IGF2BP1 PE=1 SV=2	0.699877	0.545908	0.719406	0.561141	0.39273	1.0279	-0.514827	-0.873269	-0.475122	-0.833564	-1.34839	0.0397049	-0.65434	0.179221
sp|P49354|FNTA_HUMAN	43	44381	Protein farnesyltransferase/geranylgeranyltransferase type-1 subunit alpha OS=Homo sapiens GN=FNTA PE=1 SV=1	N/A	N/A	N/A	N/A	N/A	N/A	N/A	N/A	N/A	N/A	N/A	N/A	N/A	N/A
sp|Q61247|A2AP_MOUSE	656	54937	Alpha-2-antiplasmin OS=Mus musculus GN=Serpinf2 PE=1 SV=1	0.719743	0.930682	0.709727	0.917731	0.660531	0.986085	-0.474447	-0.10364	-0.494663	-0.123856	-0.598303	-0.0202166	-0.30926	-0.185403
sp|Q8VCH6|DHC24_MOUSE	84	60073	Delta(24)-sterol reductase OS=Mus musculus GN=Dhcr24 PE=2 SV=1	0.844159	0.762716	1.10706	1.00025	0.844371	1.31143	-0.244413	-0.390781	0.146731	0.000362472	-0.244051	0.391144	0.073547	0.0731841
sp|P0C7N9|PSMG4_MOUSE	107	13965	Proteasome assembly chaperone 4 OS=Mus musculus GN=Psmg4 PE=1 SV=1	1.29672	1.21443	0.72919	0.682914	0.885547	0.562335	0.374865	0.280274	-0.455634	-0.550224	-0.17536	-0.830498	-0.50293	0.0472953
sp|P19525|E2AK2_HUMAN	72	62056	Interferon-induced	0.770023	0.969852	1.02899	1.29602	0.997968	1.33631	-0.377027	-0.0441635	0.0412294	0.374092	-0.00293408	0.418256	0.207661	-0.166432
sp|Q96IJ6|GMPPA_HUMAN	92	46262	Mannose-1-phosphate guanyltransferase alpha OS=Homo sapiens GN=GMPPA PE=1 SV=1	1.17773	0.660043	1.80189	1.00984	1.18933	1.52997	0.236015	-0.599369	0.849513	0.0141293	0.250144	0.613498	0.431821	0.417692
sp|Q9C0C9|UBE2O_HUMAN	287	141205	Ubiquitin-conjugating enzyme E2 O OS=Homo sapiens GN=UBE2O PE=1 SV=3	1.28848	0.880193	1.1771	0.804107	1.03608	0.913558	0.36567	-0.184108	0.235238	-0.31454	0.0511299	-0.130432	-0.03965	0.274889
sp|P46013|KI67_HUMAN	108	358474	Antigen KI-67 OS=Homo sapiens GN=MKI67 PE=1 SV=2	0.449481	1.22288	0.797358	2.16933	0.975075	1.77395	-1.15367	0.290286	-0.3267	1.11725	-0.0364143	0.826967	0.395276	-0.721976
sp|Q9H9S3|S61A2_HUMAN	470	52214	Protein transport protein Sec61 subunit alpha isoform 2 OS=Homo sapiens GN=SEC61A2 PE=2 SV=3	N/A	N/A	N/A	N/A	N/A	N/A	N/A	N/A	N/A	N/A	N/A	N/A	N/A	N/A
sp|Q9UBM7|DHCR7_HUMAN	137	54454	7-dehydrocholesterol reductase OS=Homo sapiens GN=DHCR7 PE=1 SV=1	0.902359	0.625362	1.17853	0.816759	0.73701	1.30606	-0.148227	-0.677236	0.236991	-0.292018	-0.440245	0.385218	-0.02751	0.264505
sp|O15372|EIF3H_HUMAN	184	39905	Eukaryotic translation initiation factor 3 subunit H OS=Homo sapiens GN=EIF3H PE=1 SV=1	0.731219	1.04754	0.846052	1.21205	0.886276	1.15704	-0.451624	0.0670094	-0.241182	0.277451	-0.174172	0.210442	0.018135	-0.259317
sp|P16383|GCFC2_HUMAN	60	89329	GC-rich sequence DNA-binding factor 2 OS=Homo sapiens GN=GCFC2 PE=1 SV=2	0.827979	0.820095	0.957986	0.948864	0.785639	1.15702	-0.272334	-0.286138	-0.0619236	-0.0757268	-0.348061	0.210411	-0.06883	0.00690159
sp|P15311|EZRI_HUMAN	904	69370	Ezrin OS=Homo sapiens GN=EZR PE=1 SV=4	1.17552	0.809648	1.54053	1.06105	1.24729	1.31051	0.233298	-0.304633	0.623425	0.0854938	0.318792	0.390126	0.354459	0.268965
sp|Q9BY32|ITPA_HUMAN	217	21432	Inosine triphosphate pyrophosphatase OS=Homo sapiens GN=ITPA PE=1 SV=2	1.08868	0.857051	1.40877	1.10904	1.20739	1.29402	0.122577	-0.222547	0.494434	0.149311	0.271887	0.371858	0.321873	0.172562
sp|Q5JRA6|MIA3_HUMAN	127	213570	Melanoma inhibitory activity protein 3 OS=Homo sapiens GN=MIA3 PE=1 SV=1	0.786397	0.695918	1.28823	1.14002	0.896504	1.63815	-0.34667	-0.523011	0.365394	0.189053	-0.157618	0.712064	0.277223	0.0881705
sp|Q9Y5L0|TNPO3_HUMAN	445	104136	Transportin-3 OS=Homo sapiens GN=TNPO3 PE=1 SV=3	1.01677	0.986806	0.84474	0.819848	0.833594	0.83081	0.0239885	-0.0191622	-0.243421	-0.286572	-0.262584	-0.26741	-0.265	0.0215754
sp|P13804|ETFA_HUMAN	717	35058	Electron transfer flavoprotein subunit alpha	0.897886	1.21715	0.83639	1.13379	1.01801	0.93151	-0.155396	0.283509	-0.257753	0.181152	0.0257561	-0.102357	-0.0383	-0.219453
sp|Q8BG30|NELFA_MOUSE	220	57549	Negative elongation factor A OS=Mus musculus GN=Whsc2 PE=1 SV=1	N/A	N/A	N/A	N/A	N/A	N/A	N/A	N/A	N/A	N/A	N/A	N/A	N/A	N/A
sp|P21266|GSTM3_HUMAN	1796	26542	Glutathione S-transferase Mu 3 OS=Homo sapiens GN=GSTM3 PE=1 SV=3	0.783317	1.03906	0.677972	0.899318	0.704451	0.865514	-0.352332	0.0552738	-0.560703	-0.153097	-0.505429	-0.208371	-0.3569	-0.203803
sp|P02545|LMNA_HUMAN	356	74095	Prelamin-A/C OS=Homo sapiens GN=LMNA PE=1 SV=1	0.843668	0.816889	0.763794	0.73955	0.623934	0.905325	-0.245253	-0.291788	-0.388745	-0.43528	-0.680534	-0.143492	-0.41201	0.0232674
sp|Q9Y262|EIF3L_HUMAN	633	66684	Eukaryotic translation initiation factor 3 subunit L OS=Homo sapiens GN=EIF3L PE=1 SV=1	1.06811	1.0298	1.03839	1.00114	1.06934	0.97217	0.0950675	0.0423694	0.054348	0.00164993	0.0967174	-0.0407194	0.027999	0.026349
sp|P14866|HNRPL_HUMAN	2375	64092	Heterogeneous nuclear ribonucleoprotein L OS=Homo sapiens GN=HNRNPL PE=1 SV=2	1.05179	0.918878	1.09828	0.959493	1.00919	1.0442	0.0728521	-0.122054	0.13525	-0.0596564	0.0131957	0.0623979	0.037797	0.0974532
sp|Q9D1G2|PMVK_MOUSE	51	21902	Phosphomevalonate kinase OS=Mus musculus GN=Pmvk PE=2 SV=3	0.795934	0.902518	0.650796	0.737943	0.587355	0.81765	-0.329279	-0.147973	-0.619724	-0.438418	-0.767696	-0.290445	-0.52907	-0.0906529
sp|P61026|RAB10_HUMAN	911	22527	Ras-related protein Rab-10 OS=Homo sapiens GN=RAB10 PE=1 SV=1	1.08586	1.08873	1.09861	1.10152	1.1961	1.01174	0.118842	0.122649	0.135684	0.139491	0.258333	0.0168419	0.137588	-0.00190369
sp|P07237|PDIA1_HUMAN	2607	57081	Protein disulfide-isomerase OS=Homo sapiens GN=P4HB PE=1 SV=3	0.895317	0.972605	1.17166	1.2728	1.13956	1.30865	-0.15953	-0.0400748	0.228549	0.348004	0.188474	0.388078	0.288276	-0.0597275
sp|P13639|EF2_HUMAN	7548	95277	Elongation factor 2 OS=Homo sapiens GN=EEF2 PE=1 SV=4	1.55959	1.03081	1.20538	0.796699	1.24252	0.772885	0.641166	0.04378	0.269492	-0.327894	0.313272	-0.371674	-0.0292	0.298693
sp|P35268|RL22_HUMAN	483	14778	60S ribosomal protein L22 OS=Homo sapiens GN=RPL22 PE=1 SV=2	1.2143	1.01334	0.943189	0.787097	0.955774	0.776733	0.280129	0.0191217	-0.0843805	-0.345387	-0.0652588	-0.364509	-0.21488	0.130503
sp|Q8NEJ9|NGDN_HUMAN	65	35872	Neuroguidin OS=Homo sapiens GN=NGDN PE=1 SV=1	1.33163	1.23366	0.911962	0.844869	1.12505	0.684848	0.413191	0.302944	-0.132955	-0.243201	0.16999	-0.546145	-0.18808	0.055123
sp|Q9BRJ2|RM45_HUMAN	99	35328	39S ribosomal protein L45	1.21898	1.22271	0.700788	0.702929	0.85686	0.574895	0.28568	0.290082	-0.512951	-0.508549	-0.222869	-0.79863	-0.51075	-0.00220103
sp|Q9BS26|ERP44_HUMAN	102	46941	Endoplasmic reticulum resident protein 44 OS=Homo sapiens GN=ERP44 PE=1 SV=1	1.05044	0.93991	1.17805	1.0541	1.10726	1.12149	0.070989	-0.0894059	0.236402	0.0760067	0.146996	0.165413	0.156204	0.0801975
sp|Q8BSK8|KS6B1_MOUSE	199	59108	Ribosomal protein S6 kinase beta-1 OS=Mus musculus GN=Rps6kb1 PE=1 SV=2	1.00621	1.11496	0.963269	1.06739	1.07401	0.957327	0.00892716	0.156996	-0.0539887	0.0940806	0.103008	-0.0629159	0.020046	-0.0740347
sp|Q16795|NDUA9_HUMAN	275	42483	NADH dehydrogenase [ubiquinone] 1 alpha subcomplex subunit 9	0.826555	0.661957	1.11857	0.89582	0.740445	1.35329	-0.274817	-0.595191	0.161655	-0.15872	-0.433536	0.436471	0.001468	0.160187
sp|P49915|GUAA_HUMAN	1441	76667	GMP synthase [glutamine-hydrolyzing] OS=Homo sapiens GN=GMPS PE=1 SV=1	1.32069	0.964875	1.20393	0.879573	1.16165	0.911593	0.401295	-0.0515864	0.267756	-0.185125	0.21617	-0.133539	0.041316	0.22644
sp|Q06770|CBG_MOUSE	137	44740	Corticosteroid-binding globulin OS=Mus musculus GN=Serpina6 PE=1 SV=1	0.676458	3.47222	0.331783	1.70302	1.15202	0.490471	-0.563928	1.79586	-1.59169	0.768098	0.20417	-1.02776	-0.41179	-1.17989
sp|P04183|KITH_HUMAN	185	25452	Thymidine kinase	1.62711	0.919021	1.58143	0.893224	1.45337	0.971929	0.702309	-0.12183	0.661233	-0.162907	0.539403	-0.0410765	0.249163	0.41207
sp|P01892|1A02_HUMAN	116	40896	HLA class I histocompatibility antigen	1.28416	1.51058	0.865461	1.01806	1.30735	0.673951	0.360826	0.595103	-0.208459	0.025818	0.386644	-0.569285	-0.09132	-0.117139
sp|Q06830|PRDX1_HUMAN	1888	22096	Peroxiredoxin-1 OS=Homo sapiens GN=PRDX1 PE=1 SV=1	0.969317	1.02223	1.01907	1.0747	1.04172	1.05132	-0.0449597	0.0317227	0.0272457	0.103928	0.0589684	0.0722054	0.065587	-0.0383412
sp|Q9R0P5|DEST_MOUSE	286	18509	Destrin OS=Mus musculus GN=Dstn PE=1 SV=3	0.646671	2.89267	0.492366	2.20244	1.42425	0.761385	-0.628897	1.5324	-1.0222	1.1391	0.510204	-0.393301	0.058451	-1.08065
sp|Q9CZM2|RL15_MOUSE	300	24131	60S ribosomal protein L15 OS=Mus musculus GN=Rpl15 PE=2 SV=4	1.24127	0.997505	0.91523	0.735492	0.912947	0.737331	0.311822	-0.00360362	-0.127794	-0.443219	-0.131397	-0.439615	-0.28551	0.157713
sp|Q02952|AKA12_HUMAN	103	191367	A-kinase anchor protein 12 OS=Homo sapiens GN=AKAP12 PE=1 SV=4	1.74078	0.572949	2.81618	0.926902	1.61353	1.61777	0.799732	-0.803521	1.49374	-0.109512	0.69022	0.694009	0.692115	0.801627
sp|P14209|CD99_HUMAN	38	18836	CD99 antigen OS=Homo sapiens GN=CD99 PE=1 SV=1	3.93656	0.805697	2.53514	0.518869	2.04256	0.644	1.97693	-0.311691	1.34207	-0.946558	1.03038	-0.634866	0.197755	1.14431
sp|Q91WV0|NC2B_MOUSE	68	19419	Protein Dr1 OS=Mus musculus GN=Dr1 PE=2 SV=1	N/A	N/A	N/A	N/A	N/A	N/A	N/A	N/A	N/A	N/A	N/A	N/A	N/A	N/A
sp|P12268|IMDH2_HUMAN	1865	55770	Inosine-5'-monophosphate dehydrogenase 2 OS=Homo sapiens GN=IMPDH2 PE=1 SV=2	1.07756	0.850534	1.08879	0.859395	0.92605	1.01042	0.107769	-0.23356	0.122722	-0.218607	-0.110837	0.0149528	-0.04794	0.170664
sp|Q15907|RB11B_HUMAN	338	24473	Ras-related protein Rab-11B OS=Homo sapiens GN=RAB11B PE=1 SV=4	0.999713	1.14053	0.859481	0.980546	0.980264	0.859727	-0.000413983	0.189706	-0.218463	-0.0283433	-0.0287573	-0.218049	-0.1234	-0.0950599
sp|Q9NVV4|PAPD1_HUMAN	50	66130	Poly(A) RNA polymerase	1.78267	0.710524	1.87612	0.74777	1.33303	1.05242	0.83404	-0.493046	0.907751	-0.419334	0.414706	0.073712	0.244209	0.663543
sp|O95202|LETM1_HUMAN	586	83302	LETM1 and EF-hand domain-containing protein 1	0.999435	1.06468	0.9307	0.991459	0.9909	0.931225	-0.000814784	0.0904233	-0.103613	-0.0123745	-0.0131893	-0.102798	-0.05799	-0.045619
sp|O88342|WDR1_MOUSE	1176	66365	WD repeat-containing protein 1 OS=Mus musculus GN=Wdr1 PE=1 SV=3	0.455828	2.75894	0.493919	2.98949	1.36269	1.08356	-1.13344	1.46411	-1.01765	1.5799	0.446459	0.115785	0.281122	-1.29877
sp|Q61584|FXR1_MOUSE	975	76175	Fragile X mental retardation syndrome-related protein 1 OS=Mus musculus GN=Fxr1 PE=1 SV=2	1.20762	0.873781	1.25493	0.908009	1.09653	1.03917	0.272171	-0.194657	0.327607	-0.139222	0.13295	0.0554355	0.094193	0.233414
sp|O35492|CLK3_MOUSE	82	73751	Dual specificity protein kinase CLK3 OS=Mus musculus GN=Clk3 PE=1 SV=2	0.786855	0.755681	0.354213	0.34018	0.267672	0.450164	-0.345831	-0.404151	-1.49731	-1.55563	-1.90146	-1.15148	-1.52647	0.02916
sp|P19221|THRB_MOUSE	210	70224	Prothrombin OS=Mus musculus GN=F2 PE=1 SV=1	0.884743	0.808536	0.909081	0.830779	0.735025	1.02751	-0.17667	-0.306616	-0.137519	-0.267464	-0.444134	0.0391516	-0.20249	0.0649726
sp|O60678|ANM3_HUMAN	79	59838	Protein arginine N-methyltransferase 3 OS=Homo sapiens GN=PRMT3 PE=1 SV=3	1.99207	0.565884	1.63126	0.463391	0.923106	0.81888	0.994266	-0.821422	0.705991	-1.1097	-0.115431	-0.288275	-0.20185	0.907844
sp|P26041|MOES_MOUSE	1194	67725	Moesin OS=Mus musculus GN=Msn PE=1 SV=3	0.590515	2.32559	1.03612	4.08048	2.40959	1.7546	-0.759954	1.2176	0.0511858	2.02874	1.26879	0.81114	1.03996	-0.988777
sp|P50552|VASP_HUMAN	403	39805	Vasodilator-stimulated phosphoprotein OS=Homo sapiens GN=VASP PE=1 SV=3	0.941363	1.19192	0.923151	1.16886	1.10032	0.980654	-0.0871773	0.253291	-0.115361	0.225107	0.13793	-0.0281835	0.054873	-0.170234
sp|P48960|CD97_HUMAN	152	91809	CD97 antigen OS=Homo sapiens GN=CD97 PE=1 SV=4	1.18202	0.212862	1.52214	0.274111	0.324005	1.28774	0.241256	-2.23201	0.6061	-1.86717	-1.62591	0.364844	-0.63053	1.23663
sp|P35250|RFC2_HUMAN	128	39132	Replication factor C subunit 2 OS=Homo sapiens GN=RFC2 PE=1 SV=3	1.22852	0.676004	1.17062	0.644145	0.791344	0.952872	0.296919	-0.564896	0.227273	-0.634542	-0.337623	-0.069646	-0.20363	0.430907
sp|Q9CR86|CHSP1_MOUSE	277	16052	Calcium-regulated heat stable protein 1 OS=Mus musculus GN=Carhsp1 PE=1 SV=1	0.686044	0.965718	0.813596	1.14527	0.785704	1.18592	-0.543628	-0.0503261	-0.297615	0.195686	-0.347941	0.246013	-0.05096	-0.246651
sp|Q8R2U0|SEH1_MOUSE	249	39749	Nucleoporin SEH1 OS=Mus musculus GN=Seh1l PE=2 SV=1	1.33358	0.990338	0.971716	0.721614	0.962328	0.728654	0.415301	-0.0140066	-0.0413928	-0.470701	-0.0553994	-0.456694	-0.25605	0.214654
sp|O95394|AGM1_HUMAN	45	59814	Phosphoacetylglucosamine mutase OS=Homo sapiens GN=PGM3 PE=1 SV=1	1.79465	0.572362	1.69747	0.541368	0.971567	0.945848	0.843704	-0.804999	0.763385	-0.885319	-0.0416148	-0.0803198	-0.06097	0.824352
sp|Q9Y2G8|DJC16_HUMAN	48	90534	DnaJ homolog subfamily C member 16 OS=Homo sapiens GN=DNAJC16 PE=2 SV=3	N/A	N/A	N/A	N/A	N/A	N/A	N/A	N/A	N/A	N/A	N/A	N/A	N/A	N/A
sp|P63279|UBC9_HUMAN	95	17995	SUMO-conjugating enzyme UBC9 OS=Homo sapiens GN=UBE2I PE=1 SV=1	0.997429	1.0683	0.984986	1.05497	1.05226	0.987524	-0.00371333	0.0953116	-0.0218249	0.0772	0.0734867	-0.0181116	0.027688	-0.0495125
sp|Q9Y5K8|VATD_HUMAN	78	28245	V-type proton ATPase subunit D OS=Homo sapiens GN=ATP6V1D PE=1 SV=1	1.87599	0.925071	0.675801	0.333244	0.625164	0.360237	0.907653	-0.112364	-0.56533	-1.58535	-0.677694	-1.47298	-1.07534	0.510009
sp|Q13765|NACA_HUMAN	483	23370	Nascent polypeptide-associated complex subunit alpha OS=Homo sapiens GN=NACA PE=1 SV=1	1.28127	0.809122	1.31835	0.83254	1.06671	1.02894	0.357578	-0.30557	0.398739	-0.264408	0.0931693	0.0411617	0.067166	0.331574
sp|O43598|RCL_HUMAN	350	19097	Deoxyribonucleoside 5'-monophosphate N-glycosidase OS=Homo sapiens GN=RCL PE=1 SV=1	1.10598	1.07217	1.14467	1.10968	1.22728	1.03499	0.145321	0.100528	0.194932	0.150139	0.29546	0.0496105	0.172535	0.0223965
sp|O60884|DNJA2_HUMAN	789	45717	DnaJ homolog subfamily A member 2 OS=Homo sapiens GN=DNAJA2 PE=1 SV=1	1.01529	0.794042	1.00301	0.784443	0.796435	0.987912	0.0218876	-0.332714	0.00434194	-0.350259	-0.328372	-0.0175456	-0.17296	0.177301
sp|Q9DB27|MCTS1_MOUSE	264	20542	Malignant T-cell-amplified sequence 1 OS=Mus musculus GN=Mcts1 PE=2 SV=1	1.17396	0.887965	1.10496	0.835776	0.981167	0.941226	0.231382	-0.171425	0.143995	-0.258812	-0.02743	-0.0873873	-0.05741	0.201403
sp|Q8R3P6|CO044_MOUSE	74	57200	UPF0464 protein C15orf44 homolog OS=Mus musculus PE=2 SV=1	0.747611	1.31597	0.627632	1.10478	0.825946	0.839517	-0.419641	0.396128	-0.672009	0.14376	-0.275881	-0.252368	-0.26412	-0.407885
sp|Q86V81|THOC4_HUMAN	317	26872	THO complex subunit 4 OS=Homo sapiens GN=ALYREF PE=1 SV=3	0.983714	0.86006	1.55593	1.36035	1.33819	1.58169	-0.0236888	-0.21749	0.637777	0.443976	0.420287	0.661466	0.540877	0.0969008
sp|O15498|YKT6_HUMAN	72	22403	Synaptobrevin homolog YKT6 OS=Homo sapiens GN=YKT6 PE=1 SV=1	0.801557	0.628296	1.37097	1.07463	0.861375	1.71038	-0.319124	-0.670483	0.455196	0.103836	-0.215287	0.774319	0.279516	0.17568
sp|Q92922|SMRC1_HUMAN	407	122790	SWI/SNF complex subunit SMARCC1 OS=Homo sapiens GN=SMARCC1 PE=1 SV=3	0.888703	0.735486	1.04355	0.863636	0.767516	1.17424	-0.170227	-0.443231	0.0614991	-0.211504	-0.381732	0.231726	-0.075	0.136502
sp|P22102|PUR2_HUMAN	1626	107699	Trifunctional purine biosynthetic protein adenosine-3 OS=Homo sapiens GN=GART PE=1 SV=1	1.12841	1.04652	1.06833	0.990796	1.11803	0.946753	0.174293	0.0656009	0.0953527	-0.0133395	0.160954	-0.0789403	0.041007	0.0543461
sp|O15269|SPTC1_HUMAN	43	52710	Serine palmitoyltransferase 1 OS=Homo sapiens GN=SPTLC1 PE=1 SV=1	0.850192	0.657892	1.03124	0.797992	0.678447	1.21295	-0.234139	-0.604077	0.0443845	-0.325554	-0.559692	0.278523	-0.14058	0.184969
sp|P24270|CATA_MOUSE	376	59758	Catalase OS=Mus musculus GN=Cat PE=1 SV=4	0.428218	0.724011	0.763897	1.29156	0.553069	1.7839	-1.22358	-0.465917	-0.38855	0.369116	-0.854468	0.835033	-0.00972	-0.378833
sp|P17182|ENOA_MOUSE	3543	47111	Alpha-enolase OS=Mus musculus GN=Eno1 PE=1 SV=3	0.697232	0.902087	1.84249	2.38383	1.66208	2.64257	-0.520289	-0.148662	0.881654	1.25328	0.732992	1.40194	1.06747	-0.185814
sp|P06909|CFAH_MOUSE	90	138992	Complement factor H OS=Mus musculus GN=Cfh PE=1 SV=1	0.697949	0.983715	0.566429	0.798346	0.557205	0.811562	-0.518806	-0.0236873	-0.820034	-0.324915	-0.843721	-0.301227	-0.57247	-0.247559
sp|Q91WP6|SPA3N_MOUSE	1047	46688	Serine protease inhibitor A3N OS=Mus musculus GN=Serpina3n PE=1 SV=1	0.354991	0.95422	0.344288	0.92545	0.328526	0.969849	-1.49415	-0.0676054	-1.53831	-0.111774	-1.60592	-0.0441681	-0.82504	-0.71327
sp|P62984|RL40_MOUSE	1122	14719	Ubiquitin-60S ribosomal protein L40 OS=Mus musculus GN=Uba52 PE=1 SV=2	0.728013	0.982534	2.84617	3.84123	2.79646	3.90951	-0.457964	-0.0254204	1.50902	1.94157	1.4836	1.96699	1.7253	-0.216272
sp|Q9WV80|SNX1_MOUSE	110	58916	Sorting nexin-1 OS=Mus musculus GN=Snx1 PE=1 SV=1	0.900165	1.32171	0.642683	0.943648	0.849439	0.713961	-0.151738	0.402404	-0.637821	-0.0836789	-0.235417	-0.486083	-0.36075	-0.277071
sp|P20700|LMNB1_HUMAN	419	66368	Lamin-B1 OS=Homo sapiens GN=LMNB1 PE=1 SV=2	1.09577	1.13823	1.01182	1.05103	1.15169	0.923387	0.131952	0.186796	0.0169591	0.0718035	0.203755	-0.114993	0.044381	-0.0274222
sp|P49721|PSB2_HUMAN	474	22822	Proteasome subunit beta type-2 OS=Homo sapiens GN=PSMB2 PE=1 SV=1	0.825896	0.955142	1.42004	1.64226	1.35634	1.71939	-0.275967	-0.0662133	0.50593	0.715684	0.439716	0.781897	0.610807	-0.104877
sp|P09103|PDIA1_MOUSE	1760	57023	Protein disulfide-isomerase OS=Mus musculus GN=P4hb PE=1 SV=2	0.509387	2.40158	0.589556	2.77955	1.41587	1.15738	-0.973166	1.26398	-0.762298	1.47485	0.501685	0.210868	0.356276	-1.11857
sp|O14647|CHD2_HUMAN	59	211214	Chromodomain-helicase-DNA-binding protein 2 OS=Homo sapiens GN=CHD2 PE=1 SV=2	N/A	N/A	N/A	N/A	N/A	N/A	N/A	N/A	N/A	N/A	N/A	N/A	N/A	N/A
sp|Q86T82|UBP37_HUMAN	43	110101	Ubiquitin carboxyl-terminal hydrolase 37 OS=Homo sapiens GN=USP37 PE=1 SV=2	N/A	N/A	N/A	N/A	N/A	N/A	N/A	N/A	N/A	N/A	N/A	N/A	N/A	N/A
sp|P04264|K2C1_HUMAN	404	65999	Keratin	1.10741	1.539	1.08225	1.50405	1.66559	0.977288	0.147184	0.621992	0.11404	0.588848	0.736032	-0.0331443	0.351444	-0.237404
sp|P12532|KCRU_HUMAN	268	47007	Creatine kinase U-type	0.801565	1.27301	0.886553	1.40799	1.12859	1.10603	-0.319109	0.348247	-0.173722	0.493634	0.174526	0.145387	0.159956	-0.333678
sp|P18084|ITB5_HUMAN	47	87996	Integrin beta-5 OS=Homo sapiens GN=ITGB5 PE=1 SV=1	0.397286	1.12111	0.530203	1.49619	0.594416	1.33456	-1.33175	0.164929	-0.915385	0.581296	-0.750456	0.416367	-0.16704	-0.74834
sp|P09528|FRIH_MOUSE	286	21053	Ferritin heavy chain OS=Mus musculus GN=Fth1 PE=1 SV=2	0.269807	1.47435	0.480569	2.62605	0.708528	1.78116	-1.89	0.56008	-1.05718	1.39289	-0.497104	0.832815	0.167855	-1.22504
sp|Q6NZC7|S23IP_MOUSE	79	110711	SEC23-interacting protein OS=Mus musculus GN=Sec23ip PE=1 SV=2	0.653082	0.800732	0.964505	1.18256	0.772309	1.47685	-0.614665	-0.320609	-0.0521401	0.241915	-0.372749	0.562525	0.094888	-0.147028
sp|Q923D2|BLVRB_MOUSE	558	22183	Flavin reductase (NADPH) OS=Mus musculus GN=Blvrb PE=2 SV=3	0.408436	0.74342	0.588674	1.07148	0.437632	1.44129	-1.29182	-0.42775	-0.764459	0.0996087	-1.19221	0.527359	-0.33243	-0.432034
sp|Q6PAC3|DCA13_MOUSE	49	51423	DDB1- and CUL4-associated factor 13 OS=Mus musculus GN=Dcaf13 PE=2 SV=2	0.781773	1.00201	1.03703	1.32917	1.03911	1.32651	-0.355179	0.00289956	0.0524506	0.410529	0.0553501	0.40763	0.23149	-0.179039
sp|Q03265|ATPA_MOUSE	6581	59716	ATP synthase subunit alpha	1.18509	1.55739	0.614789	0.807925	0.957463	0.51877	0.244996	0.639125	-0.701837	-0.307707	-0.0627111	-0.946833	-0.50477	-0.197065
sp|Q86X10|RLGPB_HUMAN	105	166692	Ral GTPase-activating protein subunit beta OS=Homo sapiens GN=RALGAPB PE=1 SV=1	1.57729	1.26688	0.821994	0.660228	1.04137	0.521144	0.657446	0.341284	-0.2828	-0.598963	0.0584833	-0.940247	-0.44088	0.158081
sp|P27144|KAD4_HUMAN	92	25252	Adenylate kinase isoenzyme 4	1.37974	1.11993	1.72225	1.39795	1.9288	1.24824	0.464396	0.163411	0.784295	0.48331	0.947706	0.319899	0.633802	0.150492
sp|P57740|NU107_HUMAN	157	106307	Nuclear pore complex protein Nup107 OS=Homo sapiens GN=NUP107 PE=1 SV=1	1.04077	1.29884	0.680658	0.849433	0.884063	0.653996	0.0576488	0.377219	-0.554998	-0.235427	-0.177779	-0.612646	-0.39521	-0.159785
sp|P31350|RIR2_HUMAN	175	44849	Ribonucleoside-diphosphate reductase subunit M2 OS=Homo sapiens GN=RRM2 PE=1 SV=1	0.876875	0.886219	1.08128	1.0928	0.958248	1.2331	-0.189557	-0.174265	0.112736	0.128028	-0.0615289	0.302293	0.120382	-0.00764623
sp|Q99707|METH_HUMAN	63	140437	Methionine synthase OS=Homo sapiens GN=MTR PE=1 SV=2	1.25724	0.981045	1.2517	0.976723	1.22798	0.995595	0.330263	-0.027609	0.323893	-0.0339783	0.296284	-0.00636938	0.144957	0.178936
sp|Q91X72|HEMO_MOUSE	1146	51285	Hemopexin OS=Mus musculus GN=Hpx PE=1 SV=2	0.402603	0.916888	0.638259	1.45357	0.585212	1.58533	-1.31257	-0.125183	-0.647785	0.539601	-0.772968	0.664784	-0.05409	-0.593693
sp|Q8TED0|UTP15_HUMAN	109	58379	U3 small nucleolar RNA-associated protein 15 homolog OS=Homo sapiens GN=UTP15 PE=1 SV=3	0.55171	4.23529	0.243512	1.86935	1.03134	0.441376	-0.858017	2.08246	-2.03794	0.90254	0.0445226	-1.17992	-0.5677	-1.47024
sp|Q8CFX1|G6PE_MOUSE	122	88872	GDH/6PGL endoplasmic bifunctional protein OS=Mus musculus GN=H6pd PE=2 SV=2	1.18098	1.92923	1.05165	1.71795	2.02887	0.890484	0.239987	0.948025	0.072649	0.780687	1.02067	-0.167338	0.426668	-0.354019
sp|P62318|SMD3_HUMAN	252	13907	Small nuclear ribonucleoprotein Sm D3 OS=Homo sapiens GN=SNRPD3 PE=1 SV=1	1.22184	0.926921	1.16732	0.885564	1.08201	0.955382	0.28905	-0.109482	0.2232	-0.175332	0.113718	-0.0658498	0.023934	0.199266
sp|P52732|KIF11_HUMAN	118	119085	Kinesin-like protein KIF11 OS=Homo sapiens GN=KIF11 PE=1 SV=2	1.5354	0.853315	1.06958	0.594429	0.912685	0.696611	0.618614	-0.22885	0.0970397	-0.750425	-0.13181	-0.521575	-0.32669	0.423732
sp|Q5T0D9|TPRGL_HUMAN	42	30193	Tumor protein p63-regulated gene 1-like protein OS=Homo sapiens GN=TPRG1L PE=1 SV=1	0.352136	1.31978	0.549262	2.05859	0.724904	1.5598	-1.50579	0.400297	-0.864435	1.04166	-0.464137	0.641359	0.088611	-0.953045
sp|Q9CT10|RANB3_MOUSE	42	52541	Ran-binding protein 3 OS=Mus musculus GN=Ranbp3 PE=1 SV=2	3.08173	1.59881	0.797047	0.41351	1.27433	0.258636	1.62374	0.677	-0.327264	-1.27401	0.349736	-1.95101	-0.80063	0.473371
sp|O75534|CSDE1_HUMAN	302	88829	Cold shock domain-containing protein E1 OS=Homo sapiens GN=CSDE1 PE=1 SV=2	0.943721	0.785858	0.982689	0.818308	0.772254	1.04129	-0.083568	-0.347659	-0.0251931	-0.289284	-0.372852	0.058375	-0.15724	0.132045
sp|Q15233|NONO_HUMAN	2157	54197	Non-POU domain-containing octamer-binding protein OS=Homo sapiens GN=NONO PE=1 SV=4	1.18772	0.854991	1.33123	0.958295	1.13819	1.12082	0.248197	-0.226018	0.412758	-0.0614576	0.18674	0.164561	0.17565	0.237108
sp|Q5DU56|NLRC3_MOUSE	42	115919	Protein NLRC3 OS=Mus musculus GN=Nlrc3 PE=2 SV=2	N/A	N/A	N/A	N/A	N/A	N/A	N/A	N/A	N/A	N/A	N/A	N/A	N/A	N/A
sp|P31930|QCR1_HUMAN	888	52612	Cytochrome b-c1 complex subunit 1	1.01968	0.762343	1.17704	0.879993	0.897308	1.15433	0.0281114	-0.391488	0.235164	-0.184436	-0.156325	0.207052	0.025364	0.2098
sp|Q64727|VINC_MOUSE	2256	116644	Vinculin OS=Mus musculus GN=Vcl PE=1 SV=4	0.692189	2.07962	0.929541	2.79273	1.93309	1.3429	-0.530763	1.05632	-0.10541	1.48167	0.950912	0.425353	0.688132	-0.793543
sp|Q9Y2Z0|SUGT1_HUMAN	199	40998	Suppressor of G2 allele of SKP1 homolog OS=Homo sapiens GN=SUGT1 PE=1 SV=3	1.37781	1.05572	1.43509	1.0996	1.51505	1.04157	0.46238	0.0782238	0.521138	0.136982	0.599362	0.0587583	0.32906	0.192078
sp|P32969|RL9_HUMAN	1730	21850	60S ribosomal protein L9 OS=Homo sapiens GN=RPL9 PE=1 SV=1	1.00975	1.09578	0.91839	0.996633	1.00635	0.909521	0.0140015	0.131957	-0.12282	-0.00486535	0.00913617	-0.136822	-0.06384	-0.0589775
sp|P30086|PEBP1_HUMAN	702	21044	Phosphatidylethanolamine-binding protein 1 OS=Homo sapiens GN=PEBP1 PE=1 SV=3	0.963506	0.756278	1.92718	1.51269	1.45749	2.00018	-0.053634	-0.403012	0.946494	0.597117	0.543483	1.00013	0.771806	0.174689
sp|Q9EPK7|XPO7_MOUSE	200	123731	Exportin-7 OS=Mus musculus GN=Xpo7 PE=2 SV=3	0.84968	1.42999	0.590568	0.993907	0.844503	0.695048	-0.235008	0.516	-0.759824	-0.00881672	-0.243825	-0.524816	-0.38432	-0.375504
sp|P14618|KPYM_HUMAN	6203	57900	Pyruvate kinase isozymes M1/M2 OS=Homo sapiens GN=PKM2 PE=1 SV=4	1.26396	1.47575	1.40594	1.64152	2.07482	1.11233	0.337954	0.561453	0.491533	0.715031	1.05299	0.153578	0.603282	-0.111749
sp|Q9UID3|FFR_HUMAN	82	85988	Protein fat-free homolog OS=Homo sapiens GN=FFR PE=1 SV=2	N/A	N/A	N/A	N/A	N/A	N/A	N/A	N/A	N/A	N/A	N/A	N/A	N/A	N/A
sp|P01902|HA1D_MOUSE	133	41464	H-2 class I histocompatibility antigen	1.0592	3.44836	0.585314	1.90557	2.01837	0.552601	0.0829734	1.78591	-0.772718	0.930219	1.01319	-0.855691	0.078751	-0.851469
sp|P57078|RIPK4_HUMAN	44	91553	Receptor-interacting serine/threonine-protein kinase 4 OS=Homo sapiens GN=RIPK4 PE=1 SV=1	0.70668	0.825656	0.873288	1.02032	0.721036	1.23576	-0.500871	-0.276386	-0.195471	0.0290142	-0.471857	0.305401	-0.08323	-0.112242
sp|P36957|ODO2_HUMAN	410	48724	Dihydrolipoyllysine-residue succinyltransferase component of 2-oxoglutarate dehydrogenase complex	0.945419	0.917361	1.01543	0.985293	0.931515	1.07405	-0.080975	-0.124439	0.0220888	-0.0213748	-0.10235	0.103064	0.000357	0.0217318
sp|Q8NBS9|TXND5_HUMAN	952	47599	Thioredoxin domain-containing protein 5 OS=Homo sapiens GN=TXNDC5 PE=1 SV=2	1.06388	1.06849	1.05693	1.06151	1.12932	0.993468	0.0893341	0.095579	0.0798792	0.086124	0.175458	-0.00945496	0.083002	-0.00312243
sp|P49257|LMAN1_HUMAN	635	57513	Protein ERGIC-53 OS=Homo sapiens GN=LMAN1 PE=1 SV=2	0.94454	0.950786	1.02792	1.03472	0.97733	1.08827	-0.082316	-0.0728071	0.0397241	0.0492329	-0.033083	0.12204	0.044479	-0.00475442
sp|Q9NP81|SYSM_HUMAN	85	58246	Serine--tRNA ligase	N/A	N/A	N/A	N/A	N/A	N/A	N/A	N/A	N/A	N/A	N/A	N/A	N/A	N/A
sp|Q99543|DNJC2_HUMAN	85	71952	DnaJ homolog subfamily C member 2 OS=Homo sapiens GN=DNAJC2 PE=1 SV=4	0.936992	0.765297	1.33649	1.09159	1.02281	1.42636	-0.093892	-0.385909	0.418448	0.126431	0.0325394	0.51234	0.27244	0.146008
sp|Q9Y3A5|SBDS_HUMAN	319	28745	Ribosome maturation protein SBDS OS=Homo sapiens GN=SBDS PE=1 SV=4	1.00746	0.923993	0.914739	0.838954	0.845213	0.907966	0.0107225	-0.114046	-0.128568	-0.253336	-0.242613	-0.13929	-0.19095	0.0623842
sp|Q9NR30|DDX21_HUMAN	924	87290	Nucleolar RNA helicase 2 OS=Homo sapiens GN=DDX21 PE=1 SV=5	1.15375	0.804198	0.940043	0.655238	0.755981	0.814772	0.20633	-0.314377	-0.0892012	-0.609908	-0.403578	-0.295531	-0.34955	0.260354
sp|Q5I7T1|AG10B_HUMAN	102	55411	Putative Dol-P-Glc:Glc(2)Man(9)GlcNAc(2)-PP-Dol alpha-1	0.641387	1.13746	1.20275	2.133	1.36808	1.87523	-0.640732	0.185818	0.266337	1.09289	0.452155	0.907069	0.679612	-0.413275
sp|Q03734|SPA3M_MOUSE	1625	47034	Serine protease inhibitor A3M OS=Mus musculus GN=Serpina3m PE=1 SV=2	0.746484	0.870247	0.494077	0.575993	0.429969	0.661873	-0.421817	-0.200503	-1.01719	-0.795878	-1.21769	-0.595375	-0.90653	-0.110657
sp|Q9DCD2|SYF1_MOUSE	153	99924	Pre-mRNA-splicing factor SYF1 OS=Mus musculus GN=Xab2 PE=2 SV=1	1.3481	0.70551	1.66473	0.871216	1.17448	1.23487	0.430924	-0.503261	0.735287	-0.198898	0.232026	0.304363	0.268195	0.467092
sp|P55258|RAB8A_MOUSE	325	23653	Ras-related protein Rab-8A OS=Mus musculus GN=Rab8a PE=1 SV=2	0.963367	0.886095	0.788359	0.725124	0.698561	0.818337	-0.0538426	-0.174467	-0.343075	-0.4637	-0.517543	-0.289233	-0.40339	0.0603124
sp|P30046|DOPD_HUMAN	153	12704	D-dopachrome decarboxylase OS=Homo sapiens GN=DDT PE=1 SV=3	0.799718	0.807275	2.317	2.3389	1.87046	2.89727	-0.322436	-0.308868	1.21226	1.22583	0.903392	1.5347	1.21904	-0.00678444
sp|Q13895|BYST_HUMAN	110	49570	Bystin OS=Homo sapiens GN=BYSL PE=1 SV=3	1.1701	0.956471	1.0266	0.839174	0.981913	0.877365	0.226625	-0.0642075	0.0378739	-0.252959	-0.0263336	-0.188751	-0.10754	0.145416
sp|Q9UPN9|TRI33_HUMAN	63	122456	E3 ubiquitin-protein ligase TRIM33 OS=Homo sapiens GN=TRIM33 PE=1 SV=3	1.1582	1.1416	0.884725	0.87204	1.01	0.763877	0.211888	0.191053	-0.176699	-0.197534	0.0143541	-0.388587	-0.18712	0.0104174
sp|Q9BUQ8|DDX23_HUMAN	200	95524	Probable ATP-dependent RNA helicase DDX23 OS=Homo sapiens GN=DDX23 PE=1 SV=3	1.1186	1.21155	0.791199	0.856948	0.958579	0.707313	0.16169	0.276858	-0.337888	-0.222721	-0.0610307	-0.499578	-0.2803	-0.0575838
sp|Q02978|M2OM_HUMAN	384	34040	Mitochondrial 2-oxoglutarate/malate carrier protein OS=Homo sapiens GN=SLC25A11 PE=1 SV=3	0.901698	0.996737	0.935624	1.03424	0.932571	1.03762	-0.149283	-0.00471481	-0.0959996	0.0485688	-0.100714	0.0532836	-0.02372	-0.0722842
sp|P55209|NP1L1_HUMAN	1582	45346	Nucleosome assembly protein 1-like 1 OS=Homo sapiens GN=NAP1L1 PE=1 SV=1	1.21236	0.753745	1.05508	0.655963	0.79526	0.870272	0.277813	-0.407852	0.0773507	-0.608314	-0.330502	-0.200462	-0.26548	0.342832
sp|P02786|TFR1_HUMAN	1180	84818	Transferrin receptor protein 1 OS=Homo sapiens GN=TFRC PE=1 SV=2	1.73529	0.996071	1.58152	0.907806	1.57531	0.911387	0.795177	-0.00567956	0.661312	-0.139544	0.655633	-0.133865	0.260884	0.400428
sp|Q9WUK2|IF4H_MOUSE	246	27324	Eukaryotic translation initiation factor 4H OS=Mus musculus GN=Eif4h PE=1 SV=3	0.966678	1.09096	1.11645	1.25999	1.21801	1.15494	-0.048892	0.125602	0.158923	0.333417	0.284525	0.207815	0.24617	-0.087247
sp|Q61233|PLSL_MOUSE	721	70105	Plastin-2 OS=Mus musculus GN=Lcp1 PE=1 SV=4	0.462301	2.30938	0.668864	3.34125	1.54466	1.44682	-1.1131	1.2075	-0.580215	1.74039	0.62729	0.532883	0.580086	-1.1603
sp|P31689|DNJA1_HUMAN	1347	44839	DnaJ homolog subfamily A member 1 OS=Homo sapiens GN=DNAJA1 PE=1 SV=2	1.22593	0.78573	1.06282	0.681186	0.835089	0.866946	0.293881	-0.347895	0.0878959	-0.55388	-0.259999	-0.205985	-0.23299	0.320888
sp|Q99K41|EMIL1_MOUSE	42	107518	EMILIN-1 OS=Mus musculus GN=Emilin1 PE=1 SV=1	N/A	N/A	N/A	N/A	N/A	N/A	N/A	N/A	N/A	N/A	N/A	N/A	N/A	N/A
sp|O00422|SAP18_HUMAN	132	17550	Histone deacetylase complex subunit SAP18 OS=Homo sapiens GN=SAP18 PE=1 SV=1	1.10869	0.885466	1.57558	1.25835	1.39512	1.42111	0.148861	-0.175491	0.655882	0.33153	0.480391	0.507021	0.493706	0.162176
sp|P62805|H4_HUMAN	3211	11360	Histone H4 OS=Homo sapiens GN=HIST1H4A PE=1 SV=2	1.3199	1.22797	1.17528	1.09342	1.44321	0.890431	0.400431	0.29627	0.233007	0.128846	0.529277	-0.167424	0.180927	0.0520802
sp|P51809|VAMP7_HUMAN	94	24919	Vesicle-associated membrane protein 7 OS=Homo sapiens GN=VAMP7 PE=1 SV=3	1.43901	0.738684	1.12345	0.576698	0.829874	0.780711	0.525075	-0.436971	0.167935	-0.794111	-0.269036	-0.35714	-0.31309	0.481023
sp|P62937|PPIA_HUMAN	1706	18001	Peptidyl-prolyl cis-trans isomerase A OS=Homo sapiens GN=PPIA PE=1 SV=2	1.05447	1.0432	1.1406	1.12841	1.18987	1.08168	0.0765148	0.0610146	0.189791	0.174291	0.250805	0.113276	0.182041	0.00775007
sp|Q14568|HS902_HUMAN	1807	39340	Putative heat shock protein HSP 90-alpha A2 OS=Homo sapiens GN=HSP90AA2 PE=1 SV=2	1.24316	1.26516	0.699132	0.711508	0.884517	0.562385	0.314008	0.339324	-0.516362	-0.491047	-0.177039	-0.830371	-0.5037	-0.0126576
sp|P10253|LYAG_HUMAN	110	105257	Lysosomal alpha-glucosidase OS=Homo sapiens GN=GAA PE=1 SV=4	0.824197	1.27343	1.61146	2.48979	2.05208	1.95519	-0.278939	0.348718	0.68837	1.31603	1.03709	0.967309	1.0022	-0.313828
sp|Q9Y490|TLN1_HUMAN	5675	269599	Talin-1 OS=Homo sapiens GN=TLN1 PE=1 SV=3	0.856627	1.52866	0.714066	1.27426	1.09157	0.833578	-0.22326	0.612273	-0.485871	0.349662	0.126402	-0.262611	-0.0681	-0.417766
sp|P37837|TALDO_HUMAN	330	37516	Transaldolase OS=Homo sapiens GN=TALDO1 PE=1 SV=2	0.917514	1.11972	1.48124	1.80768	1.65857	1.61441	-0.124198	0.163135	0.566808	0.854141	0.729943	0.691006	0.710475	-0.143667
sp|Q8BG32|PSD11_MOUSE	871	47407	26S proteasome non-ATPase regulatory subunit 11 OS=Mus musculus GN=Psmd11 PE=1 SV=3	1.06757	1.00679	0.998471	0.94162	1.00525	0.935273	0.0943321	0.0097571	-0.00220789	-0.0867828	0.00754921	-0.0965399	-0.0445	0.0422875
sp|P26640|SYVC_HUMAN	2218	140387	Valine--tRNA ligase OS=Homo sapiens GN=VARS PE=1 SV=4	1.06631	0.844879	1.1404	0.903578	0.963499	1.06948	0.0926336	-0.243183	0.189538	-0.146278	-0.0536446	0.0969047	0.02163	0.167908
sp|P49327|FAS_HUMAN	7402	273254	Fatty acid synthase OS=Homo sapiens GN=FASN PE=1 SV=3	1.21915	1.2757	1.0701	1.11974	1.36512	0.877743	0.285871	0.351288	0.0977406	0.163158	0.449029	-0.18813	0.13045	-0.0327089
sp|Q61171|PRDX2_MOUSE	673	21765	Peroxiredoxin-2 OS=Mus musculus GN=Prdx2 PE=1 SV=3	0.519565	0.658349	0.843075	1.06827	0.555038	1.62265	-0.944623	-0.603075	-0.246266	0.0952813	-0.849341	0.698356	-0.07549	-0.170774
sp|Q9P035|HACD3_HUMAN	499	43132	3-hydroxyacyl-CoA dehydratase 3 OS=Homo sapiens GN=PTPLAD1 PE=1 SV=2	1.04755	0.830445	1.08994	0.864048	0.905134	1.04046	0.06702	-0.268044	0.124247	-0.210817	-0.143797	0.057227	-0.04328	0.167532
sp|Q5T2N8|ATD3C_HUMAN	839	46350	ATPase family AAA domain-containing protein 3C OS=Homo sapiens GN=ATAD3C PE=1 SV=2	N/A	N/A	N/A	N/A	N/A	N/A	N/A	N/A	N/A	N/A	N/A	N/A	N/A	N/A
sp|P43358|MAGA4_HUMAN	2201	34877	Melanoma-associated antigen 4 OS=Homo sapiens GN=MAGEA4 PE=1 SV=2	1.45436	0.920368	1.19855	0.758483	1.1031	0.824108	0.54038	-0.119716	0.261285	-0.398812	0.141568	-0.279095	-0.06876	0.330048
sp|P07737|PROF1_HUMAN	2584	15045	Profilin-1 OS=Homo sapiens GN=PFN1 PE=1 SV=2	1.31107	1.08593	1.24789	1.0336	1.35512	0.951817	0.390741	0.118926	0.319497	0.0476813	0.438423	-0.0712444	0.183589	0.135908
sp|Q7Z4Q2|HEAT3_HUMAN	389	74535	HEAT repeat-containing protein 3 OS=Homo sapiens GN=HEATR3 PE=1 SV=2	1.26052	0.663709	1.55197	0.817167	1.03005	1.23121	0.334016	-0.591378	0.634097	-0.291297	0.0427191	0.300081	0.1714	0.462697
sp|Q99525|H4G_HUMAN	142	11002	Histone H4-like protein type G OS=Homo sapiens GN=HIST1H4G PE=2 SV=1	N/A	N/A	N/A	N/A	N/A	N/A	N/A	N/A	N/A	N/A	N/A	N/A	N/A	N/A
sp|Q9GZL7|WDR12_HUMAN	550	47678	Ribosome biogenesis protein WDR12 OS=Homo sapiens GN=WDR12 PE=1 SV=2	1.14625	0.905443	1.26718	1.00097	1.14736	1.1055	0.196917	-0.143305	0.341619	0.00139752	0.198314	0.144702	0.171508	0.170111
sp|P30044|PRDX5_HUMAN	1491	22073	Peroxiredoxin-5	0.583795	0.785592	1.19717	1.61099	0.940487	2.05067	-0.776466	-0.348148	0.259628	0.687946	-0.0885206	1.03609	0.473787	-0.214159
sp|Q62383|SPT6H_MOUSE	83	198962	Transcription elongation factor SPT6 OS=Mus musculus GN=Supt6h PE=1 SV=2	0.924725	0.85073	0.899941	0.827929	0.765606	0.973198	-0.112904	-0.233227	-0.152098	-0.272422	-0.385326	-0.0391944	-0.21226	0.0601618
sp|Q9NPJ6|MED4_HUMAN	54	29727	Mediator of RNA polymerase II transcription subunit 4 OS=Homo sapiens GN=MED4 PE=1 SV=1	N/A	N/A	N/A	N/A	N/A	N/A	N/A	N/A	N/A	N/A	N/A	N/A	N/A	N/A
sp|Q02809|PLOD1_HUMAN	125	83497	Procollagen-lysine	0.41717	1.35147	0.861842	2.79204	1.16476	2.06593	-1.26129	0.434532	-0.214504	1.48132	0.220028	1.04679	0.633409	-0.847913
sp|P11169|GTR3_HUMAN	1216	53889	Solute carrier family 2	0.883914	0.617239	0.839569	0.586273	0.518215	0.949831	-0.178022	-0.696099	-0.252279	-0.770356	-0.948378	-0.0742569	-0.51132	0.259039
sp|Q6PA06|ATLA2_MOUSE	99	66182	Atlastin-2 OS=Mus musculus GN=Atl2 PE=1 SV=1	2.13978	1.75485	0.593668	0.486872	1.0418	0.277443	1.09746	0.811349	-0.752272	-1.03839	0.0590769	-1.84974	-0.89533	0.143057
sp|P04040|CATA_HUMAN	620	59719	Catalase OS=Homo sapiens GN=CAT PE=1 SV=3	0.667317	0.690317	0.955068	0.987986	0.6593	1.43121	-0.583556	-0.534669	-0.0663239	-0.0174374	-0.600993	0.517232	-0.04188	-0.0244433
sp|Q8WYA6|CTBL1_HUMAN	151	65132	Beta-catenin-like protein 1 OS=Homo sapiens GN=CTNNBL1 PE=1 SV=1	1.073	0.882924	1.03207	0.84924	0.911234	0.96185	0.10165	-0.17964	0.0455338	-0.235756	-0.134106	-0.056116	-0.09511	0.140645
sp|Q66K74|MAP1S_HUMAN	279	112142	Microtubule-associated protein 1S OS=Homo sapiens GN=MAP1S PE=1 SV=2	1.10402	0.935205	0.878574	0.74423	0.821647	0.795793	0.14277	-0.0966455	-0.186764	-0.42618	-0.28341	-0.329534	-0.30647	0.119708
sp|P35527|K1C9_HUMAN	104	62027	Keratin	1.65364	2.22925	1.4738	1.98681	3.28546	0.891245	0.725647	1.15656	0.55954	0.990451	1.7161	-0.166106	0.774996	-0.215455
sp|Q8WVY7|UBCP1_HUMAN	197	36781	Ubiquitin-like domain-containing CTD phosphatase 1 OS=Homo sapiens GN=UBLCP1 PE=1 SV=2	1.05292	0.553618	1.45483	0.764937	0.805418	1.38171	0.0743955	-0.853038	0.540847	-0.386586	-0.312191	0.466451	0.07713	0.463717
sp|Q16881|TRXR1_HUMAN	3287	70862	Thioredoxin reductase 1	1.00813	0.967735	1.19345	1.14563	1.15495	1.18383	0.0116866	-0.0473158	0.255144	0.196141	0.207828	0.243457	0.225642	0.0295012
sp|Q16658|FSCN1_HUMAN	4063	54496	Fascin OS=Homo sapiens GN=FSCN1 PE=1 SV=3	1.12033	0.876445	0.912566	0.71391	0.799814	0.814552	0.163922	-0.190264	-0.131999	-0.486185	-0.322263	-0.295921	-0.30909	0.177093
sp|P35270|SPRE_HUMAN	1031	28031	Sepiapterin reductase OS=Homo sapiens GN=SPR PE=1 SV=1	1.18123	1.86785	0.937608	1.48262	1.75131	0.793758	0.240286	0.901381	-0.092943	0.568152	0.808438	-0.333229	0.237605	-0.330548
sp|Q9R1P0|PSA4_MOUSE	204	29452	Proteasome subunit alpha type-4 OS=Mus musculus GN=Psma4 PE=1 SV=1	0.768232	1.04728	1.43568	1.95716	1.50355	1.86881	-0.380386	0.0666426	0.521731	0.968759	0.588373	0.902117	0.745245	-0.223514
sp|Q16352|AINX_HUMAN	290	55357	Alpha-internexin OS=Homo sapiens GN=INA PE=1 SV=2	0.688939	0.578578	0.740611	0.621972	0.428501	1.075	-0.537552	-0.789418	-0.433212	-0.685078	-1.22263	0.10434	-0.55915	0.125933
sp|Q921M3|SF3B3_MOUSE	2696	135465	Splicing factor 3B subunit 3 OS=Mus musculus GN=Sf3b3 PE=2 SV=1	1.11349	1.00545	1.08496	0.979686	1.09088	0.974371	0.155094	0.00784877	0.117637	-0.0296086	0.125485	-0.0374574	0.044014	0.0736226
sp|Q9JM99|PRG4_MOUSE	41	115924	Proteoglycan 4 OS=Mus musculus GN=Prg4 PE=1 SV=2	1.1211	1.15612	1.12664	1.16184	1.30253	1.00495	0.164909	0.209289	0.172033	0.216413	0.381322	0.00712395	0.194223	-0.0221898
sp|Q3TX08|TRM1_MOUSE	58	72304	tRNA (guanine(26)-N(2))-dimethyltransferase OS=Mus musculus GN=Trmt1 PE=1 SV=2	0.975969	1.17163	0.599565	0.719763	0.702467	0.614328	-0.0350923	0.228514	-0.738012	-0.474406	-0.509498	-0.70292	-0.60621	-0.131803
sp|P29279|CTGF_HUMAN	132	38065	Connective tissue growth factor OS=Homo sapiens GN=CTGF PE=1 SV=2	1.00267	1.11429	0.804146	0.893665	0.896052	0.802004	0.00384758	0.156125	-0.314471	-0.162194	-0.158346	-0.318319	-0.23833	-0.0761387
sp|Q9BTW9|TBCD_HUMAN	1148	132515	Tubulin-specific chaperone D OS=Homo sapiens GN=TBCD PE=1 SV=2	1.05471	0.990754	1.02731	0.965012	1.01781	0.974017	0.0768485	-0.0134005	0.0388676	-0.0513815	0.025467	-0.0379809	-0.00626	0.0451245
sp|O75915|PRAF3_HUMAN	205	21600	PRA1 family protein 3 OS=Homo sapiens GN=ARL6IP5 PE=1 SV=1	0.822295	0.905324	0.897766	0.988415	0.812769	1.09178	-0.282272	-0.143493	-0.155589	-0.0168107	-0.299083	0.126683	-0.0862	-0.0693893
sp|P48678|LMNA_MOUSE	409	74193	Prelamin-A/C OS=Mus musculus GN=Lmna PE=1 SV=2	0.299448	2.14512	0.465066	3.33155	0.997625	1.55308	-1.73962	1.10106	-1.10449	1.73619	-0.00343031	0.635133	0.315852	-1.42034
sp|Q8NBN3|TM87A_HUMAN	69	63389	Transmembrane protein 87A OS=Homo sapiens GN=TMEM87A PE=1 SV=3	0.502747	0.450323	1.20295	1.07751	0.541714	2.39274	-0.992094	-1.15097	0.266572	0.107697	-0.884398	1.25867	0.187134	0.0794375
sp|Q15181|IPYR_HUMAN	569	32639	Inorganic pyrophosphatase OS=Homo sapiens GN=PPA1 PE=1 SV=2	1.08671	0.789744	1.0498	0.762923	0.829074	0.966038	0.119964	-0.340543	0.0701162	-0.390391	-0.270427	-0.0498481	-0.16014	0.230254
sp|Q9D0M3|CY1_MOUSE	141	35305	Cytochrome c1	1.25191	0.864861	1.40508	0.970674	1.2152	1.12235	0.324136	-0.209459	0.490654	-0.042941	0.281195	0.166518	0.223857	0.266798
sp|Q13523|PRP4B_HUMAN	138	116916	Serine/threonine-protein kinase PRP4 homolog OS=Homo sapiens GN=PRPF4B PE=1 SV=3	1.50742	1.01016	1.15745	0.775638	1.16921	0.767837	0.592084	0.0145835	0.210956	-0.366545	0.22554	-0.381128	-0.07779	0.28875
sp|P00920|CAH2_MOUSE	1282	29014	Carbonic anhydrase 2 OS=Mus musculus GN=Ca2 PE=1 SV=4	0.374596	0.334668	1.3764	1.22968	0.460635	3.67434	-1.41659	-1.5792	0.460894	0.298288	-1.1183	1.87749	0.379591	0.0813031
sp|P46783|RS10_HUMAN	913	18886	40S ribosomal protein S10 OS=Homo sapiens GN=RPS10 PE=1 SV=1	0.968146	0.880317	1.0303	0.936835	0.906993	1.0642	-0.0467034	-0.183905	0.0430692	-0.0941326	-0.140836	0.0897726	-0.02553	0.0686009
sp|Q9JLQ2|GIT2_MOUSE	81	78717	ARF GTPase-activating protein GIT2 OS=Mus musculus GN=Git2 PE=1 SV=2	2.58912	3.53594	0.770387	1.05211	2.72404	0.297548	1.37246	1.82209	-0.376345	0.0732878	1.44575	-1.74881	-0.15153	-0.224817
sp|Q9H2M9|RBGPR_HUMAN	121	155886	Rab3 GTPase-activating protein non-catalytic subunit OS=Homo sapiens GN=RAB3GAP2 PE=1 SV=1	1.10427	0.896519	1.30226	1.05726	1.16751	1.17929	0.143098	-0.157593	0.381022	0.0803305	0.223428	0.237924	0.230676	0.150346
sp|O15173|PGRC2_HUMAN	634	23804	Membrane-associated progesterone receptor component 2 OS=Homo sapiens GN=PGRMC2 PE=1 SV=1	0.861808	1.00268	0.883992	1.02849	0.886362	1.02574	-0.214561	0.00386389	-0.177895	0.0405297	-0.174031	0.0366658	-0.06868	-0.109212
sp|P82094|TMF1_HUMAN	59	122767	TATA element modulatory factor OS=Homo sapiens GN=TMF1 PE=1 SV=2	1.19373	0.638107	0.738833	0.394941	0.471454	0.618926	0.25548	-0.64813	-0.436681	-1.34029	-1.08481	-0.692161	-0.88849	0.451805
sp|P63241|IF5A1_HUMAN	2538	16821	Eukaryotic translation initiation factor 5A-1 OS=Homo sapiens GN=EIF5A PE=1 SV=2	0.845022	0.824238	0.902149	0.879959	0.743585	1.0676	-0.242939	-0.278868	-0.148563	-0.184492	-0.427431	0.0943762	-0.16653	0.0179644
sp|Q8IXB1|DJC10_HUMAN	49	91021	DnaJ homolog subfamily C member 10 OS=Homo sapiens GN=DNAJC10 PE=1 SV=2	N/A	N/A	N/A	N/A	N/A	N/A	N/A	N/A	N/A	N/A	N/A	N/A	N/A	N/A
sp|P41252|SYIC_HUMAN	1028	144406	Isoleucine--tRNA ligase	1.08758	1.05907	0.982407	0.956657	1.04044	0.903299	0.121118	0.0827993	-0.0256073	-0.0639258	0.057192	-0.146725	-0.04477	0.0191592
sp|A6NL28|TPM3L_HUMAN	305	26253	Putative tropomyosin alpha-3 chain-like protein OS=Homo sapiens PE=5 SV=2	0.832596	1.10384	0.904158	1.19872	0.998048	1.08595	-0.264312	0.142534	-0.145353	0.261494	-0.00281863	0.11896	0.05807	-0.203423
sp|P23528|COF1_HUMAN	2710	18491	Cofilin-1 OS=Homo sapiens GN=CFL1 PE=1 SV=3	1.30383	0.893969	1.11501	0.764505	0.996785	0.855181	0.382756	-0.161703	0.157058	-0.387402	-0.00464572	-0.225698	-0.11517	0.27223
sp|Q9CX00|IST1_MOUSE	445	39443	IST1 homolog OS=Mus musculus GN=Ist1 PE=2 SV=1	0.691444	0.859327	0.784811	0.975364	0.67441	1.13503	-0.532316	-0.21872	-0.349582	-0.035987	-0.568303	0.182734	-0.19278	-0.156798
sp|Q9UDX5|MTFP1_HUMAN	96	17999	Mitochondrial fission process protein 1 OS=Homo sapiens GN=MTFP1 PE=1 SV=1	0.726228	0.86776	0.863114	1.03132	0.748976	1.18849	-0.461505	-0.204632	-0.212378	0.0444952	-0.417009	0.249127	-0.08394	-0.128436
sp|O95747|OXSR1_HUMAN	670	57986	Serine/threonine-protein kinase OSR1 OS=Homo sapiens GN=OXSR1 PE=1 SV=1	1.00718	0.89738	1.1092	0.98828	0.995372	1.10129	0.0103162	-0.156209	0.149516	-0.0170088	-0.00669254	0.1392	0.066254	0.0832625
sp|Q9Y3U8|RL36_HUMAN	182	12246	60S ribosomal protein L36 OS=Homo sapiens GN=RPL36 PE=1 SV=3	0.982024	0.833135	1.58079	1.34112	1.31701	1.60972	-0.0261696	-0.263377	0.660642	0.423435	0.397265	0.686812	0.542038	0.118604
sp|Q8WTT2|NOC3L_HUMAN	152	92490	Nucleolar complex protein 3 homolog OS=Homo sapiens GN=NOC3L PE=1 SV=1	0.928848	0.84189	1.24503	1.12847	1.04818	1.3404	-0.106485	-0.248296	0.316175	0.174364	0.067879	0.42266	0.24527	0.0709056
sp|Q9UBQ7|GRHPR_HUMAN	504	35646	Glyoxylate reductase/hydroxypyruvate reductase OS=Homo sapiens GN=GRHPR PE=1 SV=1	1.13003	1.08746	1.10401	1.06242	1.20056	0.976974	0.176358	0.120959	0.142751	0.0873515	0.26371	-0.0336074	0.115051	0.0276996
sp|O95299|NDUAA_HUMAN	275	40725	NADH dehydrogenase [ubiquinone] 1 alpha subcomplex subunit 10	1.01951	1.14089	0.915222	1.02418	1.04416	0.897705	0.0278794	0.190155	-0.127807	0.0344687	0.0623481	-0.155686	-0.04667	-0.0811379
sp|Q80XI3|IF4G3_MOUSE	222	174781	Eukaryotic translation initiation factor 4 gamma 3 OS=Mus musculus GN=Eif4g3 PE=1 SV=2	1.00063	0.96889	0.985607	0.954342	0.954945	0.984985	0.000910873	-0.0455945	-0.0209156	-0.067421	-0.0665101	-0.0218265	-0.04417	0.0232527
sp|Q12904|AIMP1_HUMAN	180	34331	Aminoacyl tRNA synthase complex-interacting multifunctional protein 1 OS=Homo sapiens GN=AIMP1 PE=1 SV=2	1.0092	0.963152	1.02839	0.981466	0.990492	1.01901	0.0132076	-0.0541647	0.0403818	-0.0269905	-0.0137829	0.0271742	0.006696	0.0336862
sp|O94826|TOM70_HUMAN	130	67412	Mitochondrial import receptor subunit TOM70 OS=Homo sapiens GN=TOMM70A PE=1 SV=1	1.28128	0.693516	1.53693	0.831893	1.06589	1.19953	0.357586	-0.527999	0.620055	-0.26553	0.0920566	0.262469	0.177263	0.442793
sp|Q15019|SEPT2_HUMAN	1224	41461	Septin-2 OS=Homo sapiens GN=SEPT2 PE=1 SV=1	0.940968	1.33407	1.03636	1.46931	1.38257	1.10138	-0.0877831	0.415831	0.0515245	0.555139	0.467356	0.139308	0.303332	-0.251807
sp|Q6NZI2|PTRF_HUMAN	208	43450	Polymerase I and transcript release factor OS=Homo sapiens GN=PTRF PE=1 SV=1	1.02112	1.64628	1.36538	2.20131	2.2478	1.33714	0.0301499	0.719207	0.449304	1.13836	1.16851	0.419155	0.793833	-0.344529
sp|Q9Z1P6|NDUA7_MOUSE	44	12568	NADH dehydrogenase [ubiquinone] 1 alpha subcomplex subunit 7 OS=Mus musculus GN=Ndufa7 PE=1 SV=3	0.863601	0.92148	1.35025	1.44075	1.24423	1.56351	-0.211563	-0.117976	0.43323	0.526817	0.315254	0.644793	0.480023	-0.0467935
sp|O00764|PDXK_HUMAN	235	35080	Pyridoxal kinase OS=Homo sapiens GN=PDXK PE=1 SV=1	0.868474	1.1138	0.88601	1.13629	0.98684	1.02019	-0.203446	0.155494	-0.174606	0.184334	-0.0191115	0.0288401	0.004864	-0.17947
sp|Q9NZ45|CISD1_HUMAN	92	12191	CDGSH iron-sulfur domain-containing protein 1 OS=Homo sapiens GN=CISD1 PE=1 SV=1	0.713386	0.738013	0.803901	0.831653	0.593289	1.12688	-0.487246	-0.438282	-0.31491	-0.265947	-0.753192	0.172335	-0.29043	-0.0244818
sp|P61981|1433G_HUMAN	1841	28285	14-3-3 protein gamma OS=Homo sapiens GN=YWHAG PE=1 SV=2	0.890035	1.16354	1.27222	1.66317	1.48028	1.42941	-0.168066	0.21852	0.347349	0.733935	0.565869	0.515416	0.540642	-0.193293
sp|O15397|IPO8_HUMAN	50	119861	Importin-8 OS=Homo sapiens GN=IPO8 PE=1 SV=2	2.38127	0.612556	0.952502	0.245021	0.583461	0.399997	1.25173	-0.707086	-0.070206	-2.02902	-0.777292	-1.32194	-1.04962	0.979409
sp|Q15070|OXA1L_HUMAN	42	48516	Mitochondrial inner membrane protein OXA1L OS=Homo sapiens GN=OXA1L PE=1 SV=3	1.24266	1.04906	1.37557	1.16126	1.44305	1.10696	0.313432	0.069092	0.460032	0.215691	0.529124	0.146599	0.337862	0.12217
sp|O60763|USO1_HUMAN	706	107828	General vesicular transport factor p115 OS=Homo sapiens GN=USO1 PE=1 SV=2	0.951615	1.22326	0.942773	1.21189	1.15325	0.990708	-0.0715501	0.29073	-0.0850183	0.277261	0.205711	-0.0134682	0.096122	-0.18114
sp|Q9D554|SF3A3_MOUSE	455	58805	Splicing factor 3A subunit 3 OS=Mus musculus GN=Sf3a3 PE=2 SV=2	1.09127	0.927668	1.21318	1.0313	1.12543	1.11171	0.126007	-0.108319	0.278793	0.0444672	0.170474	0.152786	0.16163	0.117163
sp|Q9Y697|NFS1_HUMAN	45	50164	Cysteine desulfurase	1.19745	1.60937	0.853413	1.14699	1.37346	0.712694	0.259961	0.686497	-0.228684	0.197852	0.457813	-0.488645	-0.01542	-0.213268
sp|Q14203|DCTN1_HUMAN	806	141607	Dynactin subunit 1 OS=Homo sapiens GN=DCTN1 PE=1 SV=3	0.959951	0.905322	1.21087	1.14196	1.09622	1.26138	-0.058967	-0.143497	0.276039	0.191509	0.132542	0.335006	0.233774	0.042265
sp|Q9UIQ6|LCAP_HUMAN	164	117274	Leucyl-cystinyl aminopeptidase OS=Homo sapiens GN=LNPEP PE=1 SV=3	0.933497	1.00087	0.652029	0.699089	0.652598	0.69848	-0.0992821	0.00125738	-0.616992	-0.516452	-0.615734	-0.51771	-0.56672	-0.0502697
sp|Q9CQC9|SAR1B_MOUSE	276	22367	GTP-binding protein SAR1b OS=Mus musculus GN=Sar1b PE=1 SV=1	1.27137	1.51617	0.921257	1.09865	1.39678	0.724617	0.346384	0.600435	-0.118324	0.135726	0.48211	-0.464708	0.008701	-0.127025
sp|Q96S97|MYADM_HUMAN	153	35250	Myeloid-associated differentiation marker OS=Homo sapiens GN=MYADM PE=1 SV=2	1.03512	1.10999	0.981126	1.0521	1.08904	0.94784	0.0497937	0.15055	-0.0274903	0.0732662	0.12306	-0.077284	0.022888	-0.0503782
sp|O15460|P4HA2_HUMAN	100	60864	Prolyl 4-hydroxylase subunit alpha-2 OS=Homo sapiens GN=P4HA2 PE=1 SV=1	1.28423	0.628654	1.32888	0.650514	0.835407	1.03477	0.360899	-0.669662	0.410214	-0.620347	-0.259448	0.0493154	-0.10507	0.515281
sp|O00159|MYO1C_HUMAN	479	121606	Unconventional myosin-Ic OS=Homo sapiens GN=MYO1C PE=1 SV=4	1.17878	1.24218	1.1576	1.21985	1.43794	0.98203	0.237293	0.312869	0.211132	0.286708	0.524001	-0.0261615	0.24892	-0.0377881
sp|P28070|PSB4_HUMAN	706	29185	Proteasome subunit beta type-4 OS=Homo sapiens GN=PSMB4 PE=1 SV=4	0.850924	1.01002	1.28646	1.527	1.29936	1.51184	-0.232898	0.0143909	0.363407	0.610696	0.377798	0.596305	0.487051	-0.123645
sp|Q9QZD9|EIF3I_MOUSE	173	36438	Eukaryotic translation initiation factor 3 subunit I OS=Mus musculus GN=Eif3i PE=1 SV=1	0.992078	1.19781	0.908906	1.09739	1.0887	0.916164	-0.0114741	0.260402	-0.137797	0.134079	0.122605	-0.126323	-0.00186	-0.135938
sp|P10493|NID1_MOUSE	1539	136450	Nidogen-1 OS=Mus musculus GN=Nid1 PE=1 SV=2	2.8519	13.5544	0.738152	3.50826	10.0052	0.258828	1.51193	3.76069	-0.43801	1.81076	3.32268	-1.94994	0.686373	-1.12438
sp|P09543|CN37_HUMAN	99	47549	2'	0.912596	0.860143	1.13368	1.06852	0.975125	1.24226	-0.131952	-0.217351	0.18101	0.095611	-0.036341	0.312962	0.138311	0.0426997
sp|P26583|HMGB2_HUMAN	274	24019	High mobility group protein B2 OS=Homo sapiens GN=HMGB2 PE=1 SV=2	1.03959	0.758202	1.56301	1.13994	1.18508	1.50348	0.0560166	-0.399345	0.644324	0.188962	0.244979	0.588307	0.416643	0.227681
sp|P10644|KAP0_HUMAN	128	42955	cAMP-dependent protein kinase type I-alpha regulatory subunit OS=Homo sapiens GN=PRKAR1A PE=1 SV=1	1.33745	1.46791	0.85826	0.941973	1.25984	0.641713	0.419487	0.553759	-0.220513	-0.086242	0.333245	-0.640001	-0.15338	-0.0671356
sp|Q7Z5K2|WAPL_HUMAN	94	132863	Wings apart-like protein homolog OS=Homo sapiens GN=WAPAL PE=1 SV=1	N/A	N/A	N/A	N/A	N/A	N/A	N/A	N/A	N/A	N/A	N/A	N/A	N/A	N/A
sp|P10404|ENV1_MOUSE	619	69569	MLV-related proviral Env polyprotein OS=Mus musculus PE=2 SV=3	1.15485	2.6226	0.7652	1.73772	2.00681	0.662597	0.207707	1.391	-0.386091	0.7972	1.00491	-0.593798	0.205555	-0.591645
sp|Q9D2C7|BI1_MOUSE	49	26460	Bax inhibitor 1 OS=Mus musculus GN=Tmbim6 PE=2 SV=1	1.14369	1.00553	1.05865	0.930762	1.0645	0.925646	0.19369	0.00795152	0.0822222	-0.103516	0.0901738	-0.111468	-0.01065	0.0928693
sp|Q7Z4W1|DCXR_HUMAN	215	25897	L-xylulose reductase OS=Homo sapiens GN=DCXR PE=1 SV=2	N/A	N/A	N/A	N/A	N/A	N/A	N/A	N/A	N/A	N/A	N/A	N/A	N/A	N/A
sp|Q9H2W6|RM46_HUMAN	106	31685	39S ribosomal protein L46	1.13142	1.30459	0.630203	0.726658	0.822158	0.557	0.178141	0.383599	-0.666111	-0.460652	-0.282512	-0.844252	-0.56338	-0.102729
sp|Q96AY3|FKB10_HUMAN	405	64204	Peptidyl-prolyl cis-trans isomerase FKBP10 OS=Homo sapiens GN=FKBP10 PE=1 SV=1	1.0071	0.949324	1.03384	0.974531	0.981446	1.02655	0.0102007	-0.0750275	0.0480081	-0.0372201	-0.0270194	0.0378074	0.005394	0.0426141
sp|Q15139|KPCD1_HUMAN	58	101639	Serine/threonine-protein kinase D1 OS=Homo sapiens GN=PRKD1 PE=1 SV=2	0.438007	0.62333	0.703657	1.00138	0.43861	1.6065	-1.19097	-0.681933	-0.507056	0.00198444	-1.18899	0.683917	-0.25254	-0.25452
sp|Q06124|PTN11_HUMAN	119	68393	Tyrosine-protein phosphatase non-receptor type 11 OS=Homo sapiens GN=PTPN11 PE=1 SV=2	0.646293	0.962738	1.02047	1.52012	0.982442	1.57896	-0.62974	-0.0547855	0.0292301	0.604184	-0.0255554	0.65897	0.316707	-0.287477
sp|Q61838|A2M_MOUSE	2216	165748	Alpha-2-macroglobulin OS=Mus musculus GN=A2m PE=1 SV=3	0.354154	1.56998	0.443619	1.96659	0.696474	1.25262	-1.49755	0.650747	-1.17261	0.975693	-0.521859	0.324946	-0.09846	-1.07415
sp|P00387|NB5R3_HUMAN	339	34213	NADH-cytochrome b5 reductase 3 OS=Homo sapiens GN=CYB5R3 PE=1 SV=3	1.27057	0.966132	0.949705	0.722146	0.91754	0.747461	0.34548	-0.0497077	-0.074449	-0.469637	-0.124157	-0.419929	-0.27204	0.197594
sp|Q9H3U1|UN45A_HUMAN	208	103011	Protein unc-45 homolog A OS=Homo sapiens GN=UNC45A PE=1 SV=1	0.588375	0.827119	1.15103	1.61808	0.952037	1.95628	-0.765192	-0.273833	0.202923	0.694282	-0.0709099	0.968115	0.448603	-0.24568
sp|Q5VTL8|PR38B_HUMAN	66	64429	Pre-mRNA-splicing factor 38B OS=Homo sapiens GN=PRPF38B PE=1 SV=1	1.12246	0.639745	1.12561	0.64154	0.720101	1.00281	0.166661	-0.644431	0.170703	-0.640389	-0.473728	0.00404182	-0.23484	0.405546
sp|P35610|SOAT1_HUMAN	110	64692	Sterol O-acyltransferase 1 OS=Homo sapiens GN=SOAT1 PE=1 SV=3	0.925944	0.650091	1.09838	0.771154	0.714046	1.18622	-0.111003	-0.621286	0.135374	-0.374909	-0.485912	0.246377	-0.11977	0.255141
sp|Q9H269|VPS16_HUMAN	213	94634	Vacuolar protein sorting-associated protein 16 homolog OS=Homo sapiens GN=VPS16 PE=1 SV=2	1.01062	1.33532	0.699491	0.924231	0.934041	0.692144	0.0152331	0.417181	-0.515623	-0.113675	-0.0984421	-0.530856	-0.31465	-0.200974
sp|Q810A7|DDX42_MOUSE	159	101902	ATP-dependent RNA helicase DDX42 OS=Mus musculus GN=Ddx42 PE=1 SV=3	0.650887	1.65166	0.675005	1.71287	1.11488	1.03705	-0.61952	0.72392	-0.567029	0.776412	0.156891	0.0524911	0.104691	-0.67172
sp|Q9Z130|HNRDL_MOUSE	550	33538	Heterogeneous nuclear ribonucleoprotein D-like OS=Mus musculus GN=Hnrpdl PE=1 SV=1	0.929978	0.66249	1.49745	1.06674	0.992042	1.6102	-0.104732	-0.59403	0.582504	0.0932051	-0.0115267	0.687235	0.337854	0.244649
sp|Q61598|GDIB_MOUSE	1014	50505	Rab GDP dissociation inhibitor beta OS=Mus musculus GN=Gdi2 PE=1 SV=1	0.885815	1.48978	0.820747	1.38035	1.22273	0.926545	-0.174923	0.575103	-0.28499	0.465035	0.290112	-0.110068	0.090022	-0.375013
sp|Q15102|PA1B3_HUMAN	1079	25718	Platelet-activating factor acetylhydrolase IB subunit gamma OS=Homo sapiens GN=PAFAH1B3 PE=1 SV=1	0.926672	1.09914	0.742988	0.881269	0.816647	0.801781	-0.10987	0.136373	-0.428589	-0.182346	-0.292216	-0.318719	-0.30547	-0.123121
sp|Q96KA5|CLP1L_HUMAN	113	62189	Cleft lip and palate transmembrane protein 1-like protein OS=Homo sapiens GN=CLPTM1L PE=1 SV=1	0.933317	1.18435	0.659473	0.83685	0.781046	0.706591	-0.0995609	0.244094	-0.600614	-0.256959	-0.35652	-0.501053	-0.42879	-0.171827
sp|O95782|AP2A1_HUMAN	241	107478	AP-2 complex subunit alpha-1 OS=Homo sapiens GN=AP2A1 PE=1 SV=3	1.10878	1.03757	1.33276	1.24716	1.38283	1.202	0.148978	0.0532132	0.414414	0.318649	0.467627	0.265436	0.366531	0.0478823
sp|Q8IZ81|ELMD2_HUMAN	58	34938	ELMO domain-containing protein 2 OS=Homo sapiens GN=ELMOD2 PE=1 SV=1	0.820888	1.03431	0.775885	0.977608	0.802507	0.945177	-0.284742	0.0486713	-0.366086	-0.0326725	-0.317415	-0.0813438	-0.19938	-0.166707
sp|P50454|SERPH_HUMAN	2505	46411	Serpin H1 OS=Homo sapiens GN=SERPINH1 PE=1 SV=2	1.27622	1.20483	0.701122	0.661906	0.844735	0.549375	0.351874	0.268834	-0.512263	-0.595303	-0.243429	-0.864136	-0.55378	0.0415201
sp|P07759|SPA3K_MOUSE	5213	46850	Serine protease inhibitor A3K OS=Mus musculus GN=Serpina3k PE=1 SV=2	0.531136	2.8579	0.406335	2.18638	1.16127	0.765031	-0.912848	1.51496	-1.29926	1.12855	0.215699	-0.38641	-0.08536	-1.2139
sp|Q8TBC4|UBA3_HUMAN	285	51819	NEDD8-activating enzyme E1 catalytic subunit OS=Homo sapiens GN=UBA3 PE=1 SV=2	1.04664	1.16973	1.05021	1.17372	1.22846	1.00341	0.0657644	0.22617	0.0706765	0.231083	0.296847	0.0049121	0.15088	-0.080203
sp|Q13823|NOG2_HUMAN	40	83603	Nucleolar GTP-binding protein 2 OS=Homo sapiens GN=GNL2 PE=1 SV=1	0.680127	0.697841	1.24768	1.28017	0.870679	1.83448	-0.556124	-0.519029	0.319243	0.356338	-0.199786	0.875367	0.33779	-0.0185475
sp|Q9BVI4|NOC4L_HUMAN	323	58431	Nucleolar complex protein 4 homolog OS=Homo sapiens GN=NOC4L PE=1 SV=1	1.0136	1.18596	0.72693	0.850539	0.862106	0.717177	0.0194877	0.246049	-0.460112	-0.233551	-0.214063	-0.4796	-0.34683	-0.113281
sp|Q86WB0|NIPA_HUMAN	171	55226	Nuclear-interacting partner of ALK OS=Homo sapiens GN=ZC3HC1 PE=1 SV=1	0.879125	0.89623	1.05357	1.07407	0.944237	1.19843	-0.18586	-0.15806	0.0752807	0.103081	-0.082779	0.261141	0.089181	-0.0139001
sp|Q8TB03|CX038_HUMAN	79	36646	Uncharacterized protein CXorf38 OS=Homo sapiens GN=CXorf38 PE=1 SV=1	2.44745	0.508339	4.47188	0.928815	2.27323	1.82716	1.29128	-0.976136	2.16088	-0.106537	1.18474	0.869599	1.02717	1.13371
sp|Q01105|SET_HUMAN	1501	33469	Protein SET OS=Homo sapiens GN=SET PE=1 SV=3	0.977414	0.864121	1.20322	1.06375	1.03973	1.23102	-0.0329591	-0.210695	0.2669	0.0891646	0.0562056	0.299859	0.178032	0.0888679
sp|Q5RJG1|NOL10_MOUSE	100	80027	Nucleolar protein 10 OS=Mus musculus GN=Nol10 PE=2 SV=1	0.885244	0.904068	1.20723	1.2329	1.09142	1.36373	-0.175853	-0.145497	0.271702	0.302057	0.126205	0.447555	0.28688	-0.0151777
sp|Q96HY7|DHTK1_HUMAN	195	103011	Probable 2-oxoglutarate dehydrogenase E1 component DHKTD1	0.602509	1.19768	0.751364	1.49358	0.899896	1.24706	-0.730945	0.260246	-0.412415	0.578776	-0.152169	0.31853	0.08318	-0.495596
sp|P33176|KINH_HUMAN	1770	109617	Kinesin-1 heavy chain OS=Homo sapiens GN=KIF5B PE=1 SV=1	0.989039	0.944186	1.0058	0.960188	0.949663	1.01695	-0.0159004	-0.082857	0.00834524	-0.0586114	-0.0745118	0.0242456	-0.02513	0.0334783
sp|Q04736|YES_MOUSE	191	60591	Tyrosine-protein kinase Yes OS=Mus musculus GN=Yes1 PE=1 SV=3	N/A	N/A	N/A	N/A	N/A	N/A	N/A	N/A	N/A	N/A	N/A	N/A	N/A	N/A
sp|Q6NV83|SR140_MOUSE	342	118188	U2 snRNP-associated SURP motif-containing protein OS=Mus musculus GN=U2surp PE=1 SV=3	0.900168	0.697795	1.2113	0.938978	0.845238	1.34564	-0.151734	-0.519125	0.276556	-0.090836	-0.24257	0.428289	0.09286	0.183696
sp|P00338|LDHA_HUMAN	1740	36665	L-lactate dehydrogenase A chain OS=Homo sapiens GN=LDHA PE=1 SV=2	0.908465	0.840305	2.09005	1.93324	1.75628	2.30064	-0.138498	-0.251015	1.06354	0.951022	0.812524	1.20204	1.00728	0.0562588
sp|Q8BMJ3|IF1AX_MOUSE	159	16450	Eukaryotic translation initiation factor 1A	1.19486	0.784042	1.32826	0.871576	1.04141	1.11164	0.256847	-0.350997	0.409542	-0.198302	0.058545	0.152695	0.10562	0.303922
sp|Q86WJ1|CHD1L_HUMAN	132	100921	Chromodomain-helicase-DNA-binding protein 1-like OS=Homo sapiens GN=CHD1L PE=1 SV=2	0.878988	1.3454	1.12593	1.72338	1.51483	1.28095	-0.186085	0.428034	0.171124	0.785243	0.599158	0.357209	0.478183	-0.30706
sp|Q04917|1433F_HUMAN	1397	28201	14-3-3 protein eta OS=Homo sapiens GN=YWHAH PE=1 SV=4	0.965088	1.28329	1.05248	1.3995	1.35064	1.09056	-0.0512675	0.359846	0.0737973	0.484911	0.433644	0.125065	0.279354	-0.205557
sp|Q99LC5|ETFA_MOUSE	641	34988	Electron transfer flavoprotein subunit alpha	0.732481	2.92145	0.677797	2.70334	1.98015	0.925344	-0.449136	1.54668	-0.561074	1.43475	0.985609	-0.111938	0.436836	-0.99791
sp|O43808|PM34_HUMAN	78	34545	Peroxisomal membrane protein PMP34 OS=Homo sapiens GN=SLC25A17 PE=1 SV=1	1.3913	0.843867	1.06215	0.644228	0.896318	0.763424	0.476438	-0.244912	0.0869943	-0.634356	-0.157918	-0.389443	-0.27368	0.360675
sp|Q04206|TF65_HUMAN	63	60181	Transcription factor p65 OS=Homo sapiens GN=RELA PE=1 SV=2	1.35941	0.758003	1.1639	0.648987	0.882237	0.856179	0.442977	-0.399724	0.218962	-0.623739	-0.180762	-0.224015	-0.20239	0.42135
sp|Q14694|UBP10_HUMAN	292	87080	Ubiquitin carboxyl-terminal hydrolase 10 OS=Homo sapiens GN=USP10 PE=1 SV=2	0.801563	1.07972	0.738654	0.994982	0.79754	0.921518	-0.319113	0.110658	-0.437029	-0.00725823	-0.326371	-0.117916	-0.22214	-0.214886
sp|P20585|MSH3_HUMAN	71	127332	DNA mismatch repair protein Msh3 OS=Homo sapiens GN=MSH3 PE=1 SV=4	0.905941	0.254292	1.88735	0.529766	0.479937	2.0833	-0.142511	-1.97544	0.916359	-0.916573	-1.05908	1.05887	-0.00011	0.916466
sp|O96008|TOM40_HUMAN	706	37869	Mitochondrial import receptor subunit TOM40 homolog OS=Homo sapiens GN=TOMM40 PE=1 SV=1	0.792846	0.876279	0.977253	1.08009	0.856346	1.23259	-0.334887	-0.190538	-0.0331963	0.111153	-0.223734	0.301691	0.038978	-0.0721746
sp|P46777|RL5_HUMAN	712	34341	60S ribosomal protein L5 OS=Homo sapiens GN=RPL5 PE=1 SV=3	1.08369	0.969503	1.00225	0.896646	0.971687	0.92485	0.115953	-0.0446821	0.00324528	-0.15739	-0.0414368	-0.112708	-0.07707	0.0803176
sp|Q07864|DPOE1_HUMAN	40	261351	DNA polymerase epsilon catalytic subunit A OS=Homo sapiens GN=POLE PE=1 SV=5	0.802984	1.28054	1.15938	1.84889	1.48463	1.44384	-0.316556	0.356752	0.213355	0.886663	0.570107	0.529912	0.550009	-0.336654
sp|Q9Y4R8|TELO2_HUMAN	53	91689	Telomere length regulation protein TEL2 homolog OS=Homo sapiens GN=TELO2 PE=1 SV=2	N/A	N/A	N/A	N/A	N/A	N/A	N/A	N/A	N/A	N/A	N/A	N/A	N/A	N/A
sp|Q9Y277|VDAC3_HUMAN	777	30639	Voltage-dependent anion-selective channel protein 3 OS=Homo sapiens GN=VDAC3 PE=1 SV=1	0.776432	1.12183	0.727839	1.05162	0.816512	0.937414	-0.365068	0.165856	-0.458309	0.0726148	-0.292453	-0.0932413	-0.19285	-0.265462
sp|P29391|FRIL1_MOUSE	1169	20790	Ferritin light chain 1 OS=Mus musculus GN=Ftl1 PE=1 SV=2	0.186338	2.07034	0.344367	3.82613	0.712955	1.84807	-2.424	1.04987	-1.53798	1.93589	-0.488116	0.88602	0.198952	-1.73693
sp|Q9HAV4|XPO5_HUMAN	1972	136222	Exportin-5 OS=Homo sapiens GN=XPO5 PE=1 SV=1	0.925781	0.873053	0.797889	0.752445	0.696599	0.861855	-0.111257	-0.195859	-0.32574	-0.410343	-0.5216	-0.214483	-0.36804	0.0423011
sp|Q9HC38|GLOD4_HUMAN	160	34771	Glyoxalase domain-containing protein 4 OS=Homo sapiens GN=GLOD4 PE=1 SV=1	0.708778	1.02103	1.0228	1.4734	1.04432	1.44305	-0.496594	0.0300274	0.0325291	0.55915	0.0625564	0.529123	0.29584	-0.263311
sp|Q12769|NU160_HUMAN	990	162017	Nuclear pore complex protein Nup160 OS=Homo sapiens GN=NUP160 PE=1 SV=3	1.05102	1.20777	0.7156	0.822326	0.86428	0.680863	0.0717881	0.272345	-0.482775	-0.282218	-0.21043	-0.554563	-0.3825	-0.100279
sp|P09211|GSTP1_HUMAN	4904	23341	Glutathione S-transferase P OS=Homo sapiens GN=GSTP1 PE=1 SV=2	1.27498	0.946857	1.54078	1.14426	1.4589	1.20848	0.350473	-0.0787818	0.623664	0.194409	0.544882	0.273191	0.409036	0.214627
sp|O00425|IF2B3_HUMAN	804	63666	Insulin-like growth factor 2 mRNA-binding protein 3 OS=Homo sapiens GN=IGF2BP3 PE=1 SV=2	0.815853	0.7874	0.904718	0.873165	0.712375	1.10892	-0.293618	-0.344832	-0.14446	-0.195674	-0.489292	0.149158	-0.17007	0.0256068
sp|Q8CGP0|H2B3B_MOUSE	7146	13900	Histone H2B type 3-B OS=Mus musculus GN=Hist3h2bb PE=1 SV=3	0.933273	0.840287	1.52126	1.36969	1.27829	1.63002	-0.0996286	-0.251046	0.605262	0.453845	0.354216	0.704891	0.529554	0.0757087
sp|P49589|SYCC_HUMAN	50	85419	Cysteine--tRNA ligase	0.570875	0.832484	0.968737	1.41267	0.806457	1.69693	-0.808754	-0.264506	-0.0458237	0.498424	-0.31033	0.76293	0.2263	-0.272124
sp|Q14980|NUMA1_HUMAN	1278	238115	Nuclear mitotic apparatus protein 1 OS=Homo sapiens GN=NUMA1 PE=1 SV=2	0.848734	0.881004	0.972171	1.00913	0.856487	1.14544	-0.236616	-0.18278	-0.0407173	0.013119	-0.223497	0.195899	-0.0138	-0.0269182
sp|Q9Y394|DHRS7_HUMAN	214	38274	Dehydrogenase/reductase SDR family member 7 OS=Homo sapiens GN=DHRS7 PE=1 SV=1	0.977737	0.913563	0.922601	0.862046	0.842854	0.943609	-0.0324813	-0.130424	-0.11622	-0.214163	-0.246645	-0.0837392	-0.16519	0.0489714
sp|Q8R5C5|ACTY_MOUSE	171	42255	Beta-centractin OS=Mus musculus GN=Actr1b PE=1 SV=1	1.22032	0.803029	1.16245	0.764947	0.933482	0.952577	0.287262	-0.316476	0.217169	-0.386568	-0.0993066	-0.0700926	-0.0847	0.301869
sp|P12931|SRC_HUMAN	141	59797	Proto-oncogene tyrosine-protein kinase Src OS=Homo sapiens GN=SRC PE=1 SV=3	N/A	N/A	N/A	N/A	N/A	N/A	N/A	N/A	N/A	N/A	N/A	N/A	N/A	N/A
sp|Q6IBS0|TWF2_HUMAN	221	39523	Twinfilin-2 OS=Homo sapiens GN=TWF2 PE=1 SV=2	1.43772	1.10286	1.27405	0.977311	1.40509	0.886164	0.523777	0.141244	0.349423	-0.0331107	0.490667	-0.174355	0.158156	0.191267
sp|Q8CCF0|PRP31_MOUSE	200	55395	U4/U6 small nuclear ribonucleoprotein Prp31 OS=Mus musculus GN=Prpf31 PE=2 SV=3	0.952973	0.787159	1.00045	0.826374	0.787512	1.04982	-0.0694929	-0.345272	0.000646747	-0.275133	-0.344626	0.0701396	-0.13724	0.13789
sp|O14569|C56D2_HUMAN	51	23958	Cytochrome b561 domain-containing protein 2 OS=Homo sapiens GN=CYB561D2 PE=1 SV=1	0.609377	1.71323	0.611258	1.71852	1.04723	1.00309	-0.714593	0.776718	-0.710147	0.781163	0.0665709	0.00444531	0.035508	-0.745655
sp|Q9UK22|FBX2_HUMAN	141	33307	F-box only protein 2 OS=Homo sapiens GN=FBXO2 PE=1 SV=2	0.538902	1.16482	0.73712	1.59326	0.858614	1.36782	-0.891906	0.22011	-0.440029	0.671987	-0.219919	0.451877	0.115979	-0.556008
sp|O60306|AQR_HUMAN	391	171186	Intron-binding protein aquarius OS=Homo sapiens GN=AQR PE=1 SV=4	0.919035	0.915327	1.28637	1.28118	1.17745	1.39969	-0.121808	-0.12764	0.363301	0.357469	0.235661	0.485109	0.360385	0.00291638
sp|Q8R3C0|MCMBP_MOUSE	42	72845	Mini-chromosome maintenance complex-binding protein OS=Mus musculus GN=Mcmbp PE=2 SV=1	1.16013	0.742738	0.826129	0.528904	0.613597	0.7121	0.214287	-0.429075	-0.275561	-0.918923	-0.704636	-0.489848	-0.59724	0.321681
sp|Q9HD20|AT131_HUMAN	48	132870	Probable cation-transporting ATPase 13A1 OS=Homo sapiens GN=ATP13A1 PE=1 SV=2	1.08971	0.444899	0.862665	0.352203	0.383799	0.791647	0.123943	-1.16845	-0.213128	-1.50552	-1.38158	-0.33707	-0.85932	0.646197
sp|Q9BXW7|CECR5_HUMAN	505	46292	Cat eye syndrome critical region protein 5 OS=Homo sapiens GN=CECR5 PE=1 SV=1	0.862337	0.922951	0.965842	1.03373	0.891424	1.12003	-0.213676	-0.115675	-0.0501416	0.0478594	-0.165816	0.163534	-0.00114	-0.0490005
sp|O60518|RNBP6_HUMAN	290	124633	Ran-binding protein 6 OS=Homo sapiens GN=RANBP6 PE=1 SV=2	N/A	N/A	N/A	N/A	N/A	N/A	N/A	N/A	N/A	N/A	N/A	N/A	N/A	N/A
sp|P35573|GDE_HUMAN	109	174652	Glycogen debranching enzyme OS=Homo sapiens GN=AGL PE=1 SV=3	1.00241	0.645288	1.11813	0.71978	0.721516	1.11544	0.00347401	-0.631984	0.161086	-0.474371	-0.470897	0.157612	-0.15664	0.317729
sp|P49755|TMEDA_HUMAN	788	24960	Transmembrane emp24 domain-containing protein 10 OS=Homo sapiens GN=TMED10 PE=1 SV=2	1.04628	0.983747	0.910192	0.855794	0.895398	0.869933	0.0652658	-0.0236408	-0.135758	-0.224665	-0.159399	-0.201024	-0.18021	0.0444533
sp|Q8CI95|OSB11_MOUSE	112	83576	Oxysterol-binding protein-related protein 11 OS=Mus musculus GN=Osbpl11 PE=1 SV=2	1.3	0.911244	1.25476	0.879533	1.14339	0.9652	0.378509	-0.13409	0.327409	-0.185191	0.193318	-0.0511007	0.071109	0.2563
sp|Q9UBF2|COPG2_HUMAN	475	97560	Coatomer subunit gamma-2 OS=Homo sapiens GN=COPG2 PE=1 SV=1	0.91227	0.902448	0.945276	0.935099	0.853063	1.03618	-0.132467	-0.148084	-0.0811922	-0.0968092	-0.229277	0.0512751	-0.089	0.0078085
sp|P62244|RS15A_HUMAN	822	14830	40S ribosomal protein S15a OS=Homo sapiens GN=RPS15A PE=1 SV=2	1.24581	0.939312	1.11754	0.842602	1.04972	0.897042	0.317081	-0.0903242	0.160328	-0.247077	0.0700042	-0.156753	-0.04337	0.203703
sp|P08236|BGLR_HUMAN	82	74685	Beta-glucuronidase OS=Homo sapiens GN=GUSB PE=1 SV=2	0.777917	0.936933	0.92505	1.11414	0.86671	1.18914	-0.362312	-0.0939816	-0.112397	0.155934	-0.206379	0.249915	0.021768	-0.134165
sp|Q8BMS1|ECHA_MOUSE	213	82617	Trifunctional enzyme subunit alpha	1.02234	0.915201	0.936296	0.838173	0.856899	0.915836	0.0318756	-0.12784	-0.0949637	-0.254679	-0.222804	-0.126839	-0.17482	0.0798577
sp|A8MXV4|NUD19_HUMAN	45	42207	Nucleoside diphosphate-linked moiety X motif 19	0.615811	0.665476	0.692941	0.748826	0.461135	1.12525	-0.69944	-0.587541	-0.529196	-0.417298	-1.11674	0.170244	-0.47325	-0.0559493
sp|Q8CG14|CS1A_MOUSE	111	76808	Complement C1s-A subcomponent OS=Mus musculus GN=C1sa PE=2 SV=2	0.98162	1.09083	1.13031	1.25606	1.23298	1.15147	-0.0267633	0.125429	0.176716	0.328909	0.302146	0.20348	0.252813	-0.0760964
sp|Q8R010|AIMP2_MOUSE	186	35355	Aminoacyl tRNA synthase complex-interacting multifunctional protein 2 OS=Mus musculus GN=Aimp2 PE=1 SV=2	1.22796	1.19887	0.938766	0.916528	1.12546	0.764492	0.296264	0.261676	-0.091162	-0.12575	0.170514	-0.387426	-0.10846	0.0172938
sp|P06744|G6PI_HUMAN	3426	63107	Glucose-6-phosphate isomerase OS=Homo sapiens GN=GPI PE=1 SV=4	0.92449	0.903256	2.13074	2.0818	1.9246	2.30477	-0.113271	-0.146793	1.09135	1.05783	0.944561	1.20462	1.07459	0.016761
sp|O00567|NOP56_HUMAN	1011	66009	Nucleolar protein 56 OS=Homo sapiens GN=NOP56 PE=1 SV=4	1.00231	0.858716	1.3876	1.18881	1.19155	1.38441	0.00332245	-0.219747	0.472592	0.249522	0.252845	0.46927	0.361057	0.111535
sp|Q13162|PRDX4_HUMAN	387	30521	Peroxiredoxin-4 OS=Homo sapiens GN=PRDX4 PE=1 SV=1	1.29968	1.02841	1.50304	1.18933	1.54575	1.15647	0.378158	0.0404193	0.587887	0.250148	0.628306	0.209729	0.419017	0.168869
sp|P62841|RS15_HUMAN	1125	17029	40S ribosomal protein S15 OS=Homo sapiens GN=RPS15 PE=1 SV=2	0.881503	0.873717	1.61997	1.60566	1.41539	1.83774	-0.181963	-0.194763	0.695968	0.683168	0.501205	0.877931	0.689568	0.00639985
sp|Q70UQ0|IKIP_HUMAN	125	39285	Inhibitor of nuclear factor kappa-B kinase-interacting protein OS=Homo sapiens GN=IKBIP PE=1 SV=1	1.48453	0.953292	1.8281	1.17392	1.74271	1.23144	0.570002	-0.0690098	0.870344	0.231332	0.801334	0.300342	0.550838	0.319506
sp|O95470|SGPL1_HUMAN	72	63483	Sphingosine-1-phosphate lyase 1 OS=Homo sapiens GN=SGPL1 PE=1 SV=3	0.879338	0.521557	0.593042	0.351748	0.309305	0.674418	-0.18551	-0.939103	-0.753795	-1.50739	-1.6929	-0.568285	-1.13059	0.376796
sp|P28288|ABCD3_HUMAN	549	75428	ATP-binding cassette sub-family D member 3 OS=Homo sapiens GN=ABCD3 PE=1 SV=1	0.953363	0.870039	1.00293	0.915274	0.872588	1.05199	-0.0689019	-0.200847	0.00422021	-0.127725	-0.196627	0.0731221	-0.06175	0.0659726
sp|P16858|G3P_MOUSE	7434	35787	Glyceraldehyde-3-phosphate dehydrogenase OS=Mus musculus GN=Gapdh PE=1 SV=2	0.532398	2.63206	0.474496	2.3458	1.2489	0.891243	-0.909422	1.39619	-1.07553	1.23008	0.320661	-0.166109	0.077276	-1.15281
sp|Q5ND52|RMTL1_MOUSE	237	46767	RNA methyltransferase-like protein 1 OS=Mus musculus GN=Rnmtl1 PE=2 SV=1	0.766466	1.00058	0.474268	0.619129	0.474541	0.618773	-0.383707	0.000830666	-1.07623	-0.691688	-1.07539	-0.692519	-0.88396	-0.192269
sp|Q8BVQ5|PPME1_MOUSE	77	42229	Protein phosphatase methylesterase 1 OS=Mus musculus GN=Ppme1 PE=1 SV=5	1.11065	1.01545	0.870125	0.795543	0.883573	0.783434	0.15141	0.0221269	-0.200706	-0.329989	-0.178579	-0.352116	-0.26535	0.0646414
sp|Q9UHY7|ENOPH_HUMAN	86	28914	Enolase-phosphatase E1 OS=Homo sapiens GN=ENOPH1 PE=1 SV=1	0.630156	0.76227	1.14266	1.38222	0.871013	1.81329	-0.666219	-0.391627	0.192393	0.466986	-0.199234	0.858612	0.329689	-0.137296
sp|O14929|HAT1_HUMAN	263	49481	Histone acetyltransferase type B catalytic subunit OS=Homo sapiens GN=HAT1 PE=1 SV=1	0.958573	0.876234	0.742265	0.678506	0.650398	0.774344	-0.0610395	-0.190612	-0.429994	-0.559566	-0.620605	-0.368954	-0.49478	0.0647861
sp|Q9R078|AAKB1_MOUSE	150	30289	5'-AMP-activated protein kinase subunit beta-1 OS=Mus musculus GN=Prkab1 PE=1 SV=2	0.977602	0.813879	0.990925	0.824971	0.806493	1.01363	-0.0326816	-0.297114	-0.0131521	-0.277584	-0.310266	0.0195295	-0.14537	0.132216
sp|P07686|HEXB_HUMAN	180	63071	Beta-hexosaminidase subunit beta OS=Homo sapiens GN=HEXB PE=1 SV=3	1.11926	1.09811	1.22673	1.20355	1.34708	1.09602	0.162541	0.135018	0.294819	0.267296	0.429837	0.132278	0.281058	0.0137613
sp|P26639|SYTC_HUMAN	482	83382	Threonine--tRNA ligase	1.20171	0.999168	0.908952	0.755753	0.908196	0.756382	0.265089	-0.001201	-0.137724	-0.404014	-0.138925	-0.402813	-0.27087	0.133145
sp|P27694|RFA1_HUMAN	497	68095	Replication protein A 70 kDa DNA-binding subunit OS=Homo sapiens GN=RPA1 PE=1 SV=2	0.874119	0.813116	1.02766	0.955941	0.835606	1.17565	-0.194098	-0.298466	0.0393616	-0.0650064	-0.259105	0.23346	-0.01282	0.052184
sp|Q6ZWM4|NAA38_MOUSE	44	10396	N-alpha-acetyltransferase 38	N/A	N/A	N/A	N/A	N/A	N/A	N/A	N/A	N/A	N/A	N/A	N/A	N/A	N/A
sp|Q16822|PCKGM_HUMAN	73	70685	Phosphoenolpyruvate carboxykinase [GTP]	1.28658	2.51332	0.874464	1.70826	2.1978	0.679681	0.36354	1.32959	-0.19353	0.772523	1.13606	-0.55707	0.289497	-0.483026
sp|Q14676|MDC1_HUMAN	78	226529	Mediator of DNA damage checkpoint protein 1 OS=Homo sapiens GN=MDC1 PE=1 SV=3	0.743924	0.907747	1.25096	1.52644	1.13556	1.68157	-0.426773	-0.139638	0.323035	0.61017	0.183397	0.749808	0.466602	-0.143567
sp|Q99460|PSMD1_HUMAN	1437	105769	26S proteasome non-ATPase regulatory subunit 1 OS=Homo sapiens GN=PSMD1 PE=1 SV=2	1.02128	0.863468	0.905046	0.765194	0.781478	0.886187	0.0303801	-0.211786	-0.143937	-0.386103	-0.355723	-0.174317	-0.26502	0.121083
sp|Q9H6R4|NOL6_HUMAN	255	127513	Nucleolar protein 6 OS=Homo sapiens GN=NOL6 PE=1 SV=2	1.09573	0.701931	0.936864	0.600158	0.657613	0.85501	0.131898	-0.5106	-0.0940891	-0.736587	-0.604689	-0.225987	-0.41534	0.321249
sp|Q8C2Q3|RBM14_MOUSE	80	69406	RNA-binding protein 14 OS=Mus musculus GN=Rbm14 PE=1 SV=1	1.01403	0.82119	1.04894	0.849465	0.861382	1.03443	0.0200998	-0.284211	0.0689369	-0.235374	-0.215275	0.0488372	-0.08322	0.152156
sp|Q8BX10|PGAM5_MOUSE	45	31975	Serine/threonine-protein phosphatase PGAM5	1.21858	2.12639	0.997732	1.74101	2.12156	0.818766	0.285201	1.0884	-0.00327598	0.799927	1.08513	-0.288477	0.398325	-0.401601
sp|Q9Y2R4|DDX52_HUMAN	315	67456	Probable ATP-dependent RNA helicase DDX52 OS=Homo sapiens GN=DDX52 PE=1 SV=3	0.985242	0.849764	0.973115	0.839305	0.826919	0.987692	-0.0214506	-0.234865	-0.0393177	-0.252732	-0.274183	-0.0178671	-0.14602	0.106707
sp|Q9BV38|WDR18_HUMAN	259	47375	WD repeat-containing protein 18 OS=Homo sapiens GN=WDR18 PE=1 SV=2	0.714112	0.723677	1.23737	1.25394	0.895455	1.73274	-0.485777	-0.466582	0.307275	0.326471	-0.159306	0.793053	0.316873	-0.00959765
sp|P17844|DDX5_HUMAN	1391	69105	Probable ATP-dependent RNA helicase DDX5 OS=Homo sapiens GN=DDX5 PE=1 SV=1	1.22233	0.768858	1.33263	0.83824	1.0246	1.09024	0.289629	-0.379211	0.414276	-0.254564	0.0350646	0.124647	0.079856	0.33442
sp|Q9DBJ3|BI2L1_MOUSE	240	57152	Brain-specific angiogenesis inhibitor 1-associated protein 2-like protein 1 OS=Mus musculus GN=Baiap2l1 PE=1 SV=1	1.08295	0.54773	1.22969	0.621951	0.67354	1.13551	0.114961	-0.868463	0.298298	-0.685126	-0.570165	0.183337	-0.19341	0.491712
sp|O14617|AP3D1_HUMAN	214	130076	AP-3 complex subunit delta-1 OS=Homo sapiens GN=AP3D1 PE=1 SV=1	0.997454	0.904707	0.887563	0.805034	0.802984	0.889828	-0.00367739	-0.144477	-0.172079	-0.312879	-0.316556	-0.168402	-0.24248	0.0704
sp|Q8R0X7|SGPL1_MOUSE	104	63636	Sphingosine-1-phosphate lyase 1 OS=Mus musculus GN=Sgpl1 PE=2 SV=1	0.475218	3.85869	0.364976	2.96354	1.40833	0.768018	-1.07334	1.94811	-1.45413	1.56732	0.493985	-0.380787	0.056599	-1.51072
sp|Q9JII5|DAZP1_MOUSE	433	43187	DAZ-associated protein 1 OS=Mus musculus GN=Dazap1 PE=2 SV=2	0.951541	1.04831	0.998168	1.09967	1.04638	1.049	-0.071662	0.068059	-0.00264603	0.137075	0.065413	0.0690159	0.067214	-0.0698605
sp|Q16836|HCDH_HUMAN	254	34272	Hydroxyacyl-coenzyme A dehydrogenase	0.968184	0.429995	1.66589	0.739865	0.716326	1.72063	-0.0466463	-1.21761	0.736295	-0.434666	-0.481312	0.782941	0.150814	0.58548
sp|P11172|UMPS_HUMAN	153	52189	Uridine 5'-monophosphate synthase OS=Homo sapiens GN=UMPS PE=1 SV=1	0.787994	0.731384	1.16965	1.08562	0.855461	1.48433	-0.343743	-0.451299	0.226074	0.118517	-0.225225	0.569816	0.172296	0.0537783
sp|P15559|NQO1_HUMAN	1490	30848	NAD(P)H dehydrogenase [quinone] 1 OS=Homo sapiens GN=NQO1 PE=1 SV=1	0.98073	1.55676	0.992744	1.57583	1.54547	1.01225	-0.0280718	0.638549	-0.0105071	0.656114	0.628042	0.0175647	0.322803	-0.33331
sp|P07900|HS90A_HUMAN	7351	84607	Heat shock protein HSP 90-alpha OS=Homo sapiens GN=HSP90AA1 PE=1 SV=5	1.06287	1.10014	1.27663	1.3214	1.40448	1.20112	0.0879679	0.137691	0.352345	0.402068	0.490035	0.264377	0.377206	-0.0248613
sp|Q9NR28|DBLOH_HUMAN	53	27114	Diablo homolog	0.986958	1.28367	1.11297	1.44757	1.42869	1.12767	-0.0189399	0.36028	0.15441	0.533629	0.514689	0.17335	0.344019	-0.18961
sp|P0C0S5|H2AZ_HUMAN	313	13545	Histone H2A.Z OS=Homo sapiens GN=H2AFZ PE=1 SV=2	1.09387	1.22982	0.785357	0.882971	0.965852	0.717965	0.129435	0.298453	-0.348579	-0.179562	-0.0501263	-0.478014	-0.26407	-0.0845086
sp|Q9H3S7|PTN23_HUMAN	253	178861	Tyrosine-protein phosphatase non-receptor type 23 OS=Homo sapiens GN=PTPN23 PE=1 SV=1	0.625143	0.709322	0.804711	0.913069	0.570799	1.28724	-0.677741	-0.495487	-0.313457	-0.131204	-0.808945	0.364284	-0.22233	-0.0911267
sp|Q99549|MPP8_HUMAN	91	97123	M-phase phosphoprotein 8 OS=Homo sapiens GN=MPHOSPH8 PE=1 SV=2	0.889231	1.498	1.35962	2.29042	2.03671	1.52898	-0.16937	0.583037	0.443204	1.19561	1.02624	0.612573	0.819407	-0.376203
sp|O14802|RPC1_HUMAN	84	155542	DNA-directed RNA polymerase III subunit RPC1 OS=Homo sapiens GN=POLR3A PE=1 SV=2	0.859531	1.58806	1.08017	1.9957	1.71537	1.25669	-0.218379	0.667264	0.111255	0.996898	0.778519	0.329633	0.554076	-0.442821
sp|Q9UNZ2|NSF1C_HUMAN	121	40548	NSFL1 cofactor p47 OS=Homo sapiens GN=NSFL1C PE=1 SV=2	0.524592	0.8301	1.66017	2.627	1.3781	3.16468	-0.930732	-0.268643	0.731328	1.39342	0.462685	1.66206	1.06237	-0.331044
sp|P38606|VATA_HUMAN	827	68260	V-type proton ATPase catalytic subunit A OS=Homo sapiens GN=ATP6V1A PE=1 SV=2	0.942432	0.970644	1.01984	1.05037	0.989905	1.08214	-0.08554	-0.0429861	0.0283483	0.0709021	-0.0146379	0.113888	0.049625	-0.0212769
sp|Q91XI1|DUS3L_MOUSE	82	71033	tRNA-dihydrouridine(47) synthase [NAD(P)(+)]-like OS=Mus musculus GN=Dus3l PE=2 SV=1	1.03311	0.599693	1.65723	0.961979	0.993831	1.60412	0.0469951	-0.737705	0.728777	-0.0559224	-0.00892734	0.681782	0.336427	0.39235
sp|P35579|MYH9_HUMAN	11647	226392	Myosin-9 OS=Homo sapiens GN=MYH9 PE=1 SV=4	1.06272	1.07416	0.982229	0.992804	1.05507	0.924263	0.0877561	0.103205	-0.0258682	-0.0104193	0.0773368	-0.113624	-0.01814	-0.00772445
sp|P10518|HEM2_MOUSE	96	36000	Delta-aminolevulinic acid dehydratase OS=Mus musculus GN=Alad PE=1 SV=1	0.113071	1.2769	0.317953	3.59062	0.405996	2.81197	-3.1447	0.35265	-1.65311	1.84423	-1.30046	1.49158	0.09556	-1.74867
sp|P35606|COPB2_HUMAN	780	102422	Coatomer subunit beta' OS=Homo sapiens GN=COPB2 PE=1 SV=2	1.28083	1.0263	1.03804	0.83176	1.06534	0.810446	0.357077	0.0374516	0.0538639	-0.265761	0.0913154	-0.303213	-0.10595	0.159812
sp|P24369|PPIB_MOUSE	330	23699	Peptidyl-prolyl cis-trans isomerase B OS=Mus musculus GN=Ppib PE=2 SV=2	0.706726	4.53413	0.738725	4.73942	3.34947	1.04528	-0.500777	2.18082	-0.43689	2.24471	1.74393	0.0638863	0.90391	-1.3408
sp|O43175|SERA_HUMAN	1722	56614	D-3-phosphoglycerate dehydrogenase OS=Homo sapiens GN=PHGDH PE=1 SV=4	0.937582	1.02291	0.668117	0.728923	0.683425	0.712595	-0.0929828	0.0326827	-0.581828	-0.456163	-0.549145	-0.488845	-0.519	-0.0628327
sp|Q15149|PLEC_HUMAN	904	531466	Plectin OS=Homo sapiens GN=PLEC PE=1 SV=3	0.854883	1.04973	1.11493	1.36904	1.17037	1.30419	-0.226201	0.070014	0.156951	0.453167	0.226965	0.383153	0.305059	-0.148108
sp|Q03147|CDK7_MOUSE	173	38944	Cyclin-dependent kinase 7 OS=Mus musculus GN=Cdk7 PE=1 SV=2	1.16432	0.939328	1.19741	0.966028	1.12476	1.02842	0.219485	-0.0902995	0.259921	-0.0498635	0.169621	0.0404361	0.105029	0.154892
sp|P46778|RL21_HUMAN	274	18553	60S ribosomal protein L21 OS=Homo sapiens GN=RPL21 PE=1 SV=2	1.10071	1.04361	0.896468	0.849965	0.935565	0.814446	0.138433	0.0615849	-0.157675	-0.234524	-0.0960906	-0.296109	-0.1961	0.0384243
sp|P05141|ADT2_HUMAN	1653	32831	ADP/ATP translocase 2 OS=Homo sapiens GN=SLC25A5 PE=1 SV=7	1.07797	1.10533	0.945827	0.969837	1.04546	0.877415	0.108317	0.144484	-0.0803523	-0.0441852	0.0641315	-0.188669	-0.06227	-0.0180835
sp|Q91V64|ISOC1_MOUSE	362	32012	Isochorismatase domain-containing protein 1 OS=Mus musculus GN=Isoc1 PE=2 SV=1	1.4784	0.884391	1.48488	0.888266	1.31321	1.00438	0.564038	-0.177244	0.570345	-0.170937	0.393101	0.00630689	0.199704	0.370641
sp|Q9D8C4|IN35_MOUSE	68	31856	Interferon-induced 35 kDa protein homolog OS=Mus musculus GN=Ifi35 PE=2 SV=3	1.39342	1.53033	1.22131	1.3413	1.869	0.876483	0.47863	0.613839	0.288428	0.423637	0.902267	-0.190202	0.356033	-0.0676042
sp|Q7Z2E3|APTX_HUMAN	40	40714	Aprataxin OS=Homo sapiens GN=APTX PE=1 SV=2	0.160925	0.474295	0.589849	1.73846	0.279763	3.66536	-2.63554	-1.07614	-0.761582	0.797811	-1.83773	1.87395	0.018114	-0.779697
sp|P00492|HPRT_HUMAN	408	24564	Hypoxanthine-guanine phosphoribosyltransferase OS=Homo sapiens GN=HPRT1 PE=1 SV=2	0.996842	0.724183	1.89463	1.37641	1.37206	1.90063	-0.00456254	-0.465573	0.921918	0.460908	0.456345	0.926481	0.691413	0.230505
sp|Q96GD4|AURKB_HUMAN	52	39286	Aurora kinase B OS=Homo sapiens GN=AURKB PE=1 SV=3	1.17965	0.715366	1.14469	0.694163	0.818872	0.97036	0.238363	-0.483246	0.194956	-0.526654	-0.28829	-0.0434073	-0.16585	0.360805
sp|O14874|BCKD_HUMAN	68	46331	[3-methyl-2-oxobutanoate dehydrogenase [lipoamide]] kinase	0.6165	0.597103	0.842797	0.816279	0.503236	1.36707	-0.697827	-0.743949	-0.246744	-0.292866	-0.990693	0.451084	-0.2698	0.023061
sp|Q6ZWU9|RS27_MOUSE	203	9455	40S ribosomal protein S27 OS=Mus musculus GN=Rps27 PE=1 SV=3	1.10752	0.837977	1.09692	0.829956	0.919194	0.990428	0.147334	-0.255017	0.133457	-0.268893	-0.121559	-0.0138761	-0.06772	0.201175
sp|P36551|HEM6_HUMAN	68	50120	Coproporphyrinogen-III oxidase	0.847894	0.639941	1.24407	0.938951	0.796131	1.46725	-0.238044	-0.643989	0.315067	-0.0908781	-0.328922	0.55311	0.112094	0.202972
sp|Q5T8P6|RBM26_HUMAN	41	113527	RNA-binding protein 26 OS=Homo sapiens GN=RBM26 PE=1 SV=3	2.15276	1.37446	1.37485	0.877796	1.88968	0.638647	1.10618	0.458867	0.459276	-0.188042	0.918143	-0.646909	0.135617	0.323659
sp|Q9Y230|RUVB2_HUMAN	1230	51125	RuvB-like 2 OS=Homo sapiens GN=RUVBL2 PE=1 SV=3	1.0059	1.02764	0.970402	0.99137	0.997221	0.964708	0.00848934	0.0393307	-0.0433457	-0.0125044	-0.00401507	-0.0518351	-0.02793	-0.0154207
sp|P50395|GDIB_HUMAN	2318	50631	Rab GDP dissociation inhibitor beta OS=Homo sapiens GN=GDI2 PE=1 SV=2	1.02817	0.86966	1.38311	1.16988	1.20283	1.34521	0.0400766	-0.201477	0.467911	0.226357	0.266434	0.427834	0.347134	0.120777
sp|Q9JIF0|ANM1_MOUSE	461	42408	Protein arginine N-methyltransferase 1 OS=Mus musculus GN=Prmt1 PE=1 SV=1	0.991979	1.27612	1.09925	1.41412	1.40277	1.10814	-0.0116187	0.351767	0.136516	0.499901	0.488282	0.148134	0.318208	-0.181693
sp|Q8TDD1|DDX54_HUMAN	66	98534	ATP-dependent RNA helicase DDX54 OS=Homo sapiens GN=DDX54 PE=1 SV=2	0.958298	1.01151	1.01049	1.0666	1.02212	1.05446	-0.0614535	0.0165145	0.0150487	0.0930166	0.0315631	0.0765021	0.054033	-0.038984
sp|P16403|H12_HUMAN	1341	21352	Histone H1.2 OS=Homo sapiens GN=HIST1H1C PE=1 SV=2	1.70009	1.28338	1.56681	1.18277	2.01081	0.921603	0.76561	0.359951	0.647828	0.242169	1.00778	-0.117782	0.444998	0.20283
sp|Q13043|STK4_HUMAN	162	55595	Serine/threonine-protein kinase 4 OS=Homo sapiens GN=STK4 PE=1 SV=2	1.3359	0.928095	1.35068	0.938363	1.25356	1.01106	0.417808	-0.107655	0.433681	-0.0917822	0.326026	0.015873	0.170949	0.262732
sp|O75607|NPM3_HUMAN	74	19331	Nucleoplasmin-3 OS=Homo sapiens GN=NPM3 PE=1 SV=3	0.467383	0.849554	1.0941	1.98872	0.929495	2.3409	-1.09732	-0.235222	0.129741	0.991843	-0.105482	1.22706	0.560792	-0.431051
sp|P27816|MAP4_HUMAN	785	120930	Microtubule-associated protein 4 OS=Homo sapiens GN=MAP4 PE=1 SV=3	0.849004	1.04532	1.83597	2.2605	1.91918	2.16249	-0.236156	0.063948	0.876539	1.17664	0.940487	1.1127	1.02659	-0.150052
sp|P11940|PABP1_HUMAN	1327	70626	Polyadenylate-binding protein 1 OS=Homo sapiens GN=PABPC1 PE=1 SV=2	1.12869	0.954771	1.22386	1.03528	1.16851	1.08432	0.174647	-0.0667729	0.291444	0.0500235	0.224671	0.116796	0.170734	0.12071
sp|O60506|HNRPQ_HUMAN	1023	69560	Heterogeneous nuclear ribonucleoprotein Q OS=Homo sapiens GN=SYNCRIP PE=1 SV=2	1.33719	1.02111	2.0796	1.58803	2.1235	1.5552	0.419206	0.0301324	1.05631	0.667235	1.08644	0.637103	0.861772	0.194537
sp|P05161|ISG15_HUMAN	216	17876	Ubiquitin-like protein ISG15 OS=Homo sapiens GN=ISG15 PE=1 SV=5	1.60311	0.664121	1.8814	0.779412	1.24948	1.1736	0.680871	-0.590481	0.91181	-0.359542	0.321328	0.230939	0.276134	0.635676
sp|O14646|CHD1_HUMAN	56	196567	Chromodomain-helicase-DNA-binding protein 1 OS=Homo sapiens GN=CHD1 PE=1 SV=2	0.873321	1.39343	0.558286	0.890775	0.777932	0.639268	-0.195416	0.478639	-0.840923	-0.166868	-0.362284	-0.645507	-0.5039	-0.337028
sp|Q8TBN0|R3GEF_HUMAN	42	42610	Guanine nucleotide exchange factor for Rab-3A OS=Homo sapiens GN=RAB3IL1 PE=1 SV=1	N/A	N/A	N/A	N/A	N/A	N/A	N/A	N/A	N/A	N/A	N/A	N/A	N/A	N/A
sp|Q14444|CAPR1_HUMAN	285	78318	Caprin-1 OS=Homo sapiens GN=CAPRIN1 PE=1 SV=2	1.83301	0.839765	1.89631	0.868764	1.59245	1.03453	0.874214	-0.251942	0.923193	-0.202963	0.671251	0.0489786	0.360115	0.563078
sp|O08709|PRDX6_MOUSE	927	24855	Peroxiredoxin-6 OS=Mus musculus GN=Prdx6 PE=1 SV=3	0.370911	1.32727	0.84039	3.00726	1.11543	2.26574	-1.43085	0.408464	-0.250869	1.58845	0.157596	1.17999	0.668791	-0.919659
sp|P60228|EIF3E_HUMAN	1179	52187	Eukaryotic translation initiation factor 3 subunit E OS=Homo sapiens GN=EIF3E PE=1 SV=1	1.11353	1.12644	0.93982	0.95071	1.05865	0.843997	0.155146	0.171767	-0.0895442	-0.0729226	0.0822231	-0.24469	-0.08123	-0.00831078
sp|Q0JRZ9|FCHO2_HUMAN	85	88869	FCH domain only protein 2 OS=Homo sapiens GN=FCHO2 PE=1 SV=2	0.971302	1.67731	0.752953	1.30025	1.26293	0.7752	-0.0420081	0.746148	-0.409368	0.378788	0.33678	-0.36736	-0.01529	-0.394078
sp|Q7Z7K6|CENPV_HUMAN	153	29927	Centromere protein V OS=Homo sapiens GN=CENPV PE=1 SV=1	1.08723	0.728952	0.963155	0.645765	0.702093	0.885882	0.120652	-0.456105	-0.0541607	-0.630918	-0.510265	-0.174813	-0.34254	0.288379
sp|Q9D662|SC23B_MOUSE	408	86382	Protein transport protein Sec23B OS=Mus musculus GN=Sec23b PE=2 SV=1	1.01099	1.14316	1.46752	1.65939	1.67762	1.45158	0.0157611	0.193034	0.553385	0.730658	0.746419	0.537624	0.642021	-0.0886363
sp|Q6L8Q7|PDE12_HUMAN	416	67309	2'	1.19102	1.15315	0.684096	0.662349	0.788869	0.57438	0.252194	0.205587	-0.547729	-0.594336	-0.342142	-0.799923	-0.57103	0.0233037
sp|Q13619|CUL4A_HUMAN	205	87624	Cullin-4A OS=Homo sapiens GN=CUL4A PE=1 SV=3	1.06802	1.95409	0.697662	1.27647	1.36329	0.653232	0.0949342	0.966494	-0.519399	0.352161	0.447095	-0.614334	-0.08362	-0.43578
sp|Q9CY50|SSRA_MOUSE	557	32045	Translocon-associated protein subunit alpha OS=Mus musculus GN=Ssr1 PE=1 SV=1	1.10836	1.05632	0.865793	0.825138	0.914552	0.781146	0.14843	0.079043	-0.207906	-0.277293	-0.128863	-0.356336	-0.2426	0.0346936
sp|Q9D6R2|IDH3A_MOUSE	237	39613	Isocitrate dehydrogenase [NAD] subunit alpha	0.725718	1.25677	0.973985	1.68671	1.22408	1.3421	-0.462518	0.329724	-0.0380282	0.754214	0.291696	0.42449	0.358093	-0.396121
sp|Q92665|RT31_HUMAN	320	45290	28S ribosomal protein S31	1.22551	0.785416	1.17807	0.755014	0.925277	0.961292	0.293382	-0.348471	0.236429	-0.405424	-0.112043	-0.056953	-0.0845	0.320927
sp|Q6ZQ88|KDM1A_MOUSE	280	92793	Lysine-specific histone demethylase 1A OS=Mus musculus GN=Kdm1a PE=1 SV=2	1.15427	1.11362	1.57024	1.51494	1.74866	1.36037	0.206987	0.155261	0.650988	0.599262	0.806249	0.444001	0.625125	0.025863
sp|Q9NQZ2|SAS10_HUMAN	220	54525	Something about silencing protein 10 OS=Homo sapiens GN=UTP3 PE=1 SV=1	0.69822	0.898133	0.673734	0.866637	0.605103	0.964931	-0.518247	-0.154999	-0.569749	-0.206501	-0.724747	-0.0515019	-0.38812	-0.181624
sp|Q13151|ROA0_HUMAN	805	30822	Heterogeneous nuclear ribonucleoprotein A0 OS=Homo sapiens GN=HNRNPA0 PE=1 SV=1	1.07747	0.801091	1.02125	0.759292	0.818112	0.947823	0.107643	-0.319962	0.0303318	-0.397273	-0.28963	-0.0773108	-0.18347	0.213802
sp|Q9H3K6|BOLA2_HUMAN	206	10110	BolA-like protein 2 OS=Homo sapiens GN=BOLA2 PE=1 SV=1	1.28617	1.05658	0.847409	0.69614	0.895352	0.658864	0.363078	0.0793963	-0.238869	-0.52255	-0.159473	-0.601947	-0.38071	0.141841
sp|P17655|CAN2_HUMAN	72	79945	Calpain-2 catalytic subunit OS=Homo sapiens GN=CAPN2 PE=1 SV=6	0.359423	2.62768	0.42713	3.12268	1.12236	1.18838	-1.47625	1.39379	-1.22725	1.64278	0.166536	0.248992	0.207764	-1.43502
sp|Q16774|KGUA_HUMAN	69	21712	Guanylate kinase OS=Homo sapiens GN=GUK1 PE=1 SV=2	2.13374	1.82566	1.44821	1.23911	2.64395	0.678719	1.09339	0.868419	0.534274	0.309305	1.40269	-0.559114	0.421789	0.112485
sp|P19324|SERPH_MOUSE	1639	46504	Serpin H1 OS=Mus musculus GN=Serpinh1 PE=1 SV=3	0.612262	3.85003	0.538293	3.3849	2.07244	0.879187	-0.707779	1.94487	-0.893538	1.75911	1.05133	-0.185758	0.432787	-1.32632
sp|Q9Z2Q6|SEPT5_MOUSE	48	42721	Septin-5 OS=Mus musculus GN=Sept5 PE=1 SV=2	0.847521	1.34644	0.790365	1.25564	1.06418	0.932561	-0.238679	0.429153	-0.339409	0.328423	0.0897441	-0.10073	-0.00549	-0.333916
sp|Q9NU22|MDN1_HUMAN	202	632420	Midasin OS=Homo sapiens GN=MDN1 PE=1 SV=2	0.717511	0.77888	1.03366	1.12207	0.805098	1.44062	-0.478928	-0.360526	0.047762	0.166163	-0.312764	0.52669	0.106963	-0.0592006
sp|P11177|ODPB_HUMAN	767	39208	Pyruvate dehydrogenase E1 component subunit beta	1.13366	0.851138	1.30833	0.982277	1.11357	1.15407	0.180987	-0.232535	0.387724	-0.0257985	0.155189	0.206737	0.180963	0.206761
sp|P43686|PRS6B_HUMAN	873	47337	26S protease regulatory subunit 6B OS=Homo sapiens GN=PSMC4 PE=1 SV=2	1.05222	0.79591	1.17262	0.886983	0.933302	1.11443	0.0734371	-0.329323	0.229738	-0.173022	-0.0995846	0.156301	0.028358	0.20138
sp|Q9QWT9|KIFC1_MOUSE	178	74107	Kinesin-like protein KIFC1 OS=Mus musculus GN=Kifc1 PE=1 SV=2	2.44405	8.65573	0.225243	0.797711	1.94964	0.09216	1.28927	3.11365	-2.15044	-0.326062	0.96321	-3.43972	-1.23825	-0.912191
sp|P08237|K6PF_HUMAN	1069	85128	6-phosphofructokinase	1.01402	0.905705	1.14692	1.02442	1.03878	1.13107	0.0200799	-0.142887	0.197771	0.034804	0.0548839	0.177691	0.116288	0.0814835
sp|Q7TSV4|PGM2_MOUSE	220	68704	Phosphoglucomutase-2 OS=Mus musculus GN=Pgm2 PE=1 SV=1	N/A	N/A	N/A	N/A	N/A	N/A	N/A	N/A	N/A	N/A	N/A	N/A	N/A	N/A
sp|Q96RS6|NUDC1_HUMAN	160	66713	NudC domain-containing protein 1 OS=Homo sapiens GN=NUDCD1 PE=1 SV=2	1.02754	1.05827	0.986155	1.01565	1.04362	0.959726	0.0391922	0.0817087	-0.0201134	0.0224031	0.0615953	-0.0593056	0.001145	-0.0212583
sp|P63167|DYL1_HUMAN	96	10359	Dynein light chain 1	1.04081	0.816317	0.922309	0.723376	0.752896	0.886147	0.0577054	-0.292799	-0.116677	-0.467182	-0.409477	-0.174383	-0.29193	0.175252
sp|Q92820|GGH_HUMAN	578	35941	Gamma-glutamyl hydrolase OS=Homo sapiens GN=GGH PE=1 SV=2	0.865112	0.998748	0.901216	1.04043	0.900088	1.04173	-0.20904	-0.00180685	-0.150055	0.0571781	-0.151862	0.0589849	-0.04644	-0.103617
sp|Q7Z6Z7|HUWE1_HUMAN	620	481589	E3 ubiquitin-protein ligase HUWE1 OS=Homo sapiens GN=HUWE1 PE=1 SV=3	0.862885	1.05216	0.957707	1.16779	1.00766	1.10989	-0.21276	0.0733583	-0.062343	0.223775	0.0110153	0.150417	0.080716	-0.143059
sp|Q14498|RBM39_HUMAN	401	59343	RNA-binding protein 39 OS=Homo sapiens GN=RBM39 PE=1 SV=2	1.01204	0.746508	1.23753	0.912834	0.923828	1.2228	0.0172718	-0.421771	0.307467	-0.131576	-0.114304	0.290195	0.087945	0.219521
sp|P35232|PHB_HUMAN	2280	29786	Prohibitin OS=Homo sapiens GN=PHB PE=1 SV=1	1.01121	0.91945	0.91622	0.833083	0.842419	0.906067	0.0160764	-0.121157	-0.126234	-0.263467	-0.247391	-0.14231	-0.19485	0.0686169
sp|P15864|H12_MOUSE	1164	21254	Histone H1.2 OS=Mus musculus GN=Hist1h1c PE=1 SV=2	0.814516	2.00126	0.878444	2.15833	1.75799	1.07849	-0.295985	1.00091	-0.186977	1.10991	0.813929	0.109008	0.461469	-0.648446
sp|P02468|LAMC1_MOUSE	3333	177185	Laminin subunit gamma-1 OS=Mus musculus GN=Lamc1 PE=1 SV=2	2.94785	17.682	0.653997	3.92286	11.564	0.221856	1.55966	4.14421	-0.612643	1.97191	3.53157	-2.1723	0.679632	-1.29228
sp|Q9UBG0|MRC2_HUMAN	99	166568	C-type mannose receptor 2 OS=Homo sapiens GN=MRC2 PE=1 SV=2	0.804147	0.738876	1.39535	1.28209	1.03099	1.7352	-0.31447	-0.436595	0.480628	0.358502	0.0440328	0.795098	0.419565	0.0610628
sp|P19784|CSK22_HUMAN	762	41187	Casein kinase II subunit alpha' OS=Homo sapiens GN=CSNK2A2 PE=1 SV=1	0.911769	0.775513	0.971282	0.826132	0.753242	1.06527	-0.13326	-0.366778	-0.0420374	-0.275555	-0.408815	0.0912227	-0.1588	0.116759
sp|Q9NXF1|TEX10_HUMAN	297	105608	Testis-expressed sequence 10 protein OS=Homo sapiens GN=TEX10 PE=1 SV=2	1.3821	0.678153	1.37267	0.673522	0.930878	0.993172	0.466867	-0.560318	0.456983	-0.570202	-0.103335	-0.00988385	-0.05661	0.513592
sp|P49411|EFTU_HUMAN	2054	49510	Elongation factor Tu	1.30527	0.962916	1.20814	0.891263	1.16334	0.925587	0.384352	-0.0545175	0.272792	-0.166077	0.218275	-0.111559	0.053358	0.219435
sp|O14933|UB2L6_HUMAN	146	17757	Ubiquitin/ISG15-conjugating enzyme E2 L6 OS=Homo sapiens GN=UBE2L6 PE=1 SV=4	0.585484	0.940786	0.544546	0.875004	0.512301	0.930078	-0.772298	-0.0880618	-0.876875	-0.192639	-0.964937	-0.104577	-0.53476	-0.342118
sp|Q9Y276|BCS1_HUMAN	88	47504	Mitochondrial chaperone BCS1 OS=Homo sapiens GN=BCS1L PE=1 SV=1	1.59319	0.413603	0.459243	0.119223	0.189945	0.288255	0.671913	-1.27368	-1.12267	-3.06826	-2.39635	-1.79458	-2.09547	0.972797
sp|Q969G3|SMCE1_HUMAN	151	46621	SWI/SNF-related matrix-associated actin-dependent regulator of chromatin subfamily E member 1 OS=Homo sapiens GN=SMARCE1 PE=1 SV=2	0.98662	0.943623	1.13479	1.08533	1.07081	1.15018	-0.019433	-0.0837176	0.182425	0.11814	0.0987071	0.201858	0.150282	0.0321423
sp|P62140|PP1B_HUMAN	502	37163	Serine/threonine-protein phosphatase PP1-beta catalytic subunit OS=Homo sapiens GN=PPP1CB PE=1 SV=3	0.882336	1.18543	0.914285	1.22836	1.08382	1.03621	-0.180599	0.245415	-0.129284	0.29673	0.116131	0.0513148	0.083723	-0.213007
sp|Q02447|SP3_HUMAN	43	81876	Transcription factor Sp3 OS=Homo sapiens GN=SP3 PE=1 SV=3	0.843496	0.836873	2.29895	2.28089	1.92393	2.7255	-0.245547	-0.25692	1.20097	1.1896	0.944053	1.44652	1.19529	0.00568661
sp|Q61207|SAP_MOUSE	80	61381	Sulfated glycoprotein 1 OS=Mus musculus GN=Psap PE=1 SV=2	0.479757	0.875173	0.817194	1.49072	0.715185	1.70335	-1.05962	-0.192361	-0.29125	0.576013	-0.483611	0.768374	0.142382	-0.433632
sp|Q96HY6|DDRGK_HUMAN	44	35589	DDRGK domain-containing protein 1 OS=Homo sapiens GN=DDRGK1 PE=1 SV=2	1.26234	0.561799	0.779748	0.347023	0.438061	0.6177	0.336102	-0.831874	-0.358921	-1.5269	-1.1908	-0.695023	-0.94291	0.583988
sp|P13010|XRCC5_HUMAN	3985	82652	X-ray repair cross-complementing protein 5 OS=Homo sapiens GN=XRCC5 PE=1 SV=3	1.16544	0.854858	1.32162	0.969414	1.1298	1.13401	0.220878	-0.226243	0.402306	-0.0448146	0.176064	0.181428	0.178746	0.22356
sp|Q99442|SEC62_HUMAN	45	45833	Translocation protein SEC62 OS=Homo sapiens GN=SEC62 PE=1 SV=1	1.98454	0.381589	2.5543	0.491144	0.974695	1.2871	0.988803	-1.38991	1.35293	-1.02578	-0.0369779	0.364125	0.163574	1.18936
sp|Q01650|LAT1_HUMAN	397	54974	Large neutral amino acids transporter small subunit 1 OS=Homo sapiens GN=SLC7A5 PE=1 SV=2	0.956957	1.34137	0.627382	0.879403	0.841551	0.655602	-0.0634746	0.423705	-0.672583	-0.185404	-0.248878	-0.609109	-0.42899	-0.24359
sp|Q9UG63|ABCF2_HUMAN	59	71245	ATP-binding cassette sub-family F member 2 OS=Homo sapiens GN=ABCF2 PE=1 SV=2	1.00274	0.766301	1.4031	1.07227	1.0752	1.39927	0.00394323	-0.384017	0.488622	0.100661	0.104605	0.484679	0.294642	0.19398
sp|Q14008|CKAP5_HUMAN	449	225352	Cytoskeleton-associated protein 5 OS=Homo sapiens GN=CKAP5 PE=1 SV=3	1.08573	0.838246	0.923052	0.712648	0.773745	0.850165	0.118669	-0.254554	-0.115516	-0.488738	-0.370069	-0.234185	-0.30213	0.186611
sp|P31150|GDIA_HUMAN	1802	50550	Rab GDP dissociation inhibitor alpha OS=Homo sapiens GN=GDI1 PE=1 SV=2	0.855098	0.87726	1.66203	1.70511	1.45803	1.94368	-0.225839	-0.188924	0.732949	0.769864	0.544026	0.958788	0.751407	-0.0184576
sp|Q9HDC9|APMAP_HUMAN	969	46451	Adipocyte plasma membrane-associated protein OS=Homo sapiens GN=APMAP PE=1 SV=2	0.939813	1.11625	0.772642	0.917699	0.862465	0.822123	-0.0895544	0.158666	-0.372127	-0.123907	-0.213462	-0.282573	-0.24802	-0.12411
sp|O75506|HSBP1_HUMAN	85	8538	Heat shock factor-binding protein 1 OS=Homo sapiens GN=HSBP1 PE=1 SV=1	0.599425	0.91712	0.447282	0.684341	0.410211	0.746185	-0.738348	-0.124818	-1.16074	-0.547214	-1.28556	-0.422396	-0.85398	-0.306765
sp|Q86TG7|PEG10_HUMAN	484	80122	Retrotransposon-derived protein PEG10 OS=Homo sapiens GN=PEG10 PE=1 SV=2	0.841538	0.627824	0.831559	0.620379	0.522073	0.988143	-0.2489	-0.671569	-0.266109	-0.688777	-0.937677	-0.0172088	-0.47744	0.211334
sp|P62826|RAN_HUMAN	1698	24408	GTP-binding nuclear protein Ran OS=Homo sapiens GN=RAN PE=1 SV=3	1.17999	0.951428	0.932991	0.752271	0.887674	0.790676	0.238777	-0.0718337	-0.100064	-0.410675	-0.171898	-0.338841	-0.25537	0.155305
sp|Q61687|ATRX_MOUSE	39	278414	Transcriptional regulator ATRX OS=Mus musculus GN=Atrx PE=1 SV=3	1.3477	0.359515	1.66626	0.444495	0.599045	1.23637	0.430498	-1.47588	0.736613	-1.16976	-0.739263	0.306115	-0.21657	0.953187
sp|Q61147|CERU_MOUSE	1224	121074	Ceruloplasmin OS=Mus musculus GN=Cp PE=1 SV=2	0.574511	0.908825	0.77731	1.22964	0.706439	1.35299	-0.799594	-0.137926	-0.363437	0.298231	-0.501364	0.436157	-0.0326	-0.330834
sp|Q8IY81|RRMJ3_HUMAN	349	96499	Putative rRNA methyltransferase 3 OS=Homo sapiens GN=FTSJ3 PE=1 SV=2	0.922304	0.929254	0.932028	0.939051	0.866091	1.01054	-0.116686	-0.105855	-0.101555	-0.0907238	-0.20741	0.0151308	-0.09614	-0.00541559
sp|Q01432|AMPD3_HUMAN	50	88756	AMP deaminase 3 OS=Homo sapiens GN=AMPD3 PE=1 SV=1	1.09205	1.24446	0.866088	0.986961	1.07781	0.793084	0.127041	0.315519	-0.207414	-0.0189357	0.108105	-0.334455	-0.11317	-0.0942392
sp|P13020|GELS_MOUSE	692	85888	Gelsolin OS=Mus musculus GN=Gsn PE=1 SV=3	0.670795	1.91055	0.454428	1.29429	0.868207	0.677446	-0.576055	0.933989	-1.13788	0.372167	-0.203888	-0.561822	-0.38286	-0.755022
sp|Q8BFZ9|ERLN2_MOUSE	126	37848	Erlin-2 OS=Mus musculus GN=Erlin2 PE=1 SV=1	0.965664	0.79994	1.10856	0.918313	0.886782	1.14798	-0.0504075	-0.322036	0.148687	-0.122942	-0.173349	0.199094	0.012873	0.135814
sp|Q5JRX3|PREP_HUMAN	139	117380	Presequence protease	1.09082	0.909728	0.988454	0.824357	0.899225	0.906157	0.125413	-0.136492	-0.0167544	-0.278659	-0.153247	-0.142167	-0.14771	0.130952
sp|P56134|ATPK_HUMAN	358	10911	ATP synthase subunit f	0.982268	0.870075	1.103	0.977018	0.959693	1.12291	-0.0258115	-0.200788	0.141433	-0.0335432	-0.0593547	0.167244	0.053945	0.0874881
sp|Q9UJS0|CMC2_HUMAN	1057	74129	Calcium-binding mitochondrial carrier protein Aralar2 OS=Homo sapiens GN=SLC25A13 PE=1 SV=2	1.01286	0.957938	0.999057	0.944885	0.957035	0.986373	0.0184338	-0.0619955	-0.00136051	-0.0817898	-0.063356	-0.0197943	-0.04158	0.0402146
sp|P28352|APEX1_MOUSE	1084	35468	DNA-(apurinic or apyrimidinic site) lyase OS=Mus musculus GN=Apex1 PE=1 SV=2	1.26157	0.717176	1.8117	1.02991	1.2993	1.43606	0.335222	-0.479601	0.85734	0.0425163	0.377739	0.522118	0.449928	0.407412
sp|Q62230|SN_MOUSE	45	182865	Sialoadhesin OS=Mus musculus GN=Siglec1 PE=1 SV=2	1.39545	6.24128	0.628842	2.81255	3.92478	0.450637	0.480733	2.64184	-0.66923	1.49188	1.97261	-1.14996	0.411324	-1.08055
sp|P11717|MPRI_HUMAN	74	274199	Cation-independent mannose-6-phosphate receptor OS=Homo sapiens GN=IGF2R PE=1 SV=3	0.480852	1.08147	0.996293	2.24074	1.07746	2.07193	-1.05634	0.112996	-0.00535804	1.16397	0.107638	1.05098	0.579308	-0.584666
sp|Q9JIH2|NUP50_MOUSE	52	49455	Nuclear pore complex protein Nup50 OS=Mus musculus GN=Nup50 PE=1 SV=3	1.52602	1.1987	1.07996	0.848316	1.29455	0.707697	0.609772	0.26147	0.110975	-0.237327	0.372445	-0.498797	-0.06318	0.174151
sp|P23527|H2B1O_HUMAN	7199	13898	Histone H2B type 1-O OS=Homo sapiens GN=HIST1H2BO PE=1 SV=3	N/A	N/A	N/A	N/A	N/A	N/A	N/A	N/A	N/A	N/A	N/A	N/A	N/A	N/A
sp|P11352|GPX1_MOUSE	44	22316	Glutathione peroxidase 1 OS=Mus musculus GN=Gpx1 PE=1 SV=2	0.300671	0.545237	1.21616	2.20538	0.663093	4.0448	-1.73374	-0.875044	0.282327	1.14103	-0.592717	2.01607	0.711676	-0.429349
sp|Q5RI15|FA36A_HUMAN	50	13283	Protein FAM36A OS=Homo sapiens GN=FAM36A PE=1 SV=2	0.876616	1.06733	1.03687	1.26244	1.10668	1.18281	-0.189983	0.0940034	0.0522297	0.336217	0.146233	0.242213	0.194223	-0.141993
sp|Q96C36|P5CR2_HUMAN	61	33616	Pyrroline-5-carboxylate reductase 2 OS=Homo sapiens GN=PYCR2 PE=1 SV=1	0.811215	1.03502	0.804628	1.02661	0.832804	0.99188	-0.301844	0.049656	-0.313607	0.0378937	-0.263951	-0.0117623	-0.13786	-0.17575
sp|P62910|RL32_HUMAN	116	15850	60S ribosomal protein L32 OS=Homo sapiens GN=RPL32 PE=1 SV=2	1.08143	0.903409	0.979914	0.818601	0.885263	0.906124	0.112946	-0.146549	-0.0292735	-0.288768	-0.175822	-0.14222	-0.15902	0.129747
sp|P26516|PSD7_MOUSE	850	36517	26S proteasome non-ATPase regulatory subunit 7 OS=Mus musculus GN=Psmd7 PE=1 SV=2	0.868373	0.86088	0.838398	0.831164	0.72176	0.965482	-0.203614	-0.216117	-0.254292	-0.266795	-0.470409	-0.0506783	-0.26054	0.00625139
sp|P04080|CYTB_HUMAN	132	11133	Cystatin-B OS=Homo sapiens GN=CSTB PE=1 SV=2	0.874832	1.21138	1.47769	2.04615	1.79004	1.68911	-0.192922	0.276649	0.563344	1.03291	0.839993	0.756265	0.798129	-0.234785
sp|P55039|DRG2_HUMAN	58	40720	Developmentally-regulated GTP-binding protein 2 OS=Homo sapiens GN=DRG2 PE=1 SV=1	0.792414	0.456545	1.82364	1.05068	0.832574	2.30137	-0.335673	-1.13117	0.86682	0.0713233	-0.26435	1.20249	0.469072	0.397749
sp|Q3THS6|METK2_MOUSE	594	43661	S-adenosylmethionine synthase isoform type-2 OS=Mus musculus GN=Mat2a PE=2 SV=2	1.03375	0.895806	1.16443	1.00906	1.04311	1.12642	0.0478823	-0.158742	0.219629	0.0130049	0.0608872	0.171747	0.116317	0.103312
sp|Q15397|K0020_HUMAN	474	73538	Pumilio domain-containing protein KIAA0020 OS=Homo sapiens GN=KIAA0020 PE=1 SV=3	1.46004	1.29849	0.827309	0.735769	1.07425	0.566635	0.546006	0.376832	-0.273503	-0.442676	0.10333	-0.819508	-0.35809	0.0845866
sp|O00303|EIF3F_HUMAN	735	37540	Eukaryotic translation initiation factor 3 subunit F OS=Homo sapiens GN=EIF3F PE=1 SV=1	0.955412	1.12023	0.866798	1.01633	0.971016	0.907251	-0.0658057	0.163801	-0.206233	0.0233734	-0.0424323	-0.140427	-0.09143	-0.114803
sp|P62873|GBB1_HUMAN	245	37353	Guanine nucleotide-binding protein G(I)/G(S)/G(T) subunit beta-1 OS=Homo sapiens GN=GNB1 PE=1 SV=3	1.07003	1.22403	0.901791	1.03158	1.10382	0.84277	0.0976549	0.291642	-0.149135	0.0448524	0.142507	-0.24679	-0.05214	-0.0969937
sp|Q8N122|RPTOR_HUMAN	98	148942	Regulatory-associated protein of mTOR OS=Homo sapiens GN=RPTOR PE=1 SV=1	N/A	N/A	N/A	N/A	N/A	N/A	N/A	N/A	N/A	N/A	N/A	N/A	N/A	N/A
sp|Q9QUI0|RHOA_MOUSE	572	21768	Transforming protein RhoA OS=Mus musculus GN=Rhoa PE=1 SV=1	0.996271	0.96302	1.1484	1.11007	1.10593	1.15269	-0.00538947	-0.0543621	0.199618	0.150646	0.145256	0.205008	0.175132	0.0244863
sp|P45880|VDAC2_HUMAN	755	31547	Voltage-dependent anion-selective channel protein 2 OS=Homo sapiens GN=VDAC2 PE=1 SV=2	1.07241	1.00778	0.900412	0.846145	0.907418	0.839612	0.100863	0.0111821	-0.151342	-0.241023	-0.14016	-0.252206	-0.19618	0.0448406
sp|O14656|TOR1A_HUMAN	144	37784	Torsin-1A OS=Homo sapiens GN=TOR1A PE=1 SV=1	0.694355	0.493338	1.1602	0.824319	0.572369	1.6709	-0.526255	-1.01935	0.21437	-0.278726	-0.804981	0.740626	-0.03218	0.246548
sp|Q15046|SYK_HUMAN	659	68005	Lysine--tRNA ligase OS=Homo sapiens GN=KARS PE=1 SV=3	1.09034	1.12481	1.19405	1.23179	1.34308	1.09511	0.124779	0.169683	0.255859	0.300762	0.425542	0.13108	0.278311	-0.0224516
sp|P60510|PP4C_HUMAN	73	35057	Serine/threonine-protein phosphatase 4 catalytic subunit OS=Homo sapiens GN=PPP4C PE=1 SV=1	0.987215	1.77088	0.6601	1.1841	1.16896	0.668649	-0.0185635	0.824466	-0.599243	0.243786	0.225223	-0.580679	-0.17773	-0.421515
sp|Q16850|CP51A_HUMAN	115	56769	Lanosterol 14-alpha demethylase OS=Homo sapiens GN=CYP51A1 PE=1 SV=3	0.461285	0.512362	1.07363	1.19251	0.550085	2.32747	-1.11627	-0.964765	0.102491	0.253996	-0.862274	1.21876	0.178244	-0.0757526
sp|Q9BYG3|MK67I_HUMAN	150	34201	MKI67 FHA domain-interacting nucleolar phosphoprotein OS=Homo sapiens GN=MKI67IP PE=1 SV=1	1.54175	0.36404	2.18109	0.515002	0.794005	1.41468	0.624571	-1.45783	1.12505	-0.957351	-0.332779	0.50048	0.08385	1.0412
sp|Q92979|NEP1_HUMAN	271	26703	Ribosomal RNA small subunit methyltransferase NEP1 OS=Homo sapiens GN=EMG1 PE=1 SV=4	1.10605	1.00975	0.908828	0.829705	0.917692	0.821691	0.145411	0.0140029	-0.137921	-0.26933	-0.123918	-0.283333	-0.20363	0.0657042
sp|Q92621|NU205_HUMAN	568	227776	Nuclear pore complex protein Nup205 OS=Homo sapiens GN=NUP205 PE=1 SV=3	0.992435	0.813663	1.00111	0.82078	0.814571	1.00875	-0.0109552	-0.297496	0.00160756	-0.284933	-0.295888	0.0125627	-0.14166	0.14327
sp|Q13813|SPTA2_HUMAN	1764	284364	Spectrin alpha chain	0.823807	1.20447	1.20544	1.76243	1.45191	1.46325	-0.279622	0.268395	0.269554	0.81757	0.537948	0.549175	0.543562	-0.274008
sp|P10107|ANXA1_MOUSE	1244	38710	Annexin A1 OS=Mus musculus GN=Anxa1 PE=1 SV=2	0.485707	3.41076	0.381103	2.6762	1.29985	0.784636	-1.04184	1.77009	-1.39175	1.42019	0.378347	-0.349905	0.014221	-1.40597
sp|P30048|PRDX3_HUMAN	718	27675	Thioredoxin-dependent peroxide reductase	1.19285	0.983514	1.3726	1.13171	1.34997	1.15068	0.254418	-0.0239822	0.456908	0.178507	0.432926	0.20249	0.317708	0.1392
sp|Q8VBW6|ULA1_MOUSE	119	60236	NEDD8-activating enzyme E1 regulatory subunit OS=Mus musculus GN=Nae1 PE=2 SV=1	1.08918	1.07884	1.19369	1.18236	1.2878	1.09595	0.123241	0.109485	0.255425	0.24167	0.36491	0.132185	0.248547	0.00687785
sp|Q9BRP1|PDD2L_HUMAN	90	39391	Programmed cell death protein 2-like OS=Homo sapiens GN=PDCD2L PE=1 SV=1	1.33234	0.802855	1.73322	1.04442	1.39152	1.30089	0.41396	-0.31679	0.793453	0.0627035	0.476664	0.379493	0.428078	0.365375
sp|Q9UQ80|PA2G4_HUMAN	1063	43759	Proliferation-associated protein 2G4 OS=Homo sapiens GN=PA2G4 PE=1 SV=3	1.23797	0.957294	0.967312	0.748	0.926002	0.781369	0.307977	-0.0629658	-0.0479465	-0.41889	-0.110912	-0.355924	-0.23342	0.185472
sp|Q8IX12|CCAR1_HUMAN	352	132739	Cell division cycle and apoptosis regulator protein 1 OS=Homo sapiens GN=CCAR1 PE=1 SV=2	0.89793	0.76912	0.949955	0.813683	0.73063	1.05794	-0.155326	-0.378719	-0.0740691	-0.297462	-0.452788	0.0812566	-0.18577	0.111696
sp|Q8N392|RHG18_HUMAN	76	74930	Rho GTPase-activating protein 18 OS=Homo sapiens GN=ARHGAP18 PE=1 SV=3	0.647466	1.17294	0.76312	1.38246	0.895095	1.17863	-0.627123	0.230131	-0.390018	0.467236	-0.159887	0.237105	0.038609	-0.428627
sp|Q15366|PCBP2_HUMAN	2691	38556	Poly(rC)-binding protein 2 OS=Homo sapiens GN=PCBP2 PE=1 SV=1	1.23307	0.883149	1.00911	0.722746	0.891194	0.818374	0.302251	-0.179272	0.0130827	-0.46844	-0.166189	-0.289168	-0.22768	0.240761
sp|O95163|ELP1_HUMAN	254	150159	Elongator complex protein 1 OS=Homo sapiens GN=IKBKAP PE=1 SV=3	0.697377	1.50391	0.621236	1.33971	0.934282	0.890818	-0.51999	0.588718	-0.686788	0.42192	-0.0980698	-0.166798	-0.13243	-0.554354
sp|P42224|STAT1_HUMAN	967	87280	Signal transducer and activator of transcription 1-alpha/beta OS=Homo sapiens GN=STAT1 PE=1 SV=2	1.12814	1.0824	1.12641	1.08074	1.21922	0.998466	0.173943	0.114229	0.171728	0.112014	0.285957	-0.00221492	0.141871	0.0298567
sp|Q9Y2X3|NOP58_HUMAN	1799	59541	Nucleolar protein 58 OS=Homo sapiens GN=NOP58 PE=1 SV=1	1.06733	0.743768	1.25728	0.876136	0.935122	1.17797	0.0939993	-0.427075	0.330301	-0.190773	-0.0967736	0.236302	0.069764	0.260537
sp|Q9R0U0|SRS10_MOUSE	133	31282	Serine/arginine-rich splicing factor 10 OS=Mus musculus GN=Srsf10 PE=1 SV=2	1.02431	0.933681	0.994186	0.90622	0.928252	0.970589	0.0346556	-0.0989985	-0.00841232	-0.142066	-0.107411	-0.0430679	-0.07524	0.0668271
sp|Q86WA6|BPHL_HUMAN	118	32522	Valacyclovir hydrolase OS=Homo sapiens GN=BPHL PE=1 SV=1	1.00801	1.10611	0.960268	1.05372	1.06216	0.952635	0.0115131	0.145494	-0.0584909	0.0754897	0.0870028	-0.070004	0.008499	-0.0669903
sp|Q9UNM6|PSD13_HUMAN	1097	42918	26S proteasome non-ATPase regulatory subunit 13 OS=Homo sapiens GN=PSMD13 PE=1 SV=2	0.921138	0.899935	0.820181	0.801301	0.738109	0.890399	-0.11851	-0.152108	-0.285986	-0.319583	-0.438093	-0.167476	-0.30278	0.0167988
sp|P53999|TCP4_HUMAN	554	14386	Activated RNA polymerase II transcriptional coactivator p15 OS=Homo sapiens GN=SUB1 PE=1 SV=3	1.39347	0.78119	1.2484	0.699861	0.975237	0.895891	0.478684	-0.356255	0.320079	-0.514859	-0.0361756	-0.158605	-0.09739	0.417469
sp|Q9H8H0|NOL11_HUMAN	489	81072	Nucleolar protein 11 OS=Homo sapiens GN=NOL11 PE=1 SV=1	1.80743	1.02643	1.19765	0.680137	1.2293	0.662625	0.853937	0.0376334	0.260202	-0.556102	0.297835	-0.593736	-0.14795	0.408152
sp|Q6TEK5|VKORL_MOUSE	78	19766	Vitamin K epoxide reductase complex subunit 1-like protein 1 OS=Mus musculus GN=Vkorc1l1 PE=2 SV=1	1.24172	1.55583	0.572542	0.717372	0.890779	0.461086	0.312345	0.637687	-0.804547	-0.479206	-0.16686	-1.11689	-0.64188	-0.162671
sp|P53396|ACLY_HUMAN	4524	120762	ATP-citrate synthase OS=Homo sapiens GN=ACLY PE=1 SV=3	0.967628	1.14979	0.970351	1.15303	1.1157	1.00281	-0.0474758	0.201375	-0.0434218	0.205429	0.157954	0.00405403	0.081004	-0.124426
sp|P02794|FRIH_HUMAN	259	21212	Ferritin heavy chain OS=Homo sapiens GN=FTH1 PE=1 SV=2	0.506272	0.410149	1.26568	1.02537	0.519117	2.5	-0.982014	-1.28578	0.339911	0.036146	-0.945868	1.32193	0.188029	0.151883
sp|P24527|LKHA4_MOUSE	362	69007	Leukotriene A-4 hydrolase OS=Mus musculus GN=Lta4h PE=1 SV=4	0.512642	1.19322	1.09125	2.53998	1.3021	2.12868	-0.963976	0.254861	0.125983	1.34482	0.380844	1.08996	0.735401	-0.609418
sp|P11142|HSP7C_HUMAN	7770	70854	Heat shock cognate 71 kDa protein OS=Homo sapiens GN=HSPA8 PE=1 SV=1	1.34332	1.1818	0.998846	0.878743	1.18043	0.743564	0.425805	0.240984	-0.00166576	-0.186487	0.239318	-0.427471	-0.09408	0.0924108
sp|P05198|IF2A_HUMAN	1089	36089	Eukaryotic translation initiation factor 2 subunit 1 OS=Homo sapiens GN=EIF2S1 PE=1 SV=3	1.17403	0.935605	1.06239	0.846635	0.993975	0.904907	0.231468	-0.0960281	0.0873091	-0.240187	-0.00871904	-0.144159	-0.07644	0.163748
sp|Q9BPW8|NIPS1_HUMAN	1103	33289	Protein NipSnap homolog 1 OS=Homo sapiens GN=NIPSNAP1 PE=1 SV=1	0.892359	1.21256	0.841037	1.14282	1.01981	0.942487	-0.164304	0.278059	-0.249759	0.192603	0.0282996	-0.0854552	-0.02858	-0.221181
sp|Q8N1F7|NUP93_HUMAN	480	93430	Nuclear pore complex protein Nup93 OS=Homo sapiens GN=NUP93 PE=1 SV=2	0.986076	0.762376	1.22551	0.947492	0.934299	1.24282	-0.0202291	-0.391426	0.293382	-0.0778143	-0.0980433	0.313611	0.107784	0.185598
sp|Q9BV44|THUM3_HUMAN	60	56967	THUMP domain-containing protein 3 OS=Homo sapiens GN=THUMPD3 PE=1 SV=1	0.935633	0.488425	1.20285	0.627921	0.587503	1.2856	-0.095985	-1.03379	0.26646	-0.671346	-0.767331	0.362445	-0.20244	0.468903
sp|Q9Z1N5|DX39B_MOUSE	1451	49004	Spliceosome RNA helicase Ddx39b OS=Mus musculus GN=Ddx39b PE=1 SV=1	1.37884	0.911462	1.27633	0.843698	1.16332	0.925653	0.463457	-0.133745	0.352	-0.245202	0.218255	-0.111457	0.053399	0.298601
sp|O88935|SYN1_MOUSE	43	74052	Synapsin-1 OS=Mus musculus GN=Syn1 PE=1 SV=2	1.24938	1.08682	0.806162	0.701273	0.876154	0.645252	0.321208	0.120113	-0.310858	-0.511952	-0.190744	-0.632065	-0.4114	0.100547
sp|Q8R001|MARE2_MOUSE	133	36923	Microtubule-associated protein RP/EB family member 2 OS=Mus musculus GN=Mapre2 PE=1 SV=1	0.44815	0.587666	0.691889	0.907285	0.4066	1.54388	-1.15795	-0.766931	-0.531388	-0.140373	-1.29832	0.626558	-0.33588	-0.195507
sp|Q9H9Z2|LN28A_HUMAN	384	22728	Protein lin-28 homolog A OS=Homo sapiens GN=LIN28A PE=1 SV=1	0.472831	0.36251	0.474165	0.363533	0.17189	1.00282	-1.0806	-1.46391	-1.07654	-1.45984	-2.54045	0.00406434	-1.26819	0.191652
sp|Q9DBG3|AP2B1_MOUSE	1221	104516	AP-2 complex subunit beta OS=Mus musculus GN=Ap2b1 PE=1 SV=1	0.856054	1.1071	0.980956	1.26863	1.08601	1.1459	-0.224227	0.14678	-0.0277398	0.343267	0.11904	0.196487	0.157764	-0.185504
sp|Q1KMD3|HNRL2_HUMAN	515	85052	Heterogeneous nuclear ribonucleoprotein U-like protein 2 OS=Homo sapiens GN=HNRNPUL2 PE=1 SV=1	1.02058	0.853766	1.04541	0.874535	0.892533	1.02433	0.0293901	-0.228087	0.0640652	-0.193412	-0.164022	0.0346751	-0.06467	0.128739
sp|Q9ULR0|ISY1_HUMAN	50	32972	Pre-mRNA-splicing factor ISY1 homolog OS=Homo sapiens GN=ISY1 PE=1 SV=3	N/A	N/A	N/A	N/A	N/A	N/A	N/A	N/A	N/A	N/A	N/A	N/A	N/A	N/A
sp|Q7M6Y3|PICA_MOUSE	477	71498	Phosphatidylinositol-binding clathrin assembly protein OS=Mus musculus GN=Picalm PE=1 SV=1	0.849031	0.998649	1.24384	1.46303	1.24216	1.46501	-0.236111	-0.00195099	0.314797	0.548957	0.312846	0.550908	0.431877	-0.11708
sp|Q96P70|IPO9_HUMAN	1880	115889	Importin-9 OS=Homo sapiens GN=IPO9 PE=1 SV=3	0.88453	1.11281	0.820359	1.03208	0.912905	0.927451	-0.177017	0.15421	-0.285673	0.0455534	-0.131464	-0.108656	-0.12006	-0.165613
sp|Q8BHN3|GANAB_MOUSE	1386	106844	Neutral alpha-glucosidase AB OS=Mus musculus GN=Ganab PE=1 SV=1	0.642543	0.903051	1.34218	1.88634	1.21206	2.08886	-0.638136	-0.14712	0.424577	0.915593	0.277457	1.06271	0.670085	-0.245508
sp|Q16718|NDUA5_HUMAN	469	13450	NADH dehydrogenase [ubiquinone] 1 alpha subcomplex subunit 5 OS=Homo sapiens GN=NDUFA5 PE=1 SV=3	0.8748	0.750385	1.03665	0.889219	0.777889	1.18502	-0.192975	-0.414297	0.0519324	-0.169389	-0.362364	0.244908	-0.05873	0.110661
sp|Q9H6S0|YTDC2_HUMAN	120	160147	Probable ATP-dependent RNA helicase YTHDC2 OS=Homo sapiens GN=YTHDC2 PE=1 SV=2	1.45209	0.721539	1.0339	0.513744	0.746002	0.712011	0.53813	-0.470851	0.0481022	-0.960879	-0.422749	-0.490028	-0.45639	0.50449
sp|Q5H9R7|PP6R3_HUMAN	129	97608	Serine/threonine-protein phosphatase 6 regulatory subunit 3 OS=Homo sapiens GN=PPP6R3 PE=1 SV=2	1.16225	0.875001	1.02222	0.769576	0.89444	0.879514	0.216922	-0.192643	0.0317008	-0.377865	-0.160943	-0.185221	-0.17308	0.204783
sp|Q9UNS2|CSN3_HUMAN	51	47842	COP9 signalosome complex subunit 3 OS=Homo sapiens GN=COPS3 PE=1 SV=3	N/A	N/A	N/A	N/A	N/A	N/A	N/A	N/A	N/A	N/A	N/A	N/A	N/A	N/A
sp|Q96H79|ZCCHL_HUMAN	106	32940	Zinc finger CCCH-type antiviral protein 1-like OS=Homo sapiens GN=ZC3HAV1L PE=1 SV=2	0.497467	0.498809	0.936158	0.938684	0.466964	1.88185	-1.00733	-1.00344	-0.0951766	-0.0912882	-1.09862	0.912151	-0.09323	-0.00194422
sp|O94979|SC31A_HUMAN	604	132931	Protein transport protein Sec31A OS=Homo sapiens GN=SEC31A PE=1 SV=3	0.969626	0.857725	1.03631	0.916717	0.888873	1.06878	-0.0444993	-0.221412	0.0514607	-0.125452	-0.169952	0.09596	-0.037	0.0884565
sp|Q9NZ32|ARP10_HUMAN	66	46277	Actin-related protein 10 OS=Homo sapiens GN=ACTR10 PE=1 SV=1	1.39848	1.05823	2.15141	1.62797	2.27669	1.53839	0.483861	0.0816589	1.10528	0.703078	1.18694	0.621419	0.904179	0.201101
sp|P13073|COX41_HUMAN	498	19564	Cytochrome c oxidase subunit 4 isoform 1	0.960625	0.774839	1.18361	0.954694	0.917103	1.23212	-0.0579549	-0.368031	0.243187	-0.0668893	-0.124844	0.301142	0.088149	0.155038
sp|Q9H008|LHPP_HUMAN	99	29147	Phospholysine phosphohistidine inorganic pyrophosphate phosphatase OS=Homo sapiens GN=LHPP PE=1 SV=2	N/A	N/A	N/A	N/A	N/A	N/A	N/A	N/A	N/A	N/A	N/A	N/A	N/A	N/A
sp|O43390|HNRPR_HUMAN	1621	70899	Heterogeneous nuclear ribonucleoprotein R OS=Homo sapiens GN=HNRNPR PE=1 SV=1	1.17254	0.970948	1.02895	0.852039	0.999054	0.877534	0.229642	-0.0425346	0.041169	-0.231008	-0.00136564	-0.188473	-0.09492	0.136088
sp|P04844|RPN2_HUMAN	2671	69241	Dolichyl-diphosphooligosaccharide--protein glycosyltransferase subunit 2 OS=Homo sapiens GN=RPN2 PE=1 SV=3	1.14047	0.988563	1.06593	0.923954	1.05374	0.934643	0.189624	-0.0165948	0.0921109	-0.114107	0.0755162	-0.0975126	-0.011	0.103109
sp|Q15459|SF3A1_HUMAN	142	88831	Splicing factor 3A subunit 1 OS=Homo sapiens GN=SF3A1 PE=1 SV=1	1.1696	0.833496	1.20667	0.859915	1.00576	1.0317	0.226017	-0.262752	0.271036	-0.217734	0.00828345	0.0450187	0.026651	0.244385
sp|Q8K224|NAT10_MOUSE	458	115346	N-acetyltransferase 10 OS=Mus musculus GN=Nat10 PE=2 SV=1	1.38796	1.02363	1.38519	1.02159	1.41793	0.998007	0.472961	0.0337001	0.470083	0.0308219	0.503783	-0.00287819	0.250453	0.219631
sp|P51885|LUM_MOUSE	186	38241	Lumican OS=Mus musculus GN=Lum PE=1 SV=2	0.836894	4.71605	0.570031	3.21223	2.68829	0.681127	-0.256884	2.23758	-0.810888	1.68357	1.42669	-0.554005	0.436343	-1.24723
sp|P11182|ODB2_HUMAN	42	53453	Lipoamide acyltransferase component of branched-chain alpha-keto acid dehydrogenase complex	1.45568	1.08796	1.22185	0.913199	1.32932	0.839369	0.54169	0.121624	0.289067	-0.130999	0.410691	-0.252623	0.079034	0.210033
sp|Q15269|PWP2_HUMAN	104	102387	Periodic tryptophan protein 2 homolog OS=Homo sapiens GN=PWP2 PE=1 SV=2	1.38911	0.687113	1.52268	0.753184	1.04625	1.09616	0.474157	-0.54138	0.60661	-0.408926	0.0652305	0.132453	0.098842	0.507768
sp|Q9Y266|NUDC_HUMAN	351	38219	Nuclear migration protein nudC OS=Homo sapiens GN=NUDC PE=1 SV=1	1.04563	0.956653	1.1378	1.04098	1.08848	1.08815	0.0643698	-0.0639325	0.186245	0.0579428	0.122313	0.121875	0.122094	0.0641512
sp|Q9CQW2|ARL8B_MOUSE	1082	21525	ADP-ribosylation factor-like protein 8B OS=Mus musculus GN=Arl8b PE=2 SV=1	1.22504	0.769512	0.88867	0.558221	0.683843	0.725422	0.292827	-0.377984	-0.17028	-0.841091	-0.548264	-0.463107	-0.50569	0.335406
sp|Q6A068|CDC5L_MOUSE	142	92133	Cell division cycle 5-like protein OS=Mus musculus GN=Cdc5l PE=1 SV=2	0.76097	0.548716	1.22274	0.88169	0.670939	1.60682	-0.394089	-0.865867	0.290121	-0.181657	-0.575747	0.68421	0.054232	0.235889
sp|Q61704|ITIH3_MOUSE	214	99296	Inter-alpha-trypsin inhibitor heavy chain H3 OS=Mus musculus GN=Itih3 PE=1 SV=3	0.573367	1.09464	0.96225	1.83708	1.05332	1.67824	-0.802469	0.130459	-0.0555169	0.877412	0.0749426	0.746952	0.410947	-0.466464
sp|O00299|CLIC1_HUMAN	1285	26906	Chloride intracellular channel protein 1 OS=Homo sapiens GN=CLIC1 PE=1 SV=4	1.17211	1.04483	0.967397	0.862346	1.01076	0.825349	0.229105	0.0632628	-0.0478196	-0.213661	0.0154433	-0.276924	-0.13074	0.0829209
sp|Q5JWF2|GNAS1_HUMAN	548	110956	Guanine nucleotide-binding protein G(s) subunit alpha isoforms XLas OS=Homo sapiens GN=GNAS PE=1 SV=2	1.09442	0.975335	0.864709	0.770622	0.843381	0.79011	0.130162	-0.03603	-0.209713	-0.375905	-0.245743	-0.339875	-0.29281	0.083096
sp|Q92990|GLMN_HUMAN	300	68165	Glomulin OS=Homo sapiens GN=GLMN PE=1 SV=2	0.906573	1.04537	0.86525	0.997715	0.904501	0.954418	-0.141505	0.0640065	-0.208812	-0.00329984	-0.144805	-0.0673063	-0.10606	-0.102756
sp|P40124|CAP1_MOUSE	420	51532	Adenylyl cyclase-associated protein 1 OS=Mus musculus GN=Cap1 PE=1 SV=4	0.645936	2.65108	0.624896	2.56473	1.65665	0.967427	-0.630537	1.40658	-0.678311	1.35881	0.728271	-0.0477748	0.340248	-1.01856
sp|Q9UP83|COG5_HUMAN	102	92685	Conserved oligomeric Golgi complex subunit 5 OS=Homo sapiens GN=COG5 PE=1 SV=3	N/A	N/A	N/A	N/A	N/A	N/A	N/A	N/A	N/A	N/A	N/A	N/A	N/A	N/A
sp|Q8BTT6|DIEXF_MOUSE	71	88762	Digestive organ expansion factor homolog OS=Mus musculus GN=Diexf PE=2 SV=2	0.917345	0.621989	0.942996	0.639381	0.586533	1.02796	-0.124464	-0.68504	-0.0846771	-0.645253	-0.769717	0.0397868	-0.36497	0.280288
sp|P26039|TLN1_MOUSE	4265	269653	Talin-1 OS=Mus musculus GN=Tln1 PE=1 SV=2	0.686264	6.56947	0.293569	2.81027	1.92859	0.427778	-0.543164	2.71578	-1.76823	1.49071	0.947546	-1.22507	-0.13876	-1.62947
sp|Q9H0U9|TSYL1_HUMAN	62	49162	Testis-specific Y-encoded-like protein 1 OS=Homo sapiens GN=TSPYL1 PE=1 SV=3	0.494414	4.04246	0.372404	3.04488	1.50543	0.753223	-1.01621	2.01523	-1.42506	1.60638	0.590176	-0.408851	0.090662	-1.51572
sp|P11310|ACADM_HUMAN	386	46559	Medium-chain specific acyl-CoA dehydrogenase	0.890675	0.999715	1.20548	1.35306	1.20514	1.35345	-0.16703	-0.0004109	0.269607	0.436225	0.269196	0.436636	0.352916	-0.0833094
sp|P08134|RHOC_HUMAN	609	21992	Rho-related GTP-binding protein RhoC OS=Homo sapiens GN=RHOC PE=1 SV=1	1.00162	1.03522	0.804013	0.830982	0.832328	0.802712	0.00233586	0.0499344	-0.31471	-0.267111	-0.264776	-0.317046	-0.29091	-0.0237993
sp|P35251|RFC1_HUMAN	41	128175	Replication factor C subunit 1 OS=Homo sapiens GN=RFC1 PE=1 SV=4	0.791146	1.8814	0.603552	1.43529	1.13552	0.762884	-0.337985	0.911807	-0.728449	0.521343	0.183358	-0.390464	-0.10355	-0.624896
sp|Q9DBR7|MYPT1_MOUSE	200	114927	Protein phosphatase 1 regulatory subunit 12A OS=Mus musculus GN=Ppp1r12a PE=1 SV=2	1.03456	0.890071	1.19471	1.02785	1.06338	1.1548	0.0490198	-0.168008	0.256662	0.0396341	0.0886539	0.207642	0.148148	0.108514
sp|Q9NVU7|SDA1_HUMAN	75	79820	Protein SDA1 homolog OS=Homo sapiens GN=SDAD1 PE=1 SV=3	1.10223	0.709014	0.976053	0.627853	0.692036	0.88553	0.14042	-0.496114	-0.0349679	-0.671501	-0.531082	-0.175388	-0.35323	0.318267
sp|Q5T3U5|MRP7_HUMAN	45	161527	Multidrug resistance-associated protein 7 OS=Homo sapiens GN=ABCC10 PE=1 SV=1	1.08168	0.911067	1.21202	1.02085	1.10423	1.1205	0.113278	-0.134371	0.277416	0.0297675	0.143045	0.164138	0.153592	0.123824
sp|Q15021|CND1_HUMAN	105	157082	Condensin complex subunit 1 OS=Homo sapiens GN=NCAPD2 PE=1 SV=3	0.971493	0.700082	1.04803	0.755233	0.733704	1.07878	-0.0417242	-0.514405	0.0676745	-0.405006	-0.44673	0.109399	-0.16867	0.23634
sp|Q8BH97|RCN3_MOUSE	226	37978	Reticulocalbin-3 OS=Mus musculus GN=Rcn3 PE=2 SV=1	1.00594	1.14349	1.4275	1.62268	1.63233	1.41907	0.00854856	0.19344	0.513491	0.698383	0.706931	0.504943	0.605937	-0.0924456
sp|A6NDU8|CE051_HUMAN	203	33599	UPF0600 protein C5orf51 OS=Homo sapiens GN=C5orf51 PE=1 SV=1	1.82349	1.56526	0.707729	0.607506	1.10778	0.388117	0.866705	0.646407	-0.49873	-0.719028	0.147677	-1.36543	-0.60888	0.110149
sp|P35564|CALX_MOUSE	620	67236	Calnexin OS=Mus musculus GN=Canx PE=1 SV=1	0.593151	3.79646	0.321528	2.05794	1.22067	0.542068	-0.753529	1.92465	-1.63698	1.0412	0.287669	-0.883455	-0.29789	-1.33909
sp|Q96I24|FUBP3_HUMAN	169	61602	Far upstream element-binding protein 3 OS=Homo sapiens GN=FUBP3 PE=1 SV=2	1.07237	0.920949	1.08088	0.928257	0.995436	1.00794	0.100805	-0.118807	0.112208	-0.107404	-0.00659915	0.0114035	0.002402	0.109806
sp|P62258|1433E_HUMAN	1604	29155	14-3-3 protein epsilon OS=Homo sapiens GN=YWHAE PE=1 SV=1	0.889313	0.867652	1.70355	1.66206	1.47809	1.91558	-0.169237	-0.204811	0.768543	0.732968	0.563731	0.93778	0.750756	0.0177872
sp|O00148|DX39A_HUMAN	1029	49098	ATP-dependent RNA helicase DDX39A OS=Homo sapiens GN=DDX39A PE=1 SV=2	1.30915	0.985761	0.945409	0.711874	0.931947	0.722157	0.388626	-0.0206899	-0.0809897	-0.490305	-0.10168	-0.469615	-0.28565	0.204658
sp|Q14149|MORC3_HUMAN	67	107045	MORC family CW-type zinc finger protein 3 OS=Homo sapiens GN=MORC3 PE=1 SV=3	1.09524	0.773585	1.20693	0.852478	0.933665	1.10198	0.131242	-0.370368	0.271345	-0.230265	-0.0990229	0.140103	0.02054	0.250805
sp|P49754|VPS41_HUMAN	45	98503	Vacuolar protein sorting-associated protein 41 homolog OS=Homo sapiens GN=VPS41 PE=1 SV=3	0.991659	3.45638	0.248136	0.864867	0.857653	0.250223	-0.0120833	1.78926	-2.0108	-0.20945	-0.221533	-1.99871	-1.11012	-0.900673
sp|Q9CZ30|OLA1_MOUSE	497	44701	Obg-like ATPase 1 OS=Mus musculus GN=Ola1 PE=1 SV=1	1.07367	1.19215	0.879402	0.976443	1.04838	0.819064	0.102548	0.25356	-0.185405	-0.0343921	0.0681554	-0.287952	-0.1099	-0.0755063
sp|O75150|BRE1B_HUMAN	86	113581	E3 ubiquitin-protein ligase BRE1B OS=Homo sapiens GN=RNF40 PE=1 SV=4	0.699841	0.933192	0.849988	1.1334	0.793203	1.21454	-0.5149	-0.0997535	-0.234485	0.180662	-0.334238	0.280415	-0.02691	-0.207573
sp|Q9UIJ7|KAD3_HUMAN	65	25550	GTP:AMP phosphotransferase	0.7041	1.17024	0.533018	0.885899	0.623761	0.75702	-0.506149	0.226811	-0.907745	-0.174785	-0.680934	-0.401596	-0.54127	-0.36648
sp|P50995|ANX11_HUMAN	107	54355	Annexin A11 OS=Homo sapiens GN=ANXA11 PE=1 SV=1	0.674304	0.850856	0.788104	0.994451	0.670562	1.16877	-0.568529	-0.233014	-0.343543	-0.00802721	-0.576556	0.224987	-0.17578	-0.167758
sp|P62753|RS6_HUMAN	806	28663	40S ribosomal protein S6 OS=Homo sapiens GN=RPS6 PE=1 SV=1	1.25617	0.970475	1.16426	0.899468	1.12988	0.926832	0.329031	-0.0432365	0.219412	-0.152856	0.176175	-0.10962	0.033278	0.186134
sp|Q9D1M0|SEC13_MOUSE	72	35543	Protein SEC13 homolog OS=Mus musculus GN=Sec13 PE=2 SV=3	0.711228	0.695301	0.904919	0.884655	0.629191	1.27233	-0.491616	-0.52429	-0.144139	-0.176813	-0.668429	0.347478	-0.16048	0.0163369
sp|P29992|GNA11_HUMAN	44	42097	Guanine nucleotide-binding protein subunit alpha-11 OS=Homo sapiens GN=GNA11 PE=1 SV=2	0.411422	3.06237	0.26464	1.96982	0.810425	0.643233	-1.28131	1.61465	-1.9179	0.978061	-0.303249	-0.636588	-0.46992	-1.44798
sp|Q99426|TBCB_HUMAN	142	27308	Tubulin-folding cofactor B OS=Homo sapiens GN=TBCB PE=1 SV=2	0.798367	0.974857	0.812344	0.991923	0.791919	1.01751	-0.324875	-0.0367369	-0.299838	-0.0116998	-0.336575	0.0250371	-0.15577	-0.144069
sp|Q02543|RL18A_HUMAN	296	20749	60S ribosomal protein L18a OS=Homo sapiens GN=RPL18A PE=1 SV=2	0.992874	0.891375	0.898576	0.806717	0.800968	0.905025	-0.0103171	-0.165895	-0.154288	-0.309866	-0.320183	-0.14397	-0.23208	0.0777891
sp|O75964|ATP5L_HUMAN	484	11421	ATP synthase subunit g	1.02374	0.953424	1.10125	1.02561	1.04996	1.07571	0.0338476	-0.0688103	0.139141	0.0364829	0.0703304	0.105293	0.087812	0.0513289
sp|P22314|UBA1_HUMAN	11880	117774	Ubiquitin-like modifier-activating enzyme 1 OS=Homo sapiens GN=UBA1 PE=1 SV=3	1.43989	1.28099	1.32196	1.17608	1.69343	0.918099	0.52596	0.357263	0.402682	0.233985	0.759946	-0.123278	0.318334	0.0843486
sp|P31943|HNRH1_HUMAN	2696	49198	Heterogeneous nuclear ribonucleoprotein H OS=Homo sapiens GN=HNRNPH1 PE=1 SV=4	1.10622	0.895105	1.04217	0.843276	0.93285	0.942097	0.145639	-0.159871	0.0595875	-0.245923	-0.100284	-0.086052	-0.09317	0.152755
sp|Q9Y2S7|PDIP2_HUMAN	106	42007	Polymerase delta-interacting protein 2 OS=Homo sapiens GN=POLDIP2 PE=1 SV=1	0.865739	0.641705	0.68257	0.505936	0.438008	0.788425	-0.207997	-0.640019	-0.550951	-0.982973	-1.19097	-0.342955	-0.76696	0.216011
sp|Q9D5V5|CUL5_MOUSE	266	90916	Cullin-5 OS=Mus musculus GN=Cul5 PE=1 SV=3	N/A	N/A	N/A	N/A	N/A	N/A	N/A	N/A	N/A	N/A	N/A	N/A	N/A	N/A
sp|P78347|GTF2I_HUMAN	674	112346	General transcription factor II-I OS=Homo sapiens GN=GTF2I PE=1 SV=2	0.833786	1.14073	0.873432	1.19497	0.996347	1.04755	-0.262252	0.189953	-0.195232	0.256972	-0.00527937	0.0670191	0.03087	-0.226102
sp|Q8NBM8|PCYXL_HUMAN	93	54612	Prenylcysteine oxidase-like OS=Homo sapiens GN=PCYOX1L PE=1 SV=2	1.04278	2.0679	0.817353	1.62086	1.6902	0.783822	0.0604338	1.04816	-0.290968	0.696762	0.757196	-0.351402	0.202897	-0.493865
sp|P54136|SYRC_HUMAN	1414	75331	Arginine--tRNA ligase	1.02846	1.02753	0.890634	0.889834	0.915155	0.865991	0.0404801	0.0391838	-0.167095	-0.168392	-0.127912	-0.207576	-0.16774	0.000648179
sp|Q99M28|RNPS1_MOUSE	65	34188	RNA-binding protein with serine-rich domain 1 OS=Mus musculus GN=Rnps1 PE=2 SV=1	0.874153	0.738522	1.3917	1.17577	1.02781	1.59206	-0.194042	-0.437286	0.476853	0.233609	0.0395663	0.670895	0.355231	0.121622
sp|P31483|TIA1_HUMAN	140	42936	Nucleolysin TIA-1 isoform p40 OS=Homo sapiens GN=TIA1 PE=1 SV=3	0.568646	0.859371	1.3605	2.05606	1.16917	2.39252	-0.814396	-0.218647	0.444132	1.03988	0.225486	1.25853	0.742007	-0.297875
sp|P02671|FIBA_HUMAN	96	94914	Fibrinogen alpha chain OS=Homo sapiens GN=FGA PE=1 SV=2	0.744481	0.455062	1.11353	0.680639	0.506723	1.49571	-0.425692	-1.13587	0.155134	-0.555038	-0.980731	0.580827	-0.19995	0.355086
sp|Q5VZE5|NAA35_HUMAN	90	83584	N-alpha-acetyltransferase 35	0.783584	0.938417	1.10554	1.32399	1.03746	1.41087	-0.35184	-0.0916987	0.144749	0.404891	0.0530505	0.496589	0.27482	-0.130071
sp|P41214|EIF2D_HUMAN	89	64666	Eukaryotic translation initiation factor 2D OS=Homo sapiens GN=EIF2D PE=1 SV=3	1.00449	0.873385	0.754943	0.65641	0.659356	0.751569	0.00646194	-0.19531	-0.40556	-0.607331	-0.600869	-0.412022	-0.50645	0.100886
sp|P19096|FAS_MOUSE	501	272257	Fatty acid synthase OS=Mus musculus GN=Fasn PE=1 SV=2	0.174788	1.48937	0.747971	6.37349	1.11401	4.2793	-2.51632	0.574707	-0.418945	2.67208	0.155762	2.09738	1.12657	-1.54551
sp|Q9EP89|LACTB_MOUSE	84	60667	Serine beta-lactamase-like protein LACTB	N/A	N/A	N/A	N/A	N/A	N/A	N/A	N/A	N/A	N/A	N/A	N/A	N/A	N/A
sp|Q03013|GSTM4_HUMAN	357	25545	Glutathione S-transferase Mu 4 OS=Homo sapiens GN=GSTM4 PE=1 SV=3	0.619515	0.773512	0.553393	0.690954	0.428056	0.893268	-0.69079	-0.370504	-0.853624	-0.533339	-1.22413	-0.162835	-0.69348	-0.160143
sp|P36954|RPB9_HUMAN	66	14514	DNA-directed RNA polymerase II subunit RPB9 OS=Homo sapiens GN=POLR2I PE=1 SV=1	N/A	N/A	N/A	N/A	N/A	N/A	N/A	N/A	N/A	N/A	N/A	N/A	N/A	N/A
sp|P23284|PPIB_HUMAN	363	23728	Peptidyl-prolyl cis-trans isomerase B OS=Homo sapiens GN=PPIB PE=1 SV=2	1.88022	1.26918	2.0272	1.36839	2.57288	1.07817	0.910902	0.343895	1.01949	0.452483	1.36339	0.108587	0.735986	0.283503
sp|Q8BGA7|CG026_MOUSE	83	49876	Uncharacterized protein C7orf26 homolog OS=Mus musculus PE=2 SV=1	N/A	N/A	N/A	N/A	N/A	N/A	N/A	N/A	N/A	N/A	N/A	N/A	N/A	N/A
sp|P36969|GPX4_HUMAN	193	22161	Phospholipid hydroperoxide glutathione peroxidase	0.705538	0.929944	0.914519	1.20539	0.850452	1.2962	-0.503205	-0.104785	-0.128914	0.269506	-0.233699	0.37429	0.070296	-0.19921
sp|O54984|ASNA_MOUSE	531	38797	ATPase Asna1 OS=Mus musculus GN=Asna1 PE=1 SV=2	0.898432	1.27395	0.948443	1.34486	1.20827	1.05566	-0.154518	0.34931	-0.0763678	0.427461	0.272942	0.0781503	0.175546	-0.251914
sp|Q9Y4L1|HYOU1_HUMAN	1476	111266	Hypoxia up-regulated protein 1 OS=Homo sapiens GN=HYOU1 PE=1 SV=1	1.18805	0.9148	1.20329	0.926534	1.10077	1.01283	0.248592	-0.128471	0.266979	-0.110084	0.138508	0.0183868	0.078447	0.188532
sp|Q8BP67|RL24_MOUSE	403	17768	60S ribosomal protein L24 OS=Mus musculus GN=Rpl24 PE=2 SV=2	1.29478	1.01048	1.12479	0.877818	1.13658	0.868715	0.372702	0.015039	0.169656	-0.188007	0.184695	-0.203046	-0.00918	0.178831
sp|P04632|CPNS1_HUMAN	543	28298	Calpain small subunit 1 OS=Homo sapiens GN=CAPNS1 PE=1 SV=1	0.97222	1.12752	1.60098	1.85672	1.80514	1.64672	-0.0406452	0.173158	0.678955	0.892758	0.852113	0.7196	0.785857	-0.106902
sp|Q60692|PSB6_MOUSE	59	25362	Proteasome subunit beta type-6 OS=Mus musculus GN=Psmb6 PE=1 SV=3	N/A	N/A	N/A	N/A	N/A	N/A	N/A	N/A	N/A	N/A	N/A	N/A	N/A	N/A
sp|Q9D8Z6|ATGA1_MOUSE	160	24986	Autophagy-related protein 101 OS=Mus musculus GN=Atg101 PE=2 SV=1	1.27041	0.72186	1.21289	0.689178	0.87554	0.954724	0.345297	-0.470208	0.278453	-0.537052	-0.191755	-0.0668439	-0.1293	0.407753
sp|P70195|PSB7_MOUSE	202	29872	Proteasome subunit beta type-7 OS=Mus musculus GN=Psmb7 PE=1 SV=1	0.749756	1.05332	1.13343	1.59234	1.19387	1.51174	-0.415507	0.0749443	0.180699	0.67115	0.255643	0.596206	0.425924	-0.245226
sp|P26358|DNMT1_HUMAN	168	183050	DNA (cytosine-5)-methyltransferase 1 OS=Homo sapiens GN=DNMT1 PE=1 SV=2	0.734935	0.787934	0.966254	1.03593	0.761345	1.31475	-0.444311	-0.343854	-0.049525	0.0509325	-0.393379	0.394786	0.000704	-0.0502288
sp|P34896|GLYC_HUMAN	59	53049	Serine hydroxymethyltransferase	0.667105	0.839772	1.13865	1.43336	0.956203	1.70685	-0.584014	-0.25193	0.18732	0.519404	-0.0646106	0.771334	0.353362	-0.166042
sp|Q9BQG0|MBB1A_HUMAN	1414	148762	Myb-binding protein 1A OS=Homo sapiens GN=MYBBP1A PE=1 SV=2	1.06486	0.744068	1.08558	0.758548	0.807745	1.01946	0.0906596	-0.426493	0.118465	-0.398687	-0.308028	0.0278059	-0.14011	0.258576
sp|P28838|AMPL_HUMAN	513	56131	Cytosol aminopeptidase OS=Homo sapiens GN=LAP3 PE=1 SV=3	1.09407	0.960641	1.31836	1.15758	1.26647	1.205	0.129706	-0.0579302	0.398744	0.211108	0.340814	0.269038	0.304926	0.0938182
sp|Q8BWY3|ERF1_MOUSE	351	49000	Eukaryotic peptide chain release factor subunit 1 OS=Mus musculus GN=Etf1 PE=1 SV=4	0.495419	0.810247	0.996374	1.62955	0.807309	2.01118	-1.01328	-0.303566	-0.00524046	0.704473	-0.308807	1.00804	0.349616	-0.354857
sp|P51659|DHB4_HUMAN	245	79636	Peroxisomal multifunctional enzyme type 2 OS=Homo sapiens GN=HSD17B4 PE=1 SV=3	1.09291	1.15174	0.900083	0.948534	1.03666	0.823567	0.128172	0.203813	-0.15187	-0.0762288	0.0519427	-0.280042	-0.11405	-0.0378207
sp|Q8CI43|MYL6B_MOUSE	202	22735	Myosin light chain 6B OS=Mus musculus GN=Myl6b PE=2 SV=1	0.793304	1.78751	0.713278	1.60719	1.27499	0.899123	-0.334055	0.837949	-0.487464	0.684539	0.350485	-0.15341	0.098538	-0.586002
sp|Q71RC2|LARP4_HUMAN	88	80546	La-related protein 4 OS=Homo sapiens GN=LARP4 PE=1 SV=3	0.473494	0.62884	0.752981	1.00002	0.473504	1.59026	-1.07858	-0.669236	-0.409315	3.05527e-05	-1.07855	0.669266	-0.20464	-0.204673
sp|P10109|ADX_HUMAN	82	19381	Adrenodoxin	0.320298	0.138018	0.987315	0.42544	0.136268	3.08249	-1.64251	-2.85707	-0.0184176	-1.23297	-2.87549	1.62409	-0.6257	0.607277
sp|P51858|HDGF_HUMAN	123	26772	Hepatoma-derived growth factor OS=Homo sapiens GN=HDGF PE=1 SV=1	0.863575	1.13179	1.03103	1.35125	1.16691	1.19391	-0.211606	0.178602	0.0440887	0.434297	0.222691	0.255695	0.239193	-0.195104
sp|P12970|RL7A_MOUSE	780	29958	60S ribosomal protein L7a OS=Mus musculus GN=Rpl7a PE=2 SV=2	1.02819	1.0518	1.0534	1.07759	1.10797	1.02452	0.0401091	0.0728607	0.0750596	0.107811	0.14792	0.0349505	0.091435	-0.0163758
sp|Q13242|SRSF9_HUMAN	76	25526	Serine/arginine-rich splicing factor 9 OS=Homo sapiens GN=SRSF9 PE=1 SV=1	0.96594	0.760861	0.910547	0.717229	0.6928	0.942654	-0.0499948	-0.394295	-0.135194	-0.479494	-0.529489	-0.0851991	-0.30734	0.17215
sp|Q92522|H1X_HUMAN	126	22474	Histone H1x OS=Homo sapiens GN=H1FX PE=1 SV=1	1.4535	1.07617	1.38746	1.02728	1.49315	0.954564	0.539533	0.105911	0.472447	0.0388259	0.578359	-0.0670856	0.255637	0.216811
sp|P70697|DCUP_MOUSE	141	40666	Uroporphyrinogen decarboxylase OS=Mus musculus GN=Urod PE=1 SV=2	N/A	N/A	N/A	N/A	N/A	N/A	N/A	N/A	N/A	N/A	N/A	N/A	N/A	N/A
sp|Q3UUQ7|PGAP1_MOUSE	42	104511	GPI inositol-deacylase OS=Mus musculus GN=Pgap1 PE=1 SV=3	1.15143	0.853688	1.71501	1.27154	1.46409	1.48946	0.20343	-0.228219	0.77822	0.346571	0.550001	0.57479	0.562396	0.215825
sp|Q8BKC5|IPO5_MOUSE	859	123511	Importin-5 OS=Mus musculus GN=Ipo5 PE=1 SV=3	0.913225	0.683778	1.52619	1.14274	1.04357	1.67121	-0.130958	-0.548401	0.609935	0.192492	0.0615342	0.740893	0.401214	0.208722
sp|O14980|XPO1_HUMAN	2492	123306	Exportin-1 OS=Homo sapiens GN=XPO1 PE=1 SV=1	1.1754	1.00447	1.06147	0.907109	1.06621	0.903072	0.233151	0.00643515	0.0860636	-0.140652	0.0924988	-0.147087	-0.02729	0.113358
sp|P62851|RS25_HUMAN	225	13734	40S ribosomal protein S25 OS=Homo sapiens GN=RPS25 PE=1 SV=1	1.33118	1.02895	1.1328	0.875611	1.1656	0.850976	0.412708	0.0411722	0.179898	-0.191638	0.22107	-0.23281	-0.00587	0.185768
sp|O75390|CISY_HUMAN	1546	51680	Citrate synthase	1.24691	0.894784	1.25787	0.902649	1.12552	1.00879	0.318353	-0.160388	0.330978	-0.147763	0.17059	0.0126253	0.091608	0.23937
sp|Q16539|MK14_HUMAN	190	41267	Mitogen-activated protein kinase 14 OS=Homo sapiens GN=MAPK14 PE=1 SV=3	0.634447	2.42081	0.327763	1.25062	0.79345	0.516612	-0.656429	1.27549	-1.60927	0.322641	-0.333788	-0.952846	-0.64332	-0.965958
sp|P61221|ABCE1_HUMAN	575	67271	ATP-binding cassette sub-family E member 1 OS=Homo sapiens GN=ABCE1 PE=1 SV=1	0.944445	0.837104	0.896782	0.794858	0.7507	0.949533	-0.0824616	-0.256521	-0.157171	-0.33123	-0.413692	-0.0747097	-0.2442	0.0870296
sp|Q00610|CLH1_HUMAN	11880	191493	Clathrin heavy chain 1 OS=Homo sapiens GN=CLTC PE=1 SV=5	0.996706	1.01963	1.0877	1.11271	1.10905	1.09129	-0.00476024	0.028038	0.121281	0.154079	0.149319	0.126041	0.13768	-0.0163991
sp|E9Q555|RN213_MOUSE	57	584127	E3 ubiquitin-protein ligase RNF213 OS=Mus musculus GN=Rnf213 PE=2 SV=1	1.29392	2.06335	0.697981	1.11304	1.44018	0.539432	0.371747	1.04499	-0.51874	0.154501	0.526248	-0.890487	-0.18212	-0.33662
sp|P25205|MCM3_HUMAN	473	90924	DNA replication licensing factor MCM3 OS=Homo sapiens GN=MCM3 PE=1 SV=3	0.879252	0.983463	0.672525	0.752234	0.661404	0.764883	-0.185651	-0.0240575	-0.57234	-0.410746	-0.596397	-0.386688	-0.49154	-0.0807969
sp|O43847|NRDC_HUMAN	263	131488	Nardilysin OS=Homo sapiens GN=NRD1 PE=1 SV=2	0.91581	0.706482	0.855161	0.659696	0.604156	0.933776	-0.126881	-0.501275	-0.225732	-0.600127	-0.727007	-0.0988514	-0.41293	0.187197
sp|Q9EPL8|IPO7_MOUSE	892	119410	Importin-7 OS=Mus musculus GN=Ipo7 PE=1 SV=2	1.06711	1.0581	0.842584	0.835474	0.891539	0.789598	0.0937031	0.0814763	-0.247107	-0.259334	-0.16563	-0.34081	-0.25322	0.00611342
sp|Q9BQT8|ODC_HUMAN	98	33282	Mitochondrial 2-oxodicarboxylate carrier OS=Homo sapiens GN=SLC25A21 PE=1 SV=1	0.810611	0.715582	0.668413	0.590054	0.478304	0.824579	-0.302919	-0.48281	-0.581189	-0.761081	-1.064	-0.27827	-0.67113	0.0899459
sp|Q13185|CBX3_HUMAN	243	20798	Chromobox protein homolog 3 OS=Homo sapiens GN=CBX3 PE=1 SV=4	1.06709	0.905577	1.01614	0.862338	0.920192	0.952252	0.0936817	-0.143091	0.0230973	-0.213675	-0.119993	-0.0705844	-0.09529	0.118386
sp|Q7TMK9|HNRPQ_MOUSE	1076	69590	Heterogeneous nuclear ribonucleoprotein Q OS=Mus musculus GN=Syncrip PE=1 SV=2	N/A	N/A	N/A	N/A	N/A	N/A	N/A	N/A	N/A	N/A	N/A	N/A	N/A	N/A
sp|Q15084|PDIA6_HUMAN	4040	48091	Protein disulfide-isomerase A6 OS=Homo sapiens GN=PDIA6 PE=1 SV=1	1.05103	1.08157	1.1169	1.14936	1.208	1.06267	0.0717977	0.113131	0.159494	0.200827	0.272625	0.0876967	0.180161	-0.0206664
sp|Q9UKD2|MRT4_HUMAN	148	27543	mRNA turnover protein 4 homolog OS=Homo sapiens GN=MRTO4 PE=1 SV=2	1.36206	0.882934	1.1259	0.729845	0.994092	0.826614	0.44579	-0.179623	0.171075	-0.454338	-0.00854835	-0.274715	-0.14163	0.312707
sp|P40939|ECHA_HUMAN	2482	82947	Trifunctional enzyme subunit alpha	0.932109	0.835081	1.10319	0.988358	0.921257	1.18355	-0.10143	-0.260013	0.141688	-0.0168948	-0.118325	0.243118	0.062396	0.0792912
sp|O43447|PPIH_HUMAN	54	19196	Peptidyl-prolyl cis-trans isomerase H OS=Homo sapiens GN=PPIH PE=1 SV=1	1.81329	0.997806	1.20273	0.66183	1.20009	0.663285	0.858609	-0.00316861	0.266311	-0.595467	0.263142	-0.592299	-0.16458	0.430889
sp|P28072|PSB6_HUMAN	100	25341	Proteasome subunit beta type-6 OS=Homo sapiens GN=PSMB6 PE=1 SV=4	0.897357	0.977773	1.50052	1.63499	1.46717	1.67215	-0.156246	-0.0324287	0.585461	0.709278	0.553032	0.741707	0.64737	-0.0619086
sp|Q9NXJ5|PGPI_HUMAN	59	23123	Pyroglutamyl-peptidase 1 OS=Homo sapiens GN=PGPEP1 PE=1 SV=1	N/A	N/A	N/A	N/A	N/A	N/A	N/A	N/A	N/A	N/A	N/A	N/A	N/A	N/A
sp|P69905|HBA_HUMAN	1638	15248	Hemoglobin subunit alpha OS=Homo sapiens GN=HBA1 PE=1 SV=2	0.483188	0.331683	1.26579	0.868898	0.419841	2.61966	-1.04934	-1.59212	0.340037	-0.202742	-1.25209	1.38938	0.068647	0.271389
sp|Q68CP9|ARID2_HUMAN	100	197268	AT-rich interactive domain-containing protein 2 OS=Homo sapiens GN=ARID2 PE=1 SV=2	N/A	N/A	N/A	N/A	N/A	N/A	N/A	N/A	N/A	N/A	N/A	N/A	N/A	N/A
sp|Q12906|ILF3_HUMAN	1683	95279	Interleukin enhancer-binding factor 3 OS=Homo sapiens GN=ILF3 PE=1 SV=3	0.935711	0.742018	1.63805	1.29897	1.21546	1.7506	-0.0958653	-0.430475	0.711982	0.377373	0.281507	0.807847	0.544677	0.167305
sp|Q86YN1|DOPP1_HUMAN	72	27013	Dolichyldiphosphatase 1 OS=Homo sapiens GN=DOLPP1 PE=1 SV=1	1.0178	0.753539	0.766244	0.567298	0.577395	0.752845	0.0254501	-0.408246	-0.384124	-0.817821	-0.792371	-0.409575	-0.60097	0.216848
sp|Q99643|C560_HUMAN	148	18598	Succinate dehydrogenase cytochrome b560 subunit	1.07027	0.955015	0.609573	0.543928	0.582151	0.569549	0.0979786	-0.0664055	-0.71413	-0.878514	-0.780535	-0.812108	-0.79632	0.082192
sp|Q8CGN5|PLIN1_MOUSE	50	55561	Perilipin-1 OS=Mus musculus GN=Plin1 PE=1 SV=2	N/A	N/A	N/A	N/A	N/A	N/A	N/A	N/A	N/A	N/A	N/A	N/A	N/A	N/A
sp|Q5U458|DJC11_MOUSE	71	63194	DnaJ homolog subfamily C member 11 OS=Mus musculus GN=Dnajc11 PE=2 SV=2	0.84465	1.18803	0.311804	0.438564	0.370433	0.369152	-0.243574	0.248573	-1.68129	-1.18914	-1.43271	-1.43771	-1.43521	-0.246074
sp|O60841|IF2P_HUMAN	621	138742	Eukaryotic translation initiation factor 5B OS=Homo sapiens GN=EIF5B PE=1 SV=4	1.13254	0.939067	1.03949	0.861911	0.976153	0.917838	0.179567	-0.0907	0.0558786	-0.214389	-0.0348214	-0.123689	-0.07926	0.135134
sp|P27797|CALR_HUMAN	1107	48112	Calreticulin OS=Homo sapiens GN=CALR PE=1 SV=1	1.09702	0.900871	1.22258	1.00398	1.10139	1.11446	0.133589	-0.150608	0.289929	0.00573188	0.139321	0.15634	0.147831	0.142099
sp|Q9Y2Q3|GSTK1_HUMAN	544	25480	Glutathione S-transferase kappa 1 OS=Homo sapiens GN=GSTK1 PE=1 SV=3	0.808974	1.14823	0.954253	1.35443	1.0957	1.17958	-0.305834	0.199411	-0.0675568	0.437688	0.131854	0.238278	0.185066	-0.252623
sp|Q8K1B8|URP2_MOUSE	58	75587	Fermitin family homolog 3 OS=Mus musculus GN=Fermt3 PE=1 SV=1	2.01902	1.26928	1.19987	0.754309	1.52297	0.594283	1.01366	0.344006	0.262879	-0.406773	0.606885	-0.750779	-0.07195	0.334826
sp|P28370|SMCA1_HUMAN	92	122527	Probable global transcription activator SNF2L1 OS=Homo sapiens GN=SMARCA1 PE=1 SV=2	1.001	1.0301	1.11367	1.14605	1.1472	1.11256	0.00144327	0.0427857	0.155326	0.196669	0.198112	0.153883	0.175997	-0.0206712
sp|Q9WTX5|SKP1_MOUSE	342	18660	S-phase kinase-associated protein 1 OS=Mus musculus GN=Skp1 PE=1 SV=3	1.04498	0.785355	1.44724	1.08767	1.1366	1.38494	0.0634811	-0.348582	0.5333	0.121237	0.184718	0.469819	0.327268	0.206032
sp|P20918|PLMN_MOUSE	420	90749	Plasminogen OS=Mus musculus GN=Plg PE=1 SV=3	0.955541	1.11252	0.813038	0.946608	0.904523	0.850867	-0.0656098	0.153833	-0.298605	-0.0791617	-0.144771	-0.232995	-0.18888	-0.109721
sp|Q9UJZ1|STML2_HUMAN	2779	38510	Stomatin-like protein 2 OS=Homo sapiens GN=STOML2 PE=1 SV=1	1.01345	1.02762	0.984424	0.998188	1.01162	0.971355	0.0192806	0.0393131	-0.0226486	-0.00261612	0.0166645	-0.0419292	-0.01263	-0.0100162
sp|P62861|RS30_HUMAN	97	6644	40S ribosomal protein S30 OS=Homo sapiens GN=FAU PE=1 SV=1	0.707684	0.735709	2.94267	3.0592	2.16495	4.15817	-0.498823	-0.442793	1.55712	1.61315	1.11433	2.05595	1.58514	-0.0280154
sp|Q15717|ELAV1_HUMAN	318	36069	ELAV-like protein 1 OS=Homo sapiens GN=ELAVL1 PE=1 SV=2	0.873297	0.913387	1.20231	1.25751	1.09818	1.37675	-0.195456	-0.130701	0.265814	0.330569	0.135113	0.46127	0.298192	-0.0323774
sp|Q7Z5Q5|DPOLN_HUMAN	80	100244	DNA polymerase nu OS=Homo sapiens GN=POLN PE=1 SV=2	N/A	N/A	N/A	N/A	N/A	N/A	N/A	N/A	N/A	N/A	N/A	N/A	N/A	N/A
sp|Q3UPH1|PRRC1_MOUSE	127	46268	Protein PRRC1 OS=Mus musculus GN=Prrc1 PE=2 SV=1	0.744713	0.942785	0.888183	1.12441	0.837365	1.19265	-0.425244	-0.0849996	-0.171071	0.169173	-0.256071	0.254172	-0.00095	-0.170122
sp|Q9R0Q7|TEBP_MOUSE	327	18709	Prostaglandin E synthase 3 OS=Mus musculus GN=Ptges3 PE=1 SV=1	1.12638	0.837719	1.30599	0.971292	1.09405	1.15945	0.1717	-0.255462	0.38514	-0.0420223	0.129678	0.21344	0.171559	0.213581
sp|Q5SRY7|FBW1B_MOUSE	139	62023	F-box/WD repeat-containing protein 11 OS=Mus musculus GN=Fbxw11 PE=1 SV=1	0.9458	0.807835	1.11368	0.951228	0.899672	1.1775	-0.0803926	-0.307868	0.155338	-0.072137	-0.15253	0.235731	0.041601	0.113738
sp|Q96A65|EXOC4_HUMAN	162	110429	Exocyst complex component 4 OS=Homo sapiens GN=EXOC4 PE=1 SV=1	1.26539	1.32364	1.21188	1.26767	1.6041	0.957711	0.339586	0.404512	0.277249	0.342175	0.681761	-0.0623375	0.309712	-0.032463
sp|Q9UJX5|APC4_HUMAN	121	92058	Anaphase-promoting complex subunit 4 OS=Homo sapiens GN=ANAPC4 PE=1 SV=2	1.23441	0.948127	1.21087	0.930046	1.14806	0.98093	0.303819	-0.0768474	0.276041	-0.104626	0.199193	-0.0277785	0.085707	0.190333
sp|Q15050|RRS1_HUMAN	42	41168	Ribosome biogenesis regulatory protein homolog OS=Homo sapiens GN=RRS1 PE=1 SV=2	0.602441	1.59379	0.610227	1.61439	0.972573	1.01293	-0.731108	0.67246	-0.712581	0.690987	-0.0401211	0.0185267	-0.0108	-0.701784
sp|Q7Z478|DHX29_HUMAN	439	155139	ATP-dependent RNA helicase DHX29 OS=Homo sapiens GN=DHX29 PE=1 SV=2	0.953634	0.872332	1.09101	0.997993	0.95172	1.14405	-0.0684926	-0.19705	0.125659	-0.00289845	-0.0713911	0.194152	0.06138	0.0642787
sp|Q96EY7|PTCD3_HUMAN	74	78500	Pentatricopeptide repeat-containing protein 3	0.815939	1.35573	0.618519	1.02771	0.838545	0.758046	-0.293466	0.439069	-0.693109	0.0394259	-0.254041	-0.399643	-0.32684	-0.366268
sp|P41743|KPCI_HUMAN	95	68218	Protein kinase C iota type OS=Homo sapiens GN=PRKCI PE=1 SV=2	2.82966	1.27526	1.66358	0.749736	2.1215	0.587908	1.50063	0.350792	0.734294	-0.415546	1.08509	-0.766337	0.159374	0.57492
sp|Q9UJ70|NAGK_HUMAN	112	37352	N-acetyl-D-glucosamine kinase OS=Homo sapiens GN=NAGK PE=1 SV=4	0.759957	0.871452	1.25859	1.44324	1.0968	1.65614	-0.396011	-0.198507	0.331812	0.529315	0.133305	0.727822	0.430564	-0.098752
sp|Q8VI59|PCX3_MOUSE	45	221433	Pecanex-like protein 3 OS=Mus musculus GN=Pcnxl3 PE=1 SV=2	1.45617	1.55964	0.766006	0.820437	1.1947	0.526041	0.542179	0.641217	-0.384573	-0.285535	0.256644	-0.926752	-0.33505	-0.0495191
sp|P47985|UCRI_HUMAN	331	29649	Cytochrome b-c1 complex subunit Rieske	0.841104	0.901077	0.942133	1.00931	0.848934	1.12011	-0.249644	-0.150278	-0.0859971	0.0133683	-0.236275	0.163647	-0.03631	-0.0496827
sp|Q9BYD3|RM04_HUMAN	175	34897	39S ribosomal protein L4	1.18988	0.685548	0.908477	0.523417	0.622804	0.763503	0.250817	-0.544671	-0.138478	-0.933966	-0.683149	-0.389295	-0.53622	0.397744
sp|P43362|MAGA9_HUMAN	766	35066	Melanoma-associated antigen 9 OS=Homo sapiens GN=MAGEA9 PE=2 SV=1	1.71691	0.832164	1.19629	0.579826	0.995511	0.696769	0.779817	-0.26506	0.25857	-0.786308	-0.00649035	-0.521248	-0.26387	0.522439
sp|P21810|PGS1_HUMAN	677	41628	Biglycan OS=Homo sapiens GN=BGN PE=1 SV=2	0.779671	2.92969	0.522723	1.96418	1.53141	0.670441	-0.359063	1.55075	-0.935881	0.973928	0.614865	-0.576818	0.019024	-0.954904
sp|Q9ERY9|ERG28_MOUSE	67	15795	Probable ergosterol biosynthetic protein 28 OS=Mus musculus GN=ORF11 PE=2 SV=1	0.717125	2.9457	0.4816	1.97825	1.41865	0.671571	-0.479703	1.55861	-1.05409	0.984223	0.50452	-0.574388	-0.03493	-1.01916
sp|Q922Y1|UBXN1_MOUSE	95	33552	UBX domain-containing protein 1 OS=Mus musculus GN=Ubxn1 PE=1 SV=1	0.744658	1.15304	0.443365	0.686515	0.511219	0.595394	-0.42535	0.205447	-1.17343	-0.542637	-0.967988	-0.748084	-0.85804	-0.315399
sp|P19338|NUCL_HUMAN	2783	76568	Nucleolin OS=Homo sapiens GN=NCL PE=1 SV=3	1.17456	1.03905	1.23867	1.09576	1.28704	1.05458	0.232119	0.055267	0.30879	0.131938	0.364057	0.0766707	0.220364	0.088426
sp|Q9UFN0|NPS3A_HUMAN	58	28449	Protein NipSnap homolog 3A OS=Homo sapiens GN=NIPSNAP3A PE=1 SV=2	0.30525	1.15586	0.534545	2.02412	0.617862	1.75117	-1.71194	0.208972	-0.903616	1.01729	-0.694644	0.80832	0.056838	-0.960454
sp|Q13362|2A5G_HUMAN	86	61022	Serine/threonine-protein phosphatase 2A 56 kDa regulatory subunit gamma isoform OS=Homo sapiens GN=PPP2R5C PE=1 SV=3	3.2419	0.310723	5.24102	0.502331	1.62851	1.61665	1.69684	-1.6863	2.38985	-0.993291	0.70355	0.693007	0.698278	1.69157
sp|P49182|HEP2_MOUSE	99	54462	Heparin cofactor 2 OS=Mus musculus GN=Serpind1 PE=1 SV=1	0.945717	1.06779	0.675407	0.762585	0.72119	0.714174	-0.0805196	0.0946224	-0.566171	-0.391029	-0.471549	-0.485652	-0.4786	-0.087571
sp|Q00623|APOA1_MOUSE	2429	30569	Apolipoprotein A-I OS=Mus musculus GN=Apoa1 PE=1 SV=1	0.872854	1.30404	0.416655	0.622479	0.543333	0.477347	-0.196187	0.382985	-1.26308	-0.683904	-0.880091	-1.06689	-0.97349	-0.289586
sp|Q9P287|BCCIP_HUMAN	225	35957	BRCA2 and CDKN1A-interacting protein OS=Homo sapiens GN=BCCIP PE=1 SV=1	1.19588	0.941659	0.890018	0.700817	0.838093	0.744237	0.258072	-0.086724	-0.168094	-0.51289	-0.254818	-0.426166	-0.34049	0.172398
sp|Q96CV9|OPTN_HUMAN	45	65880	Optineurin OS=Homo sapiens GN=OPTN PE=1 SV=2	1.6758	0.978309	1.50972	0.88135	1.47697	0.900892	0.744855	-0.0316382	0.59428	-0.182213	0.562642	-0.150574	0.206034	0.388246
sp|O95983|MBD3_HUMAN	229	32823	Methyl-CpG-binding domain protein 3 OS=Homo sapiens GN=MBD3 PE=1 SV=1	1.63389	1.13056	0.987265	0.683134	1.11616	0.604243	0.708308	0.177041	-0.0184914	-0.549759	0.15855	-0.7268	-0.28413	0.265634
sp|Q9Z2A5|ATE1_MOUSE	46	59108	Arginyl-tRNA--protein transferase 1 OS=Mus musculus GN=Ate1 PE=1 SV=2	0.475541	0.675279	1.33199	1.89146	0.899465	2.801	-1.07236	-0.566444	0.413584	0.919497	-0.15286	1.48594	0.666541	-0.252957
sp|P12956|XRCC6_HUMAN	2834	69799	X-ray repair cross-complementing protein 6 OS=Homo sapiens GN=XRCC6 PE=1 SV=2	1.17764	0.866192	1.38881	1.02151	1.20297	1.17932	0.235894	-0.207241	0.473845	0.0307091	0.266603	0.23795	0.252277	0.221568
sp|Q6QIY3|SCNAA_MOUSE	45	220409	Sodium channel protein type 10 subunit alpha OS=Mus musculus GN=Scn10a PE=1 SV=2	0.832285	0.800606	1.40674	1.3532	1.12625	1.69022	-0.264851	-0.320835	0.49236	0.436376	0.171525	0.757211	0.464368	0.027992
sp|P23526|SAHH_HUMAN	1285	47685	Adenosylhomocysteinase OS=Homo sapiens GN=AHCY PE=1 SV=4	1.09104	1.24876	1.30988	1.49924	1.63573	1.20058	0.125702	0.320496	0.389436	0.584231	0.709933	0.263734	0.486834	-0.0973972
sp|Q8BV13|CSN7B_MOUSE	95	29670	COP9 signalosome complex subunit 7b OS=Mus musculus GN=Cops7b PE=1 SV=1	2.00583	0.319388	3.29278	0.52431	1.05167	1.64161	1.0042	-1.64662	1.71931	-0.931509	0.0726881	0.715111	0.393899	1.32541
sp|Q61703|ITIH2_MOUSE	131	105861	Inter-alpha-trypsin inhibitor heavy chain H2 OS=Mus musculus GN=Itih2 PE=1 SV=1	0.581015	2.07319	0.421143	1.50273	0.873109	0.724841	-0.783353	1.05185	-1.24762	0.587586	-0.195767	-0.464265	-0.33002	-0.917602
sp|Q9QYB1|CLIC4_MOUSE	121	28711	Chloride intracellular channel protein 4 OS=Mus musculus GN=Clic4 PE=1 SV=3	0.987097	0.802691	0.974772	0.792668	0.78244	0.987514	-0.0187365	-0.317084	-0.036864	-0.335212	-0.353948	-0.0181275	-0.18604	0.149174
sp|Q8TAQ2|SMRC2_HUMAN	160	132797	SWI/SNF complex subunit SMARCC2 OS=Homo sapiens GN=SMARCC2 PE=1 SV=1	1.40442	0.792807	1.81639	1.02537	1.44005	1.29334	0.489974	-0.334958	0.861072	0.0361401	0.526114	0.371098	0.448606	0.412466
sp|Q58A65|JIP4_MOUSE	74	146129	C-Jun-amino-terminal kinase-interacting protein 4 OS=Mus musculus GN=Spag9 PE=1 SV=2	2.39515	0.796354	1.21821	0.405039	0.970129	0.508616	1.26012	-0.328518	0.284766	-1.30387	-0.0437513	-0.975351	-0.50955	0.794317
sp|P51398|RT29_HUMAN	326	45538	28S ribosomal protein S29	0.88659	0.651531	0.959714	0.705268	0.625283	1.08248	-0.173661	-0.618095	-0.0593231	-0.503757	-0.677418	0.114338	-0.28154	0.222217
sp|P53041|PPP5_HUMAN	245	56842	Serine/threonine-protein phosphatase 5 OS=Homo sapiens GN=PPP5C PE=1 SV=1	0.845131	0.73328	1.08239	0.939141	0.793697	1.28074	-0.242753	-0.447564	0.114224	-0.0905868	-0.333339	0.356977	0.011819	0.102406
sp|P62314|SMD1_HUMAN	824	13273	Small nuclear ribonucleoprotein Sm D1 OS=Homo sapiens GN=SNRPD1 PE=1 SV=1	0.955965	0.883788	1.03597	0.957751	0.915577	1.08369	-0.06497	-0.178228	0.0509812	-0.0622768	-0.127247	0.115951	-0.00565	0.056629
sp|P01033|TIMP1_HUMAN	90	23156	Metalloproteinase inhibitor 1 OS=Homo sapiens GN=TIMP1 PE=1 SV=1	1.07891	1.00309	0.785631	0.73042	0.788059	0.728169	0.109579	0.00445215	-0.348076	-0.453203	-0.343624	-0.457655	-0.40064	0.0525633
sp|P16332|MUTA_MOUSE	136	82792	Methylmalonyl-CoA mutase	0.413268	1.29847	0.448408	1.40888	0.582246	1.08503	-1.27485	0.376817	-1.15712	0.49455	-0.7803	0.117733	-0.33128	-0.825833
sp|Q9JMH9|MY18A_MOUSE	69	232611	Unconventional myosin-XVIIIa OS=Mus musculus GN=Myo18a PE=1 SV=2	2.45806	1.15649	1.4699	0.69157	1.69992	0.597993	1.29752	0.209748	0.555722	-0.532052	0.76547	-0.7418	0.011835	0.543887
sp|O60244|MED14_HUMAN	113	160504	Mediator of RNA polymerase II transcription subunit 14 OS=Homo sapiens GN=MED14 PE=1 SV=2	0.396054	1.3566	0.5388	1.84554	0.730935	1.36042	-1.33623	0.439995	-0.89218	0.884045	-0.452184	0.44405	-0.00407	-0.888112
sp|P50990|TCPQ_HUMAN	2723	59583	T-complex protein 1 subunit theta OS=Homo sapiens GN=CCT8 PE=1 SV=4	1.05472	1.15973	0.902793	0.992679	1.047	0.855954	0.076863	0.213795	-0.147533	-0.0106002	0.0662628	-0.224396	-0.07907	-0.0684662
sp|P00491|PNPH_HUMAN	132	32097	Purine nucleoside phosphorylase OS=Homo sapiens GN=PNP PE=1 SV=2	0.850135	1.13227	1.3015	1.73343	1.47365	1.53093	-0.234237	0.179217	0.380174	0.793628	0.559391	0.614411	0.586901	-0.206727
sp|P06737|PYGL_HUMAN	565	97087	Glycogen phosphorylase	0.652206	1.14797	1.34946	2.37523	1.54914	2.06907	-0.6166	0.199082	0.432382	1.24807	0.631465	1.04898	0.840224	-0.407841
sp|P50914|RL14_HUMAN	664	23417	60S ribosomal protein L14 OS=Homo sapiens GN=RPL14 PE=1 SV=4	1.13579	0.942405	0.989964	0.82141	0.932946	0.87161	0.183693	-0.0855813	-0.0145526	-0.283826	-0.100134	-0.198245	-0.14919	0.134637
sp|P21953|ODBB_HUMAN	106	43095	2-oxoisovalerate dehydrogenase subunit beta	0.933821	0.574071	1.9592	1.20443	1.12472	2.09805	-0.0987824	-0.800699	0.970266	0.268349	0.169567	1.06905	0.619308	0.350958
sp|Q9CR60|GOT1B_MOUSE	46	15411	Vesicle transport protein GOT1B OS=Mus musculus GN=Golt1b PE=2 SV=1	1.24309	0.513542	1.16092	0.479595	0.59618	0.933897	0.313932	-0.961447	0.215267	-1.06011	-0.74618	-0.0986652	-0.42242	0.637689
sp|Q9NVI7|ATD3A_HUMAN	1296	71325	ATPase family AAA domain-containing protein 3A OS=Homo sapiens GN=ATAD3A PE=1 SV=2	0.838344	0.823906	0.739425	0.726691	0.609217	0.882007	-0.254385	-0.279449	-0.435523	-0.460587	-0.714972	-0.181138	-0.44806	0.0125317
sp|Q8N2K0|ABD12_HUMAN	87	45068	Monoacylglycerol lipase ABHD12 OS=Homo sapiens GN=ABHD12 PE=2 SV=2	0.86147	0.881421	1.15634	1.18312	1.01922	1.34228	-0.215127	-0.182097	0.209565	0.242595	0.027468	0.424692	0.22608	-0.0165153
sp|Q99598|TSNAX_HUMAN	386	33092	Translin-associated protein X OS=Homo sapiens GN=TSNAX PE=1 SV=1	0.774948	1.19119	0.886379	1.36247	1.05585	1.14379	-0.367829	0.252404	-0.174005	0.446228	0.0783991	0.193824	0.136112	-0.310116
sp|P05166|PCCB_HUMAN	122	58179	Propionyl-CoA carboxylase beta chain	0.470367	0.901108	0.955898	1.83126	0.861367	2.03224	-1.08814	-0.150229	-0.0650716	0.87284	-0.2153	1.02307	0.403884	-0.468956
sp|Q9WV02|RBMX_MOUSE	398	42275	RNA-binding motif protein	1.20621	0.802577	2.09377	1.39313	1.68041	1.73582	0.270483	-0.317287	1.0661	0.478332	0.748815	0.795619	0.772217	0.293885
sp|Q06323|PSME1_HUMAN	340	28705	Proteasome activator complex subunit 1 OS=Homo sapiens GN=PSME1 PE=1 SV=1	0.889519	1.81026	1.6221	3.30114	2.93643	1.82357	-0.168903	0.8562	0.697861	1.72296	1.55406	0.866764	1.21041	-0.512552
sp|O00178|GTPB1_HUMAN	264	72408	GTP-binding protein 1 OS=Homo sapiens GN=GTPBP1 PE=1 SV=3	0.970168	0.991911	0.855896	0.875078	0.848973	0.882215	-0.043694	-0.0117179	-0.224492	-0.192516	-0.23621	-0.180798	-0.2085	-0.015988
sp|Q14241|ELOA1_HUMAN	64	89853	Transcription elongation factor B polypeptide 3 OS=Homo sapiens GN=TCEB3 PE=1 SV=2	0.65528	1.58472	0.650873	1.57407	1.03146	0.993276	-0.609817	0.664232	-0.619551	0.654498	0.044681	-0.00973396	0.017474	-0.637025
sp|Q3UV70|PDP1_MOUSE	50	61142	[Pyruvate dehydrogenase [acetyl-transferring]]-phosphatase 1	N/A	N/A	N/A	N/A	N/A	N/A	N/A	N/A	N/A	N/A	N/A	N/A	N/A	N/A
sp|Q9H9E3|COG4_HUMAN	68	89026	Conserved oligomeric Golgi complex subunit 4 OS=Homo sapiens GN=COG4 PE=1 SV=3	1.09001	1.04462	0.985197	0.944172	1.02915	0.903845	0.124336	0.0629744	-0.021516	-0.0828778	0.0414585	-0.145852	-0.0522	0.0306809
sp|P10155|RO60_HUMAN	234	60631	60 kDa SS-A/Ro ribonucleoprotein OS=Homo sapiens GN=TROVE2 PE=1 SV=2	0.728253	1.1041	0.74166	1.12443	0.818869	1.01841	-0.457489	0.142874	-0.43117	0.169193	-0.288296	0.026319	-0.13099	-0.300181
sp|Q9Y285|SYFA_HUMAN	731	57528	Phenylalanine--tRNA ligase alpha subunit OS=Homo sapiens GN=FARSA PE=1 SV=3	0.905373	0.826364	0.975219	0.890114	0.805886	1.07715	-0.143415	-0.275151	-0.0362021	-0.167938	-0.311353	0.107213	-0.10207	0.0658678
sp|Q8CCP0|NEMF_MOUSE	47	121112	Nuclear export mediator factor Nemf OS=Mus musculus GN=Nemf PE=1 SV=2	0.704237	1.1809	0.617592	1.03561	0.729313	0.876967	-0.505868	0.239883	-0.695274	0.0504775	-0.455391	-0.189406	-0.3224	-0.372876
sp|P61225|RAP2B_HUMAN	59	20491	Ras-related protein Rap-2b OS=Homo sapiens GN=RAP2B PE=1 SV=1	0.568982	1.85607	0.91288	2.9779	1.69437	1.60441	-0.813546	0.892252	-0.131503	1.5743	0.760749	0.682043	0.721396	-0.852899
sp|Q9NX46|ARHL2_HUMAN	72	38922	Poly(ADP-ribose) glycohydrolase ARH3 OS=Homo sapiens GN=ADPRHL2 PE=1 SV=1	0.638696	0.827808	1.01036	1.30952	0.836384	1.58191	-0.646798	-0.272632	0.0148696	0.389035	-0.257763	0.661668	0.201952	-0.187083
sp|Q9Y3I1|FBX7_HUMAN	67	58466	F-box only protein 7 OS=Homo sapiens GN=FBXO7 PE=1 SV=1	N/A	N/A	N/A	N/A	N/A	N/A	N/A	N/A	N/A	N/A	N/A	N/A	N/A	N/A
sp|O60825|F262_HUMAN	46	58440	6-phosphofructo-2-kinase/fructose-2	0.779037	0.619967	0.994336	0.791304	0.616455	1.27636	-0.360235	-0.689737	-0.00819507	-0.337697	-0.697932	0.35204	-0.17295	0.164751
sp|P49588|SYAC_HUMAN	1122	106743	Alanine--tRNA ligase	1.06913	1.17601	0.913379	1.00469	1.07414	0.854322	0.0964331	0.233898	-0.130715	0.00674987	0.103183	-0.227148	-0.06198	-0.0687325
sp|B2RWS6|EP300_MOUSE	144	263592	Histone acetyltransferase p300 OS=Mus musculus GN=Ep300 PE=1 SV=1	0.840926	1.15188	0.796973	1.09168	0.91802	0.947732	-0.249949	0.203996	-0.327398	0.126547	-0.123402	-0.077449	-0.10043	-0.226972
sp|P53992|SC24C_HUMAN	180	118249	Protein transport protein Sec24C OS=Homo sapiens GN=SEC24C PE=1 SV=3	0.824976	0.785027	1.22818	1.16871	0.964157	1.48875	-0.277577	-0.349185	0.296525	0.224917	-0.0526602	0.574102	0.260721	0.0358043
sp|O08547|SC22B_MOUSE	1111	24725	Vesicle-trafficking protein SEC22b OS=Mus musculus GN=Sec22b PE=1 SV=3	0.990481	0.986448	0.944767	0.940921	0.931963	0.953847	-0.0137994	-0.0196852	-0.0819695	-0.0878552	-0.101655	-0.0681701	-0.08491	0.00294286
sp|Q9Z2D0|MTMR9_MOUSE	63	62868	Myotubularin-related protein 9 OS=Mus musculus GN=Mtmr9 PE=2 SV=2	1.16546	0.857406	1.2062	0.887383	1.03421	1.03496	0.220895	-0.221949	0.270473	-0.172371	0.0485234	0.049578	0.049051	0.221422
sp|P70288|HDAC2_MOUSE	262	55267	Histone deacetylase 2 OS=Mus musculus GN=Hdac2 PE=1 SV=1	1.42936	1.13953	1.10373	0.87993	1.25773	0.772183	0.515366	0.188445	0.142381	-0.18454	0.330826	-0.372984	-0.02108	0.163461
sp|Q9UDW1|QCR9_HUMAN	178	7304	Cytochrome b-c1 complex subunit 9 OS=Homo sapiens GN=UQCR10 PE=1 SV=3	0.922371	0.919262	0.953026	0.949813	0.876081	1.03323	-0.11658	-0.121452	-0.0694119	-0.0742839	-0.190864	0.0471686	-0.07185	0.00243599
sp|P27773|PDIA3_MOUSE	1002	56643	Protein disulfide-isomerase A3 OS=Mus musculus GN=Pdia3 PE=1 SV=2	0.474073	3.14351	0.573451	3.80247	1.80265	1.20963	-1.07682	1.65238	-0.802257	1.92694	0.850119	0.274562	0.562341	-1.3646
sp|Q9P0L0|VAPA_HUMAN	48	27875	Vesicle-associated membrane protein-associated protein A OS=Homo sapiens GN=VAPA PE=1 SV=3	1.08738	0.899162	0.856211	0.708006	0.769873	0.787406	0.120859	-0.153347	-0.223961	-0.498166	-0.377308	-0.34482	-0.36106	0.137103
sp|Q9EQQ9|NCOAT_MOUSE	244	103096	Bifunctional protein NCOAT OS=Mus musculus GN=Mgea5 PE=1 SV=2	1.09057	1.15076	1.0525	1.11059	1.21118	0.965099	0.125076	0.202584	0.0738249	0.151332	0.276409	-0.0512514	0.112579	-0.0387537
sp|Q9CWN7|CB029_MOUSE	123	54924	UPF0760 protein C2orf29 homolog OS=Mus musculus GN=D1Bwg0212e PE=2 SV=1	N/A	N/A	N/A	N/A	N/A	N/A	N/A	N/A	N/A	N/A	N/A	N/A	N/A	N/A
sp|P17742|PPIA_MOUSE	750	17960	Peptidyl-prolyl cis-trans isomerase A OS=Mus musculus GN=Ppia PE=1 SV=2	0.490095	2.58175	0.512946	2.70213	1.3243	1.04662	-1.02887	1.36835	-0.963122	1.4341	0.405228	0.0657452	0.235487	-1.19861
sp|Q8R4U0|STAB2_MOUSE	45	277348	Stabilin-2 OS=Mus musculus GN=Stab2 PE=1 SV=1	1.70817	1.21454	1.35208	0.961355	1.64216	0.791539	0.772454	0.28041	0.435186	-0.0568584	0.715596	-0.337268	0.189164	0.246022
sp|P0CB43|F203B_HUMAN	271	42102	Protein FAM203B OS=Homo sapiens GN=FAM203B PE=3 SV=1	N/A	N/A	N/A	N/A	N/A	N/A	N/A	N/A	N/A	N/A	N/A	N/A	N/A	N/A
sp|Q9D823|RL37_MOUSE	44	11071	60S ribosomal protein L37 OS=Mus musculus GN=Rpl37 PE=2 SV=3	1.32178	0.75735	2.01404	1.154	1.52533	1.52373	0.402484	-0.400967	1.01009	0.206639	0.609122	0.607606	0.608364	0.401726
sp|P07356|ANXA2_MOUSE	4330	38652	Annexin A2 OS=Mus musculus GN=Anxa2 PE=1 SV=2	0.456698	4.08033	0.511075	4.56616	2.08535	1.11907	-1.13069	2.02868	-0.968392	2.19098	1.06029	0.162297	0.611295	-1.57969
sp|P49137|MAPK2_HUMAN	63	45538	MAP kinase-activated protein kinase 2 OS=Homo sapiens GN=MAPKAPK2 PE=1 SV=1	1.40384	1.56221	0.651298	0.724774	1.01746	0.463942	0.489374	0.643587	-0.618611	-0.464397	0.0249768	-1.10798	-0.5415	-0.0771067
sp|P07195|LDHB_HUMAN	2132	36615	L-lactate dehydrogenase B chain OS=Homo sapiens GN=LDHB PE=1 SV=2	1.12957	0.692893	2.43394	1.49301	1.68646	2.15475	0.175771	-0.529295	1.28329	0.578225	0.753996	1.10752	0.930758	0.352533
sp|Q5EG47|AAPK1_MOUSE	266	63889	5'-AMP-activated protein kinase catalytic subunit alpha-1 OS=Mus musculus GN=Prkaa1 PE=1 SV=2	0.903544	0.656828	1.08604	0.789494	0.713342	1.20198	-0.146334	-0.606412	0.119078	-0.341	-0.487333	0.265412	-0.11096	0.230039
sp|Q96T76|MMS19_HUMAN	1046	113217	MMS19 nucleotide excision repair protein homolog OS=Homo sapiens GN=MMS19 PE=1 SV=2	0.752148	1.23395	0.705936	1.15813	0.871088	0.938559	-0.410911	0.303282	-0.502391	0.211802	-0.199109	-0.0914803	-0.14529	-0.357096
sp|P62888|RL30_HUMAN	419	12776	60S ribosomal protein L30 OS=Homo sapiens GN=RPL30 PE=1 SV=2	1.32066	1.05761	1.12075	0.897528	1.18533	0.848634	0.401256	0.0808142	0.164471	-0.155971	0.245285	-0.236785	0.00425	0.160221
sp|A5PLL7|TM189_HUMAN	173	31115	Transmembrane protein 189 OS=Homo sapiens GN=TMEM189 PE=2 SV=3	0.916863	0.684718	1.1716	0.87496	0.802218	1.27784	-0.125222	-0.546419	0.228486	-0.192711	-0.317933	0.353708	0.017887	0.210598
sp|Q13505|MTX1_HUMAN	55	51445	Metaxin-1 OS=Homo sapiens GN=MTX1 PE=1 SV=2	0.641689	1.71325	0.685526	1.83029	1.17448	1.06831	-0.640053	0.776738	-0.544717	0.872073	0.23202	0.0953355	0.163678	-0.708395
sp|Q9NTJ5|SAC1_HUMAN	109	66924	Phosphatidylinositide phosphatase SAC1 OS=Homo sapiens GN=SACM1L PE=1 SV=2	0.813796	1.26918	1.03493	1.61406	1.31351	1.27173	-0.297262	0.343902	0.0495268	0.69069	0.393428	0.346788	0.370108	-0.320582
sp|P09960|LKHA4_HUMAN	779	69241	Leukotriene A-4 hydrolase OS=Homo sapiens GN=LTA4H PE=1 SV=2	0.920354	0.926925	1.43169	1.44191	1.32707	1.55559	-0.11974	-0.109476	0.517719	0.527983	0.408244	0.637459	0.522851	-0.00513208
sp|P40692|MLH1_HUMAN	161	84548	DNA mismatch repair protein Mlh1 OS=Homo sapiens GN=MLH1 PE=1 SV=1	0.786133	1.0726	0.770193	1.05085	0.826109	0.979724	-0.347156	0.101113	-0.376709	0.0715597	-0.275596	-0.0295533	-0.15257	-0.224134
sp|Q9H4M9|EHD1_HUMAN	500	60589	EH domain-containing protein 1 OS=Homo sapiens GN=EHD1 PE=1 SV=2	0.938865	1.32254	0.796032	1.12134	1.05279	0.847867	-0.0910107	0.403315	-0.329101	0.165225	0.0742142	-0.23809	-0.08194	-0.247163
sp|Q8BGH2|SAM50_MOUSE	137	51831	Sorting and assembly machinery component 50 homolog OS=Mus musculus GN=Samm50 PE=1 SV=1	1.0162	0.799982	0.962824	0.757965	0.770242	0.947477	0.0231804	-0.321961	-0.0546561	-0.399797	-0.376617	-0.0778365	-0.22723	0.172571
sp|O75153|K0664_HUMAN	148	146577	Protein KIAA0664 OS=Homo sapiens GN=KIAA0664 PE=1 SV=2	0.85263	0.982956	0.683901	0.788436	0.672244	0.802108	-0.230008	-0.0248019	-0.54814	-0.342934	-0.572942	-0.318132	-0.44554	-0.102603
sp|Q8BTV2|CPSF7_MOUSE	375	51979	Cleavage and polyadenylation specificity factor subunit 7 OS=Mus musculus GN=Cpsf7 PE=1 SV=2	1.27184	0.72622	1.2905	0.736871	0.937185	1.01467	0.346923	-0.461522	0.367928	-0.440516	-0.0935936	0.0210057	-0.03629	0.404222
sp|O94901|SUN1_HUMAN	261	90007	SUN domain-containing protein 1 OS=Homo sapiens GN=SUN1 PE=1 SV=3	N/A	N/A	N/A	N/A	N/A	N/A	N/A	N/A	N/A	N/A	N/A	N/A	N/A	N/A
sp|Q9P289|MST4_HUMAN	51	46500	Serine/threonine-protein kinase MST4 OS=Homo sapiens GN=MST4 PE=1 SV=2	1.23404	0.99787	1.20833	0.977082	1.20576	0.979168	0.303392	-0.00307675	0.27302	-0.0334489	0.269943	-0.0303722	0.119785	0.153234
sp|P06493|CDK1_HUMAN	717	34074	Cyclin-dependent kinase 1 OS=Homo sapiens GN=CDK1 PE=1 SV=3	1.09683	0.867758	0.962188	0.761238	0.834946	0.877247	0.133335	-0.204635	-0.05561	-0.39358	-0.260245	-0.188945	-0.22459	0.168985
sp|Q6P2E9|EDC4_HUMAN	919	151567	Enhancer of mRNA-decapping protein 4 OS=Homo sapiens GN=EDC4 PE=1 SV=1	0.7603	0.850387	0.881779	0.98626	0.749853	1.15978	-0.39536	-0.233808	-0.181512	-0.0199601	-0.41532	0.213848	-0.10074	-0.0807758
sp|O60762|DPM1_HUMAN	93	29616	Dolichol-phosphate mannosyltransferase OS=Homo sapiens GN=DPM1 PE=1 SV=1	1.0957	1.09769	0.839714	0.841237	0.921743	0.766373	0.131853	0.134466	-0.252029	-0.249417	-0.117564	-0.383882	-0.25072	-0.00130633
sp|Q9NSK0|KLC4_HUMAN	42	68598	Kinesin light chain 4 OS=Homo sapiens GN=KLC4 PE=1 SV=3	N/A	N/A	N/A	N/A	N/A	N/A	N/A	N/A	N/A	N/A	N/A	N/A	N/A	N/A
sp|Q99JY4|TRABD_MOUSE	89	42162	TraB domain-containing protein OS=Mus musculus GN=Trabd PE=2 SV=1	N/A	N/A	N/A	N/A	N/A	N/A	N/A	N/A	N/A	N/A	N/A	N/A	N/A	N/A
sp|P46976|GLYG_HUMAN	104	39359	Glycogenin-1 OS=Homo sapiens GN=GYG1 PE=1 SV=4	1.07659	0.888719	1.07287	0.885646	0.953478	0.996542	0.10647	-0.1702	0.101472	-0.175198	-0.0687279	-0.00499744	-0.03686	0.138335
sp|Q29RF7|PDS5A_HUMAN	244	150734	Sister chromatid cohesion protein PDS5 homolog A OS=Homo sapiens GN=PDS5A PE=1 SV=1	1.07411	0.912574	1.02121	0.867623	0.931927	0.950744	0.103148	-0.131987	0.0302762	-0.204859	-0.101711	-0.0728718	-0.08729	0.117568
sp|P99999|CYC_HUMAN	562	11741	Cytochrome c OS=Homo sapiens GN=CYCS PE=1 SV=2	0.724236	0.7281	2.12932	2.14068	1.55035	2.94009	-0.465469	-0.457792	1.09039	1.09807	0.632598	1.55586	1.09423	-0.00383836
sp|P13995|MTDC_HUMAN	172	37871	Bifunctional methylenetetrahydrofolate dehydrogenase/cyclohydrolase	0.635418	1.2484	0.675483	1.32711	0.84327	1.06305	-0.654223	0.320075	-0.566008	0.40829	-0.245933	0.0882149	-0.07886	-0.487149
sp|Q8R0A0|T2FB_MOUSE	88	28364	General transcription factor IIF subunit 2 OS=Mus musculus GN=Gtf2f2 PE=1 SV=1	0.712203	1.11468	1.35924	2.12736	1.51512	1.9085	-0.489639	0.156627	0.442801	1.08907	0.599428	0.932439	0.765934	-0.323133
sp|P43363|MAGAA_HUMAN	1071	40755	Melanoma-associated antigen 10 OS=Homo sapiens GN=MAGEA10 PE=2 SV=2	1.55324	0.961883	1.39112	0.861486	1.3381	0.895624	0.635285	-0.0560664	0.476249	-0.215101	0.420183	-0.159035	0.130574	0.345675
sp|P61088|UBE2N_HUMAN	324	17127	Ubiquitin-conjugating enzyme E2 N OS=Homo sapiens GN=UBE2N PE=1 SV=1	1.01109	0.852862	1.27559	1.07597	1.0879	1.2616	0.0159091	-0.229616	0.351163	0.105638	0.121547	0.335254	0.2284	0.122763
sp|O00401|WASL_HUMAN	57	54793	Neural Wiskott-Aldrich syndrome protein OS=Homo sapiens GN=WASL PE=1 SV=2	1.57743	0.392242	2.29001	0.56943	0.898237	1.45173	0.657576	-1.35019	1.19535	-0.812409	-0.154833	0.537777	0.191472	1.00388
sp|P21964|COMT_HUMAN	229	30018	Catechol O-methyltransferase OS=Homo sapiens GN=COMT PE=1 SV=2	1.03987	1.27921	0.999142	1.22911	1.27811	0.960837	0.0563986	0.355254	-0.00123829	0.297617	0.354016	-0.0576369	0.14819	-0.149428
sp|Q9BRX8|F213A_HUMAN	68	25747	Redox-regulatory protein FAM213A OS=Homo sapiens GN=FAM213A PE=1 SV=3	0.778612	0.77934	0.86023	0.861034	0.670411	1.10482	-0.361024	-0.359675	-0.217206	-0.215857	-0.576881	0.143818	-0.21653	-0.000674503
sp|Q15007|FL2D_HUMAN	45	44217	Pre-mRNA-splicing regulator WTAP OS=Homo sapiens GN=WTAP PE=1 SV=2	0.933541	0.967104	1.02711	1.06404	0.993319	1.10023	-0.0992155	-0.048257	0.0385866	0.0895451	-0.00967041	0.137802	0.064066	-0.0254792
sp|Q6PGP7|TTC37_HUMAN	122	175375	Tetratricopeptide repeat protein 37 OS=Homo sapiens GN=TTC37 PE=1 SV=1	0.912569	1.04602	0.951842	1.09104	0.995648	1.04304	-0.131995	0.0649145	-0.0712063	0.125703	-0.00629188	0.0607884	0.027248	-0.0984546
sp|P35249|RFC4_HUMAN	310	39657	Replication factor C subunit 4 OS=Homo sapiens GN=RFC4 PE=1 SV=2	0.888437	1.03533	0.770028	0.897344	0.797234	0.866722	-0.170658	0.0500933	-0.377017	-0.156266	-0.326924	-0.206359	-0.26664	-0.110376
sp|Q9UNI6|DUS12_HUMAN	179	37663	Dual specificity protein phosphatase 12 OS=Homo sapiens GN=DUSP12 PE=1 SV=1	1.07713	0.719247	0.908274	0.606494	0.653273	0.843234	0.107194	-0.47544	-0.138801	-0.721435	-0.614241	-0.245994	-0.43012	0.291317
sp|O35345|IMA7_MOUSE	184	59926	Importin subunit alpha-7 OS=Mus musculus GN=Kpna6 PE=1 SV=2	1.08129	0.895516	0.920593	0.762428	0.824406	0.851384	0.112753	-0.159209	-0.119364	-0.391326	-0.278573	-0.232117	-0.25535	0.135981
sp|P43355|MAGA1_HUMAN	55	34320	Melanoma-associated antigen 1 OS=Homo sapiens GN=MAGEA1 PE=1 SV=1	1.18301	0.987301	1.15614	0.964875	1.14145	0.977285	0.24246	-0.0184385	0.209312	-0.0515867	0.190873	-0.0331482	0.078862	0.130449
sp|O15145|ARPC3_HUMAN	138	20533	Actin-related protein 2/3 complex subunit 3 OS=Homo sapiens GN=ARPC3 PE=1 SV=3	0.89183	1.18283	0.923524	1.22486	1.09237	1.03554	-0.165159	0.24224	-0.114778	0.292621	0.127462	0.0503814	0.088921	-0.2037
sp|Q9UBT2|SAE2_HUMAN	919	71179	SUMO-activating enzyme subunit 2 OS=Homo sapiens GN=UBA2 PE=1 SV=2	0.939606	0.933334	0.993636	0.987003	0.927394	1.0575	-0.0898719	-0.099535	-0.00921073	-0.0188738	-0.108746	0.0806612	-0.01404	0.00483154
sp|Q9BYD2|RM09_HUMAN	90	30224	39S ribosomal protein L9	0.617027	0.845655	0.445114	0.610043	0.376413	0.721385	-0.696594	-0.24186	-1.16775	-0.713018	-1.40961	-0.471158	-0.94039	-0.227367
sp|P35237|SPB6_HUMAN	137	42594	Serpin B6 OS=Homo sapiens GN=SERPINB6 PE=1 SV=3	0.83152	1.39131	1.21873	2.03919	1.69563	1.46567	-0.266176	0.47644	0.285383	1.028	0.761822	0.551559	0.656691	-0.371308
sp|Q9Y3B4|PM14_HUMAN	151	14576	Pre-mRNA branch site protein p14 OS=Homo sapiens GN=SF3B14 PE=1 SV=1	1.38017	1.10458	1.02703	0.821952	1.13444	0.744128	0.464851	0.143503	0.0384735	-0.282875	0.181977	-0.426378	-0.1222	0.160674
sp|P39023|RL3_HUMAN	1484	46080	60S ribosomal protein L3 OS=Homo sapiens GN=RPL3 PE=1 SV=2	0.908534	0.951656	0.884011	0.925968	0.841274	0.973008	-0.138387	-0.0714884	-0.177864	-0.110965	-0.249353	-0.0394767	-0.14441	-0.0334495
sp|Q8NFV4|ABHDB_HUMAN	95	34668	Abhydrolase domain-containing protein 11 OS=Homo sapiens GN=ABHD11 PE=1 SV=1	0.910592	1.04647	0.763454	0.877379	0.798934	0.838415	-0.135123	0.0655359	-0.389387	-0.188728	-0.323852	-0.254264	-0.28906	-0.10033
sp|P46109|CRKL_HUMAN	156	33756	Crk-like protein OS=Homo sapiens GN=CRKL PE=1 SV=1	0.780185	1.03552	0.867894	1.15193	0.898719	1.11242	-0.358112	0.0503513	-0.204409	0.204054	-0.154057	0.153703	-0.00018	-0.204231
sp|Q9UQ35|SRRM2_HUMAN	410	299438	Serine/arginine repetitive matrix protein 2 OS=Homo sapiens GN=SRRM2 PE=1 SV=2	1.22958	0.874994	1.52821	1.0875	1.33717	1.24287	0.298164	-0.192655	0.611838	0.121018	0.419182	0.313673	0.366428	0.24541
sp|P62241|RS8_HUMAN	1426	24190	40S ribosomal protein S8 OS=Homo sapiens GN=RPS8 PE=1 SV=2	1.11467	0.983061	0.931738	0.821727	0.915956	0.835886	0.156619	-0.0246467	-0.102004	-0.283269	-0.12665	-0.258623	-0.19264	0.0906328
sp|Q9QUM9|PSA6_MOUSE	487	27355	Proteasome subunit alpha type-6 OS=Mus musculus GN=Psma6 PE=1 SV=1	0.913676	0.920626	1.66849	1.68118	1.53606	1.82613	-0.130246	-0.119313	0.738545	0.749478	0.619233	0.868791	0.744012	-0.0054665
sp|P50583|AP4A_HUMAN	340	16819	Bis(5'-nucleosyl)-tetraphosphatase [asymmetrical] OS=Homo sapiens GN=NUDT2 PE=1 SV=3	1.27349	0.674648	1.46257	0.774815	0.986718	1.14847	0.348785	-0.567794	0.548504	-0.368075	-0.0192899	0.199719	0.090214	0.45829
sp|P53367|ARFP1_HUMAN	64	41713	Arfaptin-1 OS=Homo sapiens GN=ARFIP1 PE=1 SV=2	0.750868	0.883815	1.14099	1.34301	1.00842	1.51956	-0.413368	-0.178184	0.190286	0.42547	0.012102	0.603654	0.307878	-0.117592
sp|Q91YR7|PRP6_MOUSE	196	106655	Pre-mRNA-processing factor 6 OS=Mus musculus GN=Prpf6 PE=2 SV=1	1.07387	1.07268	1.01508	1.01395	1.08885	0.945253	0.102821	0.101218	0.0215924	0.0199897	0.12281	-0.0812282	0.020791	0.000801321
sp|Q9H0H0|INT2_HUMAN	75	134237	Integrator complex subunit 2 OS=Homo sapiens GN=INTS2 PE=1 SV=2	2.94087	1.39441	2.22549	1.05521	3.10324	0.756744	1.55624	0.479653	1.15412	0.0775307	1.63378	-0.402122	0.615826	0.538296
sp|Q8IWA0|WDR75_HUMAN	208	94438	WD repeat-containing protein 75 OS=Homo sapiens GN=WDR75 PE=1 SV=1	0.959859	0.948339	0.976182	0.964466	0.925752	1.017	-0.0591051	-0.0765248	-0.034778	-0.0521978	-0.111303	0.0243271	-0.04349	0.00870986
sp|Q8CGF7|TCRG1_MOUSE	104	123710	Transcription elongation regulator 1 OS=Mus musculus GN=Tcerg1 PE=1 SV=2	0.917483	0.827208	0.953666	0.85983	0.78888	1.03944	-0.124246	-0.273678	-0.068444	-0.217877	-0.342122	0.0558019	-0.14316	0.0747163
sp|Q9P2E9|RRBP1_HUMAN	182	152381	Ribosome-binding protein 1 OS=Homo sapiens GN=RRBP1 PE=1 SV=4	0.971516	1.2353	1.32853	1.68926	1.64114	1.36749	-0.0416904	0.304865	0.409835	0.756391	0.7147	0.451525	0.583113	-0.173278
sp|P42765|THIM_HUMAN	548	41898	3-ketoacyl-CoA thiolase	0.707372	0.805991	1.09226	1.24454	0.880355	1.54411	-0.499459	-0.311163	0.127321	0.315616	-0.183842	0.62678	0.221469	-0.0941477
sp|P46379|BAG6_HUMAN	187	119334	Large proline-rich protein BAG6 OS=Homo sapiens GN=BAG6 PE=1 SV=2	0.974967	0.818682	0.977098	0.820472	0.799933	1.00219	-0.0365749	-0.288624	-0.0334248	-0.285474	-0.322049	0.00315012	-0.15945	0.126025
sp|Q9Y5M8|SRPRB_HUMAN	77	29684	Signal recognition particle receptor subunit beta OS=Homo sapiens GN=SRPRB PE=1 SV=3	N/A	N/A	N/A	N/A	N/A	N/A	N/A	N/A	N/A	N/A	N/A	N/A	N/A	N/A
sp|P36578|RL4_HUMAN	1068	47667	60S ribosomal protein L4 OS=Homo sapiens GN=RPL4 PE=1 SV=5	1.06212	0.995772	1.06277	0.996387	1.05828	1.00062	0.0869444	-0.00611227	0.0878351	-0.00522153	0.0817228	0.000890739	0.041307	0.0465283
sp|P20618|PSB1_HUMAN	760	26472	Proteasome subunit beta type-1 OS=Homo sapiens GN=PSMB1 PE=1 SV=2	1.04615	1.06795	1.47784	1.50863	1.57826	1.41264	0.0650909	0.0948488	0.563486	0.593244	0.658335	0.498395	0.578365	-0.014879
sp|Q96EL3|RM53_HUMAN	81	12099	39S ribosomal protein L53	0.798693	6.60114	0.332617	2.74905	2.19565	0.416451	-0.324286	2.72271	-1.58807	1.45893	1.13465	-1.26378	-0.06457	-1.5235
sp|P63172|DYLT1_HUMAN	55	12444	Dynein light chain Tctex-type 1 OS=Homo sapiens GN=DYNLT1 PE=1 SV=1	0.211777	0.338289	0.520779	0.831884	0.176174	2.45909	-2.23938	-1.56367	-0.941258	-0.265545	-2.50493	1.29812	-0.6034	-0.337856
sp|A3KMP2|TTC38_MOUSE	81	52190	Tetratricopeptide repeat protein 38 OS=Mus musculus GN=Ttc38 PE=2 SV=2	1.35968	1.36762	1.07836	1.08465	1.47478	0.793098	0.443266	0.451665	0.108838	0.117236	0.560503	-0.334428	0.113037	-0.00419904
sp|Q07666|KHDR1_HUMAN	1094	48197	KH domain-containing	1.13625	0.8413	1.19243	0.882894	1.00319	1.04944	0.184279	-0.249308	0.253899	-0.179687	0.00459131	0.0696206	0.037106	0.216793
sp|Q8WUM0|NU133_HUMAN	286	128898	Nuclear pore complex protein Nup133 OS=Homo sapiens GN=NUP133 PE=1 SV=2	1.74219	1.41999	1.30562	1.06415	1.85397	0.749411	0.800905	0.50588	0.384734	0.0897086	0.890614	-0.416171	0.237221	0.147513
sp|P14211|CALR_MOUSE	845	47965	Calreticulin OS=Mus musculus GN=Calr PE=1 SV=1	0.332967	4.33384	0.476147	6.19746	2.06355	1.43001	-1.58655	2.11565	-1.07052	2.63168	1.04513	0.516029	0.780578	-1.8511
sp|P78527|PRKDC_HUMAN	7508	468788	DNA-dependent protein kinase catalytic subunit OS=Homo sapiens GN=PRKDC PE=1 SV=3	1.07631	1.01926	1.01349	0.959768	1.03301	0.941634	0.106096	0.0275206	0.0193335	-0.0592416	0.0468541	-0.0867623	-0.01995	0.0392876
sp|Q96Q15|SMG1_HUMAN	57	410241	Serine/threonine-protein kinase SMG1 OS=Homo sapiens GN=SMG1 PE=1 SV=3	1.08037	0.663847	1.20264	0.738973	0.798366	1.11317	0.111528	-0.591078	0.2662	-0.436407	-0.324878	0.154671	-0.0851	0.351303
sp|P51610|HCFC1_HUMAN	231	208602	Host cell factor 1 OS=Homo sapiens GN=HCFC1 PE=1 SV=2	0.976184	0.902861	1.00935	0.933531	0.911298	1.03397	-0.0347749	-0.147425	0.0134202	-0.0992298	-0.134005	0.0481951	-0.0429	0.056325
sp|Q96I99|SUCB2_HUMAN	51	46481	Succinyl-CoA ligase [GDP-forming] subunit beta	1.0697	1.23852	0.868096	1.0051	1.07516	0.811528	0.0972136	0.308621	-0.204074	0.00733307	0.104547	-0.301288	-0.09837	-0.105704
sp|P48739|PIPNB_HUMAN	302	31520	Phosphatidylinositol transfer protein beta isoform OS=Homo sapiens GN=PITPNB PE=1 SV=2	1.3613	0.823705	1.25914	0.761887	1.03716	0.924951	0.444984	-0.2798	0.332434	-0.39235	0.052634	-0.11255	-0.02996	0.362392
sp|Q8NFW8|NEUA_HUMAN	128	48349	N-acylneuraminate cytidylyltransferase OS=Homo sapiens GN=CMAS PE=1 SV=2	1.25206	0.852293	0.665636	0.453106	0.567317	0.531632	0.324305	-0.230578	-0.587195	-1.14208	-0.817773	-0.9115	-0.86464	0.277441
sp|Q7Z2T5|TRM1L_HUMAN	174	81695	TRMT1-like protein OS=Homo sapiens GN=TRMT1L PE=1 SV=2	0.988899	0.928213	0.707759	0.664325	0.656951	0.715704	-0.0161046	-0.107473	-0.49867	-0.590038	-0.606143	-0.482566	-0.54435	0.045684
sp|P13667|PDIA4_HUMAN	2734	72887	Protein disulfide-isomerase A4 OS=Homo sapiens GN=PDIA4 PE=1 SV=2	0.943624	1.39264	1.09407	1.61467	1.52364	1.15943	-0.0837167	0.477818	0.1297	0.691235	0.607519	0.213417	0.410468	-0.280768
sp|Q6KCD5|NIPBL_MOUSE	107	315253	Nipped-B-like protein OS=Mus musculus GN=Nipbl PE=1 SV=1	1.18045	1.86653	1.28327	2.02911	2.39527	1.0871	0.239335	0.900361	0.359825	1.02085	1.26019	0.120489	0.690337	-0.330513
sp|Q9Y241|HIG1A_HUMAN	142	10136	HIG1 domain family member 1A OS=Homo sapiens GN=HIGD1A PE=1 SV=1	2.90745	0.337599	3.13908	0.364494	1.05975	1.07967	1.53976	-1.56662	1.65034	-1.45603	0.0837225	0.110585	0.097154	1.55319
sp|Q8CFE3|RCOR1_MOUSE	56	52463	REST corepressor 1 OS=Mus musculus GN=Rcor1 PE=1 SV=2	0.443297	1.42657	0.36144	1.16315	0.515621	0.815344	-1.17366	0.512555	-1.46817	0.218037	-0.955618	-0.294519	-0.62507	-0.843105
sp|P30043|BLVRB_HUMAN	1450	22105	Flavin reductase (NADPH) OS=Homo sapiens GN=BLVRB PE=1 SV=3	1.01024	1.10109	0.89829	0.979073	0.989102	0.889181	0.0147034	0.138938	-0.154747	-0.0305124	-0.0158089	-0.169451	-0.09263	-0.0621174
sp|O96000|NDUBA_HUMAN	42	20763	NADH dehydrogenase [ubiquinone] 1 beta subcomplex subunit 10 OS=Homo sapiens GN=NDUFB10 PE=1 SV=3	1.1479	0.719709	1.0322	0.647171	0.742886	0.899212	0.198995	-0.474515	0.045728	-0.627782	-0.428787	-0.153267	-0.29103	0.336755
sp|Q64339|ISG15_MOUSE	157	17886	Ubiquitin-like protein ISG15 OS=Mus musculus GN=Isg15 PE=1 SV=4	0.574807	2.02443	0.6623	2.33258	1.34078	1.15221	-0.79885	1.01752	-0.594443	1.22193	0.423076	0.204407	0.313742	-0.908184
sp|P62847|RS24_HUMAN	503	15413	40S ribosomal protein S24 OS=Homo sapiens GN=RPS24 PE=1 SV=1	1.01359	0.98039	0.882721	0.853809	0.865411	0.870887	0.0194713	-0.0285719	-0.179971	-0.228014	-0.208543	-0.199442	-0.20399	0.0240216
sp|P32921|SYWC_MOUSE	108	54323	Tryptophan--tRNA ligase	0.548001	1.48202	0.803241	2.1723	1.19042	1.46577	-0.867751	0.567567	-0.316095	1.11922	0.251472	0.551656	0.401564	-0.717659
sp|Q9H479|FN3K_HUMAN	89	35149	Fructosamine-3-kinase OS=Homo sapiens GN=FN3K PE=1 SV=1	0.767167	0.948516	0.843398	1.04277	0.799977	1.09937	-0.382388	-0.0762563	-0.245714	0.0604182	-0.32197	0.136674	-0.09265	-0.153066
sp|O35639|ANXA3_MOUSE	43	36362	Annexin A3 OS=Mus musculus GN=Anxa3 PE=1 SV=4	0.830772	1.89155	0.6195	1.41051	1.17182	0.745692	-0.267476	0.919571	-0.690824	0.496223	0.228747	-0.423348	-0.0973	-0.593523
sp|Q9BVP2|GNL3_HUMAN	708	61954	Guanine nucleotide-binding protein-like 3 OS=Homo sapiens GN=GNL3 PE=1 SV=2	1.14538	1.02443	1.15344	1.03164	1.18162	1.00703	0.195826	0.034822	0.205938	0.0449338	0.24076	0.0101118	0.125436	0.0805021
sp|Q62018|CTR9_MOUSE	260	133326	RNA polymerase-associated protein CTR9 homolog OS=Mus musculus GN=Ctr9 PE=1 SV=2	0.954845	0.788475	0.86364	0.713161	0.680959	0.904482	-0.0666615	-0.342862	-0.211499	-0.487699	-0.554361	-0.144837	-0.3496	0.1381
sp|Q3U2P1|SC24A_MOUSE	72	118707	Protein transport protein Sec24A OS=Mus musculus GN=Sec24a PE=1 SV=1	1.51871	0.851718	1.28165	0.71877	1.0916	0.843906	0.602848	-0.231553	0.358002	-0.476398	0.126449	-0.244846	-0.0592	0.4172
sp|Q8BH61|F13A_MOUSE	384	83155	Coagulation factor XIII A chain OS=Mus musculus GN=F13a1 PE=2 SV=3	0.549036	1.9419	0.675151	2.38796	1.31108	1.2297	-0.865026	0.957468	-0.566717	1.25578	0.390751	0.298309	0.34453	-0.911247
sp|P40142|TKT_MOUSE	1473	67588	Transketolase OS=Mus musculus GN=Tkt PE=1 SV=1	0.465903	1.80926	0.645875	2.50816	1.16856	1.38629	-1.1019	0.855404	-0.630673	1.32663	0.224731	0.471225	0.347978	-0.978651
sp|Q7KZN9|COX15_HUMAN	101	46000	Cytochrome c oxidase assembly protein COX15 homolog OS=Homo sapiens GN=COX15 PE=1 SV=1	0.852861	1.22837	0.871438	1.25513	1.07045	1.02178	-0.229617	0.296749	-0.19853	0.327836	0.0982186	0.0310872	0.064653	-0.263183
sp|Q14181|DPOA2_HUMAN	73	65906	DNA polymerase alpha subunit B OS=Homo sapiens GN=POLA2 PE=1 SV=2	0.371459	1.14727	0.518946	1.60279	0.595372	1.39705	-1.42872	0.198206	-0.946344	0.680586	-0.748138	0.48238	-0.13288	-0.813465
sp|P05388|RLA0_HUMAN	1562	34252	60S acidic ribosomal protein P0 OS=Homo sapiens GN=RPLP0 PE=1 SV=1	1.35691	1.26435	1.10262	1.0274	1.39409	0.812597	0.440325	0.338391	0.140938	0.039003	0.479328	-0.299388	0.08997	0.0509673
sp|P06396|GELS_HUMAN	334	85644	Gelsolin OS=Homo sapiens GN=GSN PE=1 SV=1	N/A	N/A	N/A	N/A	N/A	N/A	N/A	N/A	N/A	N/A	N/A	N/A	N/A	N/A
sp|P08195|4F2_HUMAN	535	67952	4F2 cell-surface antigen heavy chain OS=Homo sapiens GN=SLC3A2 PE=1 SV=3	0.918612	1.00278	0.776649	0.847813	0.778811	0.84546	-0.122473	0.00400926	-0.364665	-0.238183	-0.360656	-0.242192	-0.30142	-0.0632411
sp|P18583|SON_HUMAN	76	263664	Protein SON OS=Homo sapiens GN=SON PE=1 SV=4	0.579603	1.67673	0.487286	1.40967	0.817046	0.840723	-0.786864	0.74565	-1.03716	0.495353	-0.291511	-0.250297	-0.2709	-0.766257
sp|O15355|PPM1G_HUMAN	412	59235	Protein phosphatase 1G OS=Homo sapiens GN=PPM1G PE=1 SV=1	0.740418	1.17711	0.746374	1.18658	0.878567	1.00804	-0.433588	0.235254	-0.422029	0.246812	-0.186775	0.0115586	-0.08761	-0.334421
sp|Q6EDY6|LR16A_MOUSE	54	151765	Leucine-rich repeat-containing protein 16A OS=Mus musculus GN=Lrrc16a PE=1 SV=2	0.556494	2.68124	0.229159	1.10411	0.614432	0.411791	-0.845561	1.4229	-2.12558	0.142886	-0.702675	-1.28002	-0.99134	-1.13423
sp|P09012|SNRPA_HUMAN	109	31259	U1 small nuclear ribonucleoprotein A OS=Homo sapiens GN=SNRPA PE=1 SV=3	0.849619	0.851838	1.283	1.28635	1.09291	1.51009	-0.235113	-0.231349	0.35952	0.363283	0.12817	0.594632	0.361401	-0.00188188
sp|P10630|IF4A2_MOUSE	1440	46373	Eukaryotic initiation factor 4A-II OS=Mus musculus GN=Eif4a2 PE=2 SV=2	0.891257	1.68706	0.862277	1.6322	1.45471	0.967484	-0.166086	0.754511	-0.213776	0.706821	0.540735	-0.0476905	0.246522	-0.460298
sp|Q96N67|DOCK7_HUMAN	163	242407	Dedicator of cytokinesis protein 7 OS=Homo sapiens GN=DOCK7 PE=1 SV=4	0.315962	0.928856	0.779024	2.29015	0.723602	2.46556	-1.66218	-0.106472	-0.36026	1.19544	-0.466732	1.30192	0.417592	-0.777852
sp|Q96T60|PNKP_HUMAN	75	57040	Bifunctional polynucleotide phosphatase/kinase OS=Homo sapiens GN=PNKP PE=1 SV=1	0.212399	0.79939	0.718766	2.70516	0.574575	3.38403	-2.23515	-0.323028	-0.476406	1.43572	-0.799434	1.75874	0.479655	-0.956061
sp|Q01339|APOH_MOUSE	116	38593	Beta-2-glycoprotein 1 OS=Mus musculus GN=Apoh PE=1 SV=1	0.796567	0.770758	0.804767	0.778692	0.620281	1.01029	-0.328132	-0.37565	-0.313356	-0.360874	-0.689006	0.0147754	-0.33712	0.023759
sp|Q8IVP5|FUND1_HUMAN	60	17167	FUN14 domain-containing protein 1 OS=Homo sapiens GN=FUNDC1 PE=1 SV=1	1.77949	1.09863	0.768677	0.47457	0.844491	0.431965	0.831463	0.135704	-0.37955	-1.07531	-0.243846	-1.21101	-0.72743	0.347879
sp|P54727|RD23B_HUMAN	216	43145	UV excision repair protein RAD23 homolog B OS=Homo sapiens GN=RAD23B PE=1 SV=1	0.849963	0.874366	1.11973	1.15187	0.97905	1.31738	-0.234528	-0.193691	0.163146	0.203983	-0.030545	0.397674	0.183565	-0.0204189
sp|Q8BTM8|FLNA_MOUSE	1935	281046	Filamin-A OS=Mus musculus GN=Flna PE=1 SV=5	0.623313	1.13491	0.772796	1.40709	0.877056	1.23982	-0.681971	0.182582	-0.371841	0.492712	-0.189259	0.310129	0.060435	-0.432276
sp|P05387|RLA2_HUMAN	543	11658	60S acidic ribosomal protein P2 OS=Homo sapiens GN=RPLP2 PE=1 SV=1	1.29749	1.39342	0.903354	0.970143	1.25875	0.696233	0.37572	0.478627	-0.146637	-0.0437301	0.33199	-0.522357	-0.09518	-0.0514535
sp|P09661|RU2A_HUMAN	574	28398	U2 small nuclear ribonucleoprotein A' OS=Homo sapiens GN=SNRPA1 PE=1 SV=2	1.35629	0.945153	1.29467	0.902213	1.22367	0.954568	0.439669	-0.0813799	0.372589	-0.14846	0.291209	-0.0670805	0.112064	0.260525
sp|P49773|HINT1_HUMAN	337	13793	Histidine triad nucleotide-binding protein 1 OS=Homo sapiens GN=HINT1 PE=1 SV=2	0.840226	1.25174	0.657259	0.979159	0.822715	0.782241	-0.25115	0.32393	-0.605466	-0.0303855	-0.281536	-0.354316	-0.31793	-0.28754
sp|P09838|TDT_MOUSE	43	60293	DNA nucleotidylexotransferase OS=Mus musculus GN=Dntt PE=1 SV=3	1.2829	0.664061	1.28654	0.665945	0.854339	1.00284	0.359405	-0.590613	0.363494	-0.586524	-0.227119	0.00408853	-0.11152	0.475009
sp|P13489|RINI_HUMAN	594	49941	Ribonuclease inhibitor OS=Homo sapiens GN=RNH1 PE=1 SV=2	0.903313	1.00587	1.17091	1.30385	1.17778	1.29623	-0.146702	0.00844789	0.227623	0.382774	0.236071	0.374326	0.305199	-0.0775751
sp|Q6PDM2|SRSF1_MOUSE	386	27728	Serine/arginine-rich splicing factor 1 OS=Mus musculus GN=Srsf1 PE=1 SV=3	1.50235	1.01134	1.2137	0.817032	1.22746	0.807868	0.587217	0.0162729	0.279408	-0.291535	0.295681	-0.307808	-0.00606	0.285472
sp|Q9H0U4|RAB1B_HUMAN	779	22157	Ras-related protein Rab-1B OS=Homo sapiens GN=RAB1B PE=1 SV=1	0.869116	1.48356	0.865982	1.47821	1.28473	0.996393	-0.202379	0.569062	-0.207591	0.56385	0.361471	-0.00521264	0.178129	-0.38572
sp|Q8IWZ3|ANKH1_HUMAN	45	269291	Ankyrin repeat and KH domain-containing protein 1 OS=Homo sapiens GN=ANKHD1 PE=1 SV=1	0.745299	1.02866	0.807867	1.11502	0.831022	1.08395	-0.424109	0.0407677	-0.30781	0.157067	-0.267042	0.1163	-0.07537	-0.232439
sp|Q15637|SF01_HUMAN	345	68286	Splicing factor 1 OS=Homo sapiens GN=SF1 PE=1 SV=4	1.12959	0.681154	1.61247	0.972336	1.09834	1.42748	0.175794	-0.553947	0.689268	-0.0404735	0.135321	0.513474	0.324397	0.364871
sp|P16254|SRP14_MOUSE	542	12502	Signal recognition particle 14 kDa protein OS=Mus musculus GN=Srp14 PE=1 SV=1	1.45333	1.20884	1.1224	0.933581	1.3568	0.772292	0.539361	0.273629	0.16658	-0.0991527	0.440209	-0.372781	0.033714	0.132866
sp|P52789|HXK2_HUMAN	226	102313	Hexokinase-2 OS=Homo sapiens GN=HK2 PE=1 SV=2	1.24268	1.07425	1.00721	0.870698	1.082	0.810515	0.313459	0.103335	0.0103695	-0.199755	0.113704	-0.30309	-0.09469	0.105062
sp|P25705|ATPA_HUMAN	7813	59714	ATP synthase subunit alpha	1.14137	0.863765	1.14064	0.863211	0.985243	0.999358	0.190766	-0.211289	0.18984	-0.212215	-0.021449	-0.000925903	-0.01119	0.201028
sp|Q9NZJ4|SACS_HUMAN	48	520795	Sacsin OS=Homo sapiens GN=SACS PE=1 SV=2	0.683498	0.262461	1.37859	0.529374	0.361826	2.01697	-0.548992	-1.92983	0.463195	-0.91764	-1.46663	1.01219	-0.22722	0.690418
sp|P60842|IF4A1_HUMAN	3399	46125	Eukaryotic initiation factor 4A-I OS=Homo sapiens GN=EIF4A1 PE=1 SV=1	1.32828	0.819907	1.00849	0.622512	0.826869	0.759247	0.409556	-0.286468	0.0121978	-0.683826	-0.27427	-0.397359	-0.33581	0.348012
sp|P21333|FLNA_HUMAN	2076	280564	Filamin-A OS=Homo sapiens GN=FLNA PE=1 SV=4	1.05894	1.0549	1.21453	1.20989	1.2812	1.14693	0.0826202	0.0771064	0.280395	0.274882	0.357502	0.197775	0.277638	0.00275691
sp|Q5SY16|NOL9_HUMAN	55	79272	Polynucleotide 5'-hydroxyl-kinase NOL9 OS=Homo sapiens GN=NOL9 PE=1 SV=1	2.24071	1.0266	1.80639	0.827614	1.85444	0.806169	1.16395	0.0378757	0.853107	-0.27297	0.890983	-0.310846	0.290068	0.563039
sp|Q9D6L8|PPIL3_MOUSE	54	18116	Peptidyl-prolyl cis-trans isomerase-like 3 OS=Mus musculus GN=Ppil3 PE=2 SV=1	0.885285	1.0561	0.786221	0.937923	0.830329	0.8881	-0.175786	0.0787477	-0.346992	-0.0924585	-0.268245	-0.171206	-0.21973	-0.127267
sp|P62917|RL8_HUMAN	324	28007	60S ribosomal protein L8 OS=Homo sapiens GN=RPL8 PE=1 SV=2	0.989845	0.943306	1.04611	0.996921	0.986797	1.05684	-0.014726	-0.0842027	0.0650278	-0.00444899	-0.0191749	0.0797537	0.030289	0.0347384
sp|P05386|RLA1_HUMAN	364	11507	60S acidic ribosomal protein P1 OS=Homo sapiens GN=RPLP1 PE=1 SV=1	1.13968	1.08601	0.951887	0.907066	1.03376	0.835225	0.188625	0.119042	-0.0711382	-0.14072	0.0479041	-0.259763	-0.10593	0.0347911
sp|Q9UBE0|SAE1_HUMAN	551	38426	SUMO-activating enzyme subunit 1 OS=Homo sapiens GN=SAE1 PE=1 SV=1	1.11677	1.20973	0.903358	0.978555	1.09282	0.808905	0.159328	0.274682	-0.14663	-0.0312756	0.128052	-0.305957	-0.08895	-0.057677
sp|P67870|CSK2B_HUMAN	234	24926	Casein kinase II subunit beta OS=Homo sapiens GN=CSNK2B PE=1 SV=1	0.969579	0.791492	0.974802	0.795756	0.771549	1.00539	-0.0445692	-0.337353	-0.0368182	-0.329601	-0.374171	0.00775104	-0.18321	0.146392
sp|P42858|HD_HUMAN	126	347383	Huntingtin OS=Homo sapiens GN=HTT PE=1 SV=2	0.89053	1.41146	0.690328	1.09415	0.974371	0.775187	-0.167264	0.49719	-0.534646	0.129807	-0.0374566	-0.367383	-0.20242	-0.332227
sp|A6NHR9|SMHD1_HUMAN	116	226231	Structural maintenance of chromosomes flexible hinge domain-containing protein 1 OS=Homo sapiens GN=SMCHD1 PE=1 SV=2	0.903778	0.851869	1.20341	1.13429	1.02515	1.33153	-0.14596	-0.231296	0.267128	0.181792	0.035832	0.413088	0.22446	0.0426681
sp|Q8WWM7|ATX2L_HUMAN	190	113304	Ataxin-2-like protein OS=Homo sapiens GN=ATXN2L PE=1 SV=2	0.973322	0.787472	1.66236	1.34494	1.30906	1.70792	-0.0390102	-0.344699	0.733235	0.427546	0.388536	0.772245	0.58039	0.152844
sp|Q05519|SRS11_HUMAN	68	53510	Serine/arginine-rich splicing factor 11 OS=Homo sapiens GN=SRSF11 PE=1 SV=1	1.0682	1.0726	1.37582	1.38148	1.4757	1.28797	0.0951874	0.101115	0.460289	0.466216	0.561404	0.365101	0.463253	-0.00296365
sp|Q6P8X1|SNX6_MOUSE	134	46620	Sorting nexin-6 OS=Mus musculus GN=Snx6 PE=1 SV=2	0.94222	1.24856	0.888715	1.17766	1.10962	0.943213	-0.0858635	0.320267	-0.170208	0.235923	0.15006	-0.0843441	0.032858	-0.203065
sp|Q6DKJ4|NXN_HUMAN	328	48362	Nucleoredoxin OS=Homo sapiens GN=NXN PE=1 SV=2	1.04646	0.986174	1.25158	1.17948	1.23428	1.19602	0.065512	-0.020086	0.323754	0.238156	0.303668	0.258242	0.280955	0.042799
sp|P48556|PSMD8_HUMAN	387	39587	26S proteasome non-ATPase regulatory subunit 8 OS=Homo sapiens GN=PSMD8 PE=1 SV=2	1.01555	0.939079	0.896235	0.828747	0.841635	0.882511	0.0222623	-0.0906817	-0.158052	-0.270996	-0.248733	-0.180314	-0.21452	0.056472
sp|Q3TDN2|FAF2_MOUSE	418	52438	FAS-associated factor 2 OS=Mus musculus GN=Faf2 PE=2 SV=2	1.09353	1.08678	0.835452	0.830297	0.907953	0.763996	0.128991	0.120062	-0.259371	-0.268301	-0.13931	-0.388363	-0.26384	0.00446485
sp|Q8WXR4|MYO3B_HUMAN	44	151733	Myosin-IIIb OS=Homo sapiens GN=MYO3B PE=2 SV=4	0.815493	0.871858	1.11278	1.1897	0.97019	1.36455	-0.294255	-0.197836	0.154174	0.250594	-0.0436613	0.448429	0.202384	-0.0482097
sp|P82933|RT09_HUMAN	50	45806	28S ribosomal protein S9	0.791031	1.03836	0.71897	0.94377	0.746552	0.908902	-0.338193	0.0543111	-0.475997	-0.0834924	-0.421686	-0.137804	-0.27974	-0.196252
sp|P28660|NCKP1_MOUSE	609	128700	Nck-associated protein 1 OS=Mus musculus GN=Nckap1 PE=1 SV=2	1.1213	1.1837	1.0649	1.12417	1.26053	0.949705	0.165169	0.243307	0.0907206	0.168858	0.334028	-0.0744486	0.129789	-0.0390688
sp|P62854|RS26_HUMAN	499	13007	40S ribosomal protein S26 OS=Homo sapiens GN=RPS26 PE=1 SV=3	1.13612	1.02007	1.15225	1.03455	1.17538	1.01419	0.184118	0.0286736	0.204451	0.0490058	0.233124	0.0203322	0.126728	0.0777224
sp|P68371|TBB4B_HUMAN	7531	49799	Tubulin beta-4B chain OS=Homo sapiens GN=TUBB4B PE=1 SV=1	0.797076	1.63793	0.646815	1.32915	1.05944	0.811484	-0.327211	0.711873	-0.628575	0.410508	0.0832976	-0.301365	-0.10903	-0.519542
sp|Q5J8M3|TMM85_HUMAN	47	20073	Transmembrane protein 85 OS=Homo sapiens GN=TMEM85 PE=1 SV=2	0.848233	2.80735	0.505457	1.67288	1.419	0.595894	-0.237467	1.48921	-0.98434	0.742339	0.504872	-0.746873	-0.121	-0.863339
sp|P31946|1433B_HUMAN	1806	28065	14-3-3 protein beta/alpha OS=Homo sapiens GN=YWHAB PE=1 SV=3	1.17517	0.959524	1.86361	1.52164	1.78818	1.58583	0.232864	-0.0596093	0.898102	0.605629	0.838492	0.665238	0.751865	0.146237
sp|P61289|PSME3_HUMAN	183	29488	Proteasome activator complex subunit 3 OS=Homo sapiens GN=PSME3 PE=1 SV=1	0.809268	0.723554	1.31914	1.17942	0.95447	1.63004	-0.30531	-0.466826	0.399598	0.238082	-0.0672279	0.704909	0.31884	0.0807581
sp|Q99LI7|CSTF3_MOUSE	188	82824	Cleavage stimulation factor subunit 3 OS=Mus musculus GN=Cstf3 PE=1 SV=1	0.8604	1.05272	1.21654	1.48846	1.28067	1.41392	-0.21692	0.0741147	0.282783	0.573819	0.356898	0.499704	0.428301	-0.145518
sp|Q9HBL8|NMRL1_HUMAN	42	33323	NmrA-like family domain-containing protein 1 OS=Homo sapiens GN=NMRAL1 PE=1 SV=1	0.876353	0.599113	0.984088	0.672765	0.58958	1.12294	-0.190415	-0.739099	-0.0231407	-0.571824	-0.76224	0.167275	-0.29748	0.274342
sp|Q9P016|THYN1_HUMAN	41	25681	Thymocyte nuclear protein 1 OS=Homo sapiens GN=THYN1 PE=1 SV=1	1.02398	0.763107	1.36979	1.02082	1.04529	1.33771	0.0341856	-0.390043	0.453952	0.0297236	0.0639092	0.419766	0.241838	0.212114
sp|Q13084|RM28_HUMAN	220	30138	39S ribosomal protein L28	0.72228	1.01755	0.895714	1.26188	0.91143	1.24012	-0.46937	0.0250938	-0.158889	0.335575	-0.133796	0.310481	0.088343	-0.247232
sp|P82664|RT10_HUMAN	55	22985	28S ribosomal protein S10	0.38892	0.215734	1.67195	0.927432	0.360697	4.29896	-1.36245	-2.21267	0.741532	-0.108686	-1.47114	2.10399	0.316423	0.425109
sp|Q9H307|PININ_HUMAN	270	81565	Pinin OS=Homo sapiens GN=PNN PE=1 SV=4	1.04226	0.969983	1.40747	1.30987	1.36522	1.35041	0.0597136	-0.0439687	0.493107	0.389425	0.449139	0.433394	0.441266	0.0518412
sp|P46412|GPX3_MOUSE	129	25409	Glutathione peroxidase 3 OS=Mus musculus GN=Gpx3 PE=2 SV=2	0.600497	1.90978	0.565303	1.79785	1.0796	0.941391	-0.73577	0.933405	-0.822904	0.846272	0.110502	-0.0871333	0.011684	-0.834588
sp|P37802|TAGL2_HUMAN	259	22377	Transgelin-2 OS=Homo sapiens GN=TAGLN2 PE=1 SV=3	1.03026	1.05461	1.2446	1.27401	1.31257	1.20804	0.0430099	0.076709	0.315681	0.34938	0.39239	0.272671	0.332531	-0.0168495
sp|Q04837|SSBP_HUMAN	147	17249	Single-stranded DNA-binding protein	1.3197	0.596825	1.45624	0.658575	0.869118	1.10346	0.400206	-0.74462	0.542245	-0.602581	-0.202375	0.142039	-0.03017	0.572413
sp|Q9UJA5|TRM6_HUMAN	114	55764	tRNA (adenine(58)-N(1))-methyltransferase non-catalytic subunit TRM6 OS=Homo sapiens GN=TRMT6 PE=1 SV=1	1.43509	0.909619	1.35919	0.861515	1.23635	0.947116	0.521139	-0.136666	0.442752	-0.215052	0.306086	-0.078387	0.11385	0.328902
sp|Q9Z0G0|GIPC1_MOUSE	96	36107	PDZ domain-containing protein GIPC1 OS=Mus musculus GN=Gipc1 PE=1 SV=1	0.853978	0.804026	0.744294	0.700757	0.598431	0.871561	-0.227729	-0.314687	-0.426055	-0.513013	-0.740742	-0.198327	-0.46953	0.043479
sp|Q99JH8|ERD21_MOUSE	269	24544	ER lumen protein retaining receptor 1 OS=Mus musculus GN=Kdelr1 PE=2 SV=1	1.1704	1.16393	1.04546	1.03968	1.21684	0.893253	0.226998	0.219003	0.0641383	0.0561436	0.283142	-0.16286	0.060141	0.00399735
sp|P06454|PTMA_HUMAN	651	12196	Prothymosin alpha OS=Homo sapiens GN=PTMA PE=1 SV=2	0.835945	0.640236	1.99236	1.52591	1.27558	2.38336	-0.258521	-0.643323	0.994476	0.609673	0.351153	1.253	0.802075	0.192401
sp|Q86TJ5|ZN554_HUMAN	50	60543	Zinc finger protein 554 OS=Homo sapiens GN=ZNF554 PE=2 SV=1	1.49531	0.677376	1.48603	0.673172	1.0066	0.993795	0.580443	-0.561972	0.571463	-0.570952	0.0094911	-0.00897987	0.000256	0.571208
sp|Q9H320|VCX1_HUMAN	44	22276	Variable charge X-linked protein 1 OS=Homo sapiens GN=VCX PE=2 SV=1	N/A	N/A	N/A	N/A	N/A	N/A	N/A	N/A	N/A	N/A	N/A	N/A	N/A	N/A
sp|Q01149|CO1A2_MOUSE	89	129478	Collagen alpha-2(I) chain OS=Mus musculus GN=Col1a2 PE=2 SV=2	0.7686	1.0917	0.641612	0.911324	0.700444	0.834779	-0.379695	0.12657	-0.640228	-0.133963	-0.513658	-0.260533	-0.3871	-0.253132
sp|Q9BWF3|RBM4_HUMAN	477	40289	RNA-binding protein 4 OS=Homo sapiens GN=RBM4 PE=1 SV=1	0.965412	0.830708	0.931721	0.801719	0.773988	0.965102	-0.050784	-0.267586	-0.10203	-0.318832	-0.369616	-0.0512462	-0.21043	0.108401
sp|P26038|MOES_HUMAN	1255	67778	Moesin OS=Homo sapiens GN=MSN PE=1 SV=3	0.984239	1.13568	2.00206	2.31011	2.2737	2.03412	-0.0229201	0.183552	1.00149	1.20796	1.18504	1.02441	1.10472	-0.103236
sp|Q5SUF2|LC7L3_MOUSE	301	51419	Luc7-like protein 3 OS=Mus musculus GN=Luc7l3 PE=1 SV=1	1.13079	0.769118	1.15082	0.782745	0.885119	1.01772	0.17733	-0.378724	0.202668	-0.353386	-0.176056	0.0253374	-0.07536	0.278027
sp|P54709|AT1B3_HUMAN	435	31492	Sodium/potassium-transporting ATPase subunit beta-3 OS=Homo sapiens GN=ATP1B3 PE=1 SV=1	1.57899	0.825757	1.33777	0.699608	1.10468	0.847232	0.659006	-0.27621	0.419835	-0.515381	0.143625	-0.23917	-0.04777	0.467608
sp|P30419|NMT1_HUMAN	236	56770	Glycylpeptide N-tetradecanoyltransferase 1 OS=Homo sapiens GN=NMT1 PE=1 SV=2	0.944411	1.03022	0.959163	1.04631	0.988148	1.01562	-0.0825138	0.0429509	-0.0601514	0.0653133	-0.0172005	0.0223623	0.002581	-0.0627324
sp|Q9QYI3|DNJC7_MOUSE	60	56440	DnaJ homolog subfamily C member 7 OS=Mus musculus GN=Dnajc7 PE=1 SV=2	0.621191	1.03629	0.67613	1.12795	0.70067	1.08844	-0.686891	0.0514343	-0.564627	0.173698	-0.513193	0.122263	-0.19546	-0.369163
sp|Q52KE7|CCNL1_MOUSE	47	60096	Cyclin-L1 OS=Mus musculus GN=Ccnl1 PE=1 SV=1	1.06389	0.95427	1.39739	1.25341	1.33349	1.31347	0.0893536	-0.0675307	0.482739	0.325855	0.415208	0.393385	0.404297	0.0784422
sp|P27708|PYR1_HUMAN	2381	242829	CAD protein OS=Homo sapiens GN=CAD PE=1 SV=3	1.07972	1.01413	1.09821	1.03149	1.11373	1.01712	0.11066	0.0202458	0.135148	0.0447341	0.155394	0.0244883	0.089941	0.0452072
sp|Q4J6C6|PPCEL_HUMAN	284	83873	Prolyl endopeptidase-like OS=Homo sapiens GN=PREPL PE=1 SV=1	0.97122	0.853507	1.098	0.964917	0.937147	1.13053	-0.0421295	-0.228525	0.134872	-0.0515234	-0.0936529	0.177001	0.041674	0.0931975
sp|Q9Y3D6|FIS1_HUMAN	58	16927	Mitochondrial fission 1 protein OS=Homo sapiens GN=FIS1 PE=1 SV=2	0.708585	2.84029	0.29353	1.17658	0.83371	0.414248	-0.496987	1.50604	-1.76842	0.234605	-0.262382	-1.27143	-0.76691	-1.00151
sp|Q501J6|DDX17_MOUSE	1618	72354	Probable ATP-dependent RNA helicase DDX17 OS=Mus musculus GN=Ddx17 PE=2 SV=1	1.48114	1.03096	1.21832	0.848019	1.25604	0.822555	0.566711	0.0439843	0.284895	-0.237831	0.328879	-0.281816	0.023532	0.261363
sp|Q99536|VAT1_HUMAN	303	41893	Synaptic vesicle membrane protein VAT-1 homolog OS=Homo sapiens GN=VAT1 PE=1 SV=2	N/A	N/A	N/A	N/A	N/A	N/A	N/A	N/A	N/A	N/A	N/A	N/A	N/A	N/A
sp|O88379|BAZ1A_MOUSE	72	178349	Bromodomain adjacent to zinc finger domain protein 1A OS=Mus musculus GN=Baz1a PE=1 SV=3	N/A	N/A	N/A	N/A	N/A	N/A	N/A	N/A	N/A	N/A	N/A	N/A	N/A	N/A
sp|P08579|RU2B_HUMAN	309	25470	U2 small nuclear ribonucleoprotein B'' OS=Homo sapiens GN=SNRPB2 PE=1 SV=1	1.11095	0.683247	1.31043	0.805928	0.895348	1.17955	0.151798	-0.54952	0.390041	-0.311278	-0.159479	0.238243	0.039382	0.350659
sp|Q9UBQ5|EIF3K_HUMAN	214	25043	Eukaryotic translation initiation factor 3 subunit K OS=Homo sapiens GN=EIF3K PE=1 SV=1	0.997082	0.789624	0.931341	0.737562	0.735409	0.934067	-0.00421608	-0.340763	-0.102618	-0.439165	-0.443381	-0.098402	-0.27089	0.168273
sp|P15121|ALDR_HUMAN	609	35830	Aldose reductase OS=Homo sapiens GN=AKR1B1 PE=1 SV=3	1.07524	1.07392	1.73242	1.7303	1.86048	1.6112	0.104656	0.102887	0.792788	0.79102	0.895675	0.688133	0.791904	0.000884346
sp|P28161|GSTM2_HUMAN	287	25728	Glutathione S-transferase Mu 2 OS=Homo sapiens GN=GSTM2 PE=1 SV=2	0.855397	0.595608	0.901561	0.627752	0.536977	1.05397	-0.225334	-0.747564	-0.149503	-0.671733	-0.897067	0.075831	-0.41062	0.261115
sp|Q00915|RET1_MOUSE	50	15836	Retinol-binding protein 1 OS=Mus musculus GN=Rbp1 PE=2 SV=2	0.401998	2.22668	0.353206	1.95642	0.786478	0.878627	-1.31474	1.1549	-1.50142	0.968219	-0.346521	-0.186678	-0.2666	-1.23482
sp|Q9DCJ9|NPL_MOUSE	60	35108	N-acetylneuraminate lyase OS=Mus musculus GN=Npl PE=2 SV=1	N/A	N/A	N/A	N/A	N/A	N/A	N/A	N/A	N/A	N/A	N/A	N/A	N/A	N/A
sp|Q9Z2X2|PSD10_MOUSE	57	25038	26S proteasome non-ATPase regulatory subunit 10 OS=Mus musculus GN=Psmd10 PE=1 SV=2	0.91848	0.805338	1.29602	1.13637	1.04373	1.41105	-0.12268	-0.312334	0.374087	0.184434	0.0617534	0.496767	0.27926	0.0948268
sp|Q5JPE7|NOMO2_HUMAN	98	139351	Nodal modulator 2 OS=Homo sapiens GN=NOMO2 PE=1 SV=1	1.43841	1.7551	0.885085	1.07996	1.55342	0.615323	0.524471	0.811556	-0.176112	0.110973	0.635444	-0.700584	-0.03257	-0.143543
sp|Q13033|STRN3_HUMAN	116	87155	Striatin-3 OS=Homo sapiens GN=STRN3 PE=1 SV=3	0.712756	1.24884	0.811737	1.42226	1.01373	1.13887	-0.48852	0.320586	-0.300915	0.508191	0.0196707	0.187605	0.103638	-0.404553
sp|Q00897|A1AT4_MOUSE	3886	45969	Alpha-1-antitrypsin 1-4 OS=Mus musculus GN=Serpina1d PE=2 SV=1	1.59442	1.88339	0.619143	0.731356	1.16609	0.388318	0.673035	0.913336	-0.691654	-0.451353	0.221681	-1.36469	-0.5715	-0.12015
sp|Q9D711|PIR_MOUSE	136	32046	Pirin OS=Mus musculus GN=Pir PE=2 SV=1	1.67934	1.14948	1.48661	1.01756	1.70883	0.885238	0.747891	0.200977	0.572029	0.0251149	0.773006	-0.175862	0.298572	0.273457
sp|Q8VDC0|SYLM_MOUSE	43	101415	Probable leucine--tRNA ligase	1.55138	0.272709	2.3124	0.406484	0.630612	1.49054	0.633554	-1.87456	1.20939	-1.29873	-0.665176	0.575834	-0.04467	1.25406
sp|Q13685|AAMP_HUMAN	65	46721	Angio-associated migratory cell protein OS=Homo sapiens GN=AAMP PE=1 SV=2	0.881505	0.718409	0.776068	0.63248	0.557534	0.88039	-0.18196	-0.477123	-0.365746	-0.660909	-0.842869	-0.183786	-0.51333	0.147582
sp|Q05816|FABP5_MOUSE	142	15127	Fatty acid-binding protein	0.366219	1.30495	0.857225	3.05454	1.11863	2.34075	-1.44922	0.383989	-0.222254	1.61096	0.161734	1.22697	0.694351	-0.916605
sp|Q13617|CUL2_HUMAN	315	86927	Cullin-2 OS=Homo sapiens GN=CUL2 PE=1 SV=2	1.286	0.94707	1.05424	0.776389	0.998436	0.81978	0.36289	-0.0784567	0.0761985	-0.365148	-0.00225824	-0.286691	-0.14447	0.220673
sp|P15327|PMGE_MOUSE	72	29960	Bisphosphoglycerate mutase OS=Mus musculus GN=Bpgm PE=2 SV=2	0.502454	0.477411	1.09298	1.0385	0.5218	2.17528	-0.992938	-1.0667	0.128266	0.0545073	-0.93843	1.1212	0.091387	0.0368793
sp|Q9NRN7|ADPPT_HUMAN	111	35753	L-aminoadipate-semialdehyde dehydrogenase-phosphopantetheinyl transferase OS=Homo sapiens GN=AASDHPPT PE=1 SV=2	1.46701	0.789105	1.16685	0.62765	0.920766	0.795395	0.552876	-0.341712	0.222618	-0.671969	-0.119093	-0.330257	-0.22468	0.447294
sp|P49720|PSB3_HUMAN	823	22933	Proteasome subunit beta type-3 OS=Homo sapiens GN=PSMB3 PE=1 SV=2	0.850836	0.943762	1.73951	1.9295	1.64168	2.04447	-0.233047	-0.0835043	0.798681	0.948224	0.715177	1.03173	0.873453	-0.0747716
sp|P18085|ARF4_HUMAN	891	20498	ADP-ribosylation factor 4 OS=Homo sapiens GN=ARF4 PE=1 SV=3	1.33154	0.908664	1.15477	0.788033	1.04929	0.867244	0.413091	-0.138181	0.207601	-0.343672	0.0694195	-0.205491	-0.06804	0.275636
sp|Q9UIG0|BAZ1B_HUMAN	97	170796	Tyrosine-protein kinase BAZ1B OS=Homo sapiens GN=BAZ1B PE=1 SV=2	1.13843	0.537673	0.752614	0.355455	0.40466	0.6611	0.187041	-0.8952	-0.410019	-1.49226	-1.30522	-0.59706	-0.95114	0.541121
sp|Q9UPN3|MACF1_HUMAN	242	837787	Microtubule-actin cross-linking factor 1	0.334863	1.19063	0.60138	2.13826	0.716023	1.7959	-1.57836	0.251729	-0.733651	1.09644	-0.481921	0.844706	0.181393	-0.915043
sp|Q92734|TFG_HUMAN	111	43421	Protein TFG OS=Homo sapiens GN=TFG PE=1 SV=2	1.57082	2.73429	0.606734	1.05613	1.65899	0.386254	0.651515	1.45117	-0.720864	0.0787866	0.730301	-1.37238	-0.32104	-0.399825
sp|Q9EST3|4ET_MOUSE	44	107919	Eukaryotic translation initiation factor 4E transporter OS=Mus musculus GN=Eif4enif1 PE=1 SV=2	0.260117	1.20877	0.321972	1.49621	0.389189	1.2378	-1.94277	0.273537	-1.63499	0.581312	-1.36146	0.307774	-0.52684	-1.10815
sp|Q8IWS0|PHF6_HUMAN	143	41264	PHD finger protein 6 OS=Homo sapiens GN=PHF6 PE=1 SV=1	1.91505	0.87351	1.53414	0.699766	1.34008	0.801096	0.937378	-0.195104	0.617426	-0.515056	0.422322	-0.319952	0.051185	0.566241
sp|P07305|H10_HUMAN	228	20850	Histone H1.0 OS=Homo sapiens GN=H1F0 PE=1 SV=3	1.33517	0.920967	1.50927	1.04106	1.38999	1.13039	0.417022	-0.118778	0.593848	0.058048	0.47507	0.176826	0.325948	0.2679
sp|Q9JLN9|MTOR_MOUSE	68	288605	Serine/threonine-protein kinase mTOR OS=Mus musculus GN=Mtor PE=1 SV=2	0.58596	1.00045	0.596132	1.01782	0.596401	1.01736	-0.771126	0.000650213	-0.746296	0.0254801	-0.745646	0.0248299	-0.36041	-0.385888
sp|Q9UKN8|TF3C4_HUMAN	236	91923	General transcription factor 3C polypeptide 4 OS=Homo sapiens GN=GTF3C4 PE=1 SV=2	1.20444	0.839305	1.01167	0.704975	0.849099	0.839951	0.268362	-0.252733	0.0167386	-0.504357	-0.235994	-0.251623	-0.24381	0.260548
sp|Q5SYL3|K0100_MOUSE	62	254308	UPF0378 protein KIAA0100 OS=Mus musculus GN=Kiaa0100 PE=2 SV=1	N/A	N/A	N/A	N/A	N/A	N/A	N/A	N/A	N/A	N/A	N/A	N/A	N/A	N/A
sp|Q01780|EXOSX_HUMAN	341	100768	Exosome component 10 OS=Homo sapiens GN=EXOSC10 PE=1 SV=2	1.05865	0.732048	1.0487	0.725172	0.767703	0.990607	0.0822236	-0.44999	0.068609	-0.463604	-0.381381	-0.0136147	-0.1975	0.266107
sp|Q12765|SCRN1_HUMAN	66	46353	Secernin-1 OS=Homo sapiens GN=SCRN1 PE=1 SV=2	0.974271	0.636603	1.28558	0.840018	0.818405	1.31953	-0.0376049	-0.651535	0.362422	-0.251508	-0.289113	0.400027	0.055457	0.306965
sp|Q86W50|MET16_HUMAN	89	63581	Methyltransferase-like protein 16 OS=Homo sapiens GN=METTL16 PE=1 SV=2	0.998838	1.57513	0.495137	0.780813	0.779906	0.495712	-0.00167698	0.655474	-1.0141	-0.35695	-0.358627	-1.01242	-0.68553	-0.328576
sp|Q3B7Z2|OSBP1_MOUSE	78	84636	Oxysterol-binding protein 1 OS=Mus musculus GN=Osbp PE=1 SV=2	0.895015	0.85772	1.13468	1.0874	0.973237	1.26778	-0.160016	-0.221421	0.182284	0.120879	-0.0391366	0.3423	0.151582	0.0307025
sp|Q3TIV5|ZC3HF_MOUSE	218	48297	Zinc finger CCCH domain-containing protein 15 OS=Mus musculus GN=Zc3h15 PE=1 SV=2	1.15525	0.92344	1.01531	0.811579	0.937579	0.878865	0.208209	-0.11491	0.0219216	-0.301197	-0.0929883	-0.186287	-0.13964	0.161559
sp|Q15274|NADC_HUMAN	49	30826	Nicotinate-nucleotide pyrophosphorylase [carboxylating] OS=Homo sapiens GN=QPRT PE=1 SV=3	0.600859	0.973276	1.31971	2.13769	1.28445	2.19638	-0.734902	-0.0390786	0.400226	1.09605	0.361147	1.13513	0.748138	-0.347912
sp|Q9Y546|LRC42_HUMAN	102	48541	Leucine-rich repeat-containing protein 42 OS=Homo sapiens GN=LRRC42 PE=1 SV=1	0.848027	0.699147	1.02507	0.845108	0.716674	1.20877	-0.237817	-0.516332	0.0357216	-0.242793	-0.48061	0.273539	-0.10354	0.139257
sp|Q08AM6|VAC14_HUMAN	258	87917	Protein VAC14 homolog OS=Homo sapiens GN=VAC14 PE=1 SV=1	0.708171	1.02221	0.69702	1.00611	0.712499	0.984254	-0.49783	0.0316862	-0.520727	0.00878938	-0.489041	-0.0228968	-0.25597	-0.264758
sp|Q9CQU0|TXD12_MOUSE	74	19036	Thioredoxin domain-containing protein 12 OS=Mus musculus GN=Txndc12 PE=2 SV=1	0.762759	0.98669	1.01702	1.31559	1.00348	1.33334	-0.390701	-0.0193309	0.0243408	0.395711	0.00500998	0.415042	0.210026	-0.185685
sp|P48507|GSH0_HUMAN	80	30708	Glutamate--cysteine ligase regulatory subunit OS=Homo sapiens GN=GCLM PE=1 SV=1	0.873611	0.952295	0.95666	1.04282	0.911023	1.09506	-0.194937	-0.0705198	-0.0639211	0.0604961	-0.134441	0.131016	-0.00171	-0.0622086
sp|Q06890|CLUS_MOUSE	464	51623	Clusterin OS=Mus musculus GN=Clu PE=1 SV=1	0.828291	1.32972	0.77574	1.24535	1.03152	0.936555	-0.271791	0.411121	-0.366355	0.316557	0.044766	-0.0945642	-0.0249	-0.341456
sp|Q9BTT0|AN32E_HUMAN	2140	30674	Acidic leucine-rich nuclear phosphoprotein 32 family member E OS=Homo sapiens GN=ANP32E PE=1 SV=1	0.809524	0.864466	0.819803	0.875442	0.708691	1.0127	-0.304854	-0.210119	-0.286652	-0.191917	-0.49677	0.0182022	-0.23928	-0.0473673
sp|Q00341|VIGLN_HUMAN	603	141368	Vigilin OS=Homo sapiens GN=HDLBP PE=1 SV=2	0.927637	1.08393	1.08852	1.27192	1.17988	1.17344	-0.108368	0.116271	0.122372	0.347011	0.238643	0.23074	0.234692	-0.112319
sp|P52306|GDS1_HUMAN	209	66275	Rap1 GTPase-GDP dissociation stimulator 1 OS=Homo sapiens GN=RAP1GDS1 PE=1 SV=3	0.895373	1.23549	0.616603	0.850828	0.761809	0.688654	-0.159439	0.305088	-0.697587	-0.23306	-0.392499	-0.538148	-0.46532	-0.232264
sp|P12004|PCNA_HUMAN	531	28750	Proliferating cell nuclear antigen OS=Homo sapiens GN=PCNA PE=1 SV=1	1.342	0.989044	0.985284	0.726146	0.974489	0.73419	0.424387	-0.0158936	-0.021388	-0.461668	-0.0372816	-0.445775	-0.24153	0.22014
sp|Q9Z1E4|GYS1_MOUSE	147	83874	Glycogen [starch] synthase	1.19567	0.685986	1.42137	0.815476	0.975038	1.18876	0.257817	-0.543748	0.507279	-0.294286	-0.0364694	0.249462	0.106496	0.400783
sp|Q8TEQ6|GEMI5_HUMAN	158	168483	Gem-associated protein 5 OS=Homo sapiens GN=GEMIN5 PE=1 SV=3	1.13075	0.963806	0.979423	0.834817	0.943974	0.866167	0.177287	-0.0531849	-0.0299956	-0.260467	-0.0831805	-0.207282	-0.14523	0.115236
sp|Q8BGK6|YLAT2_MOUSE	71	56734	Y+L amino acid transporter 2 OS=Mus musculus GN=Slc7a6 PE=2 SV=1	0.74323	0.790343	0.687745	0.731341	0.543555	0.925346	-0.42812	-0.339448	-0.540055	-0.451383	-0.879503	-0.111935	-0.49572	-0.0443357
sp|P14314|GLU2B_HUMAN	996	59388	Glucosidase 2 subunit beta OS=Homo sapiens GN=PRKCSH PE=1 SV=2	1.2026	0.885282	1.29104	0.950386	1.14294	1.07354	0.266159	-0.175791	0.368536	-0.0734138	0.192745	0.102377	0.147561	0.220975
sp|P15924|DESP_HUMAN	107	331569	Desmoplakin OS=Homo sapiens GN=DSP PE=1 SV=3	1.22741	0.243116	2.57518	0.510073	0.626066	2.09807	0.295612	-2.04028	1.36467	-0.971225	-0.675613	1.06906	0.196724	1.16795
sp|P07951|TPM2_HUMAN	297	32831	Tropomyosin beta chain OS=Homo sapiens GN=TPM2 PE=1 SV=1	0.825979	1.61848	0.657967	1.28927	1.06491	0.796591	-0.275824	0.694642	-0.603912	0.366553	0.0907294	-0.328089	-0.11868	-0.485233
sp|O00762|UBE2C_HUMAN	136	19640	Ubiquitin-conjugating enzyme E2 C OS=Homo sapiens GN=UBE2C PE=1 SV=1	1.44795	0.805774	1.54578	0.860214	1.24555	1.06756	0.534012	-0.311553	0.628332	-0.217233	0.316779	0.0943197	0.205549	0.422782
sp|Q6NZY4|ZCHC8_HUMAN	49	78529	Zinc finger CCHC domain-containing protein 8 OS=Homo sapiens GN=ZCCHC8 PE=1 SV=2	1.17639	0.943422	1.05191	0.843598	0.9924	0.89419	0.234366	-0.0840249	0.0730188	-0.245372	-0.011006	-0.161347	-0.08618	0.159196
sp|Q8R1G2|CMBL_MOUSE	69	27884	Carboxymethylenebutenolidase homolog OS=Mus musculus GN=Cmbl PE=2 SV=1	1.18696	0.516769	2.36901	1.0314	1.22423	1.99586	0.247274	-0.952409	1.24429	0.044603	0.291877	0.997012	0.644444	0.599841
sp|O14579|COPE_HUMAN	929	34460	Coatomer subunit epsilon OS=Homo sapiens GN=COPE PE=1 SV=3	0.813093	0.997456	0.824865	1.0119	0.822767	1.01448	-0.298508	-0.00367436	-0.27777	0.0170633	-0.281445	0.0207377	-0.13035	-0.147417
sp|Q7TNC4|LC7L2_MOUSE	96	46555	Putative RNA-binding protein Luc7-like 2 OS=Mus musculus GN=Luc7l2 PE=1 SV=1	0.404563	0.904408	1.02251	2.28584	0.924765	2.52744	-1.30556	-0.144954	0.0321127	1.19272	-0.112841	1.33768	0.612418	-0.580305
sp|Q8K114|INT9_MOUSE	53	74030	Integrator complex subunit 9 OS=Mus musculus GN=Ints9 PE=2 SV=1	4.6247	1.14873	1.94433	0.48295	2.2335	0.420423	2.20936	0.200034	0.959272	-1.05005	1.15931	-1.25009	-0.04539	1.00466
sp|O95793|STAU1_HUMAN	167	63143	Double-stranded RNA-binding protein Staufen homolog 1 OS=Homo sapiens GN=STAU1 PE=1 SV=2	0.809375	0.799618	1.06851	1.05563	0.854398	1.32017	-0.30512	-0.322618	0.0955988	0.0781006	-0.227019	0.400718	0.08685	0.00874911
sp|Q96DH6|MSI2H_HUMAN	50	35174	RNA-binding protein Musashi homolog 2 OS=Homo sapiens GN=MSI2 PE=1 SV=1	0.580035	1.01822	0.875704	1.53725	0.891661	1.50974	-0.785788	0.026052	-0.191485	0.620355	-0.165433	0.594303	0.214435	-0.40592
sp|P61604|CH10_HUMAN	231	10925	10 kDa heat shock protein	1.22943	1.06069	1.3906	1.19974	1.475	1.13109	0.297989	0.0850104	0.475703	0.262724	0.560713	0.177714	0.369213	0.106489
sp|P14868|SYDC_HUMAN	602	57100	Aspartate--tRNA ligase	0.98791	0.979285	1.01454	1.00568	0.99352	1.02695	-0.0175488	-0.0301988	0.0208196	0.00816958	-0.00937924	0.0383684	0.014495	0.00632501
sp|Q9CWZ3|RBM8A_MOUSE	782	19876	RNA-binding protein 8A OS=Mus musculus GN=Rbm8a PE=1 SV=3	1.15058	0.866649	1.33337	1.00433	1.15556	1.15886	0.202366	-0.206481	0.415076	0.00622981	0.208596	0.21271	0.210653	0.204423
sp|Q92947|GCDH_HUMAN	47	48096	Glutaryl-CoA dehydrogenase	N/A	N/A	N/A	N/A	N/A	N/A	N/A	N/A	N/A	N/A	N/A	N/A	N/A	N/A
sp|P51116|FXR2_HUMAN	233	74178	Fragile X mental retardation syndrome-related protein 2 OS=Homo sapiens GN=FXR2 PE=1 SV=2	0.751977	0.674115	1.02729	0.920921	0.692512	1.36612	-0.411239	-0.568933	0.0388427	-0.118851	-0.53009	0.450082	-0.04	0.0788469
sp|Q9WVG6|CARM1_MOUSE	74	65811	Histone-arginine methyltransferase CARM1 OS=Mus musculus GN=Carm1 PE=1 SV=2	0.487113	0.960605	0.905547	1.78577	0.869873	1.85901	-1.03767	-0.0579844	-0.143138	0.83655	-0.201122	0.894534	0.346706	-0.489844
sp|P27105|STOM_HUMAN	89	31711	Erythrocyte band 7 integral membrane protein OS=Homo sapiens GN=STOM PE=1 SV=3	0.486117	0.588187	1.00886	1.2207	0.593401	2.07535	-1.04062	-0.765654	0.0127331	0.287704	-0.752921	1.05336	0.150219	-0.137485
sp|P08113|ENPL_MOUSE	3154	92418	Endoplasmin OS=Mus musculus GN=Hsp90b1 PE=1 SV=2	1.00708	3.99029	0.891084	3.5307	3.55568	0.884823	0.0101724	1.99649	-0.166367	1.81995	1.83013	-0.176539	0.826794	-0.993161
sp|P52565|GDIR1_HUMAN	402	23193	Rho GDP-dissociation inhibitor 1 OS=Homo sapiens GN=ARHGDIA PE=1 SV=3	1.08396	1.03981	1.58784	1.52316	1.65105	1.46485	0.116315	0.0563159	0.667063	0.607065	0.723379	0.550749	0.637064	0.0299994
sp|Q9BRX5|PSF3_HUMAN	47	24519	DNA replication complex GINS protein PSF3 OS=Homo sapiens GN=GINS3 PE=1 SV=1	0.642986	0.766688	0.731908	0.872719	0.561146	1.1383	-0.637141	-0.383288	-0.450265	-0.196412	-0.833553	0.186876	-0.32334	-0.126927
sp|Q9QXC1|FETUB_MOUSE	103	42685	Fetuin-B OS=Mus musculus GN=Fetub PE=1 SV=1	0.636314	1.23108	0.5625	1.08827	0.692483	0.883997	-0.652189	0.299927	-0.830075	0.12204	-0.530148	-0.177886	-0.35402	-0.476058
sp|Q8TCS8|PNPT1_HUMAN	258	85897	Polyribonucleotide nucleotidyltransferase 1	1.15769	1.16258	1.0579	1.06237	1.22989	0.913803	0.211246	0.217325	0.0812021	0.0872809	0.298527	-0.130044	0.084242	-0.00303942
sp|P17980|PRS6A_HUMAN	983	49172	26S protease regulatory subunit 6A OS=Homo sapiens GN=PSMC3 PE=1 SV=3	0.995793	0.913777	0.960774	0.881642	0.877933	0.964833	-0.00608249	-0.130086	-0.057731	-0.181735	-0.187817	-0.0516485	-0.11973	0.0620018
sp|P35637|FUS_HUMAN	520	53394	RNA-binding protein FUS OS=Homo sapiens GN=FUS PE=1 SV=1	1.12579	0.757452	2.00348	1.34798	1.51754	1.77963	0.170932	-0.400774	1.00251	0.430803	0.601735	0.831577	0.716656	0.285853
sp|P48643|TCPE_HUMAN	4313	59633	T-complex protein 1 subunit epsilon OS=Homo sapiens GN=CCT5 PE=1 SV=1	1.14439	1.09274	1.0281	0.981693	1.12344	0.898379	0.19458	0.127948	0.0399762	-0.0266558	0.167924	-0.154604	0.00666	0.033316
sp|P49792|RBP2_HUMAN	237	357974	E3 SUMO-protein ligase RanBP2 OS=Homo sapiens GN=RANBP2 PE=1 SV=2	0.992545	0.910016	0.961905	0.881923	0.875348	0.96913	-0.0107963	-0.136037	-0.0560341	-0.181275	-0.192071	-0.0452378	-0.11865	0.0626203
sp|Q99832|TCPH_HUMAN	1873	59329	T-complex protein 1 subunit eta OS=Homo sapiens GN=CCT7 PE=1 SV=2	1.09303	1.19213	0.918324	1.00158	1.09476	0.840161	0.128337	0.253535	-0.122925	0.00227294	0.13061	-0.251262	-0.06033	-0.0625991
sp|Q7LGA3|HS2ST_HUMAN	170	41854	Heparan sulfate 2-O-sulfotransferase 1 OS=Homo sapiens GN=HS2ST1 PE=1 SV=1	0.938229	0.95543	0.990492	1.00865	0.946346	1.0557	-0.0919881	-0.0657774	-0.0137823	0.0124284	-0.0795597	0.0782059	-0.00068	-0.0131054
sp|P60981|DEST_HUMAN	724	18493	Destrin OS=Homo sapiens GN=DSTN PE=1 SV=3	1.05399	0.712528	1.39463	0.942809	0.993715	1.32319	0.0758668	-0.488981	0.479885	-0.0849629	-0.00909609	0.404018	0.197461	0.282424
sp|P20340|RAB6A_HUMAN	135	23578	Ras-related protein Rab-6A OS=Homo sapiens GN=RAB6A PE=1 SV=3	0.889327	0.514225	1.64252	0.949735	0.844625	1.84693	-0.169215	-0.959529	0.715912	-0.0744026	-0.243617	0.885127	0.320755	0.395157
sp|P46471|PRS7_MOUSE	868	48617	26S protease regulatory subunit 7 OS=Mus musculus GN=Psmc2 PE=1 SV=5	1.01173	0.934125	0.944392	0.871954	0.88218	0.933445	0.0168217	-0.0983129	-0.0825421	-0.197677	-0.180855	-0.0993638	-0.14011	0.0575673
sp|Q9HD33|RM47_HUMAN	75	29432	39S ribosomal protein L47	1.2923	0.714408	1.41974	0.78486	1.01427	1.09862	0.369939	-0.48518	0.505627	-0.349492	0.0204471	0.135688	0.078067	0.427559
sp|P18887|XRCC1_HUMAN	173	69434	DNA repair protein XRCC1 OS=Homo sapiens GN=XRCC1 PE=1 SV=2	0.568547	1.00546	0.786511	1.39092	0.790804	1.38337	-0.814649	0.00785307	-0.346462	0.47604	-0.338609	0.468187	0.064789	-0.411251
sp|O75608|LYPA1_HUMAN	329	24653	Acyl-protein thioesterase 1 OS=Homo sapiens GN=LYPLA1 PE=1 SV=1	1.15505	0.849292	0.858282	0.631083	0.728932	0.74307	0.207954	-0.235668	-0.220476	-0.664097	-0.456144	-0.42843	-0.44229	0.221811
sp|Q8TD57|DYH3_HUMAN	61	470468	Dynein heavy chain 3	0.802451	1.42443	0.874596	1.5525	1.2458	1.08991	-0.317514	0.510387	-0.193311	0.63459	0.317076	0.124203	0.22064	-0.41395
sp|Q13416|ORC2_HUMAN	168	65931	Origin recognition complex subunit 2 OS=Homo sapiens GN=ORC2 PE=1 SV=2	0.457681	0.678851	0.941023	1.39576	0.638815	2.05607	-1.12759	-0.558833	-0.0876976	0.481055	-0.646531	1.03989	0.196678	-0.284376
sp|P07355|ANXA2_HUMAN	5088	38580	Annexin A2 OS=Homo sapiens GN=ANXA2 PE=1 SV=2	1.60785	0.808433	1.51331	0.760896	1.22341	0.941198	0.685136	-0.3068	0.597706	-0.394229	0.290906	-0.0874298	0.101738	0.495968
sp|Q9UPU5|UBP24_HUMAN	61	294178	Ubiquitin carboxyl-terminal hydrolase 24 OS=Homo sapiens GN=USP24 PE=1 SV=3	1.5917	0.871326	0.885185	0.484566	0.771285	0.556125	0.67057	-0.198716	-0.175949	-1.04523	-0.374665	-0.846519	-0.61059	0.434643
sp|P58389|PTPA_MOUSE	123	36687	Serine/threonine-protein phosphatase 2A activator OS=Mus musculus GN=Ppp2r4 PE=1 SV=1	1.08841	1.12111	1.01843	1.04903	1.14178	0.93571	0.122221	0.164926	0.0263539	0.0690586	0.191279	-0.095867	0.047706	-0.0213524
sp|Q9D8Y7|TP8L2_MOUSE	46	20602	Tumor necrosis factor alpha-induced protein 8-like protein 2 OS=Mus musculus GN=Tnfaip8l2 PE=1 SV=1	0.258105	3.12559	0.345543	4.18444	1.08003	1.33877	-1.95397	1.64413	-1.53306	2.06503	0.111066	0.420905	0.265986	-1.79905
sp|P35611|ADDA_HUMAN	128	80905	Alpha-adducin OS=Homo sapiens GN=ADD1 PE=1 SV=2	0.719262	0.66255	1.44308	1.3293	0.956113	2.00633	-0.475411	-0.593898	0.529151	0.410664	-0.064747	1.00456	0.469908	0.0592435
sp|Q9CXE7|TMED5_MOUSE	77	26155	Transmembrane emp24 domain-containing protein 5 OS=Mus musculus GN=Tmed5 PE=2 SV=1	0.648944	0.822232	0.669114	0.847788	0.550167	1.03108	-0.623834	-0.282382	-0.579676	-0.238224	-0.862058	0.0441581	-0.40895	-0.170726
sp|Q13011|ECH1_HUMAN	1481	35793	Delta(3	0.849185	1.01229	1.0909	1.30044	1.10431	1.28465	-0.235848	0.017626	0.125523	0.378997	0.143149	0.361371	0.25226	-0.126737
sp|Q8NAV1|PR38A_HUMAN	119	37453	Pre-mRNA-splicing factor 38A OS=Homo sapiens GN=PRPF38A PE=1 SV=1	3.20804	0.190277	2.60515	0.154518	0.495699	0.812069	1.68169	-2.39383	1.38137	-2.69416	-1.01246	-0.300326	-0.65639	2.03776
sp|Q9BW27|NUP85_HUMAN	726	74971	Nuclear pore complex protein Nup85 OS=Homo sapiens GN=NUP85 PE=1 SV=1	1.17668	0.879394	0.91739	0.68561	0.806747	0.77964	0.234727	-0.185419	-0.124392	-0.544539	-0.309812	-0.35912	-0.33447	0.210073
sp|P63162|RSMN_HUMAN	190	24598	Small nuclear ribonucleoprotein-associated protein N OS=Homo sapiens GN=SNRPN PE=1 SV=1	1.11875	0.867812	1.10224	0.85501	0.956539	0.985248	0.161883	-0.204546	0.140441	-0.225988	-0.0641049	-0.0214416	-0.04277	0.183214
sp|Q05793|PGBM_MOUSE	435	398039	Basement membrane-specific heparan sulfate proteoglycan core protein OS=Mus musculus GN=Hspg2 PE=1 SV=1	1.67825	2.69113	1.15229	1.84774	3.10097	0.686605	0.746954	1.42821	0.204506	0.885764	1.63272	-0.542448	0.545135	-0.340629
sp|Q96PE3|INP4A_HUMAN	84	109885	Type I inositol-3	N/A	N/A	N/A	N/A	N/A	N/A	N/A	N/A	N/A	N/A	N/A	N/A	N/A	N/A
sp|Q91V83|TTI1_MOUSE	125	120737	TELO2-interacting protein 1 homolog OS=Mus musculus GN=Tti1 PE=1 SV=2	N/A	N/A	N/A	N/A	N/A	N/A	N/A	N/A	N/A	N/A	N/A	N/A	N/A	N/A
sp|Q13085|ACACA_HUMAN	958	265385	Acetyl-CoA carboxylase 1 OS=Homo sapiens GN=ACACA PE=1 SV=2	0.911742	0.863379	1.04156	0.986313	0.899263	1.14239	-0.133303	-0.211933	0.0587482	-0.0198827	-0.153185	0.192051	0.019433	0.0393155
sp|P40616|ARL1_HUMAN	96	20404	ADP-ribosylation factor-like protein 1 OS=Homo sapiens GN=ARL1 PE=1 SV=1	0.983345	1.34611	0.734952	1.00608	0.989326	0.7474	-0.0242303	0.428797	-0.444278	0.00874879	-0.0154815	-0.420048	-0.21776	-0.226514
sp|Q9Y281|COF2_HUMAN	1431	18725	Cofilin-2 OS=Homo sapiens GN=CFL2 PE=1 SV=1	0.655531	1.3006	0.603929	1.19822	0.785472	0.921282	-0.609265	0.379181	-0.727549	0.260897	-0.348368	-0.118284	-0.23333	-0.494223
sp|O95674|CDS2_HUMAN	168	51384	Phosphatidate cytidylyltransferase 2 OS=Homo sapiens GN=CDS2 PE=1 SV=1	1.24265	1.51757	0.608956	0.74368	0.924131	0.490047	0.313416	0.60176	-0.715591	-0.427247	-0.113831	-1.02901	-0.57142	-0.144172
sp|Q4KMQ2|ANO6_HUMAN	43	106096	Anoctamin-6 OS=Homo sapiens GN=ANO6 PE=1 SV=2	0.535907	2.34333	0.377338	1.64996	0.884227	0.70411	-0.899946	1.22856	-1.40607	0.722435	-0.177511	-0.506126	-0.34182	-1.06425
sp|Q9H078|CLPB_HUMAN	39	78680	Caseinolytic peptidase B protein homolog OS=Homo sapiens GN=CLPB PE=1 SV=1	N/A	N/A	N/A	N/A	N/A	N/A	N/A	N/A	N/A	N/A	N/A	N/A	N/A	N/A
sp|Q9Z2G6|SE1L1_MOUSE	49	88285	Protein sel-1 homolog 1 OS=Mus musculus GN=Sel1l PE=2 SV=2	1.37955	0.773837	1.00977	0.566413	0.781394	0.731953	0.464197	-0.369898	0.01402	-0.820075	-0.355878	-0.450177	-0.40303	0.417047
sp|Q9JHH6|CBPB2_MOUSE	138	48840	Carboxypeptidase B2 OS=Mus musculus GN=Cpb2 PE=1 SV=1	0.479787	0.627109	0.794293	1.03819	0.498108	1.65551	-1.05953	-0.673212	-0.332257	0.0540648	-1.00547	0.727276	-0.1391	-0.193161
sp|O43760|SNG2_HUMAN	147	24794	Synaptogyrin-2 OS=Homo sapiens GN=SYNGR2 PE=1 SV=1	1.06127	0.984655	1.23385	1.14478	1.21492	1.16261	0.0857931	-0.0223096	0.303167	0.195064	0.280857	0.217374	0.249116	0.0540514
sp|Q9Y4D8|K0614_HUMAN	42	439065	Probable E3 ubiquitin-protein ligase C12orf51 OS=Homo sapiens GN=C12orf51 PE=1 SV=5	2.11696	7.50605	1.12649	3.99415	8.45546	0.532124	1.082	2.90805	0.17183	1.99789	3.07988	-0.910165	1.08486	-0.913029
sp|Q9CY66|GAR1_MOUSE	72	23460	H/ACA ribonucleoprotein complex subunit 1 OS=Mus musculus GN=Gar1 PE=2 SV=1	1.12529	0.942337	1.17044	0.980145	1.10295	1.04012	0.170301	-0.085685	0.227053	-0.0289328	0.141368	0.0567523	0.09906	0.127993
sp|Q96FX7|TRM61_HUMAN	146	31362	tRNA (adenine(58)-N(1))-methyltransferase catalytic subunit TRMT61A OS=Homo sapiens GN=TRMT61A PE=1 SV=1	1.99977	1.57664	1.31487	1.03666	2.07307	0.657509	0.999836	0.656853	0.394919	0.0519357	1.05177	-0.604917	0.223427	0.171492
sp|P00367|DHE3_HUMAN	405	61359	Glutamate dehydrogenase 1	1.18891	0.934855	1.45311	1.14261	1.35845	1.22223	0.249637	-0.097185	0.539149	0.192327	0.441964	0.289512	0.365738	0.173411
sp|P04843|RPN1_HUMAN	2312	68527	Dolichyl-diphosphooligosaccharide--protein glycosyltransferase subunit 1 OS=Homo sapiens GN=RPN1 PE=1 SV=1	1.14751	1.00955	1.02242	0.899497	1.03218	0.89099	0.198507	0.0137095	0.031988	-0.15281	0.0456975	-0.166519	-0.06041	0.092399
sp|P58871|TB182_MOUSE	56	181714	182 kDa tankyrase-1-binding protein OS=Mus musculus GN=Tnks1bp1 PE=1 SV=2	1.35316	0.936169	1.12685	0.779599	1.05492	0.832755	0.436334	-0.0951592	0.172298	-0.359195	0.0771393	-0.264036	-0.09345	0.265747
sp|O75323|NIPS2_HUMAN	189	33721	Protein NipSnap homolog 2 OS=Homo sapiens GN=GBAS PE=1 SV=1	1.02938	0.712025	1.00106	0.692437	0.712781	0.97249	0.0417747	-0.49	0.00153008	-0.530244	-0.48847	-0.0402446	-0.26436	0.265887
sp|P43275|H11_MOUSE	550	21772	Histone H1.1 OS=Mus musculus GN=Hist1h1a PE=2 SV=2	1.57305	1.45397	1.42527	1.31738	2.07231	0.906055	0.653568	0.540002	0.511238	0.397671	1.05124	-0.14233	0.454454	0.0567832
sp|Q9BZE9|ASPC1_HUMAN	74	60146	Tether containing UBX domain for GLUT4 OS=Homo sapiens GN=ASPSCR1 PE=1 SV=1	0.589706	0.946498	0.765444	1.22856	0.724492	1.29801	-0.761932	-0.0793288	-0.38563	0.296973	-0.464959	0.376302	-0.04433	-0.341302
sp|P61353|RL27_HUMAN	393	15788	60S ribosomal protein L27 OS=Homo sapiens GN=RPL27 PE=1 SV=2	1.16923	0.953699	1.27634	1.04107	1.21724	1.09161	0.225555	-0.0683935	0.35201	0.0580619	0.283617	0.126455	0.205036	0.146974
sp|P17612|KAPCA_HUMAN	131	40564	cAMP-dependent protein kinase catalytic subunit alpha OS=Homo sapiens GN=PRKACA PE=1 SV=2	0.915457	1.2339	0.848275	1.14335	1.04668	0.926614	-0.127436	0.30322	-0.237395	0.193261	0.0658249	-0.109959	-0.02207	-0.215328
sp|O14880|MGST3_HUMAN	212	16506	Microsomal glutathione S-transferase 3 OS=Homo sapiens GN=MGST3 PE=1 SV=1	0.635077	1.09329	1.09813	1.89045	1.20058	1.72913	-0.654998	0.128678	0.13505	0.918726	0.263729	0.790048	0.526888	-0.391838
sp|Q6PJG6|BRAT1_HUMAN	130	88063	BRCA1-associated ATM activator 1 OS=Homo sapiens GN=BRAT1 PE=1 SV=2	0.560396	0.527304	0.807005	0.75935	0.425537	1.44006	-0.83548	-0.923293	-0.309351	-0.397163	-1.23264	0.52613	-0.35326	0.0439062
sp|Q5TA45|INT11_HUMAN	110	67619	Integrator complex subunit 11 OS=Homo sapiens GN=CPSF3L PE=1 SV=2	0.905271	1.01788	1.15842	1.30253	1.17914	1.27964	-0.143578	0.0255733	0.212161	0.381313	0.237734	0.35574	0.296737	-0.0845758
sp|Q6ZMI0|PPR21_HUMAN	141	88260	Protein phosphatase 1 regulatory subunit 21 OS=Homo sapiens GN=PPP1R21 PE=1 SV=1	1.03236	1.21775	1.01282	1.1947	1.23336	0.981071	0.0459484	0.284213	0.0183777	0.256642	0.30259	-0.0275707	0.13751	-0.119132
sp|Q13485|SMAD4_HUMAN	89	60401	Mothers against decapentaplegic homolog 4 OS=Homo sapiens GN=SMAD4 PE=1 SV=1	0.852432	1.653	0.982287	1.90481	1.62372	1.15234	-0.230343	0.725087	-0.025783	0.929647	0.699304	0.20456	0.451932	-0.477715
sp|Q14166|TTL12_HUMAN	808	74356	Tubulin--tyrosine ligase-like protein 12 OS=Homo sapiens GN=TTLL12 PE=1 SV=2	0.940646	1.12649	0.873867	1.04652	0.984404	0.929007	-0.0882763	0.171836	-0.194514	0.0655983	-0.0226779	-0.106238	-0.06446	-0.130056
sp|P60174|TPIS_HUMAN	2671	30772	Triosephosphate isomerase OS=Homo sapiens GN=TPI1 PE=1 SV=3	1.00206	1.03729	1.5274	1.5811	1.58436	1.52426	0.00296789	0.0528246	0.611076	0.660933	0.663901	0.608108	0.636004	-0.0249283
sp|Q13724|MOGS_HUMAN	1115	91861	Mannosyl-oligosaccharide glucosidase OS=Homo sapiens GN=MOGS PE=1 SV=5	0.911864	1.12351	0.803752	0.990306	0.903024	0.881439	-0.13311	0.168013	-0.315177	-0.0140544	-0.147164	-0.182067	-0.16462	-0.150561
sp|Q969V3|NCLN_HUMAN	193	62935	Nicalin OS=Homo sapiens GN=NCLN PE=1 SV=2	0.624655	0.837049	0.770305	1.03222	0.644783	1.23317	-0.678869	-0.256616	-0.376498	0.0457553	-0.633113	0.302371	-0.16537	-0.211126
sp|O15091|MRRP3_HUMAN	39	67272	Mitochondrial ribonuclease P protein 3 OS=Homo sapiens GN=KIAA0391 PE=1 SV=2	1.39793	0.789401	1.33801	0.755563	1.05622	0.957135	0.483292	-0.34117	0.420086	-0.404376	0.0789154	-0.0632061	0.007855	0.412231
sp|P05064|ALDOA_MOUSE	3358	39331	Fructose-bisphosphate aldolase A OS=Mus musculus GN=Aldoa PE=1 SV=2	0.264065	1.73863	0.554918	3.65363	0.964796	2.10144	-1.92103	0.79795	-0.849654	1.86933	-0.0517043	1.07138	0.509838	-1.35949
sp|P52907|CAZA1_HUMAN	692	32902	F-actin-capping protein subunit alpha-1 OS=Homo sapiens GN=CAPZA1 PE=1 SV=3	0.848113	0.890141	1.12702	1.18287	1.0032	1.32885	-0.237671	-0.167894	0.172508	0.242285	0.00461368	0.410179	0.207396	-0.0348887
sp|Q9Y676|RT18B_HUMAN	73	29377	28S ribosomal protein S18b	0.752472	0.510816	0.991752	0.673252	0.506603	1.31799	-0.410291	-0.969125	-0.0119487	-0.570783	-0.981073	0.398342	-0.29137	0.279417
sp|Q8N4A0|GALT4_HUMAN	99	66624	Polypeptide N-acetylgalactosaminyltransferase 4 OS=Homo sapiens GN=GALNT4 PE=1 SV=2	0.645216	0.564949	0.771206	0.675265	0.435692	1.19527	-0.632145	-0.823808	-0.374812	-0.566475	-1.19862	0.257333	-0.47064	0.0958314
sp|P01111|RASN_HUMAN	85	21216	GTPase NRas OS=Homo sapiens GN=NRAS PE=1 SV=1	1.33134	0.982112	0.934109	0.689082	0.9174	0.701633	0.412874	-0.0260407	-0.0983368	-0.537252	-0.124378	-0.511211	-0.31779	0.219458
sp|P04406|G3P_HUMAN	11276	36030	Glyceraldehyde-3-phosphate dehydrogenase OS=Homo sapiens GN=GAPDH PE=1 SV=3	1.13111	1.15483	1.49999	1.53145	1.73223	1.32613	0.177733	0.207675	0.584958	0.6149	0.792633	0.407225	0.599929	-0.0149712
sp|Q62465|VAT1_MOUSE	289	43069	Synaptic vesicle membrane protein VAT-1 homolog OS=Mus musculus GN=Vat1 PE=1 SV=3	0.832282	2.56855	0.954456	2.9456	2.45157	1.14679	-0.264855	1.36095	-0.0672493	1.55856	1.2937	0.197606	0.745655	-0.812904
sp|Q2TAY7|SMU1_HUMAN	255	57507	WD40 repeat-containing protein SMU1 OS=Homo sapiens GN=SMU1 PE=1 SV=2	1.11261	0.861664	1.17199	0.907651	1.00986	1.05337	0.153951	-0.214802	0.228962	-0.139791	0.01416	0.0750112	0.044586	0.184377
sp|P68373|TBA1C_MOUSE	11537	49877	Tubulin alpha-1C chain OS=Mus musculus GN=Tuba1c PE=1 SV=1	1.34914	2.82698	0.698637	1.46392	1.97503	0.51784	0.432036	1.49926	-0.517386	0.54984	0.981875	-0.949422	0.016227	-0.533613
sp|Q6P158|DHX57_HUMAN	57	155507	Putative ATP-dependent RNA helicase DHX57 OS=Homo sapiens GN=DHX57 PE=1 SV=2	1.01609	0.808504	1.16473	0.926781	0.941692	1.14629	0.0230265	-0.306674	0.22	-0.1097	-0.0866734	0.196974	0.05515	0.16485
sp|Q8BH69|SPS1_MOUSE	95	42879	Selenide	1.5877	0.882062	1.2969	0.720501	1.14394	0.816838	0.666942	-0.181049	0.375064	-0.472927	0.194015	-0.291878	-0.04893	0.423995
sp|Q07020|RL18_HUMAN	1222	21621	60S ribosomal protein L18 OS=Homo sapiens GN=RPL18 PE=1 SV=2	1.14866	0.932314	1.01631	0.824887	0.947517	0.884775	0.199954	-0.101113	0.0233363	-0.277731	-0.0777765	-0.176618	-0.1272	0.150534
sp|Q9NRX1|PNO1_HUMAN	291	27907	RNA-binding protein PNO1 OS=Homo sapiens GN=PNO1 PE=1 SV=1	1.37845	1.13015	1.05075	0.861479	1.18751	0.762269	0.463052	0.176515	0.0714237	-0.215112	0.247939	-0.391628	-0.07184	0.143268
sp|Q15645|PCH2_HUMAN	288	48520	Pachytene checkpoint protein 2 homolog OS=Homo sapiens GN=TRIP13 PE=1 SV=2	0.836076	0.783836	1.03061	0.966212	0.807826	1.23267	-0.258295	-0.351376	0.043493	-0.0495879	-0.307883	0.301788	-0.00305	0.0465405
sp|Q9Y3D9|RT23_HUMAN	131	21757	28S ribosomal protein S23	1.1858	0.838592	0.893632	0.631971	0.749393	0.753609	0.245863	-0.253958	-0.162248	-0.662069	-0.416206	-0.408111	-0.41216	0.249911
sp|Q13243|SRSF5_HUMAN	124	31245	Serine/arginine-rich splicing factor 5 OS=Homo sapiens GN=SRSF5 PE=1 SV=1	1.1409	0.759398	1.19689	0.796664	0.908917	1.04907	0.190177	-0.397072	0.259293	-0.327957	-0.137779	0.0691153	-0.03433	0.293625
sp|P07437|TBB5_HUMAN	8961	49639	Tubulin beta chain OS=Homo sapiens GN=TUBB PE=1 SV=2	1.2129	1.05468	1.02139	0.888147	1.07724	0.842101	0.278464	0.076805	0.0305305	-0.171129	0.107335	-0.247934	-0.0703	0.10083
sp|Q9UNF1|MAGD2_HUMAN	415	64914	Melanoma-associated antigen D2 OS=Homo sapiens GN=MAGED2 PE=1 SV=2	1.15558	1.02673	0.88641	0.787574	0.910103	0.767071	0.208614	0.0380558	-0.173954	-0.344512	-0.135898	-0.382568	-0.25923	0.0852792
sp|Q7TNG8|LDHD_MOUSE	47	51815	Probable D-lactate dehydrogenase	1.34448	1.00325	1.10271	0.822838	1.10629	0.820173	0.427047	0.00468132	0.141047	-0.281319	0.145728	-0.286001	-0.07014	0.211183
sp|P49321|NASP_HUMAN	1049	85186	Nuclear autoantigenic sperm protein OS=Homo sapiens GN=NASP PE=1 SV=2	0.948101	0.868536	1.28469	1.17688	1.1158	1.35502	-0.0768874	-0.203343	0.361423	0.234968	0.15808	0.438311	0.298196	0.0632278
sp|Q8NCA5|FA98A_HUMAN	182	55366	Protein FAM98A OS=Homo sapiens GN=FAM98A PE=1 SV=1	1.09054	1.21265	0.889374	0.988962	1.0785	0.815537	0.12504	0.278164	-0.169137	-0.0160129	0.109027	-0.294177	-0.09258	-0.0765621
sp|O75746|CMC1_HUMAN	354	74715	Calcium-binding mitochondrial carrier protein Aralar1 OS=Homo sapiens GN=SLC25A12 PE=1 SV=2	0.926136	0.959288	1.11531	1.15523	1.0699	1.20426	-0.110705	-0.0599643	0.157445	0.208185	0.0974804	0.268149	0.182815	-0.0253702
sp|P78346|RPP30_HUMAN	190	29303	Ribonuclease P protein subunit p30 OS=Homo sapiens GN=RPP30 PE=1 SV=1	1.17383	0.860646	0.950212	0.696692	0.817796	0.809499	0.231221	-0.216508	-0.0736791	-0.521408	-0.290187	-0.3049	-0.29754	0.223864
sp|P00568|KAD1_HUMAN	388	21621	Adenylate kinase isoenzyme 1 OS=Homo sapiens GN=AK1 PE=1 SV=3	1.11215	0.983902	1.06068	0.938362	1.0436	0.953715	0.153355	-0.0234135	0.0849852	-0.0917835	0.0615716	-0.06837	-0.0034	0.0883844
sp|P35080|PROF2_HUMAN	457	15036	Profilin-2 OS=Homo sapiens GN=PFN2 PE=1 SV=3	1.49196	1.06949	1.21128	0.868285	1.29545	0.811872	0.577209	0.0969166	0.276532	-0.20376	0.373449	-0.300677	0.036386	0.240146
sp|Q80X82|SYMPK_MOUSE	460	142194	Symplekin OS=Mus musculus GN=Sympk PE=1 SV=1	0.722759	1.06711	0.716387	1.05771	0.764466	0.991184	-0.468413	0.0937137	-0.481189	0.080938	-0.387475	-0.0127757	-0.20013	-0.281063
sp|O75306|NDUS2_HUMAN	321	52512	NADH dehydrogenase [ubiquinone] iron-sulfur protein 2	0.966498	0.967436	0.984543	0.985499	0.952483	1.01867	-0.0491609	-0.0477618	-0.0224735	-0.0210744	-0.0702353	0.0266874	-0.02177	-0.000699555
sp|Q9Y3E5|PTH2_HUMAN	155	19181	Peptidyl-tRNA hydrolase 2	1.08272	0.688859	1.04672	0.665953	0.721044	0.966748	0.114667	-0.53772	0.0658793	-0.586507	-0.47184	-0.0487876	-0.26031	0.326193
sp|Q61206|PA1B2_MOUSE	307	25565	Platelet-activating factor acetylhydrolase IB subunit beta OS=Mus musculus GN=Pafah1b2 PE=1 SV=2	1.05661	0.884566	0.798133	0.668175	0.706001	0.755371	0.0794439	-0.176958	-0.3253	-0.581701	-0.502257	-0.404743	-0.4535	0.128201
sp|P62960|YBOX1_MOUSE	621	35709	Nuclease-sensitive element-binding protein 1 OS=Mus musculus GN=Ybx1 PE=1 SV=3	1.27137	0.906066	1.77594	1.26565	1.60911	1.39686	0.346388	-0.142313	0.828578	0.339877	0.686266	0.48219	0.584228	0.24435
sp|Q99714|HCD2_HUMAN	3396	26906	3-hydroxyacyl-CoA dehydrogenase type-2 OS=Homo sapiens GN=HSD17B10 PE=1 SV=3	1.10577	1.09471	1.10928	1.09818	1.21434	1.00317	0.14505	0.130551	0.149619	0.13512	0.28017	0.00456973	0.14237	0.00724948
sp|P53007|TXTP_HUMAN	243	33991	Tricarboxylate transport protein	0.854346	0.757144	0.964298	0.854587	0.730113	1.1287	-0.227107	-0.40136	-0.0524484	-0.226702	-0.453809	0.174659	-0.13957	0.0871266
sp|P13634|CAH1_MOUSE	170	28303	Carbonic anhydrase 1 OS=Mus musculus GN=Ca1 PE=2 SV=3	0.586721	0.402096	1.61191	1.10468	0.648142	2.74732	-0.769253	-1.31439	0.688771	0.143635	-0.625618	1.45802	0.416203	0.272568
sp|Q6UW68|TM205_HUMAN	193	21184	Transmembrane protein 205 OS=Homo sapiens GN=TMEM205 PE=1 SV=1	0.820214	0.885265	0.939916	1.01446	0.832075	1.14594	-0.285927	-0.175819	-0.0893963	0.0207121	-0.265215	0.196531	-0.03434	-0.0550542
sp|O43815|STRN_HUMAN	141	86079	Striatin OS=Homo sapiens GN=STRN PE=1 SV=4	1.49332	1.20528	1.15709	0.933907	1.39462	0.774844	0.57852	0.269372	0.210498	-0.0986499	0.479871	-0.368022	0.055924	0.154574
sp|P16401|H15_HUMAN	389	22566	Histone H1.5 OS=Homo sapiens GN=HIST1H1B PE=1 SV=3	1.40897	1.42209	1.22402	1.23541	1.74066	0.868733	0.494642	0.508009	0.291626	0.304993	0.799635	-0.203015	0.29831	-0.00668335
sp|Q8R2Y2|MUC18_MOUSE	60	71500	Cell surface glycoprotein MUC18 OS=Mus musculus GN=Mcam PE=1 SV=1	0.442112	1.1994	0.629275	1.70715	0.754751	1.42334	-1.17752	0.262311	-0.668239	0.77159	-0.405927	0.509279	0.051676	-0.719914
sp|Q15121|PEA15_HUMAN	156	15031	Astrocytic phosphoprotein PEA-15 OS=Homo sapiens GN=PEA15 PE=1 SV=2	1.14786	1.40253	1.00314	1.22569	1.40693	0.873916	0.19895	0.48803	0.00451673	0.293596	0.492546	-0.194433	0.149057	-0.14454
sp|Q14746|COG2_HUMAN	34	83155	Conserved oligomeric Golgi complex subunit 2 OS=Homo sapiens GN=COG2 PE=1 SV=1	0.403173	0.481958	0.838067	1.00184	0.403913	2.07868	-1.31053	-1.05302	-0.254862	0.00264617	-1.30788	1.05567	-0.12611	-0.128754
sp|Q13200|PSMD2_HUMAN	2589	100136	26S proteasome non-ATPase regulatory subunit 2 OS=Homo sapiens GN=PSMD2 PE=1 SV=3	1.06979	0.824278	0.973642	0.750194	0.802552	0.910123	0.09733	-0.278797	-0.0385362	-0.414664	-0.317334	-0.135866	-0.2266	0.188064
sp|P60520|GBRL2_HUMAN	69	13658	Gamma-aminobutyric acid receptor-associated protein-like 2 OS=Homo sapiens GN=GABARAPL2 PE=1 SV=1	1.91802	0.807648	1.40944	0.593494	1.13833	0.734842	0.939614	-0.308201	0.49512	-0.752695	0.186919	-0.444494	-0.12879	0.623908
sp|Q5T200|ZC3HD_HUMAN	73	196519	Zinc finger CCCH domain-containing protein 13 OS=Homo sapiens GN=ZC3H13 PE=1 SV=1	N/A	N/A	N/A	N/A	N/A	N/A	N/A	N/A	N/A	N/A	N/A	N/A	N/A	N/A
sp|Q96DI7|SNR40_HUMAN	519	39286	U5 small nuclear ribonucleoprotein 40 kDa protein OS=Homo sapiens GN=SNRNP40 PE=1 SV=1	1.09802	0.962808	0.994403	0.871953	0.957419	0.905636	0.1349	-0.0546804	-0.00809708	-0.197678	-0.0627775	-0.142997	-0.10289	0.0947904
sp|Q8BK08|TMM11_MOUSE	89	21298	Transmembrane protein 11	0.96657	2.00502	0.668	1.38568	1.33936	0.691103	-0.0490534	1.00362	-0.58208	0.470594	0.421541	-0.533027	-0.05574	-0.526337
sp|Q8TCT9|HM13_HUMAN	214	41462	Minor histocompatibility antigen H13 OS=Homo sapiens GN=HM13 PE=1 SV=1	1.24062	0.932098	1.29159	0.970394	1.20389	1.04109	0.311059	-0.101447	0.369148	-0.0433579	0.267701	0.0580887	0.162895	0.206253
sp|Q6FI81|CPIN1_HUMAN	143	33561	Anamorsin OS=Homo sapiens GN=CIAPIN1 PE=1 SV=2	1.06219	0.722187	1.02231	0.695073	0.738302	0.962456	0.0870456	-0.469556	0.0318386	-0.524763	-0.437717	-0.0552069	-0.24646	0.278301
sp|Q8VCI5|PEX19_MOUSE	47	32713	Peroxisomal biogenesis factor 19 OS=Mus musculus GN=Pex19 PE=1 SV=1	N/A	N/A	N/A	N/A	N/A	N/A	N/A	N/A	N/A	N/A	N/A	N/A	N/A	N/A
sp|Q8IUD2|RB6I2_HUMAN	73	128008	ELKS/Rab6-interacting/CAST family member 1 OS=Homo sapiens GN=ERC1 PE=1 SV=1	1.04922	1.8158	0.614901	1.06416	1.11654	0.586053	0.0693228	0.860609	-0.701573	0.0897127	0.159035	-0.770896	-0.30593	-0.395643
sp|Q3UPL0|SC31A_MOUSE	102	133486	Protein transport protein Sec31A OS=Mus musculus GN=Sec31a PE=1 SV=2	N/A	N/A	N/A	N/A	N/A	N/A	N/A	N/A	N/A	N/A	N/A	N/A	N/A	N/A
sp|Q9Y496|KIF3A_HUMAN	109	79991	Kinesin-like protein KIF3A OS=Homo sapiens GN=KIF3A PE=1 SV=4	1.05081	0.484829	1.32188	0.609897	0.640885	1.25796	0.0714999	-1.04445	0.402589	-0.713363	-0.641863	0.331089	-0.15539	0.557976
sp|Q15435|PP1R7_HUMAN	208	41539	Protein phosphatase 1 regulatory subunit 7 OS=Homo sapiens GN=PPP1R7 PE=1 SV=1	1.36051	1.02772	1.52972	1.15554	1.57212	1.12437	0.444143	0.0394419	0.613266	0.208565	0.652708	0.169123	0.410915	0.20235
sp|Q08943|SSRP1_MOUSE	574	80810	FACT complex subunit SSRP1 OS=Mus musculus GN=Ssrp1 PE=1 SV=2	1.03971	0.922728	0.936904	0.831486	0.864507	0.901117	0.0561863	-0.116023	-0.0940275	-0.266236	-0.21005	-0.150214	-0.18013	0.0861045
sp|Q6Y1H2|HACD2_HUMAN	91	28350	3-hydroxyacyl-CoA dehydratase 2 OS=Homo sapiens GN=PTPLB PE=1 SV=1	0.757763	0.903322	1.24593	1.48526	1.12547	1.64422	-0.400182	-0.146688	0.317219	0.570713	0.17053	0.717401	0.443966	-0.126747
sp|Q9D903|EBP2_MOUSE	56	34681	Probable rRNA-processing protein EBP2 OS=Mus musculus GN=Ebna1bp2 PE=2 SV=1	1.42091	0.853551	1.42628	0.856782	1.21741	1.00378	0.50681	-0.228451	0.512261	-0.223	0.283809	0.00545101	0.14463	0.367631
sp|Q13177|PAK2_HUMAN	226	58006	Serine/threonine-protein kinase PAK 2 OS=Homo sapiens GN=PAK2 PE=1 SV=3	0.964841	0.958963	1.51401	1.50479	1.45188	1.56919	-0.051637	-0.0604532	0.598378	0.589562	0.537925	0.650015	0.59397	0.00440808
sp|O15427|MOT4_HUMAN	91	49437	Monocarboxylate transporter 4 OS=Homo sapiens GN=SLC16A3 PE=1 SV=1	1.11649	1.00158	1.0242	0.918782	1.02581	0.917335	0.158976	0.00227358	0.0344964	-0.122206	0.03677	-0.12448	-0.04385	0.0783512
sp|Q8R349|CDC16_MOUSE	44	71414	Cell division cycle protein 16 homolog OS=Mus musculus GN=Cdc16 PE=2 SV=1	0.731287	1.11218	0.913533	1.38935	1.01602	1.24921	-0.451491	0.153396	-0.130472	0.474415	0.0229246	0.321019	0.171972	-0.302443
sp|P97449|AMPN_MOUSE	48	109582	Aminopeptidase N OS=Mus musculus GN=Anpep PE=1 SV=4	1.25588	2.18364	1.26191	2.19412	2.75556	1.0048	0.328704	1.12674	0.335608	1.13364	1.46235	0.00690397	0.734625	-0.399017
sp|Q9R0P6|SC11A_MOUSE	115	20613	Signal peptidase complex catalytic subunit SEC11A OS=Mus musculus GN=Sec11a PE=2 SV=1	0.741983	0.751979	0.713551	0.723164	0.536575	0.961681	-0.430542	-0.411236	-0.486912	-0.467605	-0.898147	-0.0563697	-0.47726	-0.00965318
sp|P61619|S61A1_HUMAN	965	52231	Protein transport protein Sec61 subunit alpha isoform 1 OS=Homo sapiens GN=SEC61A1 PE=1 SV=2	1.09358	1.04314	1.05034	1.00189	1.09565	0.960461	0.129059	0.0609268	0.0708577	0.00272539	0.131784	-0.0582014	0.036792	0.0340662
sp|Q9QZ88|VPS29_MOUSE	685	20483	Vacuolar protein sorting-associated protein 29 OS=Mus musculus GN=Vps29 PE=1 SV=1	1.25044	1.04467	0.956629	0.799204	0.999359	0.765032	0.322441	0.0630434	-0.0639681	-0.323365	-0.000924666	-0.386409	-0.19367	0.129699
sp|P07954|FUMH_HUMAN	763	54602	Fumarate hydratase	1.13108	1.13722	1.21633	1.22293	1.38323	1.07537	0.177702	0.185508	0.282532	0.290338	0.46804	0.10483	0.286435	-0.0039029
sp|Q04760|LGUL_HUMAN	360	20764	Lactoylglutathione lyase OS=Homo sapiens GN=GLO1 PE=1 SV=4	0.93838	0.897906	1.33217	1.27471	1.19616	1.41965	-0.0917556	-0.155364	0.413777	0.350168	0.258413	0.505532	0.381972	0.0318042
sp|Q969Z0|TBRG4_HUMAN	458	70693	Protein TBRG4 OS=Homo sapiens GN=TBRG4 PE=1 SV=1	0.972949	0.774962	0.892002	0.710487	0.691267	0.916802	-0.0395638	-0.367803	-0.164881	-0.493121	-0.532684	-0.125317	-0.329	0.16412
sp|Q6NZB0|DNJC8_MOUSE	47	29794	DnaJ homolog subfamily C member 8 OS=Mus musculus GN=Dnajc8 PE=2 SV=2	0.84952	1.12122	1.41779	1.87122	1.58964	1.66892	-0.23528	0.165064	0.503639	0.903983	0.668703	0.738918	0.703811	-0.200172
sp|P21614|VTDB_MOUSE	1220	53565	Vitamin D-binding protein OS=Mus musculus GN=Gc PE=1 SV=2	0.706384	1.41173	0.511668	1.02259	0.722338	0.724347	-0.501475	0.497467	-0.966721	0.0322204	-0.469255	-0.465246	-0.46725	-0.499471
sp|O43765|SGTA_HUMAN	241	34042	Small glutamine-rich tetratricopeptide repeat-containing protein alpha OS=Homo sapiens GN=SGTA PE=1 SV=1	1.19764	0.839166	1.04622	0.733075	0.877956	0.873576	0.260188	-0.252972	0.0651925	-0.447968	-0.18778	-0.194996	-0.19139	0.25658
sp|Q05639|EF1A2_HUMAN	5107	50438	Elongation factor 1-alpha 2 OS=Homo sapiens GN=EEF1A2 PE=1 SV=1	1.46908	1.36049	1.36244	1.26173	1.85359	0.927405	0.554918	0.444129	0.44619	0.335401	0.890319	-0.108728	0.390795	0.0553943
sp|O75367|H2AY_HUMAN	1096	39592	Core histone macro-H2A.1 OS=Homo sapiens GN=H2AFY PE=1 SV=4	1.01631	1.00168	0.975496	0.961462	0.977139	0.959846	0.023333	0.00242687	-0.0357916	-0.0566977	-0.0333647	-0.0591246	-0.04624	0.0104531
sp|O95487|SC24B_HUMAN	224	137331	Protein transport protein Sec24B OS=Homo sapiens GN=SEC24B PE=1 SV=2	0.454928	1.32525	0.517844	1.50853	0.686273	1.1383	-1.13629	0.406267	-0.949412	0.593144	-0.543145	0.186877	-0.17813	-0.771278
sp|Q13310|PABP4_HUMAN	570	70738	Polyadenylate-binding protein 4 OS=Homo sapiens GN=PABPC4 PE=1 SV=1	1.40479	1.04741	1.04652	0.78029	1.09614	0.744969	0.490352	0.0668305	0.0656046	-0.357917	0.132435	-0.424748	-0.14616	0.211761
sp|P11766|ADHX_HUMAN	186	39698	Alcohol dehydrogenase class-3 OS=Homo sapiens GN=ADH5 PE=1 SV=4	1.1588	0.918952	0.907388	0.719581	0.833846	0.783045	0.212625	-0.121939	-0.140208	-0.474772	-0.262147	-0.352833	-0.30749	0.167282
sp|P45974|UBP5_HUMAN	994	95725	Ubiquitin carboxyl-terminal hydrolase 5 OS=Homo sapiens GN=USP5 PE=1 SV=2	1.04437	0.994963	0.951558	0.906543	0.946766	0.911132	0.0626325	-0.00728489	-0.071636	-0.141553	-0.0789209	-0.134268	-0.10659	0.0349587
sp|Q8NFH5|NUP53_HUMAN	90	34751	Nucleoporin NUP53 OS=Homo sapiens GN=NUP35 PE=1 SV=1	0.579122	2.1556	0.588628	2.19099	1.26885	1.01642	-0.788062	1.10809	-0.764571	1.13158	0.34352	0.0234906	0.183505	-0.948077
sp|P17174|AATC_HUMAN	196	46219	Aspartate aminotransferase	1.25754	1.17259	1.27175	1.18583	1.49123	1.01129	0.330609	0.229694	0.34681	0.245895	0.576505	0.0162008	0.296353	0.0504575
sp|P13861|KAP2_HUMAN	297	45490	cAMP-dependent protein kinase type II-alpha regulatory subunit OS=Homo sapiens GN=PRKAR2A PE=1 SV=2	0.941291	0.922264	1.07027	1.04863	0.987069	1.13702	-0.0872866	-0.116748	0.0979716	0.0685101	-0.0187765	0.185258	0.083241	0.0147308
sp|P08758|ANXA5_HUMAN	5395	35914	Annexin A5 OS=Homo sapiens GN=ANXA5 PE=1 SV=2	1.31504	1.00157	0.831991	0.633667	0.833296	0.632675	0.395103	0.00226184	-0.265361	-0.658202	-0.263099	-0.660464	-0.46178	0.196421
sp|Q3TDQ1|STT3B_MOUSE	311	93185	Dolichyl-diphosphooligosaccharide--protein glycosyltransferase subunit STT3B OS=Mus musculus GN=Stt3b PE=1 SV=2	1.05761	1.12569	0.878622	0.935181	0.989053	0.830764	0.0808032	0.170807	-0.186686	-0.096683	-0.0158797	-0.267489	-0.14168	-0.0450017
sp|Q96SB4|SRPK1_HUMAN	280	74278	SRSF protein kinase 1 OS=Homo sapiens GN=SRPK1 PE=1 SV=2	1.0567	0.860872	0.819055	0.667269	0.705101	0.775108	0.0795627	-0.216129	-0.287968	-0.58366	-0.504097	-0.367531	-0.43581	0.147846
sp|O35286|DHX15_MOUSE	617	90949	Putative pre-mRNA-splicing factor ATP-dependent RNA helicase DHX15 OS=Mus musculus GN=Dhx15 PE=2 SV=2	1.31068	0.955275	1.17325	0.855114	1.12078	0.895149	0.39031	-0.0660113	0.23051	-0.225811	0.164499	-0.1598	0.002349	0.228161
sp|Q7TMF3|NDUAC_MOUSE	78	17076	NADH dehydrogenase [ubiquinone] 1 alpha subcomplex subunit 12 OS=Mus musculus GN=Ndufa12 PE=1 SV=2	0.768155	1.76419	0.464532	1.06687	0.819523	0.604736	-0.38053	0.819008	-1.10615	0.0933861	-0.287144	-0.725621	-0.50638	-0.599769
sp|O15260|SURF4_HUMAN	1469	30374	Surfeit locus protein 4 OS=Homo sapiens GN=SURF4 PE=1 SV=3	1.00115	0.978775	0.933047	0.912197	0.913244	0.931977	0.00165509	-0.0309502	-0.0999779	-0.132583	-0.130928	-0.101633	-0.11628	0.0163026
sp|P43246|MSH2_HUMAN	1575	104677	DNA mismatch repair protein Msh2 OS=Homo sapiens GN=MSH2 PE=1 SV=1	1.13291	0.872452	0.972304	0.748772	0.848289	0.858238	0.180031	-0.196852	-0.04052	-0.417402	-0.237372	-0.220551	-0.22896	0.188441
sp|Q8CII2|CD123_MOUSE	117	38792	Cell division cycle protein 123 homolog OS=Mus musculus GN=Cdc123 PE=2 SV=2	2.32295	0.970251	1.13337	0.473386	1.09966	0.487901	1.21596	-0.0435704	0.180621	-1.07891	0.13705	-1.03534	-0.44915	0.629766
sp|P09972|ALDOC_HUMAN	2223	39431	Fructose-bisphosphate aldolase C OS=Homo sapiens GN=ALDOC PE=1 SV=2	0.729078	0.839519	1.66724	1.9198	1.39968	2.28678	-0.455854	-0.252364	0.737463	0.940953	0.485099	1.19332	0.839208	-0.101745
sp|Q80U72|SCRIB_MOUSE	63	173952	Protein scribble homolog OS=Mus musculus GN=Scrib PE=1 SV=2	1.01545	3.43963	0.521059	1.76499	1.79225	0.513132	0.0221165	1.78226	-0.94048	0.819658	0.841775	-0.962597	-0.06041	-0.880069
sp|P14550|AK1A1_HUMAN	571	36550	Alcohol dehydrogenase [NADP(+)] OS=Homo sapiens GN=AKR1A1 PE=1 SV=3	0.758665	0.942401	1.16497	1.4471	1.09787	1.53555	-0.398465	-0.0855865	0.220287	0.533165	0.1347	0.618752	0.376726	-0.156439
sp|Q14914|PTGR1_HUMAN	44	35847	Prostaglandin reductase 1 OS=Homo sapiens GN=PTGR1 PE=1 SV=2	0.836442	0.975293	1.11653	1.30188	1.08895	1.33486	-0.257663	-0.0360924	0.159023	0.380593	0.122931	0.416686	0.269808	-0.110785
sp|P06745|G6PI_MOUSE	950	62727	Glucose-6-phosphate isomerase OS=Mus musculus GN=Gpi PE=1 SV=4	0.63156	1.22623	1.14801	2.22898	1.40773	1.81774	-0.663007	0.294234	0.19914	1.15638	0.493374	0.862147	0.67776	-0.478621
sp|P97386|DNLI3_MOUSE	128	113000	DNA ligase 3 OS=Mus musculus GN=Lig3 PE=1 SV=2	1.35924	1.05129	1.26286	0.976748	1.32763	0.929092	0.442797	0.0721649	0.336691	-0.0339411	0.408856	-0.106106	0.151375	0.185316
sp|Q96ER9|CCD51_HUMAN	47	45783	Coiled-coil domain-containing protein 51 OS=Homo sapiens GN=CCDC51 PE=1 SV=2	1.18099	0.856318	0.9507	0.68934	0.814101	0.805005	0.239991	-0.223782	-0.0729387	-0.536712	-0.29672	-0.31293	-0.30483	0.231887
sp|Q9JHJ0|TMOD3_MOUSE	115	39478	Tropomodulin-3 OS=Mus musculus GN=Tmod3 PE=1 SV=1	1.01346	1.80053	0.679134	1.20656	1.2228	0.670115	0.0192881	0.848423	-0.558231	0.270904	0.290192	-0.57752	-0.14366	-0.414568
sp|P00505|AATM_HUMAN	697	47487	Aspartate aminotransferase	1.1389	0.886184	1.32835	1.0336	1.17716	1.16634	0.187638	-0.174323	0.409633	0.0476721	0.23531	0.221995	0.228652	0.18098
sp|P39748|FEN1_HUMAN	442	42566	Flap endonuclease 1 OS=Homo sapiens GN=FEN1 PE=1 SV=1	1.24865	0.938686	1.05317	0.791729	0.988592	0.843445	0.320368	-0.0912859	0.0747331	-0.336921	-0.0165528	-0.245635	-0.13109	0.205827
sp|Q8N8N7|PTGR2_HUMAN	84	38474	Prostaglandin reductase 2 OS=Homo sapiens GN=PTGR2 PE=1 SV=1	1.14554	1.15747	1.31007	1.32371	1.51636	1.14362	0.19603	0.210972	0.389642	0.404584	0.600614	0.193612	0.397113	-0.00747133
sp|Q14137|BOP1_HUMAN	199	83577	Ribosome biogenesis protein BOP1 OS=Homo sapiens GN=BOP1 PE=1 SV=2	1.144	0.798458	1.12445	0.784813	0.897829	0.982911	0.194092	-0.324711	0.169224	-0.349579	-0.155487	-0.0248679	-0.09018	0.259402
sp|P49717|MCM4_MOUSE	500	96676	DNA replication licensing factor MCM4 OS=Mus musculus GN=Mcm4 PE=2 SV=1	0.402974	1.27748	0.321926	1.02055	0.411253	0.798876	-1.31124	0.353297	-1.6352	0.0293401	-1.2819	-0.323957	-0.80293	-0.83227
sp|P54578|UBP14_HUMAN	152	56033	Ubiquitin carboxyl-terminal hydrolase 14 OS=Homo sapiens GN=USP14 PE=1 SV=3	0.951817	0.740664	1.25957	0.980146	0.932919	1.32333	-0.0712443	-0.433109	0.332933	-0.0289321	-0.100176	0.404177	0.152	0.180933
sp|O00754|MA2B1_HUMAN	51	113672	Lysosomal alpha-mannosidase OS=Homo sapiens GN=MAN2B1 PE=1 SV=3	1.19567	3.53158	0.64045	1.89166	2.2618	0.535642	0.257815	1.82031	-0.642843	0.919655	1.17747	-0.900658	0.138406	-0.781249
sp|P42208|SEPT2_MOUSE	1223	41499	Septin-2 OS=Mus musculus GN=Sept2 PE=1 SV=2	0.877688	3.03711	0.65411	2.26346	1.98661	0.745265	-0.188221	1.6027	-0.612394	1.17853	0.990307	-0.424174	0.283066	-0.895461
sp|Q9WUV0|ORC5_MOUSE	50	50185	Origin recognition complex subunit 5 OS=Mus musculus GN=Orc5 PE=2 SV=1	1.10844	0.565947	1.58892	0.81127	0.899245	1.43347	0.148531	-0.821261	0.668047	-0.301745	-0.153215	0.519516	0.183151	0.484896
sp|P18669|PGAM1_HUMAN	1599	28786	Phosphoglycerate mutase 1 OS=Homo sapiens GN=PGAM1 PE=1 SV=2	0.864423	1.0351	1.42559	1.70707	1.47563	1.64918	-0.210191	0.0497695	0.51156	0.77152	0.561329	0.72175	0.64154	-0.12998
sp|P15508|SPTB1_MOUSE	689	245098	Spectrin beta chain	0.426599	0.462565	0.965348	1.04673	0.446536	2.26289	-1.22905	-1.11227	-0.0508793	0.0658936	-1.16315	1.17817	0.007507	-0.0583865
sp|P51948|MAT1_HUMAN	60	35800	CDK-activating kinase assembly factor MAT1 OS=Homo sapiens GN=MNAT1 PE=1 SV=1	N/A	N/A	N/A	N/A	N/A	N/A	N/A	N/A	N/A	N/A	N/A	N/A	N/A	N/A
sp|P31751|AKT2_HUMAN	102	55733	RAC-beta serine/threonine-protein kinase OS=Homo sapiens GN=AKT2 PE=1 SV=2	1.15771	0.673434	1.95086	1.13481	1.31378	1.6851	0.211276	-0.570391	0.964113	0.182446	0.393723	0.752837	0.57328	0.390834
sp|P52209|6PGD_HUMAN	2431	53106	6-phosphogluconate dehydrogenase	1.10099	1.11967	1.05498	1.07288	1.18123	0.958205	0.138806	0.163076	0.0772119	0.101483	0.240288	-0.0615936	0.089347	-0.0121355
sp|Q9NRH3|TBG2_HUMAN	147	51060	Tubulin gamma-2 chain OS=Homo sapiens GN=TUBG2 PE=1 SV=1	0.740062	0.783784	0.909918	0.963675	0.71318	1.22952	-0.434282	-0.351472	-0.136191	-0.0533808	-0.487663	0.298091	-0.09479	-0.0414052
sp|Q92598|HS105_HUMAN	1534	96804	Heat shock protein 105 kDa OS=Homo sapiens GN=HSPH1 PE=1 SV=1	1.38829	0.976595	1.20518	0.847786	1.17698	0.868104	0.473312	-0.0341678	0.269252	-0.238228	0.235084	-0.20406	0.015512	0.25374
sp|Q9D0M1|KPRA_MOUSE	236	39407	Phosphoribosyl pyrophosphate synthase-associated protein 1 OS=Mus musculus GN=Prpsap1 PE=1 SV=1	0.99489	1.99595	0.643521	1.29103	1.28444	0.646826	-0.00739053	0.997078	-0.635941	0.368528	0.361137	-0.62855	-0.13371	-0.502234
sp|P23919|KTHY_HUMAN	97	23804	Thymidylate kinase OS=Homo sapiens GN=DTYMK PE=1 SV=4	1.02463	1.05844	1.02504	1.05885	1.08494	1.00039	0.0351095	0.081934	0.0356759	0.0825004	0.11761	0.00056645	0.059088	-0.0234123
sp|Q8NCG7|DGLB_HUMAN	61	73684	Sn1-specific diacylglycerol lipase beta OS=Homo sapiens GN=DAGLB PE=1 SV=2	0.435992	0.528119	0.769356	0.931924	0.406312	1.76461	-1.19763	-0.921066	-0.378276	-0.101716	-1.29934	0.81935	-0.24	-0.13828
sp|Q9NRV9|HEBP1_HUMAN	45	21084	Heme-binding protein 1 OS=Homo sapiens GN=HEBP1 PE=1 SV=1	3.24838	0.609136	1.47501	0.276593	0.89848	0.454074	1.69972	-0.715165	0.560723	-1.85416	-0.154442	-1.139	-0.64672	1.20744
sp|Q921F2|TADBP_MOUSE	290	44519	TAR DNA-binding protein 43 OS=Mus musculus GN=Tardbp PE=1 SV=1	1.5907	0.722608	1.29474	0.588162	0.935589	0.813943	0.669661	-0.468715	0.372662	-0.765714	-0.0960532	-0.297	-0.19653	0.569188
sp|P52432|RPAC1_MOUSE	121	39082	DNA-directed RNA polymerases I and III subunit RPAC1 OS=Mus musculus GN=Polr1c PE=1 SV=3	1.26664	0.962114	1.22651	0.931635	1.18004	0.96832	0.341002	-0.0557195	0.294558	-0.102163	0.238838	-0.0464436	0.096197	0.198361
sp|Q07417|ACADS_MOUSE	57	44861	Short-chain specific acyl-CoA dehydrogenase	N/A	N/A	N/A	N/A	N/A	N/A	N/A	N/A	N/A	N/A	N/A	N/A	N/A	N/A
sp|Q3ZCQ8|TIM50_HUMAN	151	39622	Mitochondrial import inner membrane translocase subunit TIM50 OS=Homo sapiens GN=TIMM50 PE=1 SV=2	1.21048	1.52905	0.874549	1.10471	1.33723	0.722481	0.27558	0.612638	-0.193389	0.143669	0.419249	-0.468969	-0.02486	-0.168529
sp|P06730|IF4E_HUMAN	277	25082	Eukaryotic translation initiation factor 4E OS=Homo sapiens GN=EIF4E PE=1 SV=2	0.98411	0.945158	1.06501	1.02285	1.0066	1.0822	-0.0231086	-0.0813722	0.0908613	0.0325978	0.00948916	0.11397	0.06173	0.0291318
sp|P28659|CELF1_MOUSE	47	52074	CUGBP Elav-like family member 1 OS=Mus musculus GN=Celf1 PE=1 SV=2	1.19155	1.19391	0.986711	0.988669	1.17805	0.828093	0.252835	0.255695	-0.0193009	-0.0164401	0.236395	-0.272136	-0.01787	-0.00143038
sp|P55011|S12A2_HUMAN	68	131364	Solute carrier family 12 member 2 OS=Homo sapiens GN=SLC12A2 PE=1 SV=1	0.912812	0.947123	1.11616	1.15811	1.05714	1.22277	-0.13161	-0.0783762	0.158542	0.211776	0.0801657	0.290152	0.185159	-0.0266168
sp|P19137|LAMA1_MOUSE	5029	337954	Laminin subunit alpha-1 OS=Mus musculus GN=Lama1 PE=1 SV=1	2.97422	14.7005	0.778211	3.84642	11.4401	0.261652	1.57251	3.8778	-0.361766	1.94352	3.51603	-1.93428	0.790875	-1.15264
sp|Q8R146|APEH_MOUSE	73	81470	Acylamino-acid-releasing enzyme OS=Mus musculus GN=Apeh PE=2 SV=2	1.06253	0.360182	1.83787	0.623013	0.661969	1.72972	0.0874992	-1.4732	0.878037	-0.682665	-0.595166	0.790538	0.097686	0.780351
sp|Q9BTV5|FSD1_HUMAN	129	55784	Fibronectin type III and SPRY domain-containing protein 1 OS=Homo sapiens GN=FSD1 PE=1 SV=1	1.13496	1.67261	0.900373	1.3269	1.50597	0.79331	0.182638	0.742101	-0.151405	0.408058	0.590696	-0.334043	0.128327	-0.279731
sp|Q8BH64|EHD2_MOUSE	162	61136	EH domain-containing protein 2 OS=Mus musculus GN=Ehd2 PE=1 SV=1	0.514173	1.34989	0.768739	2.01822	1.03771	1.4951	-0.959674	0.432841	-0.379434	1.01308	0.0534075	0.58024	0.316824	-0.696258
sp|Q9UKV3|ACINU_HUMAN	161	151771	Apoptotic chromatin condensation inducer in the nucleus OS=Homo sapiens GN=ACIN1 PE=1 SV=2	0.620841	1.08464	1.20171	2.09944	1.30342	1.93562	-0.687704	0.117212	0.265091	1.07001	0.382303	0.952795	0.667549	-0.402458
sp|O43169|CYB5B_HUMAN	752	16322	Cytochrome b5 type B OS=Homo sapiens GN=CYB5B PE=1 SV=2	0.99439	0.932443	1.00379	0.941261	0.935981	1.00946	-0.00811638	-0.100913	0.00546385	-0.0873327	-0.0954491	0.0135802	-0.04093	0.0463983
sp|Q9Y4E8|UBP15_HUMAN	155	112348	Ubiquitin carboxyl-terminal hydrolase 15 OS=Homo sapiens GN=USP15 PE=1 SV=3	1.17177	1.64762	0.851086	1.19671	1.40226	0.726327	0.228686	0.720379	-0.232624	0.259069	0.487755	-0.46131	0.013223	-0.245846
sp|P84077|ARF1_HUMAN	1269	20684	ADP-ribosylation factor 1 OS=Homo sapiens GN=ARF1 PE=1 SV=2	0.951811	1.09888	0.75276	0.869074	0.827194	0.790872	-0.0712535	0.136035	-0.409738	-0.202449	-0.273703	-0.338484	-0.30609	-0.103644
sp|P17987|TCPA_HUMAN	4523	60306	T-complex protein 1 subunit alpha OS=Homo sapiens GN=TCP1 PE=1 SV=1	1.15289	1.14192	0.987994	0.978593	1.12821	0.85697	0.205258	0.191465	-0.0174256	-0.0312185	0.174039	-0.222683	-0.02432	0.00689643
sp|Q9Y5B9|SP16H_HUMAN	1210	119838	FACT complex subunit SPT16 OS=Homo sapiens GN=SUPT16H PE=1 SV=1	1.1178	0.965719	1.09673	0.947515	1.05913	0.98115	0.160661	-0.0503245	0.133207	-0.0777788	0.0828821	-0.0274543	0.027714	0.105493
sp|Q921I1|TRFE_MOUSE	5230	76674	Serotransferrin OS=Mus musculus GN=Tf PE=1 SV=1	0.528701	1.28736	0.539322	1.31322	0.6943	1.02009	-0.919476	0.364411	-0.890781	0.393106	-0.52637	0.0286952	-0.24884	-0.641943
sp|Q6YN16|HSDL2_HUMAN	291	45366	Hydroxysteroid dehydrogenase-like protein 2 OS=Homo sapiens GN=HSDL2 PE=1 SV=1	0.846629	1.29244	0.665211	1.01549	0.859745	0.785718	-0.240199	0.370096	-0.588116	0.0221797	-0.218019	-0.347917	-0.28297	-0.305148
sp|P08107|HSP71_HUMAN	4180	70009	Heat shock 70 kDa protein 1A/1B OS=Homo sapiens GN=HSPA1A PE=1 SV=5	2.30751	1.00635	1.30483	0.569064	1.31312	0.565473	1.20634	0.00913325	0.383868	-0.813337	0.393001	-0.82247	-0.21473	0.598602
sp|P05107|ITB2_HUMAN	48	84726	Integrin beta-2 OS=Homo sapiens GN=ITGB2 PE=1 SV=2	0.618236	8.04861	0.165186	2.1505	1.32952	0.267189	-0.69377	3.00874	-2.59784	1.10467	0.410901	-1.90407	-0.74658	-1.85125
sp|Q9H857|NT5D2_HUMAN	80	60680	5'-nucleotidase domain-containing protein 2 OS=Homo sapiens GN=NT5DC2 PE=1 SV=1	0.716139	0.457219	1.33505	0.852364	0.610411	1.86424	-0.481689	-1.12904	0.416897	-0.230458	-0.712146	0.898585	0.093219	0.323677
sp|Q9Y316|MEMO1_HUMAN	250	33711	Protein MEMO1 OS=Homo sapiens GN=MEMO1 PE=1 SV=1	0.59788	0.932963	0.607941	0.948663	0.567187	1.01683	-0.742072	-0.100109	-0.717996	-0.0760323	-0.818105	0.0240764	-0.39701	-0.320982
sp|P32119|PRDX2_HUMAN	445	21878	Peroxiredoxin-2 OS=Homo sapiens GN=PRDX2 PE=1 SV=5	0.714517	0.938416	0.84155	1.10526	0.789725	1.17779	-0.484959	-0.0917001	-0.248878	0.144381	-0.340578	0.236081	-0.05225	-0.19663
sp|P21796|VDAC1_HUMAN	1400	30754	Voltage-dependent anion-selective channel protein 1 OS=Homo sapiens GN=VDAC1 PE=1 SV=2	1.0635	1.24499	0.880045	1.03022	1.09564	0.827495	0.0888269	0.31613	-0.184351	0.0429526	0.13178	-0.273178	-0.0707	-0.113652
sp|P42128|FOXK1_MOUSE	134	74873	Forkhead box protein K1 OS=Mus musculus GN=Foxk1 PE=1 SV=2	0.675845	1.34201	0.638753	1.26836	0.857213	0.945117	-0.565235	0.424397	-0.64667	0.342961	-0.222274	-0.0814354	-0.15185	-0.494816
sp|O00442|RTC1_HUMAN	174	39311	RNA 3'-terminal phosphate cyclase OS=Homo sapiens GN=RTCD1 PE=1 SV=1	0.660268	1.2498	0.48106	0.910585	0.60123	0.728583	-0.598877	0.321702	-1.05571	-0.135134	-0.734011	-0.456836	-0.59542	-0.460289
sp|P52480|KPYM_MOUSE	5349	57808	Pyruvate kinase isozymes M1/M2 OS=Mus musculus GN=Pkm2 PE=1 SV=4	0.698138	1.9395	0.653878	1.81654	1.2682	0.936603	-0.518415	0.955684	-0.612906	0.861194	0.342779	-0.0944902	0.124144	-0.73705
sp|Q9UI10|EI2BD_HUMAN	43	57521	Translation initiation factor eIF-2B subunit delta OS=Homo sapiens GN=EIF2B4 PE=1 SV=2	N/A	N/A	N/A	N/A	N/A	N/A	N/A	N/A	N/A	N/A	N/A	N/A	N/A	N/A
sp|P34932|HSP74_HUMAN	2269	94271	Heat shock 70 kDa protein 4 OS=Homo sapiens GN=HSPA4 PE=1 SV=4	0.994295	1.04354	1.07437	1.12758	1.12115	1.08053	-0.00825368	0.0614812	0.103491	0.173226	0.164972	0.111745	0.138359	-0.0348674
sp|Q32P41|TRM5_HUMAN	80	58209	tRNA (guanine(37)-N1)-methyltransferase OS=Homo sapiens GN=TRMT5 PE=1 SV=2	0.914914	0.61389	1.68566	1.13105	1.03481	1.84243	-0.128292	-0.703948	0.753315	0.177659	0.049367	0.881606	0.465487	0.287828
sp|P40336|VP26A_MOUSE	127	38090	Vacuolar protein sorting-associated protein 26A OS=Mus musculus GN=Vps26a PE=2 SV=1	0.976839	1.03776	1.01638	1.07977	1.05476	1.04048	-0.033808	0.0534786	0.0234381	0.110725	0.0769167	0.0572461	0.067081	-0.0436433
sp|P62253|UB2G1_HUMAN	43	19497	Ubiquitin-conjugating enzyme E2 G1 OS=Homo sapiens GN=UBE2G1 PE=1 SV=3	0.302821	1.61893	0.255259	1.36465	0.413246	0.842936	-1.72346	0.695038	-1.96997	0.448533	-1.27493	-0.246505	-0.76072	-1.20925
sp|Q15165|PON2_HUMAN	333	39372	Serum paraoxonase/arylesterase 2 OS=Homo sapiens GN=PON2 PE=1 SV=3	0.875746	1.25149	0.845098	1.20769	1.05763	0.965003	-0.191415	0.323642	-0.242809	0.272248	0.080833	-0.0513942	0.014719	-0.257528
sp|Q9ES97|RTN3_MOUSE	144	103814	Reticulon-3 OS=Mus musculus GN=Rtn3 PE=1 SV=2	0.99909	0.896875	0.829664	0.744783	0.744105	0.83042	-0.00131394	-0.157022	-0.269401	-0.425108	-0.426422	-0.268087	-0.34725	0.0778538
sp|O00487|PSDE_HUMAN	581	34555	26S proteasome non-ATPase regulatory subunit 14 OS=Homo sapiens GN=PSMD14 PE=1 SV=1	0.984657	1.26641	0.714964	0.919547	0.905438	0.726105	-0.0223074	0.340745	-0.484057	-0.121004	-0.143312	-0.46175	-0.30253	-0.181526
sp|O43719|HTSF1_HUMAN	136	85801	HIV Tat-specific factor 1 OS=Homo sapiens GN=HTATSF1 PE=1 SV=1	2.10453	1.12821	0.9579	0.513518	1.08071	0.455162	1.07349	0.174035	-0.0620537	-0.961513	0.111981	-1.13555	-0.51178	0.44973
sp|P25788|PSA3_HUMAN	94	28415	Proteasome subunit alpha type-3 OS=Homo sapiens GN=PSMA3 PE=1 SV=2	0.813017	1.26436	1.16918	1.81825	1.47826	1.43808	-0.298643	0.338407	0.225498	0.862548	0.563905	0.524141	0.544023	-0.318525
sp|Q15785|TOM34_HUMAN	204	34538	Mitochondrial import receptor subunit TOM34 OS=Homo sapiens GN=TOMM34 PE=1 SV=2	0.893625	1.63195	0.870139	1.58906	1.42003	0.973718	-0.162258	0.7066	-0.200682	0.668176	0.505918	-0.0384238	0.233747	-0.434429
sp|Q9CQR6|PPP6_MOUSE	146	35136	Serine/threonine-protein phosphatase 6 catalytic subunit OS=Mus musculus GN=Ppp6c PE=2 SV=1	1.21505	0.953421	1.20135	0.942668	1.14539	0.988722	0.281019	-0.068815	0.264656	-0.085178	0.195841	-0.016363	0.089739	0.174917
sp|P04792|HSPB1_HUMAN	2033	22768	Heat shock protein beta-1 OS=Homo sapiens GN=HSPB1 PE=1 SV=2	1.12938	1.56467	0.831602	1.15212	1.30118	0.736333	0.175535	0.645858	-0.266035	0.204289	0.379823	-0.44157	-0.03087	-0.235162
sp|Q9WTX6|CUL1_MOUSE	272	89635	Cullin-1 OS=Mus musculus GN=Cul1 PE=1 SV=1	1.05181	1.25177	0.836716	0.995784	1.04738	0.795498	0.0728785	0.323974	-0.257191	-0.00609513	0.0667833	-0.330069	-0.13164	-0.125548
sp|O14976|GAK_HUMAN	193	143100	Cyclin-G-associated kinase OS=Homo sapiens GN=GAK PE=1 SV=2	0.990572	0.653986	1.20028	0.792438	0.784966	1.2117	-0.0136668	-0.612668	0.263371	-0.335631	-0.349297	0.277038	-0.03613	0.299501
sp|Q13630|FCL_HUMAN	88	35870	GDP-L-fucose synthase OS=Homo sapiens GN=TSTA3 PE=1 SV=1	0.887243	0.830409	1.06912	1.00063	0.887804	1.20499	-0.172599	-0.268107	0.0964204	0.000912893	-0.171686	0.269019	0.048667	0.0477537
sp|Q7L2H7|EIF3M_HUMAN	987	42476	Eukaryotic translation initiation factor 3 subunit M OS=Homo sapiens GN=EIF3M PE=1 SV=1	1.07609	1.00917	0.908952	0.852421	0.917284	0.844678	0.105803	0.0131644	-0.137724	-0.230362	-0.124559	-0.243527	-0.18404	0.0463193
sp|P00558|PGK1_HUMAN	2588	44586	Phosphoglycerate kinase 1 OS=Homo sapiens GN=PGK1 PE=1 SV=3	0.945208	1.20328	2.11169	2.68825	2.54096	2.2341	-0.0812969	0.266978	1.07839	1.42667	1.34537	1.15969	1.25253	-0.174138
sp|Q68E01|INT3_HUMAN	626	117994	Integrator complex subunit 3 OS=Homo sapiens GN=INTS3 PE=1 SV=1	0.847771	0.813465	1.09848	1.05403	0.893573	1.29573	-0.238254	-0.297848	0.135506	0.0759122	-0.162342	0.37376	0.105709	0.0297968
sp|Q9R111|GUAD_MOUSE	158	50981	Guanine deaminase OS=Mus musculus GN=Gda PE=1 SV=1	0.848958	1.32121	0.597531	0.929923	0.789465	0.703841	-0.236236	0.401861	-0.742914	-0.104818	-0.341053	-0.506678	-0.42387	-0.319048
sp|Q13428|TCOF_HUMAN	151	152015	Treacle protein OS=Homo sapiens GN=TCOF1 PE=1 SV=3	0.82041	0.878957	0.98625	1.05663	0.866872	1.20214	-0.285583	-0.186135	-0.0199741	0.0794737	-0.20611	0.265609	0.02975	-0.0497239
sp|Q9UJX3|APC7_HUMAN	81	66813	Anaphase-promoting complex subunit 7 OS=Homo sapiens GN=ANAPC7 PE=1 SV=4	0.714121	0.366725	1.42044	0.729443	0.52091	1.98907	-0.48576	-1.44723	0.506334	-0.455134	-0.940894	0.992095	0.0256	0.480734
sp|Q6P2Q9|PRP8_HUMAN	2715	273427	Pre-mRNA-processing-splicing factor 8 OS=Homo sapiens GN=PRPF8 PE=1 SV=2	1.1001	0.936678	1.04603	0.890642	0.979793	0.950852	0.137631	-0.0943742	0.0649234	-0.167082	-0.0294508	-0.0727077	-0.05108	0.116003
sp|Q14997|PSME4_HUMAN	146	211199	Proteasome activator complex subunit 4 OS=Homo sapiens GN=PSME4 PE=1 SV=2	1.26796	0.896949	1.05824	0.748598	0.949189	0.834605	0.342505	-0.156903	0.0816706	-0.417737	-0.0752321	-0.260834	-0.16803	0.249704
sp|P11586|C1TC_HUMAN	1531	101495	C-1-tetrahydrofolate synthase	1.01357	0.921522	1.04542	0.95048	0.96338	1.03143	0.0194478	-0.11791	0.0640866	-0.0732713	-0.0538234	0.0446388	-0.00459	0.068679
sp|Q9BSD7|NTPCR_HUMAN	107	20700	Cancer-related nucleoside-triphosphatase OS=Homo sapiens GN=NTPCR PE=1 SV=1	1.20192	1.12778	1.01177	0.949363	1.14105	0.841794	0.265338	0.173491	0.0168775	-0.0749689	0.190369	-0.24846	-0.02905	0.0459232
sp|Q8N201|INT1_HUMAN	50	244143	Integrator complex subunit 1 OS=Homo sapiens GN=INTS1 PE=1 SV=2	N/A	N/A	N/A	N/A	N/A	N/A	N/A	N/A	N/A	N/A	N/A	N/A	N/A	N/A
sp|Q5DU02|UBP22_MOUSE	66	59915	Ubiquitin carboxyl-terminal hydrolase 22 OS=Mus musculus GN=Usp22 PE=2 SV=2	0.750143	2.1094	0.590206	1.65966	1.24498	0.786791	-0.414762	1.07683	-0.760709	0.730884	0.316123	-0.345947	-0.01491	-0.745797
sp|P07910|HNRPC_HUMAN	1805	33650	Heterogeneous nuclear ribonucleoproteins C1/C2 OS=Homo sapiens GN=HNRNPC PE=1 SV=4	1.0755	0.96196	1.18655	1.06129	1.14141	1.10326	0.105002	-0.0559516	0.246772	0.0858187	0.19082	0.14177	0.166295	0.0804766
sp|P50897|PPT1_HUMAN	109	34171	Palmitoyl-protein thioesterase 1 OS=Homo sapiens GN=PPT1 PE=1 SV=1	1.52597	0.878447	2.3249	1.33836	2.0423	1.52355	0.609728	-0.186973	1.21717	0.420466	1.03019	0.607439	0.818817	0.398351
sp|Q7L1Q6|BZW1_HUMAN	909	48013	Basic leucine zipper and W2 domain-containing protein 1 OS=Homo sapiens GN=BZW1 PE=1 SV=1	1.25972	1.00475	0.897708	0.716012	0.901972	0.712626	0.3331	0.00683743	-0.155683	-0.481945	-0.148845	-0.488782	-0.31881	0.163131
sp|P45973|CBX5_HUMAN	46	22211	Chromobox protein homolog 5 OS=Homo sapiens GN=CBX5 PE=1 SV=1	0.856371	0.668299	0.933644	0.728602	0.623954	1.09023	-0.223691	-0.581434	-0.0990555	-0.456798	-0.680489	0.124636	-0.27793	0.178871
sp|Q9NVE7|PANK4_HUMAN	92	85937	Pantothenate kinase 4 OS=Homo sapiens GN=PANK4 PE=1 SV=1	0.891083	0.867468	0.897397	0.873614	0.778463	1.00709	-0.166368	-0.205118	-0.156182	-0.194932	-0.3613	0.0101859	-0.17556	0.0193754
sp|Q9Y4F1|FARP1_HUMAN	91	118559	FERM	1.12001	1.53893	0.866706	1.19088	1.3338	0.773837	0.163513	0.621927	-0.206385	0.252028	0.415541	-0.369899	0.022821	-0.229207
sp|P16045|LEG1_MOUSE	163	14856	Galectin-1 OS=Mus musculus GN=Lgals1 PE=1 SV=3	0.399102	3.26153	0.445492	3.64063	1.45298	1.11624	-1.32517	1.70555	-1.16653	1.86419	0.539018	0.158642	0.34883	-1.51536
sp|Q02878|RL6_HUMAN	3265	32708	60S ribosomal protein L6 OS=Homo sapiens GN=RPL6 PE=1 SV=3	1.26278	0.913779	1.26203	0.913238	1.15322	0.999408	0.3366	-0.130083	0.335745	-0.130938	0.205663	-0.000855038	0.102404	0.233342
sp|P16615|AT2A2_HUMAN	1434	114683	Sarcoplasmic/endoplasmic reticulum calcium ATPase 2 OS=Homo sapiens GN=ATP2A2 PE=1 SV=1	0.993907	0.876579	0.904883	0.798064	0.793201	0.91043	-0.00881743	-0.190043	-0.144197	-0.325423	-0.334241	-0.13538	-0.23481	0.090613
sp|Q8VHZ7|IMP4_MOUSE	43	33635	U3 small nucleolar ribonucleoprotein protein IMP4 OS=Mus musculus GN=Imp4 PE=2 SV=1	0.848025	1.10064	0.790216	1.02561	0.869744	0.931831	-0.237822	0.138343	-0.339681	0.0364843	-0.201337	-0.101859	-0.1516	-0.188082
sp|P50402|EMD_HUMAN	134	28976	Emerin OS=Homo sapiens GN=EMD PE=1 SV=1	1.1322	0.852386	1.21782	0.916852	1.03806	1.07563	0.179125	-0.230421	0.284306	-0.12524	0.0538857	0.105181	0.079533	0.204773
sp|Q8WW59|SPRY4_HUMAN	58	23114	SPRY domain-containing protein 4 OS=Homo sapiens GN=SPRYD4 PE=1 SV=2	1.65176	0.73824	0.988981	0.442016	0.730106	0.598743	0.724006	-0.437838	-0.0159846	-1.17783	-0.453822	-0.739991	-0.59691	0.580922
sp|Q8VEG0|CCD71_MOUSE	41	45981	Coiled-coil domain-containing protein 71 OS=Mus musculus GN=Ccdc71 PE=2 SV=1	0.857686	0.409271	1.30061	0.620627	0.532303	1.51642	-0.221479	-1.28887	0.379193	-0.688201	-0.90968	0.600672	-0.1545	0.533697
sp|Q9Y6C9|MTCH2_HUMAN	598	33309	Mitochondrial carrier homolog 2 OS=Homo sapiens GN=MTCH2 PE=1 SV=1	0.821307	1.02381	0.944364	1.17721	0.966848	1.14983	-0.284006	0.0339466	-0.0825852	0.235367	-0.0486386	0.201421	0.076391	-0.158976
sp|Q96S66|CLCC1_HUMAN	42	61983	Chloride channel CLIC-like protein 1 OS=Homo sapiens GN=CLCC1 PE=1 SV=1	0.568499	1.05047	0.339037	0.626472	0.356149	0.596373	-0.81477	0.0710359	-1.56048	-0.674678	-1.48945	-0.745714	-1.11758	-0.442903
sp|Q86W42|THOC6_HUMAN	124	37511	THO complex subunit 6 homolog OS=Homo sapiens GN=THOC6 PE=1 SV=1	0.677818	0.913392	1.02792	1.38517	0.938895	1.51651	-0.561029	-0.130693	0.0397291	0.470065	-0.0909644	0.600759	0.254897	-0.215168
sp|P0C5Y9|H2AB1_HUMAN	189	12690	Histone H2A-Bbd type 1 OS=Homo sapiens GN=H2AFB1 PE=2 SV=1	0.743601	0.636564	0.588206	0.503537	0.374431	0.791024	-0.427399	-0.651623	-0.765607	-0.989831	-1.41723	-0.338207	-0.87772	0.112112
sp|Q9BYT8|NEUL_HUMAN	172	80600	Neurolysin	1.09626	0.859876	1.5818	1.24072	1.36015	1.4429	0.13259	-0.2178	0.661564	0.311174	0.443765	0.528974	0.486369	0.175195
sp|P40938|RFC3_HUMAN	222	40530	Replication factor C subunit 3 OS=Homo sapiens GN=RFC3 PE=1 SV=2	0.758653	1.01723	1.06767	1.43157	1.08607	1.40732	-0.398488	0.0246456	0.094465	0.517598	0.119111	0.492953	0.306032	-0.211567
sp|Q96C86|DCPS_HUMAN	256	38585	Scavenger mRNA-decapping enzyme DcpS OS=Homo sapiens GN=DCPS PE=1 SV=2	0.937763	1.02363	1.2349	1.34797	1.26407	1.31685	-0.0927047	0.0336876	0.304391	0.430783	0.338079	0.397096	0.367587	-0.0631962
sp|Q8K2D3|EDC3_MOUSE	65	55922	Enhancer of mRNA-decapping protein 3 OS=Mus musculus GN=Edc3 PE=2 SV=1	1.26729	1.43925	1.23555	1.4032	1.77826	0.974954	0.341747	0.525317	0.305153	0.488723	0.83047	-0.036594	0.396938	-0.0917849
sp|P37889|FBLN2_MOUSE	194	131731	Fibulin-2 OS=Mus musculus GN=Fbln2 PE=1 SV=1	0.999443	1.33903	0.647001	0.866839	0.866357	0.647362	-0.000803236	0.421192	-0.628159	-0.206164	-0.206967	-0.627356	-0.41716	-0.210998
sp|P63038|CH60_MOUSE	9697	60917	60 kDa heat shock protein	N/A	N/A	N/A	N/A	N/A	N/A	N/A	N/A	N/A	N/A	N/A	N/A	N/A	N/A
sp|Q14254|FLOT2_HUMAN	355	47035	Flotillin-2 OS=Homo sapiens GN=FLOT2 PE=1 SV=2	0.821352	0.995799	0.930685	1.12835	0.926775	1.13311	-0.283928	-0.0060732	-0.103636	0.174219	-0.109709	0.180292	0.035292	-0.138927
sp|Q7L0Y3|MRRP1_HUMAN	196	47317	Mitochondrial ribonuclease P protein 1 OS=Homo sapiens GN=RG9MTD1 PE=1 SV=2	0.838493	0.819806	0.87937	0.859772	0.720912	1.04875	-0.25413	-0.286646	-0.185459	-0.217975	-0.472104	0.0686712	-0.20172	0.0162581
sp|Q9BUJ2|HNRL1_HUMAN	250	95679	Heterogeneous nuclear ribonucleoprotein U-like protein 1 OS=Homo sapiens GN=HNRNPUL1 PE=1 SV=2	1.03392	0.742643	1.31166	0.942133	0.974092	1.26862	0.0481277	-0.429259	0.39139	-0.0859971	-0.0378694	0.343262	0.152696	0.238693
sp|P62316|SMD2_HUMAN	654	13518	Small nuclear ribonucleoprotein Sm D2 OS=Homo sapiens GN=SNRPD2 PE=1 SV=1	1.08484	0.918203	1.19622	1.01247	1.09837	1.10267	0.11748	-0.123115	0.25848	0.0178851	0.135365	0.141	0.138182	0.120297
sp|O94915|FRYL_HUMAN	276	339383	Protein furry homolog-like OS=Homo sapiens GN=FRYL PE=1 SV=2	1.17302	0.663212	0.757376	0.428212	0.502301	0.645663	0.230227	-0.592457	-0.400919	-1.2236	-0.993376	-0.631146	-0.81226	0.411342
sp|O75638|CTAG2_HUMAN	55	21047	Cancer/testis antigen 2 OS=Homo sapiens GN=CTAG2 PE=2 SV=2	0.721737	1.25692	0.347049	0.604394	0.436214	0.480853	-0.470455	0.329894	-1.52679	-0.726438	-1.19689	-1.05633	-1.12661	-0.400175
sp|Q14692|BMS1_HUMAN	43	145716	Ribosome biogenesis protein BMS1 homolog OS=Homo sapiens GN=BMS1 PE=1 SV=1	1.37178	1.65844	1.12075	1.35496	1.85871	0.817009	0.456047	0.729829	0.16447	0.438252	0.8943	-0.291577	0.301361	-0.136891
sp|Q8TAT6|NPL4_HUMAN	270	68077	Nuclear protein localization protein 4 homolog OS=Homo sapiens GN=NPLOC4 PE=1 SV=3	0.881004	0.884772	1.32128	1.32693	1.16903	1.49974	-0.182779	-0.176622	0.401935	0.408093	0.225313	0.584715	0.405014	-0.00307877
sp|P07197|NFM_HUMAN	1632	102411	Neurofilament medium polypeptide OS=Homo sapiens GN=NEFM PE=1 SV=3	0.66349	0.6634	0.496384	0.496317	0.329301	0.748141	-0.591854	-0.592049	-1.01047	-1.01067	-1.60252	-0.418618	-1.01057	9.74046e-05
sp|Q8VEH3|ARL8A_MOUSE	1019	21376	ADP-ribosylation factor-like protein 8A OS=Mus musculus GN=Arl8a PE=2 SV=1	N/A	N/A	N/A	N/A	N/A	N/A	N/A	N/A	N/A	N/A	N/A	N/A	N/A	N/A
sp|Q5VSL9|FA40A_HUMAN	58	95515	Protein FAM40A OS=Homo sapiens GN=FAM40A PE=1 SV=1	0.595294	0.987428	0.704857	1.16916	0.695995	1.18405	-0.748326	-0.0182526	-0.504598	0.225476	-0.52285	0.243728	-0.13956	-0.365037
sp|P52926|HMGA2_HUMAN	111	11825	High mobility group protein HMGI-C OS=Homo sapiens GN=HMGA2 PE=1 SV=1	0.855719	0.338193	1.57257	0.621505	0.531834	1.83772	-0.224791	-1.56408	0.653127	-0.686162	-0.910952	0.877918	-0.01652	0.669644
sp|Q9NNW5|WDR6_HUMAN	39	121647	WD repeat-containing protein 6 OS=Homo sapiens GN=WDR6 PE=1 SV=1	1.809	0.802799	1.29016	0.572549	1.03574	0.713192	0.85519	-0.31689	0.367551	-0.804528	0.0506619	-0.487639	-0.21849	0.58604
sp|O00566|MPP10_HUMAN	154	78816	U3 small nucleolar ribonucleoprotein protein MPP10 OS=Homo sapiens GN=MPHOSPH10 PE=1 SV=2	1.45016	1.09867	1.04723	0.793397	1.15055	0.722147	0.53621	0.135752	0.0665732	-0.333885	0.202325	-0.469637	-0.13366	0.200229
sp|Q9NP72|RAB18_HUMAN	48	22963	Ras-related protein Rab-18 OS=Homo sapiens GN=RAB18 PE=1 SV=1	0.634598	0.724633	0.750821	0.857345	0.54407	1.18314	-0.656085	-0.464678	-0.413459	-0.222052	-0.878137	0.242626	-0.31776	-0.0957033
sp|P18615|NELFE_HUMAN	146	43214	Negative elongation factor E OS=Homo sapiens GN=RDBP PE=1 SV=3	0.320764	0.656803	0.923724	1.89144	0.606704	2.87976	-1.64042	-0.606468	-0.114466	0.919483	-0.720935	1.52595	0.402508	-0.516975
sp|P09874|PARP1_HUMAN	1940	113012	Poly [ADP-ribose] polymerase 1 OS=Homo sapiens GN=PARP1 PE=1 SV=4	0.972938	1.07689	1.01364	1.12193	1.09157	1.04183	-0.03958	0.106865	0.0195394	0.165984	0.126404	0.0591194	0.092762	-0.0732224
sp|Q9P0J0|NDUAD_HUMAN	40	16688	NADH dehydrogenase [ubiquinone] 1 alpha subcomplex subunit 13 OS=Homo sapiens GN=NDUFA13 PE=1 SV=3	0.454981	1.83091	0.461914	1.8588	0.84572	1.01524	-1.13612	0.872557	-1.1143	0.894374	-0.241748	0.0218172	-0.10997	-1.00434
sp|Q9BY44|EIF2A_HUMAN	125	64949	Eukaryotic translation initiation factor 2A OS=Homo sapiens GN=EIF2A PE=1 SV=3	1.32172	1.34511	0.757632	0.771043	1.0191	0.573218	0.402413	0.427726	-0.400431	-0.375118	0.027295	-0.802843	-0.38777	-0.0126566
sp|O43819|SCO2_HUMAN	58	29791	Protein SCO2 homolog	0.601385	0.835301	0.805632	1.11899	0.672945	1.33963	-0.73364	-0.259633	-0.311808	0.162199	-0.57144	0.421832	-0.0748	-0.237004
sp|P21912|DHSB_HUMAN	286	31609	Succinate dehydrogenase [ubiquinone] iron-sulfur subunit	0.773526	0.874417	0.899237	1.01652	0.786308	1.16252	-0.370479	-0.193607	-0.153226	0.0236461	-0.346833	0.217253	-0.06479	-0.088436
sp|Q6ZRP7|QSOX2_HUMAN	74	77480	Sulfhydryl oxidase 2 OS=Homo sapiens GN=QSOX2 PE=1 SV=3	1.02438	1.01384	0.930484	0.920908	0.943361	0.908337	0.0347535	0.0198291	-0.103947	-0.118872	-0.0841181	-0.138701	-0.11141	0.00746222
sp|P49821|NDUV1_HUMAN	72	50785	NADH dehydrogenase [ubiquinone] flavoprotein 1	0.819416	1.08707	1.01182	1.34232	1.09992	1.2348	-0.287332	0.120449	0.0169467	0.424728	0.137396	0.304279	0.220837	-0.203891
sp|O15067|PUR4_HUMAN	457	144643	Phosphoribosylformylglycinamidine synthase OS=Homo sapiens GN=PFAS PE=1 SV=4	0.848074	1.03504	1.01226	1.23544	1.04774	1.19361	-0.237739	0.0496934	0.0175877	0.30502	0.0672811	0.255326	0.161304	-0.143716
sp|P47914|RL29_HUMAN	53	17741	60S ribosomal protein L29 OS=Homo sapiens GN=RPL29 PE=1 SV=2	0.632818	0.7303	1.1987	1.38336	0.875413	1.89423	-0.660139	-0.453439	0.261474	0.468174	-0.191965	0.921613	0.364824	-0.10335
sp|O76021|RL1D1_HUMAN	1037	54939	Ribosomal L1 domain-containing protein 1 OS=Homo sapiens GN=RSL1D1 PE=1 SV=3	1.16887	1.01569	1.01383	0.880966	1.02974	0.867358	0.225117	0.022458	0.019817	-0.182842	0.042275	-0.2053	-0.08151	0.10133
sp|P12787|COX5A_MOUSE	94	16091	Cytochrome c oxidase subunit 5A	1.02851	0.590254	1.19488	0.685734	0.705285	1.16176	0.0405557	-0.760592	0.25687	-0.544278	-0.503722	0.216314	-0.1437	0.400574
sp|P56182|RRP1_HUMAN	60	52807	Ribosomal RNA processing protein 1 homolog A OS=Homo sapiens GN=RRP1 PE=1 SV=1	1.11471	0.748503	1.02219	0.686378	0.765116	0.917001	0.156674	-0.41792	0.0316696	-0.542925	-0.38625	-0.125005	-0.25563	0.287297
sp|Q93008|USP9X_HUMAN	232	292094	Probable ubiquitin carboxyl-terminal hydrolase FAF-X OS=Homo sapiens GN=USP9X PE=1 SV=3	0.626565	0.794025	0.965844	1.22398	0.766905	1.54149	-0.674463	-0.332743	-0.0501377	0.291582	-0.382881	0.624325	0.120722	-0.17086
sp|Q9GZS3|WDR61_HUMAN	448	33560	WD repeat-containing protein 61 OS=Homo sapiens GN=WDR61 PE=1 SV=1	1.22487	1.0571	0.919512	0.793571	0.972019	0.750704	0.292625	0.0801166	-0.12106	-0.333568	-0.040943	-0.413685	-0.22731	0.106254
sp|Q7Z3B4|NUP54_HUMAN	103	55401	Nucleoporin p54 OS=Homo sapiens GN=NUP54 PE=1 SV=2	1.47685	0.992975	1.1501	0.773283	1.14202	0.778754	0.562521	-0.0101713	0.20176	-0.370932	0.191589	-0.360761	-0.08459	0.286346
sp|Q8C1B7|SEP11_MOUSE	91	49663	Septin-11 OS=Mus musculus GN=Sept11 PE=1 SV=4	1.34999	1.47045	1.35147	1.47207	1.98728	1.0011	0.432945	0.556262	0.434532	0.557849	0.990794	0.00158677	0.49619	-0.0616584
sp|P36776|LONM_HUMAN	773	106422	Lon protease homolog	0.983637	0.920999	0.96452	0.903099	0.888321	0.980565	-0.0238019	-0.118729	-0.0521172	-0.147045	-0.170846	-0.0283153	-0.09958	0.0474637
sp|Q92973|TNPO1_HUMAN	1011	102289	Transportin-1 OS=Homo sapiens GN=TNPO1 PE=1 SV=2	1.17059	0.935973	0.938847	0.750676	0.878735	0.802027	0.227239	-0.0954609	-0.0910383	-0.413738	-0.186499	-0.318277	-0.25239	0.16135
sp|P22307|NLTP_HUMAN	126	58956	Non-specific lipid-transfer protein OS=Homo sapiens GN=SCP2 PE=1 SV=2	0.665452	0.857696	1.44114	1.85747	1.23606	2.16566	-0.587594	-0.221462	0.52721	0.893342	0.305748	1.1148	0.710276	-0.183066
sp|P31942|HNRH3_HUMAN	870	36903	Heterogeneous nuclear ribonucleoprotein H3 OS=Homo sapiens GN=HNRNPH3 PE=1 SV=2	1.00138	0.964034	0.981272	0.944679	0.94598	0.979923	0.00198542	-0.052844	-0.0272743	-0.0821037	-0.0801182	-0.0292597	-0.05469	0.0274147
sp|P15531|NDKA_HUMAN	1552	17138	Nucleoside diphosphate kinase A OS=Homo sapiens GN=NME1 PE=1 SV=1	1.04236	0.780301	2.02814	1.51825	1.58256	1.94572	0.0598524	-0.357898	1.02016	0.60241	0.662263	0.960308	0.811285	0.208875
sp|Q14019|COTL1_HUMAN	228	15935	Coactosin-like protein OS=Homo sapiens GN=COTL1 PE=1 SV=3	1.12375	1.02289	1.1209	1.02029	1.14655	0.997462	0.168327	0.0326448	0.164661	0.0289788	0.197305	-0.003666	0.09682	0.0678409
sp|P12814|ACTN1_HUMAN	1767	102993	Alpha-actinin-1 OS=Homo sapiens GN=ACTN1 PE=1 SV=2	0.833251	1.07621	1.45623	1.88083	1.5672	1.74764	-0.263178	0.105956	0.542234	0.911368	0.64819	0.805412	0.726801	-0.184567
sp|Q14103|HNRPD_HUMAN	899	38410	Heterogeneous nuclear ribonucleoprotein D0 OS=Homo sapiens GN=HNRNPD PE=1 SV=1	1.23708	0.779134	1.26159	0.794568	0.982946	1.01981	0.30694	-0.360056	0.33524	-0.331757	-0.0248164	0.0282993	0.001741	0.333498
sp|Q9CXU9|EIF1B_MOUSE	89	12816	Eukaryotic translation initiation factor 1b OS=Mus musculus GN=Eif1b PE=2 SV=2	1.0875	1.69382	1.13969	1.7751	1.93042	1.04799	0.121014	0.760281	0.188636	0.827903	0.948917	0.0676214	0.508269	-0.319633
sp|P50416|CPT1A_HUMAN	203	88311	Carnitine O-palmitoyltransferase 1	0.973338	1.21793	1.11838	1.39943	1.36211	1.14902	-0.0389871	0.284437	0.161411	0.484835	0.445848	0.200399	0.323123	-0.161712
sp|Q8VDS4|RPR1A_MOUSE	276	35679	Regulation of nuclear pre-mRNA domain-containing protein 1A OS=Mus musculus GN=Rprd1a PE=2 SV=1	0.514421	0.644944	0.987592	1.23817	0.636941	1.91981	-0.958978	-0.632755	-0.0180132	0.308209	-0.650768	0.940965	0.145098	-0.163111
sp|Q9D6Y9|GLGB_MOUSE	437	80313	1	0.908192	1.31554	1.18271	1.71319	1.55591	1.30227	-0.138931	0.395658	0.242096	0.776685	0.637754	0.381027	0.509391	-0.267294
sp|O35129|PHB2_MOUSE	1065	33276	Prohibitin-2 OS=Mus musculus GN=Phb2 PE=1 SV=1	1.13206	0.924679	0.963127	0.786691	0.890583	0.850772	0.178954	-0.112975	-0.0542025	-0.346131	-0.167177	-0.233156	-0.20017	0.145964
sp|O43242|PSMD3_HUMAN	812	60939	26S proteasome non-ATPase regulatory subunit 3 OS=Homo sapiens GN=PSMD3 PE=1 SV=2	1.02396	0.988551	0.905746	0.874426	0.895376	0.884554	0.0341573	-0.0166132	-0.142821	-0.193592	-0.159434	-0.176979	-0.16821	0.0253853
sp|Q9D4F8|GCP4_MOUSE	88	76078	Gamma-tubulin complex component 4 OS=Mus musculus GN=Tubgcp4 PE=2 SV=2	N/A	N/A	N/A	N/A	N/A	N/A	N/A	N/A	N/A	N/A	N/A	N/A	N/A	N/A
sp|Q16401|PSMD5_HUMAN	298	56160	26S proteasome non-ATPase regulatory subunit 5 OS=Homo sapiens GN=PSMD5 PE=1 SV=3	0.800418	1.16559	0.737758	1.07434	0.859924	0.921715	-0.321174	0.221062	-0.438781	0.103454	-0.217719	-0.117607	-0.16766	-0.271118
sp|P62158|CALM_HUMAN	211	16827	Calmodulin OS=Homo sapiens GN=CALM1 PE=1 SV=2	1.06163	1.12896	0.791511	0.841713	0.893587	0.745563	0.0862788	0.174998	-0.337319	-0.248599	-0.16232	-0.423597	-0.29296	-0.0443598
sp|Q9NQ88|TIGAR_HUMAN	116	30043	Probable fructose-2	1.06095	0.855213	1.13592	0.915647	0.971458	1.07066	0.0853594	-0.225644	0.183867	-0.127137	-0.0417772	0.0985072	0.028365	0.155502
sp|Q62000|MIME_MOUSE	207	33991	Mimecan OS=Mus musculus GN=Ogn PE=2 SV=1	0.811156	6.13297	0.421861	3.1896	2.58726	0.520074	-0.301948	2.61659	-1.24516	1.67337	1.37143	-0.943212	0.214107	-1.45927
sp|P56537|IF6_HUMAN	599	26582	Eukaryotic translation initiation factor 6 OS=Homo sapiens GN=EIF6 PE=1 SV=1	1.13459	0.894743	1.30936	1.03256	1.17154	1.15403	0.182176	-0.160454	0.388859	0.046229	0.228405	0.206683	0.217544	0.171315
sp|Q5SF07|IF2B2_MOUSE	141	65543	Insulin-like growth factor 2 mRNA-binding protein 2 OS=Mus musculus GN=Igf2bp2 PE=1 SV=1	1.0189	1.14054	0.978235	1.09502	1.11572	0.960091	0.0270087	0.189717	-0.0317476	0.130961	0.15797	-0.0587563	0.049607	-0.0813543
sp|Q9BSH4|TACO1_HUMAN	102	32457	Translational activator of cytochrome c oxidase 1 OS=Homo sapiens GN=TACO1 PE=1 SV=1	2.12072	0.474305	2.96369	0.662837	1.40569	1.39749	1.08455	-1.07611	1.56739	-0.593273	0.491281	0.482841	0.487061	1.08033
sp|A8MXV6|CD15L_HUMAN	43	30081	CMT1A duplicated region transcript 15 protein-like protein OS=Homo sapiens GN=CDRT15L2 PE=2 SV=1	0.67961	2.52892	0.576802	2.14636	1.45869	0.848725	-0.557221	1.33852	-0.793852	1.10189	0.544669	-0.236631	0.154019	-0.947871
sp|Q92616|GCN1L_HUMAN	2684	292572	Translational activator GCN1 OS=Homo sapiens GN=GCN1L1 PE=1 SV=6	0.92651	0.972179	0.884546	0.928147	0.859937	0.954707	-0.110121	-0.0407061	-0.17699	-0.107576	-0.217697	-0.0668694	-0.14228	-0.0347074
sp|O60664|PLIN3_HUMAN	437	47046	Perilipin-3 OS=Homo sapiens GN=PLIN3 PE=1 SV=3	0.779785	0.690882	1.46835	1.30094	1.01445	1.88301	-0.358852	-0.533488	0.554192	0.379555	0.0207037	0.913044	0.466874	0.0873184
sp|P07196|NFL_HUMAN	805	61479	Neurofilament light polypeptide OS=Homo sapiens GN=NEFL PE=1 SV=3	0.725102	0.711612	0.428628	0.420653	0.305017	0.591127	-0.463743	-0.490837	-1.2222	-1.2493	-1.71304	-0.758459	-1.23575	0.0135471
sp|P48047|ATPO_HUMAN	1171	23263	ATP synthase subunit O	0.983996	0.861622	1.10207	0.965011	0.949567	1.11999	-0.0232762	-0.214873	0.140215	-0.051382	-0.0746582	0.163491	0.044416	0.0957983
sp|Q9H7B2|RPF2_HUMAN	125	35560	Ribosome production factor 2 homolog OS=Homo sapiens GN=RPF2 PE=1 SV=2	0.887998	1.03797	0.782125	0.91422	0.811825	0.880774	-0.171372	0.0537696	-0.354529	-0.129387	-0.30076	-0.183157	-0.24196	-0.112571
sp|P52630|STAT2_HUMAN	94	97855	Signal transducer and activator of transcription 2 OS=Homo sapiens GN=STAT2 PE=1 SV=1	0.9961	0.481632	1.6082	0.777591	0.774558	1.61449	-0.00563763	-1.054	0.685443	-0.362917	-0.368555	0.691081	0.161263	0.52418
sp|O94913|PCF11_HUMAN	56	172944	Pre-mRNA cleavage complex 2 protein Pcf11 OS=Homo sapiens GN=PCF11 PE=1 SV=3	0.447166	0.483703	1.17422	1.27016	0.567974	2.62591	-1.16112	-1.04781	0.231703	0.345015	-0.816102	1.39282	0.288359	-0.056656
sp|Q13445|TMED1_HUMAN	65	25190	Transmembrane emp24 domain-containing protein 1 OS=Homo sapiens GN=TMED1 PE=1 SV=1	1.30398	0.833261	1.12954	0.721787	0.941199	0.86622	0.382927	-0.26316	0.175732	-0.470355	-0.0874277	-0.207195	-0.14731	0.323043
sp|P60983|GMFB_HUMAN	251	16702	Glia maturation factor beta OS=Homo sapiens GN=GMFB PE=1 SV=2	1.25634	0.53233	2.70744	1.14718	1.44125	2.15502	0.329225	-0.909608	1.43693	0.198096	0.527321	1.1077	0.817512	0.619417
sp|Q15738|NSDHL_HUMAN	351	41874	Sterol-4-alpha-carboxylate 3-dehydrogenase	1.11688	1.01374	1.0911	0.99034	1.1061	0.976917	0.159481	0.0196874	0.125789	-0.0140046	0.145476	-0.033692	0.055892	0.0698967
sp|O54692|ZW10_MOUSE	47	88006	Centromere/kinetochore protein zw10 homolog OS=Mus musculus GN=Zw10 PE=2 SV=3	1.10152	1.09696	1.10412	1.09955	1.21118	1.00236	0.139501	0.133514	0.142902	0.136915	0.276416	0.00340153	0.139909	0.00299353
sp|Q9UN86|G3BP2_HUMAN	231	54088	Ras GTPase-activating protein-binding protein 2 OS=Homo sapiens GN=G3BP2 PE=1 SV=2	0.618916	0.959486	0.65104	1.00929	0.624664	1.0519	-0.692184	-0.0596671	-0.619182	0.0133351	-0.678849	0.0730022	-0.30292	-0.316258
sp|Q9BVK6|TMED9_HUMAN	69	27260	Transmembrane emp24 domain-containing protein 9 OS=Homo sapiens GN=TMED9 PE=1 SV=2	1.06202	1.3302	0.704353	0.882216	0.936929	0.663222	0.0868072	0.411641	-0.50563	-0.180796	-0.0939887	-0.592437	-0.34321	-0.162417
sp|Q9Y5S2|MRCKB_HUMAN	54	194193	Serine/threonine-protein kinase MRCK beta OS=Homo sapiens GN=CDC42BPB PE=1 SV=2	N/A	N/A	N/A	N/A	N/A	N/A	N/A	N/A	N/A	N/A	N/A	N/A	N/A	N/A
sp|Q9WUP7|UCHL5_MOUSE	106	37593	Ubiquitin carboxyl-terminal hydrolase isozyme L5 OS=Mus musculus GN=Uchl5 PE=2 SV=2	0.590928	0.773243	0.742019	0.970948	0.573761	1.25568	-0.758945	-0.371007	-0.430472	-0.042534	-0.801479	0.328473	-0.2365	-0.193969
sp|P04186|CFAB_MOUSE	458	84951	Complement factor B OS=Mus musculus GN=Cfb PE=1 SV=2	0.537497	1.39295	0.467863	1.21249	0.651711	0.870447	-0.89567	0.478147	-1.09584	0.277976	-0.617695	-0.200172	-0.40893	-0.686909
sp|Q9NZL4|HPBP1_HUMAN	72	39449	Hsp70-binding protein 1 OS=Homo sapiens GN=HSPBP1 PE=1 SV=1	1.40451	1.48777	1.37766	1.45932	2.04963	0.98088	0.490068	0.57315	0.462217	0.545298	1.03537	-0.0278514	0.503758	-0.0415406
sp|Q7L2E3|DHX30_HUMAN	513	133854	Putative ATP-dependent RNA helicase DHX30 OS=Homo sapiens GN=DHX30 PE=1 SV=1	0.673406	0.833308	0.88606	1.09646	0.73836	1.31579	-0.570452	-0.263078	-0.174524	0.132849	-0.437603	0.395927	-0.02084	-0.153687
sp|P08559|ODPA_HUMAN	261	43268	Pyruvate dehydrogenase E1 component subunit alpha	1.10665	0.84266	1.22506	0.932822	1.03231	1.107	0.146199	-0.246978	0.29285	-0.100327	0.0458722	0.146651	0.096262	0.196588
sp|O43324|MCA3_HUMAN	356	19798	Eukaryotic translation elongation factor 1 epsilon-1 OS=Homo sapiens GN=EEF1E1 PE=1 SV=1	1.03276	1.265	0.810741	0.993059	1.02559	0.785025	0.0465026	0.33914	-0.302687	-0.0100492	0.0364534	-0.349189	-0.15637	-0.146319
sp|Q60590|A1AG1_MOUSE	170	23880	Alpha-1-acid glycoprotein 1 OS=Mus musculus GN=Orm1 PE=1 SV=1	0.423683	0.572705	0.647853	0.875723	0.371029	1.5291	-1.23894	-0.804136	-0.626261	-0.191453	-1.4304	0.612684	-0.40886	-0.217404
sp|Q9BQ67|GRWD1_HUMAN	346	49388	Glutamate-rich WD repeat-containing protein 1 OS=Homo sapiens GN=GRWD1 PE=1 SV=1	0.9338	1.07082	0.778328	0.892538	0.833452	0.833506	-0.0988147	0.0987208	-0.36155	-0.164014	-0.262829	-0.262735	-0.26278	-0.0987678
sp|Q9Y333|LSM2_HUMAN	146	10828	U6 snRNA-associated Sm-like protein LSm2 OS=Homo sapiens GN=LSM2 PE=1 SV=1	1.19784	1.1348	1.33474	1.26449	1.51466	1.11428	0.260439	0.182442	0.416555	0.338558	0.598997	0.156116	0.377557	0.0389983
sp|P06683|CO9_MOUSE	172	61962	Complement component C9 OS=Mus musculus GN=C9 PE=1 SV=2	0.670054	1.35603	0.448103	0.906855	0.607642	0.668757	-0.577652	0.439391	-1.1581	-0.141056	-0.718707	-0.580447	-0.64958	-0.508521
sp|Q6ZXV5|TMTC3_HUMAN	99	103942	Transmembrane and TPR repeat-containing protein 3 OS=Homo sapiens GN=TMTC3 PE=1 SV=2	1.05362	0.917568	1.21816	1.06086	1.11775	1.15617	0.0753598	-0.124113	0.284709	0.0852365	0.160596	0.209349	0.184973	0.0997362
sp|P41240|CSK_HUMAN	94	50672	Tyrosine-protein kinase CSK OS=Homo sapiens GN=CSK PE=1 SV=1	0.995509	0.896395	1.67647	1.50956	1.50278	1.68404	-0.00649363	-0.157793	0.745431	0.594131	0.587638	0.751925	0.669781	0.0756498
sp|P26043|RADI_MOUSE	1093	68500	Radixin OS=Mus musculus GN=Rdx PE=1 SV=3	0.774458	0.726166	1.41197	1.32393	1.02533	1.82318	-0.368741	-0.461628	0.497712	0.404825	0.0360841	0.866454	0.451269	0.0464434
sp|Q9DD03|RAB13_MOUSE	247	22756	Ras-related protein Rab-13 OS=Mus musculus GN=Rab13 PE=1 SV=1	1.14624	0.800856	1.20552	0.842275	0.965451	1.05172	0.196912	-0.320385	0.26966	-0.247636	-0.0507244	0.0727487	0.011012	0.258648
sp|Q8R180|ERO1A_MOUSE	276	54050	ERO1-like protein alpha OS=Mus musculus GN=Ero1l PE=1 SV=2	0.304216	1.99032	0.474141	3.10205	0.943693	1.55856	-1.71683	0.993002	-1.07661	1.63322	-0.0836098	0.640218	0.278304	-1.35492
sp|Q62420|SH3G2_MOUSE	54	39930	Endophilin-A1 OS=Mus musculus GN=Sh3gl2 PE=1 SV=2	1.45797	1.02938	1.49526	1.05571	1.53919	1.02558	0.543957	0.0417753	0.580393	0.0782114	0.622168	0.0364361	0.329302	0.251091
sp|O00629|IMA4_HUMAN	315	57851	Importin subunit alpha-4 OS=Homo sapiens GN=KPNA4 PE=1 SV=1	1.14564	0.979627	0.98224	0.839908	0.962229	0.857375	0.196149	-0.0296952	-0.0258519	-0.251696	-0.0555471	-0.222001	-0.13877	0.112922
sp|P07814|SYEP_HUMAN	1349	170483	Bifunctional glutamate/proline--tRNA ligase OS=Homo sapiens GN=EPRS PE=1 SV=5	0.955317	1.05333	0.925354	1.02029	0.9747	0.968636	-0.0659482	0.0749517	-0.111922	0.0289778	-0.0369704	-0.045974	-0.04147	-0.07045
sp|Q61830|MRC1_MOUSE	46	164874	Macrophage mannose receptor 1 OS=Mus musculus GN=Mrc1 PE=1 SV=2	0.483401	2.3715	0.817933	4.01268	1.93973	1.69204	-1.04871	1.2458	-0.289946	2.00457	0.955857	0.758762	0.85731	-1.14726
sp|P11413|G6PD_HUMAN	844	59219	Glucose-6-phosphate 1-dehydrogenase OS=Homo sapiens GN=G6PD PE=1 SV=4	1.03339	1.20842	0.816962	0.955338	0.987236	0.790566	0.0473843	0.273126	-0.291659	-0.0659171	-0.0185328	-0.339043	-0.17879	-0.112871
sp|O75381|PEX14_HUMAN	139	41212	Peroxisomal membrane protein PEX14 OS=Homo sapiens GN=PEX14 PE=1 SV=1	0.963802	1.08449	0.741531	0.834388	0.804184	0.769381	-0.053192	0.11702	-0.431422	-0.26121	-0.314402	-0.37823	-0.34632	-0.0851058
sp|Q14194|DPYL1_HUMAN	411	62145	Dihydropyrimidinase-related protein 1 OS=Homo sapiens GN=CRMP1 PE=1 SV=1	1.55551	0.98247	1.44711	0.913999	1.42174	0.930308	0.63739	-0.0255154	0.53317	-0.129736	0.507655	-0.10422	0.201717	0.331453
sp|Q3LXA3|DHAK_HUMAN	78	58910	Bifunctional ATP-dependent dihydroxyacetone kinase/FAD-AMP lyase (cyclizing) OS=Homo sapiens GN=DAK PE=1 SV=2	0.963343	0.628814	1.33698	0.872704	0.840713	1.38786	-0.0538787	-0.669295	0.41898	-0.196436	-0.250315	0.472859	0.111272	0.307708
sp|Q60520|SIN3A_MOUSE	185	144998	Paired amphipathic helix protein Sin3a OS=Mus musculus GN=Sin3a PE=1 SV=3	1.0371	0.810263	1.01253	0.791064	0.820412	0.976305	0.0525556	-0.303538	0.0179593	-0.338134	-0.285579	-0.0345964	-0.16009	0.178047
sp|P23381|SYWC_HUMAN	259	53132	Tryptophan--tRNA ligase	0.934885	0.732334	1.47268	1.15361	1.07849	1.57525	-0.0971387	-0.449426	0.558443	0.206156	0.109018	0.655582	0.3823	0.176143
sp|P20936|RASA1_HUMAN	85	116329	Ras GTPase-activating protein 1 OS=Homo sapiens GN=RASA1 PE=1 SV=1	1.216	0.641075	0.827248	0.436126	0.530328	0.680304	0.282139	-0.641434	-0.273609	-1.19718	-0.915043	-0.555748	-0.7354	0.461787
sp|Q99447|PCY2_HUMAN	48	43808	Ethanolamine-phosphate cytidylyltransferase OS=Homo sapiens GN=PCYT2 PE=1 SV=1	N/A	N/A	N/A	N/A	N/A	N/A	N/A	N/A	N/A	N/A	N/A	N/A	N/A	N/A
sp|Q99LD4|CSN1_MOUSE	142	53408	COP9 signalosome complex subunit 1 OS=Mus musculus GN=Gps1 PE=1 SV=1	0.812534	0.572021	1.04512	0.735759	0.597829	1.28625	-0.2995	-0.80586	0.0636653	-0.442695	-0.742195	0.363165	-0.18951	0.25318
sp|Q07021|C1QBP_HUMAN	807	31343	Complement component 1 Q subcomponent-binding protein	1.01161	0.874685	0.880324	0.761165	0.770006	0.870216	0.0166597	-0.193165	-0.183894	-0.393719	-0.377059	-0.200554	-0.28881	0.104912
sp|Q04637|IF4G1_HUMAN	962	175382	Eukaryotic translation initiation factor 4 gamma 1 OS=Homo sapiens GN=EIF4G1 PE=1 SV=4	1.08295	0.969815	0.978699	0.876453	0.949157	0.903732	0.114971	-0.044218	-0.0310628	-0.190252	-0.0752808	-0.146034	-0.11066	0.0795945
sp|Q6DVA0|LEMD2_MOUSE	84	57471	LEM domain-containing protein 2 OS=Mus musculus GN=Lemd2 PE=1 SV=1	1.27739	1.12466	0.851282	0.749501	0.957405	0.666424	0.353198	0.169491	-0.23229	-0.415997	-0.0627989	-0.585488	-0.32414	0.0918533
sp|Q6DD88|ATLA3_HUMAN	140	60503	Atlastin-3 OS=Homo sapiens GN=ATL3 PE=1 SV=1	1.05395	0.752525	1.17242	0.837114	0.882276	1.11241	0.075806	-0.410188	0.229491	-0.256504	-0.180698	0.153685	-0.01351	0.242997
sp|Q15813|TBCE_HUMAN	359	59309	Tubulin-specific chaperone E OS=Homo sapiens GN=TBCE PE=1 SV=1	1.14795	0.953652	0.966375	0.80281	0.921585	0.841827	0.199059	-0.0684659	-0.0493448	-0.31687	-0.117811	-0.248404	-0.18311	0.133762
sp|O75691|UTP20_HUMAN	347	318182	Small subunit processome component 20 homolog OS=Homo sapiens GN=UTP20 PE=1 SV=3	0.919157	0.702642	1.24697	0.953236	0.876173	1.35665	-0.121617	-0.509139	0.318427	-0.069095	-0.190712	0.440044	0.124666	0.193761
sp|P06756|ITAV_HUMAN	233	115964	Integrin alpha-V OS=Homo sapiens GN=ITGAV PE=1 SV=2	0.558717	0.779972	0.706192	0.985848	0.55081	1.26395	-0.83981	-0.358506	-0.501867	-0.0205627	-0.860373	0.337943	-0.26121	-0.240652
sp|P17480|UBF1_HUMAN	205	89350	Nucleolar transcription factor 1 OS=Homo sapiens GN=UBTF PE=1 SV=1	1.0607	0.846527	1.21019	0.965831	1.02446	1.14093	0.0850177	-0.240372	0.275232	-0.0501574	0.0348604	0.190215	0.112538	0.162695
sp|O00170|AIP_HUMAN	133	37612	AH receptor-interacting protein OS=Homo sapiens GN=AIP PE=1 SV=2	0.779523	0.944378	0.996445	1.20718	0.941021	1.27828	-0.359336	-0.082563	-0.00513749	0.271635	-0.0877004	0.354198	0.133249	-0.138386
sp|Q13868|EXOS2_HUMAN	238	32768	Exosome complex component RRP4 OS=Homo sapiens GN=EXOSC2 PE=1 SV=2	1.16395	1.13626	1.06276	1.03748	1.20757	0.913066	0.219029	0.184289	0.0878206	0.0530801	0.272109	-0.131209	0.07045	0.0173703
sp|P28665|MUG1_MOUSE	1258	165193	Murinoglobulin-1 OS=Mus musculus GN=Mug1 PE=1 SV=3	0.535351	2.20974	0.444282	1.83384	0.981749	0.829889	-0.901442	1.14388	-1.17045	0.874869	-0.0265733	-0.269009	-0.14779	-1.02266
sp|Q9UMX0|UBQL1_HUMAN	86	62479	Ubiquilin-1 OS=Homo sapiens GN=UBQLN1 PE=1 SV=2	0.476963	0.862942	1.22444	2.21532	1.05662	2.56717	-1.06805	-0.212665	0.292127	1.14751	0.0794617	1.36018	0.71982	-0.427693
sp|P20339|RAB5A_HUMAN	572	23644	Ras-related protein Rab-5A OS=Homo sapiens GN=RAB5A PE=1 SV=2	1.01084	0.703021	1.0243	0.712377	0.720103	1.01331	0.0155623	-0.508361	0.0346359	-0.489287	-0.473725	0.0190736	-0.22733	0.261962
sp|P51149|RAB7A_HUMAN	731	23475	Ras-related protein Rab-7a OS=Homo sapiens GN=RAB7A PE=1 SV=1	1.34357	1.0194	1.14042	0.865264	1.16255	0.848795	0.426076	0.0277247	0.189564	-0.208787	0.217289	-0.236512	-0.00961	0.199176
sp|P29084|T2EB_HUMAN	93	33023	Transcription initiation factor IIE subunit beta OS=Homo sapiens GN=GTF2E2 PE=1 SV=1	2.10992	0.941425	1.13339	0.505708	1.067	0.537173	1.07719	-0.0870823	0.180644	-0.983625	0.0935619	-0.896542	-0.40149	0.582134
sp|Q8TF05|PP4R1_HUMAN	55	106936	Serine/threonine-protein phosphatase 4 regulatory subunit 1 OS=Homo sapiens GN=PPP4R1 PE=1 SV=1	N/A	N/A	N/A	N/A	N/A	N/A	N/A	N/A	N/A	N/A	N/A	N/A	N/A	N/A
sp|P55196|AFAD_HUMAN	79	206676	Afadin OS=Homo sapiens GN=MLLT4 PE=1 SV=3	0.672824	0.760753	0.800216	0.904794	0.608767	1.18934	-0.571699	-0.3945	-0.321538	-0.144339	-0.716038	0.250161	-0.23294	-0.0885995
sp|O43290|SNUT1_HUMAN	321	90200	U4/U6.U5 tri-snRNP-associated protein 1 OS=Homo sapiens GN=SART1 PE=1 SV=1	1.12157	0.997324	1.23952	1.1022	1.2362	1.10516	0.165523	-0.00386529	0.30978	0.140391	0.305914	0.144257	0.225086	0.0846941
sp|O15347|HMGB3_HUMAN	119	22965	High mobility group protein B3 OS=Homo sapiens GN=HMGB3 PE=1 SV=4	1.22873	0.792424	2.08581	1.34517	1.65284	1.69754	0.297163	-0.335656	1.06061	0.427787	0.72495	0.763443	0.744197	0.316409
sp|P82198|BGH3_MOUSE	62	74550	Transforming growth factor-beta-induced protein ig-h3 OS=Mus musculus GN=Tgfbi PE=2 SV=1	1.05598	1.21416	0.942118	1.08324	1.14388	0.892175	0.0785825	0.279959	-0.0860197	0.115356	0.193939	-0.164602	0.014668	-0.100688
sp|P04083|ANXA1_HUMAN	7556	38690	Annexin A1 OS=Homo sapiens GN=ANXA1 PE=1 SV=2	1.06579	1.53795	1.17365	1.69361	1.80502	1.10121	0.091918	0.621009	0.231009	0.7601	0.852018	0.139091	0.495554	-0.264545
sp|O60287|NPA1P_HUMAN	93	254227	Nucleolar pre-ribosomal-associated protein 1 OS=Homo sapiens GN=URB1 PE=1 SV=4	1.35273	0.806235	1.18963	0.70903	0.959124	0.879433	0.43587	-0.310728	0.250517	-0.496081	-0.0602111	-0.185354	-0.12278	0.373299
sp|Q9NRL3|STRN4_HUMAN	53	80546	Striatin-4 OS=Homo sapiens GN=STRN4 PE=1 SV=2	N/A	N/A	N/A	N/A	N/A	N/A	N/A	N/A	N/A	N/A	N/A	N/A	N/A	N/A
sp|Q9H3N1|TMX1_HUMAN	133	31771	Thioredoxin-related transmembrane protein 1 OS=Homo sapiens GN=TMX1 PE=1 SV=1	0.923169	0.901794	1.10309	1.07754	0.994756	1.19489	-0.115334	-0.149131	0.141545	0.107748	-0.00758591	0.256878	0.124646	0.0168984
sp|O75947|ATP5H_HUMAN	301	18480	ATP synthase subunit d	0.932232	0.778208	0.909645	0.759352	0.707892	0.975771	-0.10124	-0.361773	-0.136625	-0.397159	-0.498398	-0.0353854	-0.26689	0.130267
sp|Q8BK63|KC1A_MOUSE	97	38890	Casein kinase I isoform alpha OS=Mus musculus GN=Csnk1a1 PE=2 SV=2	0.789692	0.648673	1.16228	0.954724	0.753938	1.47181	-0.340637	-0.624437	0.216954	-0.0668448	-0.407482	0.557592	0.075055	0.1419
sp|Q9DBT5|AMPD2_MOUSE	50	91965	AMP deaminase 2 OS=Mus musculus GN=Ampd2 PE=1 SV=1	0.946455	0.794429	1.11429	0.935302	0.885221	1.17733	-0.0793941	-0.33201	0.15612	-0.096496	-0.17589	0.235514	0.029812	0.126308
sp|Q8CI59|STEA3_MOUSE	70	54714	Metalloreductase STEAP3 OS=Mus musculus GN=Steap3 PE=1 SV=1	0.688208	1.16185	1.28844	2.17518	1.49698	1.87217	-0.539082	0.216422	0.365629	1.12113	0.582051	0.904712	0.743381	-0.377752
sp|P08397|HEM3_HUMAN	179	39306	Porphobilinogen deaminase OS=Homo sapiens GN=HMBS PE=1 SV=2	1.39483	1.04998	1.47906	1.11339	1.55299	1.06039	0.48009	0.0703648	0.564679	0.154954	0.635044	0.0845894	0.359817	0.204863
sp|Q8CHG3|GCC2_MOUSE	42	194325	GRIP and coiled-coil domain-containing protein 2 OS=Mus musculus GN=Gcc2 PE=1 SV=2	0.908471	0.916539	1.44509	1.45792	1.32448	1.59068	-0.138488	-0.125732	0.531155	0.543911	0.405423	0.669643	0.537533	-0.00637762
sp|Q8R307|VPS18_MOUSE	76	110149	Vacuolar protein sorting-associated protein 18 homolog OS=Mus musculus GN=Vps18 PE=1 SV=2	0.772939	0.984473	0.651922	0.830337	0.6418	0.843433	-0.371574	-0.022577	-0.617228	-0.268231	-0.639805	-0.245654	-0.44273	-0.174499
sp|Q5JVF3|PCID2_HUMAN	45	46000	PCI domain-containing protein 2 OS=Homo sapiens GN=PCID2 PE=1 SV=2	0.65876	0.542553	0.506031	0.416766	0.274549	0.768157	-0.602175	-0.882163	-0.982702	-1.26269	-1.86487	-0.380528	-1.1227	0.139994
sp|P60866|RS20_HUMAN	488	13364	40S ribosomal protein S20 OS=Homo sapiens GN=RPS20 PE=1 SV=1	1.25656	0.967406	1.01147	0.778715	0.978501	0.804952	0.329478	-0.0478071	0.0164524	-0.360833	-0.0313547	-0.313026	-0.17219	0.188643
sp|P08032|SPTA1_MOUSE	489	279693	Spectrin alpha chain	0.376444	0.493959	0.844433	1.10804	0.417115	2.24318	-1.40949	-1.01754	-0.243945	0.148011	-1.26148	1.16555	-0.04797	-0.195978
sp|Q9DBG7|SRPR_MOUSE	80	69579	Signal recognition particle receptor subunit alpha OS=Mus musculus GN=Srpr PE=1 SV=1	1.35955	2.37911	1.06817	1.86921	2.54129	0.785677	0.443133	1.25042	0.0951408	0.902429	1.34556	-0.347992	0.498785	-0.403644
sp|P52701|MSH6_HUMAN	514	152689	DNA mismatch repair protein Msh6 OS=Homo sapiens GN=MSH6 PE=1 SV=2	1.03034	0.807402	0.922441	0.722851	0.744781	0.89528	0.0431182	-0.30864	-0.116471	-0.46823	-0.425112	-0.159589	-0.29235	0.175879
sp|Q8TBQ9|KISHA_HUMAN	80	8054	Protein kish-A OS=Homo sapiens GN=TMEM167A PE=2 SV=1	0.682904	0.843703	0.936375	1.15686	0.790022	1.37117	-0.550245	-0.245193	-0.0948423	0.210209	-0.340036	0.455403	0.057684	-0.152526
sp|P52895|AK1C2_HUMAN	80	36712	Aldo-keto reductase family 1 member C2 OS=Homo sapiens GN=AKR1C2 PE=1 SV=3	2.58144	8.30913	0.963382	3.10093	8.00487	0.373196	1.36817	3.0547	-0.0538194	1.6327	3.00088	-1.42199	0.789441	-0.843261
sp|O95456|PSMG1_HUMAN	94	32833	Proteasome assembly chaperone 1 OS=Homo sapiens GN=PSMG1 PE=1 SV=1	1.18486	0.999261	1.32368	1.11633	1.3227	1.11716	0.244717	-0.00106676	0.404552	0.158768	0.403486	0.159835	0.28166	0.122892
sp|P09382|LEG1_HUMAN	601	14706	Galectin-1 OS=Homo sapiens GN=LGALS1 PE=1 SV=2	1.76158	1.60193	1.0309	0.937472	1.65143	0.585214	0.816873	0.679812	0.0439088	-0.0931527	0.72372	-0.772964	-0.02462	0.0685307
sp|Q96AB3|ISOC2_HUMAN	94	22323	Isochorismatase domain-containing protein 2	N/A	N/A	N/A	N/A	N/A	N/A	N/A	N/A	N/A	N/A	N/A	N/A	N/A	N/A
sp|Q9NWV8|BABA1_HUMAN	44	36537	BRISC and BRCA1-A complex member 1 OS=Homo sapiens GN=BABAM1 PE=1 SV=1	0.625826	0.681853	0.996024	1.08519	0.679142	1.59153	-0.676166	-0.552468	-0.0057476	0.11795	-0.558215	0.670418	0.056101	-0.0618489
sp|Q99497|PARK7_HUMAN	875	19878	Protein DJ-1 OS=Homo sapiens GN=PARK7 PE=1 SV=2	0.846941	0.877432	1.90284	1.97135	1.66962	2.24672	-0.239666	-0.188641	0.928157	0.979182	0.739516	1.16782	0.953669	-0.0255125
sp|Q6P5G6|UBXN7_MOUSE	99	52132	UBX domain-containing protein 7 OS=Mus musculus GN=Ubxn7 PE=1 SV=2	1.49613	1.08596	1.32015	0.958223	1.43363	0.882374	0.581238	0.11897	0.4007	-0.0615673	0.519671	-0.180538	0.169567	0.231134
sp|P00405|COX2_MOUSE	96	25959	Cytochrome c oxidase subunit 2 OS=Mus musculus GN=Mtco2 PE=1 SV=1	0.758346	2.57792	0.959889	3.26304	2.47452	1.26577	-0.399071	1.36621	-0.0590606	1.70622	1.30715	0.340011	0.823578	-0.882639
sp|P04919|B3AT_MOUSE	752	103070	Band 3 anion transport protein OS=Mus musculus GN=Slc4a1 PE=1 SV=1	0.213564	0.308411	0.740474	1.06933	0.22837	3.46723	-2.22726	-1.69707	-0.433479	0.0967078	-2.13055	1.79378	-0.16839	-0.265094
sp|Q99729|ROAA_HUMAN	398	36202	Heterogeneous nuclear ribonucleoprotein A/B OS=Homo sapiens GN=HNRNPAB PE=1 SV=2	0.973158	0.699224	1.0997	0.790147	0.768937	1.13003	-0.0392545	-0.516173	0.137111	-0.339808	-0.379062	0.176366	-0.10135	0.238459
sp|P78358|CTG1B_HUMAN	155	17981	Cancer/testis antigen 1 OS=Homo sapiens GN=CTAG1A PE=1 SV=1	0.85371	1.25201	0.798091	1.17044	0.999214	0.934849	-0.228181	0.324241	-0.325376	0.227046	-0.00113506	-0.0971943	-0.04916	-0.276211
sp|O60879|DIAP2_HUMAN	38	125490	Protein diaphanous homolog 2 OS=Homo sapiens GN=DIAPH2 PE=1 SV=1	1.80861	0.772041	1.972	0.841787	1.52246	1.09034	0.854879	-0.373251	0.979657	-0.248473	0.606406	0.124778	0.365592	0.614065
sp|Q9UL45|PLDN_HUMAN	153	19731	Pallidin OS=Homo sapiens GN=PLDN PE=1 SV=1	N/A	N/A	N/A	N/A	N/A	N/A	N/A	N/A	N/A	N/A	N/A	N/A	N/A	N/A
sp|P16110|LEG3_MOUSE	188	27498	Galectin-3 OS=Mus musculus GN=Lgals3 PE=1 SV=3	0.598113	2.3401	0.78639	3.07673	1.84023	1.31479	-0.741511	1.22657	-0.346683	1.6214	0.879885	0.394828	0.637357	-0.98404
sp|P04066|FUCO_HUMAN	103	53655	Tissue alpha-L-fucosidase OS=Homo sapiens GN=FUCA1 PE=1 SV=4	0.358928	0.805904	0.779962	1.75126	0.628575	2.17303	-1.47823	-0.311319	-0.358524	0.80839	-0.669844	1.11971	0.224933	-0.583457
[truncated: 840 more rows]

## Sheet: S7-2
Table S7-2: Calculation of the variations resulting from the biological replicates of samples.
[truncated: 300 more rows]
