# Supplementary material for: Quantitative Proteomic Analysis of Human Lung Tumor Xenografts Treated with the Ectopic ATP Synthase Inhibitor Citreoviridin
Source: PLoS One. 2013 Aug 21;8(8):e70642. doi: 10.1371/journal.pone.0070642 (PMC3749231; doi:10.1371/journal.pone.0070642)
Supplement: Table S8 — List of differentially expressed human proteins between control and citreoviridin-treated tumors. (XLSX) [file pone.0070642.s013.xlsx]

## Sheet: S8
Table S8: List of differentially expressed human proteins between control and citreoviridin-treated tumors.
Note:	a Number of unique peptides: peptides that uniquely matched to the protein.							dσR: the standard deviation of R values.
	b Coverage (%): percentage of protein sequence covered by assigned peptide matches.
	c R value was calculated by the protein abundance ratios T1/C1, T2/C2, T2/C1 and T1/C2.
								e T/C ratio, the linear treatment to control ratio calculated by: T/C ratio = 2R
								f M: labeled with “+” if the peptides matching this human protein also matched to mouse proteins.
								g The experiment that the protein was identified. L: large-scale experiment; S: small-scale experiment.
								h ACAT2 protein was identified in both experiments. The data shown in the table was from the large-scale experiment. The R value and σR of this protein calculated from the small-scale experiment were 1.00 and 0.16, respectively.
No.	Accession	Gene symbol	Description	Score	No. of unique peptidesa	Coverage (%)b	log2 (T1/C1)	log2 (T2/C2)	log2 (T2/C1)	log2 (T1/C2)	R valuec	σR d	ratioe	Mf	Exp.g
Down-regulation
1	O60216	RAD21	Double-strand-break repair protein rad21 homolog	70	1	4	-4.18	-0.89	-3.35	-1.71	-2.53	1.3	0.17		L
2	O00267	SUPT5H	Transcription elongation factor SPT5	180	1	1.7	-3.3	-1.16	-0.88	-3.58	-2.23	1.22	0.21	+	L
3	Q9Y276	BCS1L	Mitochondrial chaperone BCS1	88	1	4.5	-1.12	-3.07	-2.4	-1.79	-2.1	0.72	0.23		L
4	Q15067	ACOX1	Peroxisomal acyl-coenzyme A oxidase 1	77	1	3.3	-2.84	-1.14	-1.1	-2.89	-1.99	0.87	0.25		L
5	Q9H1A4	ANAPC1	Anaphase-promoting complex subunit 1	45	1	0.8	-1.64	-1.64	-1.96	-1.32	-1.64	0.22	0.32	+	L
6	Q92759	GTF2H4	General transcription factor IIH subunit 4	117	2	8.7	-2.48	-0.71	-1.94	-1.25	-1.59	0.67	0.33	+	L
7	P49761	CLK3	Dual specificity protein kinase CLK3	82	1	3.1	-1.5	-1.56	-1.9	-1.15	-1.53	0.27	0.35	+	L
8	Q9NVH1	DNAJC11	DnaJ homolog subfamily C member 11	71	1	3.2	-1.68	-1.19	-1.43	-1.44	-1.44	0.17	0.37	+	L
9	P42025	ACTR1B	Beta-centractin	63	1	4.8	-1.63	-1.06	-0.81	-1.88	-1.34	0.43	0.39	+	S
10	P61163	ACTR1A	Alpha-centractin	63	1	4.8	-1.63	-1.06	-0.81	-1.88	-1.34	0.43	0.39	+	S
11	Q8TBX8	PIP4K2C	Phosphatidylinositol-5-phosphate 4-kinase type-2 gamma	81	1	3.6	-0.99	-1.68	-1.13	-1.53	-1.33	0.28	0.4	+	L
12	Q9H9Z2	LIN28A	Protein lin-28 homolog A	384	1	7.2	-1.08	-1.46	-2.54	0	-1.27	0.91	0.42		L
13	Q13769	THOC5	THO complex subunit 5 homolog	125	2	6.1	-1.81	-0.72	-0.75	-1.79	-1.27	0.53	0.42		L
14	Q9BW19	KIFC1	Kinesin-like protein KIFC1	178	1	3.3	-2.15	-0.33	0.96	-3.44	-1.24	1.69	0.42	+	L
15	P07196	NEFL	Neurofilament light polypeptide	805	13	27.3	-1.22	-1.25	-1.71	-0.76	-1.24	0.34	0.42		L
16	Q07021	C1QBP	Complement component 1 Q subcomponent-binding protein	119	1	10.6	-1.05	-1.39	-1.03	-1.41	-1.22	0.18	0.43	+	S
17	Q00653	NFKB2	Nuclear factor NF-kappa-B p100 subunit	85	1	2.3	-1.1	-1.3	-1.53	-0.87	-1.2	0.24	0.44	+	L
18	Q9Y4P1	ATG4B	Cysteine protease ATG4B	55	1	4.1	-0.68	-1.71	-1.21	-1.18	-1.19	0.36	0.44		L
19	Q8WWC4	C2orf47	Uncharacterized protein C2orf47, mitochondrial	47	1	3.4	-1.44	-0.84	-1.75	-0.53	-1.14	0.48	0.45	+	L
20	O95470	SGPL1	Sphingosine-1-phosphate lyase 1	72	2	6.2	-0.75	-1.51	-1.69	-0.57	-1.13	0.48	0.46		L
21	O75638	CTAG2	Cancer/testis antigen 2	55	1	9.5	-1.53	-0.73	-1.2	-1.06	-1.13	0.29	0.46		L
22	Q5JVF3	PCID2	PCI domain-containing protein 2	45	1	3.5	-0.98	-1.26	-1.86	-0.38	-1.12	0.53	0.46	+	L
23	P53634	CTSC	Dipeptidyl peptidase 1	79	2	7.6	-1.12	-1.11	-1.4	-0.84	-1.12	0.2	0.46		L
24	Q96S66	CLCC1	Chloride channel CLIC-like protein 1	42	1	3.1	-1.56	-0.67	-1.49	-0.75	-1.12	0.41	0.46		L
25	Q15291	RBBP5	Retinoblastoma-binding protein 5	44	1	3.7	-1.77	-0.46	-0.16	-2.07	-1.12	0.82	0.46	+	L
26	P49754	VPS41	Vacuolar protein sorting-associated protein 41 homolog	45	1	1.8	-2.01	-0.21	-0.22	-2	-1.11	0.89	0.46		L
27	Q9HCD5	NCOA5	Nuclear receptor coactivator 5	130	1	3.1	-0.62	-1.58	-1.12	-1.08	-1.1	0.34	0.47	+	L
28	P46019	PHKA2	Phosphorylase b kinase regulatory subunit alpha	79	1	1.5	-0.96	-1.24	-0.73	-1.47	-1.1	0.28	0.47	+	L
29	A6NKF2	ARID3C	AT-rich interactive domain-containing protein 3C	47	1	2.9	0.62	-2.79	-0.61	-1.56	-1.08	1.25	0.47	+	L
30	Q99856	ARID3A	AT-rich interactive domain-containing protein 3A	47	1	2	0.62	-2.79	-0.61	-1.56	-1.08	1.25	0.47	+	L
31	Q8N6M3	FITM2	Fat storage-inducing transmembrane protein 2	57	1	6.5	-2.41	0.25	-1.32	-0.84	-1.08	0.96	0.47		L
32	Q9Y5K8	ATP6V1D	V-type proton ATPase subunit D	78	1	4.9	-0.57	-1.59	-0.68	-1.47	-1.08	0.46	0.47	+	L
33	Q9UBI6	GNG12	Guanine nucleotide-binding protein G(I)/G(S)/G(O) subunit gamma-12	52	1	22.2	-0.85	-1.29	-2.26	0.12	-1.07	0.86	0.48		L
34	O15397	IPO8	Importin-8	50	1	1.5	-0.07	-2.03	-0.78	-1.32	-1.05	0.72	0.48	+	L
35	Q6IN85	SMEK1	Serine/threonine-protein phosphatase 4 regulatory subunit 3A	119	2	4.2	-0.63	-1.4	-0.09	-1.94	-1.01	0.71	0.5	+	L
36	P07197	NEFM	Neurofilament medium polypeptide	1632	22	31.7	-1.01	-1.01	-1.6	-0.42	-1.01	0.42	0.5		L
37	Q5VZK9	LRRC16A	Leucine-rich repeat-containing protein 16A	54	1	1.2	-2.13	0.14	-0.7	-1.28	-0.99	0.83	0.5	+	L
38	O00264	PGRMC1	Membrane-associated progesterone receptor component 1	595	3	36.4	-0.72	-1.25	-1.17	-0.8	-0.98	0.23	0.51		L
39	Q9Y6A4	C16orf80	UPF0468 protein C16orf80	55	1	4.7	-1.24	-0.71	-0.78	-1.17	-0.97	0.24	0.51	+	L
40	Q14919	DRAP1	Dr1-associated corepressor	75	1	5.4	-0.39	-1.53	-1.47	-0.44	-0.96	0.54	0.52	+	L
41	Q9UIG0	BAZ1B	Tyrosine-protein kinase BAZ1B	97	1	1.1	-0.41	-1.49	-1.31	-0.6	-0.95	0.46	0.52	+	L
42	Q9C0E8	LNP	Protein lunapark	91	1	5.4	-0.99	-0.9	-0.89	-1.01	-0.95	0.05	0.52		L
43	Q96HY6	DDRGK1	DDRGK domain-containing protein 1	44	1	5.7	-0.36	-1.53	-1.19	-0.7	-0.94	0.45	0.52		L
44	Q9BYD2	MRPL9	39S ribosomal protein L9	90	1	6.4	-1.17	-0.71	-1.41	-0.47	-0.94	0.37	0.52		L
45	Q6P9B9	INTS5	Integrator complex subunit 5	193	3	5.3	-0.45	-1.43	0.53	-2.41	-0.94	1.1	0.52		L
46	P58107	EPPK1	Epiplakin	438	3	1.3	-0.46	-1.41	-0.08	-1.8	-0.94	0.69	0.52		L
47	Q9H2C0	GAN	Gigaxonin	115	1	3.7	0.02	-1.84	-1.8	-0.03	-0.91	0.91	0.53	+	L
48	Q96R06	SPAG5	Sperm-associated antigen 5	69	2	2.9	-0.66	-1.14	-0.16	-1.64	-0.9	0.55	0.54		L
49	Q8NHH9	ATL2	Atlastin-2	99	1	3.3	-0.75	-1.04	0.06	-1.85	-0.9	0.68	0.54	+	L
50	O15118	NPC1	Niemann-Pick C1 protein	68	1	2	-0.26	-1.53	-1.63	-0.16	-0.89	0.69	0.54		L
51	P82094	TMF1	TATA element modulatory factor	59	1	1.5	-0.44	-1.34	-1.08	-0.69	-0.89	0.35	0.54		L
52	Q9HC36	RNMTL1	RNA methyltransferase-like protein 1	237	1	6.2	-1.08	-0.69	-1.08	-0.69	-0.88	0.19	0.54	+	L
53	P0C5Y9	H2AFB1	Histone H2A-Bbd type 1	189	2	27	-0.77	-0.99	-1.42	-0.34	-0.88	0.39	0.54		L
54	P0C5Z0	H2AFB2	Histone H2A-Bbd type 2/3	189	2	27	-0.77	-0.99	-1.42	-0.34	-0.88	0.39	0.54		L
55	O75475	PSIP1	PC4 and SFRS1-interacting protein	95	1	3.4	-0.74	-0.99	-0.85	-0.89	-0.87	0.09	0.55	+	L
56	Q8NFW8	CMAS	N-acylneuraminate cytidylyltransferase	128	1	5.8	-0.59	-1.14	-0.82	-0.91	-0.86	0.2	0.55		L
57	Q9HD20	ATP13A1	Probable cation-transporting ATPase 13A1	48	1	1.2	-0.21	-1.51	-1.38	-0.34	-0.86	0.59	0.55		L
58	Q04323	UBXN1	UBX domain-containing protein 1	95	1	8.8	-1.17	-0.54	-0.97	-0.75	-0.86	0.24	0.55	+	L
59	O75506	HSBP1	Heat shock factor-binding protein 1	85	1	25	-1.16	-0.55	-1.29	-0.42	-0.85	0.37	0.55		L
60	Q9NXV6	CDKN2AIP	CDKN2A-interacting protein	43	1	4.3	-1.06	-0.65	-0.98	-0.73	-0.85	0.17	0.55		L
61	Q15477	SKIV2L	Helicase SKI2W	149	1	1.4	-0.42	-1.27	-1.96	0.27	-0.84	0.84	0.56		L
62	O00186	STXBP3	Syntaxin-binding protein 3	91	1	2.9	-1.05	-0.62	-1.33	-0.34	-0.83	0.38	0.56		L
Up-regulation
63	Q8TDC0	MYOZ3	Myozenin-3	43	1	2.8	2.42	2.55	2.31	2.66	2.48	0.13	5.6	+	L
64	P02533	KRT14	Keratin	127	2	5.7	2.62	1.75	1.04	3.33	2.19	0.87	4.56	+	L
65	Q8WUY8	NAT14	N-acetyltransferase 14	35	1	11.2	2.66	1.34	1.26	2.73	2	0.7	4	+	L
66	Q9UEE9	CFDP1	Craniofacial development protein 1	56	1	4	1.41	2.33	1.57	2.17	1.87	0.39	3.66		L
67	P0CG47	UBB	Polyubiquitin-B	1122	5	17.5	1.51	1.94	1.48	1.97	1.73	0.23	3.31	+	L
68	P0CG48	UBC	Polyubiquitin-C	1122	5	5.8	1.51	1.94	1.48	1.97	1.73	0.23	3.31	+	L
69	P62979	RPS27A	Ubiquitin-40S ribosomal protein S27a	1122	5	25.6	1.51	1.94	1.48	1.97	1.73	0.23	3.31	+	L
70	P62987	UBA52	Ubiquitin-60S ribosomal protein L40	1122	5	31.3	1.51	1.94	1.48	1.97	1.73	0.23	3.31	+	L
71	O75874	IDH1	Isocitrate dehydrogenase [NADP] cytoplasmic	236	3	9.7	1.81	1.6	1.71	1.7	1.7	0.07	3.26		L
72	P62861	FAU	40S ribosomal protein S30	97	1	16.9	1.56	1.61	1.11	2.06	1.59	0.33	3	+	L
73	Q01469	FABP5	Fatty acid-binding protein	178	3	18.5	2.54	0.58	1.14	1.99	1.56	0.76	2.95		L
74	O43896	KIF1C	Kinesin-like protein KIF1C	43	1	0.8	2.06	0.91	1.57	1.41	1.49	0.41	2.81	+	L
75	Q96L93	KIF16B	Kinesin-like protein KIF16B	43	1	0.7	2.06	0.91	1.57	1.41	1.49	0.41	2.81	+	L
76	Q9H1H9	KIF13A	Kinesin-like protein KIF13A	43	1	0.5	2.06	0.91	1.57	1.41	1.49	0.41	2.81	+	L
77	Q9NQT8	KIF13B	Kinesin-like protein KIF13B	43	1	0.5	2.06	0.91	1.57	1.41	1.49	0.41	2.81	+	L
78	Q9P2P6	STARD9	StAR-related lipid transfer protein 9	43	1	0.2	2.06	0.91	1.57	1.41	1.49	0.41	2.81	+	L
79	Q13144	EIF2B5	Translation initiation factor eIF-2B subunit epsilon	67	1	3.7	3.77	-0.82	2.26	0.68	1.47	1.72	2.78		L
80	Q96GQ7	DDX27	Probable ATP-dependent RNA helicase DDX27	54	1	1.1	0.62	2.11	1.41	1.31	1.36	0.53	2.57		L
81	Q09666	AHNAK	Neuroblast differentiation-associated protein AHNAK	412	6	1.4	0.66	1.98	1.15	1.49	1.32	0.48	2.49		L
82	P00558	PGK1	Phosphoglycerate kinase 1	2588	18	52	1.08	1.43	1.35	1.16	1.25	0.14	2.38		L
83	Q10471	GALNT2	Polypeptide N-acetylgalactosaminyltransferase 2	42	1	1.8	1.21	1.28	0.21	2.29	1.25	0.74	2.37	+	L
84	P30046	DDT	D-dopachrome decarboxylase	153	2	19.5	1.21	1.23	0.9	1.53	1.22	0.22	2.33		L
85	P10599	TXN	Thioredoxin	328	5	51.4	0.78	1.65	1.22	1.21	1.22	0.31	2.32		L
86	Q9BTX1	TMEM48	Nucleoporin NDC1	114	1	3.6	0.29	2.14	0.91	1.52	1.21	0.69	2.32		L
87	Q06323	PSME1	Proteasome activator complex subunit 1	340	4	16.5	0.7	1.72	1.55	0.87	1.21	0.44	2.31		L
88	Q02447	SP3	Transcription factor Sp3	43	1	2	1.2	1.19	0.94	1.45	1.2	0.18	2.29	+	L
89	P04075	ALDOA	Fructose-bisphosphate aldolase A	3775	21	68.4	1.01	1.37	1.01	1.37	1.19	0.18	2.28		L
90	O15294	OGT	UDP-N-acetylglucosamine--peptide N-acetylglucosaminyltransferase 110 kDa subunit	44	1	1.2	1.35	0.93	1.52	0.76	1.14	0.31	2.2	+	L
91	P50579	METAP2	Methionine aminopeptidase 2	70	1	4	1.51	0.76	1.79	0.48	1.13	0.53	2.19		L
92	Q9ULA0	DNPEP	Aspartyl aminopeptidase	69	1	5.9	1.05	1.2	1.5	0.76	1.13	0.27	2.19		L
93	P98179	RBM3	Putative RNA-binding protein 3	242	2	31.8	1.32	0.93	0.67	1.58	1.13	0.35	2.19		L
94	Q9NPH2	ISYNA1	Inositol-3-phosphate synthase 1	354	2	3.9	1.23	1.03	1.32	0.94	1.13	0.15	2.18		L
95	P26038	MSN	Moesin	1255	18	28.6	1	1.21	1.19	1.02	1.1	0.09	2.15		L
96	P06733	ENO1	Alpha-enolase	9055	20	61.1	1.32	0.88	0.75	1.45	1.1	0.29	2.14		L
97	P99999	CYCS	Cytochrome c	562	6	56.2	1.09	1.1	0.63	1.56	1.09	0.33	2.13		L
98	Q9Y4D8	C12orf51	Probable E3 ubiquitin-protein ligase C12orf51	42	1	0.2	0.17	2	3.08	-0.91	1.08	1.55	2.12		L
99	P29218	IMPA1	Inositol monophosphatase 1	53	1	8.3	1.48	0.68	1.63	0.53	1.08	0.48	2.11		L
100	P06744	GPI	Glucose-6-phosphate isomerase	3426	17	42.3	1.09	1.06	0.94	1.2	1.07	0.09	2.11		L
101	Q9UNZ2	NSFL1C	NSFL1 cofactor p47	121	2	7.8	0.73	1.39	0.46	1.66	1.06	0.48	2.09		L
102	Q86VP6	CAND1	Cullin-associated NEDD8-dissociated protein 1	46	1	1.5	1.3	0.8	0.69	1.42	1.05	0.31	2.08	+	S
103	Q9BWD1	ACAT2	Acetyl-CoA acetyltransferase	453	5	25.2	0.81	1.27	0.97	1.12	1.04	0.17	2.06		LSh
104	A6NCS6	C2orf72	Uncharacterized protein C2orf72	42	1	2.4	0.58	1.5	0.84	1.24	1.04	0.36	2.06		L
105	Q8TB03	CXorf38	Uncharacterized protein CXorf38	79	1	6	2.16	-0.11	1.18	0.87	1.03	0.81	2.04		L
106	P27816	MAP4	Microtubule-associated protein 4	785	8	12.8	0.88	1.18	0.94	1.11	1.03	0.12	2.04		L
107	Q07954	LRP1	Prolow-density lipoprotein receptor-related protein 1	49	1	0.3	1.85	0.17	0.9	1.12	1.01	0.6	2.01	+	L
108	P00338	LDHA	L-lactate dehydrogenase A chain	1740	15	48.2	1.06	0.95	0.81	1.2	1.01	0.14	2.01		L
109	Q9H4A4	RNPEP	Aminopeptidase B	71	1	4.2	1.71	0.3	1.31	0.71	1.01	0.54	2.01		L
110	P10253	GAA	Lysosomal alpha-glucosidase	110	2	4.3	0.69	1.32	1.04	0.97	1	0.22	2		L
111	Q53FA7	TP53I3	Quinone oxidoreductase PIG3	47	1	3	0.77	1.23	0.8	1.2	1	0.22	2		L
112	Q9BWD1	ACAT2	Acetyl-CoA acetyltransferase, cytosolic	53	1	2.8	0.77	1.22	1	1	1	0.16	2	+	S
113	Q8TEU7	RAPGEF6	Rap guanine nucleotide exchange factor 6	63	1	1.4	0.37	1.62	1.49	0.5	1	0.56	1.99		L
114	Q9BVL2	NUPL1	Nucleoporin p58/p45	115	1	3.3	-0.73	2.68	0.87	1.07	0.97	1.21	1.96	+	L
115	P22392	NME2	Nucleoside diphosphate kinase B	1398	7	59.9	1.2	0.74	0.96	0.97	0.97	0.16	1.95		L
116	Q13442	PDAP1	28 kDa heat- and acid-stable phosphoprotein	46	1	7.7	1.1	0.81	0.6	1.32	0.96	0.27	1.94	+	L
117	Q99497	PARK7	Protein DJ-1	875	6	43.9	0.93	0.98	0.74	1.17	0.95	0.15	1.94		L
118	P40925	MDH1	Malate dehydrogenase	1272	8	30.5	0.83	1.07	0.78	1.12	0.95	0.15	1.93		L
119	P04424	ASL	Argininosuccinate lyase	70	1	3	0.47	1.41	0.75	1.13	0.94	0.36	1.92		L
120	P07195	LDHB	L-lactate dehydrogenase B chain	2132	15	46.7	1.28	0.58	0.75	1.11	0.93	0.28	1.91		L
121	Q7Z4V5	HDGFRP2	Hepatoma-derived growth factor-related protein 2	136	1	2.5	1.34	0.49	1.34	0.49	0.92	0.42	1.89	+	L
122	Q9Y3E1	HDGFRP3	Hepatoma-derived growth factor-related protein 3	136	1	8.4	1.34	0.49	1.34	0.49	0.92	0.42	1.89	+	L
123	Q9NZ32	ACTR10	Actin-related protein 10	66	1	5	1.11	0.7	1.19	0.62	0.9	0.25	1.87		L
124	Q9UBN7	HDAC6	Histone deacetylase 6	306	2	4.6	1.38	0.41	0.46	1.33	0.89	0.46	1.86		L
125	O43707	ACTN4	Alpha-actinin-4	140	2	2.4	0.83	0.94	0.93	0.84	0.88	0.05	1.85	+	S
126	P12814	ACTN1	Alpha-actinin-1	140	2	2.5	0.83	0.94	0.93	0.84	0.88	0.05	1.85	+	S
127	Q9UL46	PSME2	Proteasome activator complex subunit 2	485	4	28	0.53	1.23	1.38	0.38	0.88	0.43	1.84		L
128	P25787	PSMA2	Proteasome subunit alpha type-2	97	1	8.1	0.43	1.32	0.95	0.8	0.88	0.32	1.84	+	S
129	P49720	PSMB3	Proteasome subunit beta type-3	823	2	16.1	0.8	0.95	0.72	1.03	0.87	0.12	1.83		L
130	P63104	YWHAZ	14-3-3 protein zeta/delta	2401	12	53.1	0.82	0.93	0.76	0.99	0.87	0.09	1.83		L
131	Q9NPI6	DCP1A	mRNA-decapping enzyme 1A	50	1	2.1	0.75	1	0.92	0.83	0.87	0.09	1.83	+	L
132	P29966	MARCKS	Myristoylated alanine-rich C-kinase substrate	54	1	2.1	0.49	1.26	1.48	0.26	0.87	0.51	1.83	+	L
133	Q9NUQ9	FAM49B	Protein FAM49B	80	2	9	0.84	0.89	0.89	0.85	0.87	0.02	1.82	+	L
134	O60506	SYNCRIP	Heterogeneous nuclear ribonucleoprotein Q	1023	10	23.9	1.06	0.67	1.09	0.64	0.86	0.21	1.82		L
135	Q8TB36	GDAP1	Ganglioside-induced differentiation-associated protein 1	46	1	5.3	2.55	-0.83	0.93	0.79	0.86	1.2	1.82	+	L
136	P62913	RPL11	60S ribosomal protein L11	416	4	25.8	0.81	0.9	0.86	0.85	0.85	0.03	1.81	+	L
137	P06737	PYGL	Glycogen phosphorylase	565	6	9.3	0.43	1.25	0.63	1.05	0.84	0.32	1.79		L
138	P36915	GNL1	Guanine nucleotide-binding protein-like 1	89	1	3	1.13	0.55	1.26	0.42	0.84	0.36	1.79		L
139	P09972	ALDOC	Fructose-bisphosphate aldolase C	2223	7	28.3	0.74	0.94	0.49	1.19	0.84	0.26	1.79		L
140	P62942	FKBP1A	Peptidyl-prolyl cis-trans isomerase FKBP1A	189	1	12	0.61	1.07	0.68	1	0.84	0.2	1.79	+	L
141	Q14320	FAM50A	Protein FAM50A	43	1	5.3	0.65	1.03	0	1.68	0.84	0.61	1.79	+	L
