# Supplementary material for: Quantitative Proteomic Analysis of Human Lung Tumor Xenografts Treated with the Ectopic ATP Synthase Inhibitor Citreoviridin
Source: PLoS One. 2013 Aug 21;8(8):e70642. doi: 10.1371/journal.pone.0070642 (PMC3749231; doi:10.1371/journal.pone.0070642)
Supplement: Table S9 — The results of Gene Ontology biological process clustering enrichment analysis. S9-1: Gene Ontology biological process clustering enrichment analysis of the differential proteome induced by citreoviridin in humans. S9-2: Gene Ontology biological process clustering enrichment analysis of down-regulated human proteins with citreoviridin treatment. (XLSX) [file pone.0070642.s014.xlsx]

## Sheet: S9-1
Table S9-1: Gene Ontology biological process clustering enrichment analysis of the differential proteome induced by citreoviridin in humans.
Cluster 1	Carbohydrate catabolic process	Enrichment Score: 6.204413332700363
	Category	Term	Count	PValue	Genes	Fold Enrichment	FDR
	GOTERM_BP_FAT	GO:0044275~cellular carbohydrate catabolic process	10	4.37e-08	P09972, P40925, P00558, P10253, P00338, P06733, P04075, P06744, P07195, P06737	13.6028	7.03e-05
	GOTERM_BP_FAT	GO:0006096~glycolysis	8	1.35e-07	P09972, P40925, P00558, P00338, P06733, P04075, P06744, P07195	19.6807	0.000216
	GOTERM_BP_FAT	GO:0016052~carbohydrate catabolic process	10	3.81e-07	P09972, P40925, P00558, P10253, P00338, P06733, P04075, P06744, P07195, P06737	10.6077	0.000613
	GOTERM_BP_FAT	GO:0006007~glucose catabolic process	8	5.95e-07	P09972, P40925, P00558, P00338, P06733, P04075, P06744, P07195	15.9481	0.000957
	GOTERM_BP_FAT	GO:0019320~hexose catabolic process	8	1.98e-06	P09972, P40925, P00558, P00338, P06733, P04075, P06744, P07195	13.4057	0.003177
	GOTERM_BP_FAT	GO:0046365~monosaccharide catabolic process	8	2.4e-06	P09972, P40925, P00558, P00338, P06733, P04075, P06744, P07195	13.0281	0.003861
	GOTERM_BP_FAT	GO:0046164~alcohol catabolic process	8	5.85e-06	P09972, P40925, P00558, P00338, P06733, P04075, P06744, P07195	11.4197	0.009409
Cluster 2	Glucose metabolic process	Enrichment Score: 5.964937024426838
	Category	Term	Count	PValue	Genes	Fold Enrichment	FDR
	GOTERM_BP_FAT	GO:0044275~cellular carbohydrate catabolic process	10	4.37e-08	P09972, P40925, P00558, P10253, P00338, P06733, P04075, P06744, P07195, P06737	13.6028	7.03e-05
	GOTERM_BP_FAT	GO:0016052~carbohydrate catabolic process	10	3.81e-07	P09972, P40925, P00558, P10253, P00338, P06733, P04075, P06744, P07195, P06737	10.6077	0.000613
	GOTERM_BP_FAT	GO:0006006~glucose metabolic process	11	7.46e-07	P09972, P40925, P00558, P10253, P00338, P06733, P04075, P06744, P07195, P06737, P46019	8.31283	0.001199
	GOTERM_BP_FAT	GO:0019318~hexose metabolic process	11	5.81e-06	P09972, P40925, P00558, P10253, P00338, P06733, P04075, P06744, P07195, P06737, P46019	6.62429	0.009349
	GOTERM_BP_FAT	GO:0005996~monosaccharide metabolic process	11	2.07e-05	P09972, P40925, P00558, P10253, P00338, P06733, P04075, P06744, P07195, P06737, P46019	5.72911	0.033283
	Protein ubiquitination	Enrichment Score: 5.247632134028317
Cluster 3	Category	Term	Count	PValue	Genes	Fold Enrichment	FDR
	GOTERM_BP_FAT	GO:0031398~positive regulation of protein ubiquitination	10	3.94e-08	P62987, P62979, Q9UL46, Q9H1A4, P25787, P62942, Q06323, P49720	13.7647	6.33e-05
	GOTERM_BP_FAT	GO:0051436~negative regulation of ubiquitin-protein ligase activity during mitotic cell cycle	9	7.7e-08	P62987, P62979, Q9UL46, Q9H1A4, P25787, Q06323, P49720	16.0095	0.000124
	GOTERM_BP_FAT	GO:0031145~anaphase-promoting complex-dependent proteasomal ubiquitin-dependent protein catabolic process	9	7.7e-08	P62987, P62979, Q9UL46, Q9H1A4, P25787, Q06323, P49720	16.0095	0.000124
	GOTERM_BP_FAT	GO:0051352~negative regulation of ligase activity	9	9.81e-08	P62987, P62979, Q9UL46, Q9H1A4, P25787, Q06323, P49720	15.5316	0.000158
	GOTERM_BP_FAT	GO:0051444~negative regulation of ubiquitin-protein ligase activity	9	9.81e-08	P62987, P62979, Q9UL46, Q9H1A4, P25787, Q06323, P49720	15.5316	0.000158
	GOTERM_BP_FAT	GO:0051437~positive regulation of ubiquitin-protein ligase activity during mitotic cell cycle	9	1.1e-07	P62987, P62979, Q9UL46, Q9H1A4, P25787, Q06323, P49720	15.3032	0.000177
	GOTERM_BP_FAT	GO:0051443~positive regulation of ubiquitin-protein ligase activity	9	1.39e-07	P62987, P62979, Q9UL46, Q9H1A4, P25787, Q06323, P49720	14.8659	0.000223
	GOTERM_BP_FAT	GO:0051439~regulation of ubiquitin-protein ligase activity during mitotic cell cycle	9	1.55e-07	P62987, P62979, Q9UL46, Q9H1A4, P25787, Q06323, P49720	14.6565	0.00025
	GOTERM_BP_FAT	GO:0031396~regulation of protein ubiquitination	10	1.81e-07	P62987, P62979, Q9UL46, Q9H1A4, P25787, P62942, Q06323, P49720	11.5624	0.000292
	GOTERM_BP_FAT	GO:0051351~positive regulation of ligase activity	9	1.94e-07	P62987, P62979, Q9UL46, Q9H1A4, P25787, Q06323, P49720	14.255	0.000311
	GOTERM_BP_FAT	GO:0010498~proteasomal protein catabolic process	10	2.15e-07	P62987, P62979, Q9UL46, Q04323, Q9H1A4, P25787, Q06323, P49720	11.3357	0.000346
	GOTERM_BP_FAT	GO:0043161~proteasomal ubiquitin-dependent protein catabolic process	10	2.15e-07	P62987, P62979, Q9UL46, Q04323, Q9H1A4, P25787, Q06323, P49720	11.3357	0.000346
	GOTERM_BP_FAT	GO:0031397~negative regulation of protein ubiquitination	9	2.16e-07	P62987, P62979, Q9UL46, Q9H1A4, P25787, Q06323, P49720	14.0624	0.000347
	GOTERM_BP_FAT	GO:0051438~regulation of ubiquitin-protein ligase activity	9	3.26e-07	P62987, P62979, Q9UL46, Q9H1A4, P25787, Q06323, P49720	13.3412	0.000524
	GOTERM_BP_FAT	GO:0032269~negative regulation of cellular protein metabolic process	12	3.99e-07	P62987, P62979, Q9UL46, Q13144, Q9H1A4, Q9UBN7, P25787, P62942, Q06323, P49720	7.70826	0.000642
	GOTERM_BP_FAT	GO:0051340~regulation of ligase activity	9	4.38e-07	P62987, P62979, Q9UL46, Q9H1A4, P25787, Q06323, P49720	12.8471	0.000704
	GOTERM_BP_FAT	GO:0051248~negative regulation of protein metabolic process	12	5.85e-07	P62987, P62979, Q9UL46, Q13144, Q9H1A4, Q9UBN7, P25787, P62942, Q06323, P49720	7.41972	0.00094
	GOTERM_BP_FAT	GO:0031400~negative regulation of protein modification process	10	8.06e-07	P62987, P62979, Q9UL46, Q9H1A4, P25787, P62942, Q06323, P49720	9.7163	0.001295
	GOTERM_BP_FAT	GO:0043086~negative regulation of catalytic activity	12	2.55e-05	P62987, P62979, Q9UL46, Q9H1A4, Q9UBN7, P25787, P62942, Q06323, P49720, Q86VP6	5.00898	0.041007
	GOTERM_BP_FAT	GO:0032270~positive regulation of cellular protein metabolic process	11	3.13e-05	P62987, P62979, Q9UL46, Q13144, Q9H1A4, P25787, P62942, Q06323, P49720	5.45864	0.050387
	GOTERM_BP_FAT	GO:0031401~positive regulation of protein modification process	10	3.25e-05	P62987, P62979, Q9UL46, Q9H1A4, P25787, P62942, Q06323, P49720	6.1831	0.052235
	GOTERM_BP_FAT	GO:0051247~positive regulation of protein metabolic process	11	4.48e-05	P62987, P62979, Q9UL46, Q13144, Q9H1A4, P25787, P62942, Q06323, P49720	5.234	0.071989
	GOTERM_BP_FAT	GO:0044092~negative regulation of molecular function	12	0.000138	P62987, P62979, Q9UL46, Q9H1A4, Q9UBN7, P25787, P62942, Q06323, P49720, Q86VP6	4.15415	0.220879
	GOTERM_BP_FAT	GO:0006511~ubiquitin-dependent protein catabolic process	10	0.000234	P62987, P62979, Q9UL46, Q04323, Q9H1A4, P25787, Q06323, P49720	4.77785	0.375325
	GOTERM_BP_FAT	GO:0000278~mitotic cell cycle	12	0.000333	P62987, P62979, Q9UL46, Q9H1A4, O60216, P25787, Q06323, Q9BW19, Q96R06, P49720	3.74996	0.53413
	GOTERM_BP_FAT	GO:0031399~regulation of protein modification process	10	0.00098	P62987, P62979, Q9UL46, Q9H1A4, P25787, P62942, Q06323, P49720	3.91946	1.56377
	GOTERM_BP_FAT	GO:0032268~regulation of cellular protein metabolic process	12	0.002495	P62987, P62979, Q9UL46, Q13144, Q9H1A4, Q9UBN7, P25787, P62942, Q06323, P49720	2.92719	3.93658
	GOTERM_BP_FAT	GO:0022402~cell cycle process	12	0.009161	P62987, P62979, Q9UL46, Q9H1A4, O60216, P25787, Q06323, Q9BW19, Q96R06, P49720	2.45573	13.7552
	GOTERM_BP_FAT	GO:0043085~positive regulation of catalytic activity	11	0.013845	P62987, P99999, Q07954, P62979, Q9UL46, Q9H1A4, P25787, Q06323, P49720	2.44589	20.0826
	GOTERM_BP_FAT	GO:0010604~positive regulation of macromolecule metabolic process	14	0.03182	P62987, P62979, O00267, Q9UL46, Q13144, Q9H1A4, Q9UBN7, P25787, P62942, Q06323, P49720, Q86VP6	1.88884	40.5456
	GOTERM_BP_FAT	GO:0007049~cell cycle	13	0.034	P62987, P62979, O00267, Q9UL46, Q9H1A4, O60216, P25787, Q06323, Q9BW19, Q96R06, P49720	1.937	42.6615
Cluster 4	Macromolecule catabolic process	Enrichment Score: 3.1527989481800587
	Category	Term	Count	PValue	Genes	Fold Enrichment	FDR
	GOTERM_BP_FAT	GO:0044265~cellular macromolecule catabolic process	19	4.3e-05	Q9H9Z2, Q9NPI6, Q9UL46, Q92759, Q9H1A4, P25787, Q9UBN7, Q06323, Q86VP6, P99999, P62987, Q9H2C0, Q9Y4D8, P62979, Q04323, Q9Y4P1, P49720	3.03014	0.069067
	GOTERM_BP_FAT	GO:0051603~proteolysis involved in cellular protein catabolic process	15	0.00061	Q9UL46, Q9H1A4, P25787, Q9UBN7, Q06323, Q86VP6, Q9H2C0, Q9Y4D8, P62987, P62979, Q04323, Q9Y4P1, P49720	2.8906	0.976151
	GOTERM_BP_FAT	GO:0044257~cellular protein catabolic process	15	0.000641	Q9UL46, Q9H1A4, P25787, Q9UBN7, Q06323, Q86VP6, Q9H2C0, Q9Y4D8, P62987, P62979, Q04323, Q9Y4P1, P49720	2.87622	1.02499
	GOTERM_BP_FAT	GO:0030163~protein catabolic process	15	0.000867	Q9UL46, Q9H1A4, P25787, Q9UBN7, Q06323, Q86VP6, Q9H2C0, Q9Y4D8, P62987, P62979, Q04323, Q9Y4P1, P49720	2.78836	1.3848
	GOTERM_BP_FAT	GO:0019941~modification-dependent protein catabolic process	14	0.001263	P62987, Q9Y4D8, Q9H2C0, P62979, Q04323, Q9UL46, Q9H1A4, P25787, Q9Y4P1, Q06323, P49720, Q86VP6	2.8201	2.01126
	GOTERM_BP_FAT	GO:0043632~modification-dependent macromolecule catabolic process	14	0.001263	P62987, Q9Y4D8, Q9H2C0, P62979, Q04323, Q9UL46, Q9H1A4, P25787, Q9Y4P1, Q06323, P49720, Q86VP6	2.8201	2.01126
	GOTERM_BP_FAT	GO:0006508~proteolysis	19	0.003672	Q9UL46, Q9H1A4, P25787, Q9UBN7, P50579, Q06323, Q86VP6, P62987, Q9H2C0, Q9Y4D8, P62979, Q04323, Q9H4A4, Q9ULA0, Q9Y4P1, P49720, P53634	2.0843	5.74298
Cluster 5	Regulation of developmental growth	Enrichment Score: 2.829221435109171
	Category	Term	Count	PValue	Genes	Fold Enrichment	FDR
	GOTERM_BP_FAT	GO:0042062~long-term strengthening of neuromuscular junction	4	6.07e-06	P62987, P62979	92.4992	0.009755
	GOTERM_BP_FAT	GO:0008582~regulation of synaptic growth at neuromuscular junction	4	2.1e-05	P62987, P62979	66.0708	0.033714
	GOTERM_BP_FAT	GO:0051963~regulation of synaptogenesis	4	0.000456	P62987, P62979	25.6942	0.731267
	GOTERM_BP_FAT	GO:0050807~regulation of synapse organization	4	0.00073	P62987, P62979	22.0236	1.16735
	GOTERM_BP_FAT	GO:0030433~ER-associated protein catabolic process	4	0.00109	P62987, P62979	19.2707	1.7388
	GOTERM_BP_FAT	GO:0050803~regulation of synapse structure and activity	4	0.00109	P62987, P62979	19.2707	1.7388
	GOTERM_BP_FAT	GO:0048742~regulation of skeletal muscle fiber development	4	0.001231	P62987, P62979	18.4998	1.96154
	GOTERM_BP_FAT	GO:0048641~regulation of skeletal muscle tissue development	4	0.001908	P62987, P62979	15.9481	3.02415
	GOTERM_BP_FAT	GO:0051153~regulation of striated muscle cell differentiation	4	0.002542	P62987, P62979	14.453	4.00998
	GOTERM_BP_FAT	GO:0050806~positive regulation of synaptic transmission	4	0.003029	P62987, P62979	13.6028	4.76065
	GOTERM_BP_FAT	GO:0051971~positive regulation of transmission of nerve impulse	4	0.00386	P62987, P62979	12.4999	6.02974
	GOTERM_BP_FAT	GO:0031646~positive regulation of neurological system process	4	0.004485	P62987, P62979	11.8589	6.97202
	GOTERM_BP_FAT	GO:0051147~regulation of muscle cell differentiation	4	0.004485	P62987, P62979	11.8589	6.97202
	GOTERM_BP_FAT	GO:0048638~regulation of developmental growth	4	0.007572	P62987, P62979	9.84033	11.5045
	GOTERM_BP_FAT	GO:0016202~regulation of striated muscle tissue development	4	0.008985	P62987, P62979	9.24991	13.5083
	GOTERM_BP_FAT	GO:0048634~regulation of muscle development	4	0.009488	P62987, P62979	9.06854	14.2112
	GOTERM_BP_FAT	GO:0048167~regulation of synaptic plasticity	4	0.017522	P62987, P62979	7.2265	24.7408
Cluster 6	Intermediate filament organization	Enrichment Score: 2.398062333145261
	Category	Term	Count	PValue	Genes	Fold Enrichment	FDR
	GOTERM_BP_FAT	GO:0045110~intermediate filament bundle assembly	3	0.000432	P07197, P02533, P07196	86.718	0.693156
	GOTERM_BP_FAT	GO:0045109~intermediate filament organization	3	0.003136	P07197, P02533, P07196	34.6872	4.92526
	GOTERM_BP_FAT	GO:0045104~intermediate filament cytoskeleton organization	3	0.012522	P07197, P02533, P07196	17.3436	18.3408
	GOTERM_BP_FAT	GO:0045103~intermediate filament-based process	3	0.015056	P07197, P02533, P07196	15.7669	21.6453
Cluster 7	Cellular amide metabolic process	Enrichment Score: 2.3399154562438955
	Category	Term	Count	PValue	Genes	Fold Enrichment	FDR
	GOTERM_BP_FAT	GO:0043603~cellular amide metabolic process	5	0.001337	P40925, Q53FA7, O75874, P07195, P04424	10.3236	2.12836
	GOTERM_BP_FAT	GO:0019748~secondary metabolic process	5	0.004705	P40925, Q53FA7, P30046, O75874, P07195	7.31797	7.30229
	GOTERM_BP_FAT	GO:0046496~nicotinamide nucleotide metabolic process	4	0.004818	P40925, Q53FA7, O75874, P07195	11.5624	7.47207
	GOTERM_BP_FAT	GO:0006769~nicotinamide metabolic process	4	0.004818	P40925, Q53FA7, O75874, P07195	11.5624	7.47207
	GOTERM_BP_FAT	GO:0009820~alkaloid metabolic process	4	0.005166	P40925, Q53FA7, O75874, P07195	11.2804	7.99134
	GOTERM_BP_FAT	GO:0019362~pyridine nucleotide metabolic process	4	0.005529	P40925, Q53FA7, O75874, P07195	11.0118	8.52975
	GOTERM_BP_FAT	GO:0006733~oxidoreduction coenzyme metabolic process	4	0.010006	P40925, Q53FA7, O75874, P07195	8.89415	14.931
Cluster 8	Protein modification by small protein conjugation	Enrichment Score: 2.1853744710139114
	Category	Term	Count	PValue	Genes	Fold Enrichment	FDR
	GOTERM_BP_FAT	GO:0016567~protein ubiquitination	6	0.003574	P62987, P62979, Q9UBN7, Q86VP6	5.82978	5.59375
	GOTERM_BP_FAT	GO:0032446~protein modification by small protein conjugation	6	0.005545	P62987, P62979, Q9UBN7, Q86VP6	5.25563	8.55241
	GOTERM_BP_FAT	GO:0044087~regulation of cellular component biogenesis	6	0.00751	P62987, P62979, Q9UBN7, Q86VP6	4.88552	11.4151
	GOTERM_BP_FAT	GO:0070647~protein modification by small protein conjugation or removal	6	0.012187	P62987, P62979, Q9UBN7, Q86VP6	4.3359	17.894
Cluster 9	Regulation of programmed cell death	Enrichment Score: 1.670767365499469
	Category	Term	Count	PValue	Genes	Fold Enrichment	FDR
	GOTERM_BP_FAT	GO:0042981~regulation of apoptosis	14	0.020155	P99999, P62987, P12814, P62979, P22392, Q53FA7, Q9UEE9, Q9UBN7, P07196, P62913, O43707, P63104	2.01335	27.9201
	GOTERM_BP_FAT	GO:0043067~regulation of programmed cell death	14	0.021669	P99999, P62987, P12814, P62979, P22392, Q53FA7, Q9UEE9, Q9UBN7, P07196, P62913, O43707, P63104	1.99352	29.6893
	GOTERM_BP_FAT	GO:0010941~regulation of cell death	14	0.022258	P99999, P62987, P12814, P62979, P22392, Q53FA7, Q9UEE9, Q9UBN7, P07196, P62913, O43707, P63104	1.98618	30.3667
Cluster 10	Cellular polysaccharide metabolic process	Enrichment Score: 1.5650528348573152
	Category	Term	Count	PValue	Genes	Fold Enrichment	FDR
	GOTERM_BP_FAT	GO:0044264~cellular polysaccharide metabolic process	4	0.010542	P10253, P06737, P46019, Q8NFW8	8.72633	15.6674
	GOTERM_BP_FAT	GO:0005977~glycogen metabolic process	3	0.036086	P10253, P06737, P46019	9.91062	44.6209
	GOTERM_BP_FAT	GO:0044042~glucan metabolic process	3	0.037999	P10253, P06737, P46019	9.63533	46.3616
	GOTERM_BP_FAT	GO:0006073~cellular glucan metabolic process	3	0.037999	P10253, P06737, P46019	9.63533	46.3616
Cluster 11	Macromolecular complex assembly	Enrichment Score: 1.5019896915407729
	Category	Term	Count	PValue	Genes	Fold Enrichment	FDR
	GOTERM_BP_FAT	GO:0065003~macromolecular complex assembly	12	0.027394	P09972, O00186, P0C5Z0, Q92759, O15397, Q8NHH9, P62942, Q8WUY8, P07196, Q9BTX1, Q9Y276, P0C5Y9	2.08645	36.0217
	GOTERM_BP_FAT	GO:0006461~protein complex assembly	10	0.029523	P09972, O00186, Q92759, O15397, Q8NHH9, P62942, Q8WUY8, P07196, Q9BTX1, Q9Y276	2.28958	38.2366
	GOTERM_BP_FAT	GO:0070271~protein complex biogenesis	10	0.029523	P09972, O00186, Q92759, O15397, Q8NHH9, P62942, Q8WUY8, P07196, Q9BTX1, Q9Y276	2.28958	38.2366
	GOTERM_BP_FAT	GO:0043933~macromolecular complex subunit organization	12	0.04112	P09972, O00186, P0C5Z0, Q92759, O15397, Q8NHH9, P62942, Q8WUY8, P07196, Q9BTX1, Q9Y276, P0C5Y9	1.95421	49.0929
Cluster 12	Negative regulation of apoptosis	Enrichment Score: 1.472256760994728
	Category	Term	Count	PValue	Genes	Fold Enrichment	FDR
	GOTERM_BP_FAT	GO:0006916~anti-apoptosis	6	0.032189	P62987, P62979, Q9UEE9, P63104	3.36769	40.9086
	GOTERM_BP_FAT	GO:0043066~negative regulation of apoptosis	8	0.032648	P62987, P62979, P22392, Q9UEE9, P07196, P63104	2.61297	41.3581
	GOTERM_BP_FAT	GO:0043069~negative regulation of programmed cell death	8	0.034828	P62987, P62979, P22392, Q9UEE9, P07196, P63104	2.57658	43.4475
	GOTERM_BP_FAT	GO:0060548~negative regulation of cell death	8	0.035276	P62987, P62979, P22392, Q9UEE9, P07196, P63104	2.56942	43.8676

## Sheet: S9-2
Table S9-2: Gene Ontology biological process clustering enrichment analysis of down-regulated human proteins with citreoviridin treatment.
Cluster 1	Macromolecular complex assembly	Enrichment Score: 1.6629765931652025
	Category	Term	Count	PValue	Genes	Fold Enrichment	FDR
	GOTERM_BP_FAT	GO:0065003~macromolecular complex assembly	8	0.00854342	O00186, P0C5Z0, Q92759, O15397, Q8NHH9, P07196, Q9Y276, P0C5Y9	3.32128	11.7036
	GOTERM_BP_FAT	GO:0043933~macromolecular complex subunit organization	8	0.0120004	O00186, P0C5Z0, Q92759, O15397, Q8NHH9, P07196, Q9Y276, P0C5Y9	3.11078	16.0661
	GOTERM_BP_FAT	GO:0034622~cellular macromolecular complex assembly	5	0.025918	P0C5Z0, O15397, P07196, Q9Y276, P0C5Y9	4.34091	31.6786
	GOTERM_BP_FAT	GO:0006461~protein complex assembly	6	0.0325635	O00186, Q92759, O15397, Q8NHH9, P07196, Q9Y276	3.28018	38.1376
	GOTERM_BP_FAT	GO:0070271~protein complex biogenesis	6	0.0325635	O00186, Q92759, O15397, Q8NHH9, P07196, Q9Y276	3.28018	38.1376
	GOTERM_BP_FAT	GO:0034621~cellular macromolecular complex subunit organization	5	0.0373465	P0C5Z0, O15397, P07196, Q9Y276, P0C5Y9	3.86669	42.4293
Cluster 2	Mitosis	Enrichment Score: 1.351222996171361
	Category	Term	Count	PValue	Genes	Fold Enrichment	FDR
	GOTERM_BP_FAT	GO:0000280~nuclear division	4	0.0429728	Q9H1A4, O60216, Q9BW19, Q96R06	5.01967	47.1225
	GOTERM_BP_FAT	GO:0007067~mitosis	4	0.0429728	Q9H1A4, O60216, Q9BW19, Q96R06	5.01967	47.1225
	GOTERM_BP_FAT	GO:0000087~M phase of mitotic cell cycle	4	0.0449317	Q9H1A4, O60216, Q9BW19, Q96R06	4.93003	48.6711
	GOTERM_BP_FAT	GO:0048285~organelle fission	4	0.0474424	Q9H1A4, O60216, Q9BW19, Q96R06	4.82239	50.5942
