# Supplementary material for: Quantitative Proteomic Analysis of Human Lung Tumor Xenografts Treated with the Ectopic ATP Synthase Inhibitor Citreoviridin
Source: PLoS One. 2013 Aug 21;8(8):e70642. doi: 10.1371/journal.pone.0070642 (PMC3749231; doi:10.1371/journal.pone.0070642)
Supplement: Table S10 — The results of pathway map analysis and network analysis. S10-1: Pathways associated with differentially expressed human proteins determined by MetaCore pathway map analysis. S10-2: Networks associated with differentially expressed human proteins determined by MetaCore network analysis. (XLSX) [file pone.0070642.s015.xlsx]

## Sheet: S10-1
Table S10-1: Pathways associated with differentially expressed human proteins determined by MetaCore pathway map analysis.
Note:	(1) Total: the total number of genes involved in the pathway map.	(2) In Data: the number of differentially expressed proteins identified in the experiments involved in the pathway map.
No.	Maps	Total	p-value	FDR	In Data	Genes from Active Data
1	Glycolysis and gluconeogenesis (short map)	66	9.76016e-08	4.64319	7	MDH1, PGK1, ALDOC, ENO1, ALDOA, ENO, GPI
2	Glycolysis and gluconeogenesis p.3 / Human version	24	1.05306e-05	3.08731	4	LDHA, ENO1, ENO, LDHB
3	Glycolysis and gluconeogenesis p.3	24	1.05306e-05	3.08731	4	LDHA, ENO1, ENO, LDHB
4	LRRK2 in neuronal apoptosis in Parkinson's disease	17	0.000124752	2.13866	3	Cytochrome c, Oxidized thioredoxin, Thioredoxin
5	Transcription_Role of Akt in hypoxia induced HIF1 activation	27	0.000514732	1.62003	3	PGK1, ENO1, ALDOA
6	Proteolysis_Putative SUMO-1 pathway	29	0.000637693	1.61539	3	NF-kB, Ubiquitin, SP3
7	Glycolysis and gluconeogenesis p. 2	32	0.000854887	1.61539	3	PGK1, ALDOC, ALDOA
8	Glycolysis and gluconeogenesis p. 2/ Rodent version	33	0.000936476	1.61539	3	PGK1, ALDOC, ALDOA
9	LRRK2 in neurons in Parkinson's disease	33	0.000936476	1.61539	3	Ubiquitin, 14-3-3, MSN (moesin)
10	Glycolysis and gluconeogenesis p. 2 / Human version	39	0.00153003	1.48934	3	PGK1, ALDOC, ALDOA

## Sheet: S10-2
Table S10-2: Networks associated with differentially expressed human proteins determined by MetaCore network analysis.
Note:	(1) Total nodes: the total number of nodes in the network.		(3) The p-value represents a measure of relevance of the intersection between the experimental dataset and the network.
	(2) Seed nodes: the number of differentially expressed proteins identified in the experiments in the network.		(4) A high Z-score means the network is highly saturated with proteins from the experiment.
			(5) A high G-score means the network is saturated with proteins from the experiment (from Z-score) and it contains many Canonical Pathways.
No.	Network	GO processes	Total nodes	Seed nodes	p-Value	zScore	gScore
1	ANAPC1, TMEM48, PSMB3, TMF1, RBM3	cellular macromolecule catabolic process (65.3%; 1.217e-35), macromolecule catabolic process (65.3%; 1.209e-33), negative regulation of ubiquitin-protein ligase activity involved in mitotic cell cycle (36.7%; 8.645e-33), negative regulation of ligase activity (36.7%; 7.969e-32), negative regulation of ubiquitin-protein ligase activity (36.7%; 7.969e-32)	50	7	3.38e-11	19.99	19.99
2	14-3-3 zeta/delta, NF-kB2 (p52), RBBP5, KIF1C, Alpha-actinin 4	positive regulation of biological process (75.0%; 7.781e-17), positive regulation of cellular process (70.8%; 5.017e-16), positive regulation of gene expression (47.9%; 1.318e-15), nervous system development (56.2%; 7.887e-15), system development (70.8%; 9.013e-15)	50	6	2.08e-09	17.27	17.27
3	LDHA, LEDGF, DJ-1, SP1, LRP5	S phase of mitotic cell cycle (36.0%; 4.053e-27), S phase (36.0%; 8.632e-27), regulation of cellular amino acid metabolic process (28.0%; 6.385e-25), mitotic cell cycle G1/S transition DNA damage checkpoint (30.0%; 8.107e-25), M/G1 transition of mitotic cell cycle (30.0%; 9.714e-25)	50	6	2.08e-09	17.27	17.27
4	OGT (GlcNAc transferase), ACOX1, MKLP2, FKBP12, Alpha-actinin 1	protein polymerization (27.1%; 5.633e-23), 'de novo' protein folding (25.0%; 3.937e-20), microtubule-based movement (29.2%; 6.046e-19), 'de novo' posttranslational protein folding (22.9%; 2.327e-18), platelet degranulation (25.0%; 8.506e-18)	50	6	2.36e-09	17.09	17.09
5	NEFM, ATP6M, SUPT5H, 14-3-3 zeta/delta, OGT (GlcNAc transferase)	response to organic substance (65.3%; 6.354e-18), gene expression (73.5%; 8.784e-18), regulation of cellular macromolecule biosynthetic process (73.5%; 1.315e-17), regulation of transcription, DNA-dependent (71.4%; 1.426e-17), regulation of RNA biosynthetic process (71.4%; 1.840e-17)	50	6	2.36e-09	17.09	17.09
6	BAZ1B, NF-kB, NF-kB2 (p100), Alpha-actinin 4, PSMA2	positive regulation of macromolecule metabolic process (77.1%; 5.928e-29), positive regulation of metabolic process (77.1%; 3.422e-27), positive regulation of cellular metabolic process (75.0%; 1.176e-26), gene expression (87.5%; 3.830e-26), RNA metabolic process (85.4%; 3.848e-26)	50	6	2.36e-09	17.09	17.09
7	RBBP5, LEDGF, ALDOA, NDPK B, Cathepsin C	positive regulation of biological process (74.0%; 6.137e-17), antigen processing and presentation of exogenous peptide antigen via MHC class I, TAP-independent (16.0%; 8.267e-17), negative regulation of natural killer cell mediated immunity (16.0%; 2.972e-16), negative regulation of natural killer cell mediated cytotoxicity (16.0%; 2.972e-16), regulation of leukocyte mediated cytotoxicity (20.0%;…	50	5	1.24e-07	14.33	14.33
8	IMPA1, SP1, NUP210, Tubulin beta 2, Keratin 5	viral reproduction (74.5%; 1.543e-47), protein transport (78.7%; 1.805e-37), establishment of protein localization (78.7%; 5.305e-37), glucose transport (40.4%; 7.104e-35), hexose transport (40.4%; 9.169e-35)	50	5	1.37e-07	14.18	14.18
9	RBBP5, NF-kB2 (p52), NF-kB, Bcl-2, PPARGC1 (PGC1-alpha)	positive regulation of macromolecule metabolic process (81.2%; 4.533e-32), positive regulation of metabolic process (81.2%; 3.368e-30), positive regulation of cellular metabolic process (77.1%; 4.115e-28), regulation of macromolecule metabolic process (95.8%; 8.753e-27), positive regulation of biological process (87.5%; 2.204e-24)	50	5	1.37e-07	14.18	14.18
10	NSAP1, PSME1, MetAP-2, eIF2B5, SP1	cellular homeostasis (40.8%; 2.935e-15), negative regulation of translational initiation in response to stress (10.2%; 2.746e-13), ionotropic glutamate receptor signaling pathway (14.3%; 3.556e-13), cellular ion homeostasis (34.7%; 4.618e-13), cellular chemical homeostasis (34.7%; 1.376e-12)	50	4	5.48e-06	11.52	11.52
11	FAM49B, Cytochrome c, KLP1, c-Jun, APC/hCDH1 complex	protein K11-linked ubiquitination (30.0%; 1.803e-33), mitotic cell cycle spindle assembly checkpoint (28.0%; 8.495e-29), spindle assembly checkpoint (28.0%; 1.343e-28), negative regulation of mitotic metaphase/anaphase transition (28.0%; 2.092e-28), mitotic cell cycle spindle checkpoint (28.0%; 1.080e-27)	50	4	5.96e-06	11.4	11.4
12	UBB, NF-kB2 (p52), NF-kB, Alpha-actinin 1, COX-2 (PTGS2)	positive regulation of macromolecule metabolic process (89.6%; 4.892e-39), positive regulation of metabolic process (91.7%; 7.871e-39), positive regulation of cellular metabolic process (89.6%; 4.870e-38), positive regulation of macromolecule biosynthetic process (81.2%; 4.891e-38), positive regulation of cellular biosynthetic process (83.3%; 2.726e-37)	50	4	6.47e-06	11.28	11.28
13	NF-kB2 (p100), NF-kB, NF-kB2 (p52), MDM2, PARP-1	response to progesterone stimulus (36.2%; 6.933e-32), response to mechanical stimulus (46.8%; 1.234e-30), cellular response to calcium ion (29.8%; 1.781e-28), response to cAMP (38.3%; 6.182e-28), response to organic cyclic compound (51.1%; 1.887e-27)	50	4	6.47e-06	11.28	11.28
14	PSME2, RANBP8, SP1, AKAP350, IP3R2	transcription elongation from RNA polymerase I promoter (25.0%; 3.965e-22), nucleotide-excision repair, DNA damage removal (25.0%; 6.435e-22), DNA excision (25.0%; 6.435e-22), termination of RNA polymerase I transcription (25.0%; 1.586e-21), transcription initiation from RNA polymerase I promoter (25.0%; 1.112e-20)	50	3	0.000122	9.44	9.44
15	Beta-centractin, UBB, OGT (GlcNAc transferase), E2F1, HDAC5	positive regulation of cellular metabolic process (64.0%; 1.842e-20), regulation of transcription from RNA polymerase II promoter (56.0%; 4.263e-20), positive regulation of macromolecule metabolic process (62.0%; 5.996e-20), positive regulation of metabolic process (64.0%; 1.088e-19), regulation of gene expression (78.0%; 2.181e-19)	50	3	0.000223	8.46	8.46
16	A2M receptor, SUPT5H, BAZ1B, RelA (p65 NF-kB subunit), TR-beta1	positive regulation of biological process (87.8%; 4.770e-25), positive regulation of cellular process (83.7%; 6.425e-24), cellular response to organic substance (63.3%; 6.251e-23), response to organic substance (73.5%; 9.619e-23), regulation of macromolecule metabolic process (89.8%; 1.228e-22)	50	3	0.000237	8.37	8.37
17	14-3-3 zeta/delta, NF-kB, OGT (GlcNAc transferase), Rb protein, PKC-delta	positive regulation of macromolecule metabolic process (81.2%; 4.533e-32), positive regulation of metabolic process (83.3%; 8.724e-32), positive regulation of cellular metabolic process (81.2%; 3.548e-31), positive regulation of cellular process (89.6%; 1.261e-27), positive regulation of biological process (91.7%; 1.901e-27)	50	3	0.000237	8.37	8.37
18	LEDGF/p52, SP1, eIF3S4, COL4A3, Tubulin beta 3	transferrin transport (40.0%; 1.008e-42), ferric iron transport (40.0%; 1.008e-42), iron ion transport (40.0%; 1.883e-37), ATP hydrolysis coupled proton transport (36.0%; 6.271e-37), energy coupled proton transport, against electrochemical gradient (36.0%; 9.898e-37)	50	2	0.00542	5.73	5.73
19	FKBP12, PDAP1, p300, TAK1(MAP3K7), PI3K reg class IA (p85-alpha)	positive regulation of cellular process (81.6%; 1.411e-22), cellular response to chemical stimulus (67.3%; 3.041e-22), cellular response to organic substance (61.2%; 1.253e-21), regulation of signaling (69.4%; 1.559e-21), positive regulation of biological process (81.6%; 5.524e-21)	50	2	0.00613	5.53	5.53
20	RP40, UBB, SP1, SHMT2, Cullin 1	antigen processing and presentation of exogenous peptide antigen via MHC class I, TAP-independent (25.0%; 8.141e-28), antigen processing and presentation of exogenous peptide antigen via MHC class I, TAP-dependent (29.2%; 9.032e-22), antigen processing and presentation of peptide antigen via MHC class I (31.2%; 1.899e-21), antigen processing and presentation of exogenous peptide antigen via MHC c…	50	2	0.00638	5.47	5.47
21	NF-kB, p73, RXRA, E2F1/DP1 complex, CDK2	positive regulation of macromolecule metabolic process (81.8%; 1.537e-15), regulation of cellular macromolecule biosynthetic process (95.5%; 2.404e-15), positive regulation of gene expression (72.7%; 2.870e-15), cellular response to chemical stimulus (81.8%; 3.362e-15), regulation of macromolecule biosynthetic process (95.5%; 3.939e-15)	22	1	0.051	4.15	4.15
22	UBC, SP1, RPS15, ATP6V0B, PDE1B	translation (58.3%; 3.377e-35), cellular protein metabolic process (62.5%; 3.234e-14), gene expression (64.6%; 4.554e-13), cellular macromolecule biosynthetic process (62.5%; 1.219e-12), macromolecule biosynthetic process (62.5%; 1.540e-12)	50	1	0.108	2.63	2.63
